# Supplementary material for: Deciphering the phospho-signature induced by hepatitis B virus in primary human hepatocytes
Source: Front Microbiol. 2024 May 22;15:1415449. doi: 10.3389/fmicb.2024.1415449 (PMC11150682; doi:10.3389/fmicb.2024.1415449)
Supplement: Supplementary file 3 [file Table_1.XLSX]

## Sheet: Proteins
Supplemental Table 1: MS-based quantitative characterization of total proteomes of PHH (1 donor) infected or not with HBV for 2 and 7 days (3 biological replicates per condition).
	protein found enriched in HBV infected-PHH 2-dpi compared to mock-infected cells (log2(Fold change) ≥ 0.25, limma p-value ≤ 0.02, columns H and I)
	protein found enriched in mock-infected cells compared to HBV infected-PHH 2-dpi (log2(Fold change) ≤ -0.25, limma p-value ≤ 0.02, columns H and I)
	protein found enriched in HBV infected-PHH 7-dpi compared to mock-infected cells (log2(Fold change) ≥ 0.25, limma p-value ≤ 0.02, columns J and K)
	protein found enriched in mock-infected cells compared to HBV infected-PHH 7-dpi (log2(Fold change) ≤ -0.25, limma p-value ≤ 0.02, columns J and K)
	imputed value
Majority protein IDs	Protein names	Gene names	Fasta headers	Mol. Weight [kDa]	Razor + unique peptides	Sequence coverage [%]	HBV J2_vs_Mock J2		HBV J7_vs_Mock J7		log2(normalized and imputed corrected reporter intensities)
							log2(Fold Change)	p-value	log2(Fold Change)	p-value	HBV J2 R1	HBV J2 R2	HBV J2 R3	Mock J2 R1	Mock J2 R2	Mock J2 R3	HBV J7 R1	HBV J7 R2	HBV J7 R3	Mock J7 R1	Mock J7 R2	Mock J7 R3
Q494V2	Coiled-coil domain-containing protein 37	CCDC37	sp|Q494V2|CP100_HUMAN Cilia- and flagella-associated protein 100 OS=Homo sapiens OX=9606 GN=CFAP100 PE=1 SV=1	71.116	1	1.1	0.637216	0.00261683	0.77704	0.000648157	14.6741	14.358	14.1288	14.0694	13.7254	13.4544	15.1302	15.1735	15.1858	14.5914	14.2131	14.3539
A0A024R462;P02751;B7ZLE5;A0A384MR03;Q6MZM7;Q68CX6;Q6N084	Fibronectin;Anastellin;Ugl-Y1;Ugl-Y2;Ugl-Y3	FN1;DKFZp686O12165;DKFZp686O13149;DKFZp686L11144	tr|A0A024R462|A0A024R462_HUMAN Fibronectin OS=Homo sapiens OX=9606 GN=FN1 PE=4 SV=1;sp|P02751|FINC_HUMAN Fibronectin OS=Homo sapiens OX=9606 GN=FN1 PE=1 SV=5;tr|B7ZLE5|B7ZLE5_HUMAN Fibronectin OS=Homo sapiens OX=9606 GN=FN1 PE=2 SV=1;tr|A0A384MR03|A0A384MR	259.21	59	40.6	0.36305	2.81569e-05	0.276672	0.000276836	20.707	20.7167	20.8479	20.4524	20.3059	20.4242	21.0857	20.9798	21.0973	20.7357	20.8048	20.7923
Q9UPN9;A0A024R0F6;H0Y612;B3KN30	E3 ubiquitin-protein ligase TRIM33	TRIM33	sp|Q9UPN9|TRI33_HUMAN E3 ubiquitin-protein ligase TRIM33 OS=Homo sapiens OX=9606 GN=TRIM33 PE=1 SV=3;tr|A0A024R0F6|A0A024R0F6_HUMAN Tripartite motif-containing 33, isoform CRA_a OS=Homo sapiens OX=9606 GN=TRIM33 PE=4 SV=1;tr|H0Y612|H0Y612_HUMAN E3 ubiquiti	122.53	1	0.8	0.319026	0.00959513	0.487462	0.000597791	15.8229	15.6444	15.8584	15.5779	15.2216	15.5691	16.7772	16.7051	16.9039	16.2892	16.4304	16.2042
A0A5C2G2W8;A0A5C2G270			tr|A0A5C2G2W8|A0A5C2G2W8_HUMAN IGL c3611_light_IGLV2-23_IGLJ3 (Fragment) OS=Homo sapiens OX=9606 PE=2 SV=1;tr|A0A5C2G270|A0A5C2G270_HUMAN IGL c2045_light_IGLV2-23_IGLJ3 (Fragment) OS=Homo sapiens OX=9606 PE=2 SV=1	11.492	1	10	0.274285	0.00412994	0.542045	2.16725e-05	14.1238	14.3501	14.1715	13.9482	13.9592	13.9151	14.7458	14.8136	14.7259	14.3194	14.0392	14.3007
Q96RN5;B4DM43;H7C308;B4DN68;G3V1P5;B7Z2H7;Q6PKB8	Mediator of RNA polymerase II transcription subunit 15	MED15	sp|Q96RN5|MED15_HUMAN Mediator of RNA polymerase II transcription subunit 15 OS=Homo sapiens OX=9606 GN=MED15 PE=1 SV=2;tr|B4DM43|B4DM43_HUMAN cDNA FLJ59342, highly similar to Positive cofactor 2glutamine/Q-rich-associated protein OS=Homo sapiens OX=9606 P	86.753	1	2.3	0.414025	0.0109655	-0.178137	0.213341	12.1242	12.0438	12.5008	11.8105	11.5632	12.053	12.4737	12.3474	12.3254	12.4483	12.6855	12.5473
P35858;Q8TAY0;B0AZL7	Insulin-like growth factor-binding protein complex acid labile subunit	IGFALS	sp|P35858|ALS_HUMAN Insulin-like growth factor-binding protein complex acid labile subunit OS=Homo sapiens OX=9606 GN=IGFALS PE=1 SV=1;tr|Q8TAY0|Q8TAY0_HUMAN Insulin-like growth factor binding protein, acid labile subunit OS=Homo sapiens OX=9606 GN=IGFALS	66.034	1	2.3	0.261125	0.00181539	-0.143594	0.0451628	11.6246	11.4956	11.5336	11.321	11.3444	11.2052	11.4282	11.2954	11.5336	11.5886	11.4913	11.6081
Q08431;B3KTQ2;A0A024RC55;H0YKS8;A0A024RC59;B4E396	Lactadherin;Lactadherin short form;Medin	MFGE8	sp|Q08431|MFGM_HUMAN Lactadherin OS=Homo sapiens OX=9606 GN=MFGE8 PE=1 SV=3;tr|B3KTQ2|B3KTQ2_HUMAN cDNA FLJ38589 fis, clone HCHON2010074, highly similar to LACTADHERIN OS=Homo sapiens OX=9606 PE=2 SV=1;tr|A0A024RC55|A0A024RC55_HUMAN Milk fat globule-EGF fa	43.104	1	4.7	0.258655	0.00620215	0.150065	0.074901	14.0738	14.0151	14.1938	13.7668	13.9874	13.7525	14.2388	14.2506	14.4647	14.1784	14.1801	14.1453
F8W0P7		ATP5B	tr|F8W0P7|F8W0P7_HUMAN ATP synthase subunit beta, mitochondrial (Fragment) OS=Homo sapiens OX=9606 GN=ATP5F1B PE=1 SV=2	28.392	1	63.7	0.250161	0.0128475	-0.0445597	0.605648	13.8645	13.8127	14.0049	13.449	13.734	13.7485	13.6755	13.6039	13.8045	13.6957	13.8042	13.7178
Q9H6S0;Q6ZMY0	Probable ATP-dependent RNA helicase YTHDC2	YTHDC2	sp|Q9H6S0|YTDC2_HUMAN 3-5 RNA helicase YTHDC2 OS=Homo sapiens OX=9606 GN=YTHDC2 PE=1 SV=2;tr|Q6ZMY0|Q6ZMY0_HUMAN cDNA FLJ16598 fis, clone TESTI4006473, weakly similar to ATP-dependent RNA helicase A OS=Homo sapiens OX=9606 PE=1 SV=1	160.25	1	1.9	-0.397702	0.0119373	0.166163	0.232806	11.9209	11.7965	11.6754	12.5439	12.096	11.9459	12.1339	12.2497	12.0044	12.0045	11.8713	12.0137
O15488	Glycogenin-2	GYG2	sp|O15488|GLYG2_HUMAN Glycogenin-2 OS=Homo sapiens OX=9606 GN=GYG2 PE=1 SV=2	55.183	3	6	-0.385106	0.00656298	0.233486	0.0666118	12.1838	12.0354	12.2915	12.7971	12.421	12.448	12.5961	12.7638	12.4976	12.2839	12.3202	12.553
P00395;V9JI12;U5YWV7;X5BDH6;W8DJ92;W8D226;W0C7W3;V9N872;V9N3I6;V9JVR4;V9JU54;V9JCG6;V9JAP4;Q8WCY5;V9J9K8;V9J978;V9J4D6;V9J248;V5L903;V5L8X3;V5JIE7;U5ZA32;Q9B2U9;X5BMX5;Q9B1J9;A0A343GC47;U3KW58;Q4GGC8;U3L439;T2HKF7;T1Q7E3;T1Q4Y6;R9Y9M1;R9Y9G2;R9Y6E5;R9Y634;R9Y5G0;R9Y445;R9Y438;U3LSF4;R9Y3X2;R9Y251;R9Y1Y2;R4IBW8;R4IA65;R4I9P2;Q9B2V6;Q9B2V2;Q15HF4;R9Y4H6;T2HM13;Q4GAL3;Q6RKZ7;Q7YCE3;Q7Y7K9;Q7Y6V6;Q6V…	Cytochrome c oxidase subunit 1	MT-CO1;COX1;COI;coxI;CO1;cox1	sp|P00395|COX1_HUMAN Cytochrome c oxidase subunit 1 OS=Homo sapiens OX=9606 GN=MT-CO1 PE=1 SV=1;tr|V9JI12|V9JI12_HUMAN Cytochrome c oxidase subunit 1 OS=Homo sapiens OX=9606 PE=3 SV=1;tr|U5YWV7|U5YWV7_HUMAN Cytochrome c oxidase subunit 1 OS=Homo sapiens OX	57.041	1	6	-0.367536	0.00338698	0.136179	0.192494	13.5121	13.6759	13.8552	14.1275	14.0788	13.9394	13.6687	13.4974	13.4796	13.2604	13.5602	13.4166
Q9BXJ7;B3KP64	Protein amnionless	AMN	sp|Q9BXJ7|AMNLS_HUMAN Protein amnionless OS=Homo sapiens OX=9606 GN=AMN PE=1 SV=2;tr|B3KP64|B3KP64_HUMAN Protein amnionless OS=Homo sapiens OX=9606 GN=AMN PE=2 SV=1	47.754	1	4.4	-0.363439	0.0100194	-0.110806	0.361375	11.354	11.0183	11.5277	11.7884	11.5963	11.6056	11.5295	11.7292	11.5594	11.7828	11.5844	11.7833
O14657	Torsin-1B	TOR1B	sp|O14657|TOR1B_HUMAN Torsin-1B OS=Homo sapiens OX=9606 GN=TOR1B PE=1 SV=2	37.978	1	4.5	-0.361916	0.00617568	0.0196164	0.856995	10.79	10.5347	10.7246	11.2115	10.9964	10.927	10.7085	11.0929	10.7692	10.8312	10.9008	10.7797
Q8IXB1;B4DP04;B3KNK5;A0A7P0TB97;A0A7P0TAQ9;A0A7P0Z431	DnaJ homolog subfamily C member 10	DNAJC10	sp|Q8IXB1|DJC10_HUMAN DnaJ homolog subfamily C member 10 OS=Homo sapiens OX=9606 GN=DNAJC10 PE=1 SV=2;tr|B4DP04|B4DP04_HUMAN cDNA FLJ55732, highly similar to Homo sapiens DnaJ (Hsp40) homolog, subfamily C, member 10 (DNAJC10), mRNA OS=Homo sapiens OX=9606	91.079	1	1.3	-0.353886	0.0100079	0.221991	0.0764152	9.71415	10.1666	10.0367	10.2006	10.3466	10.4319	10.2162	9.96219	10.177	9.88196	10.009	9.7984
P30154;A8K8B0;B7Z1G3	Serine/threonine-protein phosphatase 2A 65 kDa regulatory subunit A beta isoform	PPP2R1B	sp|P30154|2AAB_HUMAN Serine/threonine-protein phosphatase 2A 65 kDa regulatory subunit A beta isoform OS=Homo sapiens OX=9606 GN=PPP2R1B PE=1 SV=3;tr|A8K8B0|A8K8B0_HUMAN cDNA FLJ76434, highly similar to Homo sapiens protein phosphatase 2 (formerly 2A), reg	66.213	1	15.6	-0.351853	0.000981175	0.0934001	0.257766	11.8951	11.9802	12.041	12.36	12.3708	12.241	12.0619	12.3917	12.0982	12.0641	12.0724	12.1352
Q7Z2Z2	Elongation factor Tu GTP-binding domain-containing protein 1	EFTUD1	sp|Q7Z2Z2|EFL1_HUMAN Elongation factor-like GTPase 1 OS=Homo sapiens OX=9606 GN=EFL1 PE=1 SV=2	125.43	1	5.8	-0.346774	0.00917076	0.247632	0.0451394	12.7096	12.6484	12.4753	13.1764	12.9379	12.7594	12.833	13.0967	12.9088	12.6605	12.6047	12.8305
D5KJA2;A0A087WSZ6		DHRS4L2	tr|D5KJA2|D5KJA2_HUMAN Dehydrogenase/reductase (SDR family) member 4 like 2A OS=Homo sapiens OX=9606 GN=DHRS4L2 PE=2 SV=1;tr|A0A087WSZ6|A0A087WSZ6_HUMAN Dehydrogenase/reductase SDR family member 4-like 2 OS=Homo sapiens OX=9606 GN=DHRS4L2 PE=1 SV=2	15.182	1	81.4	-0.331785	0.00174439	-0.0927768	0.271083	12.0986	11.9047	11.877	12.3802	12.2969	12.1986	12.0758	12.0583	11.8783	12.2141	12.0823	11.9942
Q9UK45;O75243;A0A087X2I5	U6 snRNA-associated Sm-like protein LSm7	LSM7	sp|Q9UK45|LSM7_HUMAN U6 snRNA-associated Sm-like protein LSm7 OS=Homo sapiens OX=9606 GN=LSM7 PE=1 SV=1;tr|O75243|O75243_HUMAN R30783_1 OS=Homo sapiens OX=9606 PE=3 SV=1;tr|A0A087X2I5|A0A087X2I5_HUMAN U6 snRNA-associated Sm-like protein LSm7 OS=Homo sapien	11.602	1	24.3	-0.321578	0.000982154	0.0753722	0.314498	13.467	13.4748	13.643	13.9853	13.8541	13.7101	13.7525	13.9047	13.7722	13.726	13.7058	13.7714
Q9P0J7	E3 ubiquitin-protein ligase KCMF1	KCMF1	sp|Q9P0J7|KCMF1_HUMAN E3 ubiquitin-protein ligase KCMF1 OS=Homo sapiens OX=9606 GN=KCMF1 PE=1 SV=2	41.945	1	4.5	-0.321459	0.000562473	0.190285	0.0156345	11.0873	10.944	10.7837	11.2632	11.249	11.267	11.0917	11.0344	11.1986	10.946	10.8836	10.9241
P58166;F8VNP4	Inhibin beta E chain	INHBE	sp|P58166|INHBE_HUMAN Inhibin beta E chain OS=Homo sapiens OX=9606 GN=INHBE PE=1 SV=1;tr|F8VNP4|F8VNP4_HUMAN Inhibin beta E chain (Fragment) OS=Homo sapiens OX=9606 GN=INHBE PE=1 SV=1	38.561	1	4.6	-0.320375	0.00567018	0.0854549	0.377135	12.0356	12.2612	12.2025	12.5418	12.3591	12.5596	12.4627	12.4742	12.4734	12.6066	12.3133	12.234
Q8N2K0;A0A5F9ZHF0;A0A5F9ZGZ9;I3L294;A0A5F9ZH28;A0A5F9ZHM3;A0A5F9ZGW7;I3L1V0;A0A5F9ZHQ0;I3L206;A0A5F9ZHH2;A0A5F9ZH49;A0A5F9ZH71;A0A5F9ZGT4;A0A5F9ZHQ8	Monoacylglycerol lipase ABHD12	ABHD12	sp|Q8N2K0|ABD12_HUMAN Lysophosphatidylserine lipase ABHD12 OS=Homo sapiens OX=9606 GN=ABHD12 PE=1 SV=2;tr|A0A5F9ZHF0|A0A5F9ZHF0_HUMAN 2-arachidonoylglycerol hydrolase ABHD12 (Fragment) OS=Homo sapiens OX=9606 GN=ABHD12 PE=1 SV=1;tr|A0A5F9ZGZ9|A0A5F9ZGZ9_HU	45.096	1	4.8	-0.313715	0.00987582	0.122474	0.247211	11.8483	12.1651	12.0507	12.5304	12.2393	12.2355	12.6008	12.4229	12.4285	12.2592	12.355	12.4705
P52292;Q7Z726;A8K7D9;A0A7I2V3Z3;A0A7I2V351;A0A7I2V487;A0A7I2YQE1	Importin subunit alpha-1;Importin subunit alpha	KPNA2	sp|P52292|IMA1_HUMAN Importin subunit alpha-1 OS=Homo sapiens OX=9606 GN=KPNA2 PE=1 SV=1;tr|Q7Z726|Q7Z726_HUMAN Importin subunit alpha OS=Homo sapiens OX=9606 GN=KPNA2 PE=1 SV=1;tr|A8K7D9|A8K7D9_HUMAN Importin subunit alpha OS=Homo sapiens OX=9606 PE=2 SV=	57.861	1	4.2	-0.313161	0.00688278	-0.0559559	0.562704	11.8739	12.0556	11.9297	12.3969	12.2052	12.1967	11.9572	12.3115	12.1872	12.3125	12.0924	12.2189
Q15388;A0A024R3W2	Mitochondrial import receptor subunit TOM20 homolog	TOMM20	sp|Q15388|TOM20_HUMAN Mitochondrial import receptor subunit TOM20 homolog OS=Homo sapiens OX=9606 GN=TOMM20 PE=1 SV=1;tr|A0A024R3W2|A0A024R3W2_HUMAN Translocase of outer mitochondrial membrane 20 homolog (Yeast), isoform CRA_a OS=Homo sapiens OX=9606 GN=TO	16.298	2	22.8	-0.311036	0.00436483	0.154503	0.10167	13.1168	12.8067	12.8449	13.3492	13.0829	13.2694	13.2387	13.1439	13.1655	12.942	13.0788	13.0637
Q96N67;A0A2X0SSK2	Dedicator of cytokinesis protein 7	DOCK7	sp|Q96N67|DOCK7_HUMAN Dedicator of cytokinesis protein 7 OS=Homo sapiens OX=9606 GN=DOCK7 PE=1 SV=4;tr|A0A2X0SSK2|A0A2X0SSK2_HUMAN DOCK7 (Fragment) OS=Homo sapiens OX=9606 GN=DOCK7 PE=3 SV=1	242.56	1	0.7	-0.302375	0.00977985	-0.088344	0.378947	11.4286	11.2217	11.2487	11.8344	11.4614	11.5104	11.3258	11.3447	11.364	11.3889	11.5748	11.3358
P12236;Q6I9V5;Q59EI9	ADP/ATP translocase 3;ADP/ATP translocase 3, N-terminally processed	SLC25A6	sp|P12236|ADT3_HUMAN ADP/ATP translocase 3 OS=Homo sapiens OX=9606 GN=SLC25A6 PE=1 SV=4;tr|Q6I9V5|Q6I9V5_HUMAN ADP/ATP translocase OS=Homo sapiens OX=9606 GN=SLC25A6 PE=2 SV=1;tr|Q59EI9|Q59EI9_HUMAN ADP/ATP translocase (Fragment) OS=Homo sapiens OX=9606 PE	32.866	5	52.3	-0.274857	0.014153	0.2095	0.0480098	18.4327	18.4699	18.6457	18.9593	18.737	18.6766	18.5681	18.7466	18.5212	18.2567	18.4447	18.5061
P19474	E3 ubiquitin-protein ligase TRIM21	TRIM21	sp|P19474|RO52_HUMAN E3 ubiquitin-protein ligase TRIM21 OS=Homo sapiens OX=9606 GN=TRIM21 PE=1 SV=1	54.169	1	2.3	-0.254514	0.0125484	0.162985	0.0819693	11.1957	11.0188	11.1159	11.3076	11.4677	11.3186	11.3586	11.3413	11.274	11.3659	10.9936	11.1254
V5JZV3;A0A0D3QYA2;A0A1W5T9R6;A5JJ31;H6WF91;C3W376;H6WF31;H6WF35;H6WF39;H6WFK3;A6MG09;C3W377;H6WFK4;H6WF40;H6WF92;H6WF32;U3KUC1			tr|V5JZV3|V5JZV3_HBV Large envelope protein OS=Hepatitis B virus OX=10407 GN=S PE=3 SV=1;tr|A0A0D3QYA2|A0A0D3QYA2_HBV Large envelope protein OS=Hepatitis B virus OX=10407 GN=S PE=3 SV=1;tr|A0A1W5T9R6|A0A1W5T9R6_HBV Large S protein (Fragment) OS=Hepatitis B	42.849	2	13.4	0.124572	0.0390142	1.48009	2.85337e-11	14.234	14.1916	14.1954	14.1214	13.9948	14.1312	15.6714	15.6936	15.5262	14.1538	14.2115	14.0856
B9EH95		ARVCF	tr|B9EH95|B9EH95_HUMAN Armadillo repeat gene deletes in velocardiofacial syndrome OS=Homo sapiens OX=9606 GN=ARVCF PE=2 SV=1	104.6	1	1.4	0.0359427	0.820815	0.565168	0.00405493	9.20548	9.45664	8.8062	9.10032	9.23067	9.0295	9.30943	9.24364	9.67321	8.98194	8.74641	8.80242
Q9UKR5;Q86TW5;Q6FII3	Probable ergosterol biosynthetic protein 28	C14orf1	sp|Q9UKR5|ERG28_HUMAN Ergosterol biosynthetic protein 28 homolog OS=Homo sapiens OX=9606 GN=ERG28 PE=1 SV=1;tr|Q86TW5|Q86TW5_HUMAN Full-length cDNA clone CS0DC006YI13 of Neuroblastoma of Homo sapiens (human) (Fragment) OS=Homo sapiens OX=9606 PE=2 SV=1;tr|	15.864	1	9.3	-0.282191	0.0371922	0.50895	0.00137835	12.0228	11.8782	12.1454	12.4991	12.1908	12.2029	12.3512	12.7011	12.3183	11.821	12.0599	11.9629
Q9P2T1;Q6PKC0;H0YMR9;H0YMV5;H0YNH0;H0YMB3;H0YLV5;A0A087WWM4;F8WAN9;Q7Z527;H0YNJ6;H0YL68;A0A0B4J281;H0YMG3;H0YKK3;H0YN74	GMP reductase 2;GMP reductase	GMPR2	sp|Q9P2T1|GMPR2_HUMAN GMP reductase 2 OS=Homo sapiens OX=9606 GN=GMPR2 PE=1 SV=1;tr|Q6PKC0|Q6PKC0_HUMAN GMP reductase OS=Homo sapiens OX=9606 GN=GMPR2 PE=2 SV=1;tr|H0YMR9|H0YMR9_HUMAN GMP reductase 2 (Fragment) OS=Homo sapiens OX=9606 GN=GMPR2 PE=1 SV=8;tr	37.874	1	2.6	0.150285	0.206854	0.435037	0.00269289	14.596	14.235	14.0815	14.1549	14.1451	14.1616	14.4158	14.6916	14.6304	14.1688	14.1975	14.0664
A0A7I8V3K1			tr|A0A7I8V3K1|A0A7I8V3K1_HUMAN Activating signal cointegrator 1 complex subunit 3 OS=Homo sapiens OX=9606 GN=VACV VK01 RKI-104 CDS PE=4 SV=1	77.682	1	2.2	0.120375	0.202334	0.401053	0.000946279	14.647	14.4552	14.6011	14.4851	14.2551	14.602	15.6379	15.4818	15.4141	15.0354	15.1579	15.1372
P02675;V9HVY1;B4E1D3;D3DP13;D6REL8	Fibrinogen beta chain;Fibrinopeptide B;Fibrinogen beta chain	FGB;HEL-S-78p	sp|P02675|FIBB_HUMAN Fibrinogen beta chain OS=Homo sapiens OX=9606 GN=FGB PE=1 SV=2;tr|V9HVY1|V9HVY1_HUMAN Fibrinogen beta chain OS=Homo sapiens OX=9606 GN=HEL-S-78p PE=2 SV=1;tr|B4E1D3|B4E1D3_HUMAN Fibrinogen beta chain OS=Homo sapiens OX=9606 PE=2 SV=1;t	55.928	24	60.5	0.219488	0.0229557	0.39861	0.000591281	20.1849	20.0378	20.2969	19.9766	19.8389	20.0457	20.9665	20.8922	21.0376	20.4754	20.7174	20.5076
P32455;B4DNS2	Interferon-induced guanylate-binding protein 1	GBP1	sp|P32455|GBP1_HUMAN Guanylate-binding protein 1 OS=Homo sapiens OX=9606 GN=GBP1 PE=1 SV=2;tr|B4DNS2|B4DNS2_HUMAN cDNA FLJ51602, highly similar to Interferon-induced guanylate-binding protein 1 OS=Homo sapiens OX=9606 PE=2 SV=1	67.93	1	38.9	0.237339	0.0177481	0.394623	0.00076569	13.9162	14.0121	13.6571	13.4902	13.6955	13.6876	14.2541	14.2349	14.1245	13.8356	13.7717	13.8223
P02679;A0A140VJJ6;C9JEU5;C9JC84;D3DP16;Q7Z664	Fibrinogen gamma chain	FGG;DKFZp779N0926	sp|P02679|FIBG_HUMAN Fibrinogen gamma chain OS=Homo sapiens OX=9606 GN=FGG PE=1 SV=3;tr|A0A140VJJ6|A0A140VJJ6_HUMAN Testicular tissue protein Li 70 OS=Homo sapiens OX=9606 PE=2 SV=1;tr|C9JEU5|C9JEU5_HUMAN Fibrinogen gamma chain OS=Homo sapiens OX=9606 GN=F	51.511	21	55.8	0.237553	0.0316274	0.368409	0.00295197	20.5904	20.4774	20.8063	20.4381	20.2595	20.4638	21.433	21.3624	21.5056	20.9499	21.2418	21.0042
Q7LG56;Q6AI41;A0A0C4DGZ6;H0YAV1	Ribonucleoside-diphosphate reductase subunit M2 B	RRM2B;DKFZp686M05248	sp|Q7LG56|RIR2B_HUMAN Ribonucleoside-diphosphate reductase subunit M2 B OS=Homo sapiens OX=9606 GN=RRM2B PE=1 SV=1;tr|Q6AI41|Q6AI41_HUMAN Uncharacterized protein DKFZp686M05248 OS=Homo sapiens OX=9606 GN=DKFZp686M05248 PE=2 SV=1;tr|A0A0C4DGZ6|A0A0C4DGZ6_HU	40.736	2	8	-0.0625298	0.243929	0.364712	2.15996e-05	13.3498	13.1447	13.269	13.3466	13.2758	13.3288	13.6737	13.5894	13.5789	13.2048	13.2941	13.249
P05121;B7ZAB0;B7Z4X6;A0A024QYT5;B7Z1D9	Plasminogen activator inhibitor 1	SERPINE1	sp|P05121|PAI1_HUMAN Plasminogen activator inhibitor 1 OS=Homo sapiens OX=9606 GN=SERPINE1 PE=1 SV=1;tr|B7ZAB0|B7ZAB0_HUMAN cDNA, FLJ79124, highly similar to Plasminogen activator inhibitor 1 OS=Homo sapiens OX=9606 PE=2 SV=1;tr|B7Z4X6|B7Z4X6_HUMAN cDNA FL	45.059	4	15.9	-0.0489312	0.566628	0.343263	0.00175391	15.0973	15.1786	15.0196	15.3213	15.0575	15.0635	15.0513	14.9243	15.1583	14.7181	14.7811	14.605
P02671;A0A0S2Z3E8	Fibrinogen alpha chain;Fibrinopeptide A;Fibrinogen alpha chain	FGA	sp|P02671|FIBA_HUMAN Fibrinogen alpha chain OS=Homo sapiens OX=9606 GN=FGA PE=1 SV=2;tr|A0A0S2Z3E8|A0A0S2Z3E8_HUMAN Fibrinopeptide A (Fragment) OS=Homo sapiens OX=9606 GN=FGA PE=1 SV=1	94.972	28	38.9	0.232856	0.0277265	0.297087	0.0080665	19.946	19.8498	20.1375	19.7702	19.6243	19.8401	20.798	20.6439	20.8087	20.3383	20.6137	20.4073
B2RCM3			tr|B2RCM3|B2RCM3_HUMAN Calcium-activated neutral proteinase 2 OS=Homo sapiens OX=9606 PE=2 SV=1	80.078	1	37.4	0.0550913	0.575738	0.284496	0.0129705	14.45	14.5137	14.1961	14.3046	14.43	14.2599	14.8109	14.8443	14.8252	14.7362	14.381	14.5097
O14925;B1APJ0	Mitochondrial import inner membrane translocase subunit Tim23	TIMM23	sp|O14925|TIM23_HUMAN Mitochondrial import inner membrane translocase subunit Tim23 OS=Homo sapiens OX=9606 GN=TIMM23 PE=1 SV=1;tr|B1APJ0|B1APJ0_HUMAN cDNA FLJ57459, highly similar to Mitochondrial import inner membrane translocase subunit Tim23 OS=Homo sa	21.943	1	10.5	-0.112314	0.15432	0.275384	0.00335927	12.1189	12.1425	12.1805	12.4471	12.1611	12.1705	12.1903	12.2511	12.1651	11.9473	11.8202	12.0128
O00767;Q59GX7	Acyl-CoA desaturase	SCD	sp|O00767|SCD_HUMAN Stearoyl-CoA desaturase OS=Homo sapiens OX=9606 GN=SCD PE=1 SV=2;tr|Q59GX7|Q59GX7_HUMAN Stearoyl-CoA desaturase variant (Fragment) OS=Homo sapiens OX=9606 PE=2 SV=1	41.522	1	3.6	-0.149157	0.072846	0.266482	0.00475667	12.2889	12.257	12.1649	12.3262	12.4238	12.4081	12.6471	12.48	12.4947	12.2645	12.4382	12.1196
Q15555;A0A024RC33;K7ERD8	Microtubule-associated protein RP/EB family member 2	MAPRE2	sp|Q15555|MARE2_HUMAN Microtubule-associated protein RP/EB family member 2 OS=Homo sapiens OX=9606 GN=MAPRE2 PE=1 SV=1;tr|A0A024RC33|A0A024RC33_HUMAN Microtubule-associated protein RP/EB family member 2 OS=Homo sapiens OX=9606 GN=MAPRE2 PE=3 SV=1;tr|K7ERD8	37.031	4	16.2	0.00958186	0.901332	0.261287	0.00560494	15.7034	15.5454	15.4412	15.6304	15.5662	15.4647	16.112	16.178	16.0354	15.8984	15.7211	15.9221
Q9UFH2;K7ELN3;Q9NYC9;B0I1S3	Dynein heavy chain 17, axonemal;Dynein heavy chain 9, axonemal	DNAH17;DNAH9	sp|Q9UFH2|DYH17_HUMAN Dynein axonemal heavy chain 17 OS=Homo sapiens OX=9606 GN=DNAH17 PE=1 SV=3;tr|K7ELN3|K7ELN3_HUMAN Dynein heavy chain 17, axonemal (Fragment) OS=Homo sapiens OX=9606 GN=DNAH17 PE=1 SV=1;sp|Q9NYC9|DYH9_HUMAN Dynein axonemal heavy chain	509.31	2	0.7	-0.0306201	0.784409	-0.408948	0.00343793	16.0186	16.2894	16.5372	16.1964	16.4325	16.3081	16.2667	16.2933	16.367	16.7199	16.8004	16.6335
Q9GZT8;E7EXA3;Q6X734;Q658J0;A0A024R3V5;A0A024R3V7	NIF3-like protein 1	NIF3L1;DKFZp762L015	sp|Q9GZT8|NIF3L_HUMAN NIF3-like protein 1 OS=Homo sapiens OX=9606 GN=NIF3L1 PE=1 SV=2;tr|E7EXA3|E7EXA3_HUMAN NIF3-like protein 1 (Fragment) OS=Homo sapiens OX=9606 GN=NIF3L1 PE=1 SV=1;tr|Q6X734|Q6X734_HUMAN NIF3-like protein 1 OS=Homo sapiens OX=9606 GN=NI	41.968	1	2.9	-0.196766	0.146429	-0.36003	0.0158525	9.71269	9.40955	9.15155	9.59506	9.45038	9.81865	8.96788	8.98496	9.11374	9.33894	9.42552	9.38221
Q8WVM0;A8K0B9;E5KTM5	Dimethyladenosine transferase 1, mitochondrial	TFB1M	sp|Q8WVM0|TFB1M_HUMAN Dimethyladenosine transferase 1, mitochondrial OS=Homo sapiens OX=9606 GN=TFB1M PE=1 SV=1;tr|A8K0B9|A8K0B9_HUMAN rRNA adenine N(6)-methyltransferase OS=Homo sapiens OX=9606 PE=2 SV=1;tr|E5KTM5|E5KTM5_HUMAN rRNA adenine N(6)-methyltran	39.542	1	4	-0.000187633	0.998246	-0.29185	0.00525422	13.1108	12.9412	13.0603	13.052	13.0305	13.0303	13.0409	12.8817	12.8247	13.3948	13.1846	13.0434
P41227	N-alpha-acetyltransferase 10	NAA10	sp|P41227|NAA10_HUMAN N-alpha-acetyltransferase 10 OS=Homo sapiens OX=9606 GN=NAA10 PE=1 SV=1	26.458	1	6.4	-0.0089446	0.911257	-0.262218	0.00685775	12.9192	13.12	13.0047	12.8563	13.1272	13.0873	12.7602	12.6755	12.7526	13.0065	12.8783	13.0902
Q9GZM5;Q5JTD5;E7EQR8	Protein YIPF3;Protein YIPF3, 36 kDa form III	YIPF3	sp|Q9GZM5|YIPF3_HUMAN Protein YIPF3 OS=Homo sapiens OX=9606 GN=YIPF3 PE=1 SV=1;tr|Q5JTD5|Q5JTD5_HUMAN Protein YIPF3 OS=Homo sapiens OX=9606 PE=2 SV=1;tr|E7EQR8|E7EQR8_HUMAN Protein YIPF3 OS=Homo sapiens OX=9606 GN=YIPF3 PE=1 SV=1	38.247	1	3.1	1.58622	0.047177	-0.579163	0.430447	14.809	15.6825	14.2274	12.0994	13.7425	14.1184	13.592	12.1552	14.5208	14.6486	14.4122	12.9447
Q9UNF1;Q5H907;Q5H909;A0A024R9Y7;B4DNG7;B4DX55	Melanoma-associated antigen D2	MAGED2	sp|Q9UNF1|MAGD2_HUMAN Melanoma-associated antigen D2 OS=Homo sapiens OX=9606 GN=MAGED2 PE=1 SV=2;tr|Q5H907|Q5H907_HUMAN Melanoma antigen family D, 2, isoform CRA_d OS=Homo sapiens OX=9606 GN=MAGED2 PE=1 SV=1;tr|Q5H909|Q5H909_HUMAN Melanoma-associated antig	64.953	1	3.6	0.71428	0.0590987	-0.379037	0.286688	8.89434	9.7169	8.8273	7.6396	8.86354	8.79254	8.62998	8.68851	8.96124	8.83255	9.5818	9.00249
Q9Y399;Q5T8A0;A0A024R8D4	28S ribosomal protein S2, mitochondrial	MRPS2	sp|Q9Y399|RT02_HUMAN 28S ribosomal protein S2, mitochondrial OS=Homo sapiens OX=9606 GN=MRPS2 PE=1 SV=1;tr|Q5T8A0|Q5T8A0_HUMAN 28S ribosomal protein S2, mitochondrial (Fragment) OS=Homo sapiens OX=9606 GN=MRPS2 PE=1 SV=1;tr|A0A024R8D4|A0A024R8D4_HUMAN Mito	33.249	1	7.4	-0.703148	0.0457531	0.782144	0.0293676	8.40959	8.33424	9.24233	9.34163	9.24954	9.50444	8.66508	9.6036	9.75326	8.48634	8.97012	8.21904
P29353;B4DL02;Q5T182;Q5T188;X6R6D0;Q59HB0	SHC-transforming protein 1	SHC1	sp|P29353|SHC1_HUMAN SHC-transforming protein 1 OS=Homo sapiens OX=9606 GN=SHC1 PE=1 SV=4;tr|B4DL02|B4DL02_HUMAN SHC-transforming protein 1 OS=Homo sapiens OX=9606 PE=2 SV=1;tr|Q5T182|Q5T182_HUMAN SHC-transforming protein 1 (Fragment) OS=Homo sapiens OX=96	62.821	1	4.5	-0.539059	0.0243096	0.0526739	0.802509	10.5494	9.95443	10.7843	11.1997	10.9557	10.75	10.7004	10.8344	10.3658	10.7671	10.3715	10.604
O43819	Protein SCO2 homolog, mitochondrial	SCO2	sp|O43819|SCO2_HUMAN Protein SCO2 homolog, mitochondrial OS=Homo sapiens OX=9606 GN=SCO2 PE=1 SV=3	29.81	1	10.9	-0.484807	0.0476289	-0.195437	0.386708	10.5122	10.222	10.8127	11.4895	10.4809	11.0309	10.1267	10.1958	10.2479	10.4769	10.4679	10.212
Q9H6T0;A0A0A1TE42;A0A0A1TTP8	Epithelial splicing regulatory protein 2	ESRP2	sp|Q9H6T0|ESRP2_HUMAN Epithelial splicing regulatory protein 2 OS=Homo sapiens OX=9606 GN=ESRP2 PE=1 SV=1;tr|A0A0A1TE42|A0A0A1TE42_HUMAN Epithelial splicing regulatory protein 2 OS=Homo sapiens OX=9606 GN=ESRP2 PE=2 SV=1;tr|A0A0A1TTP8|A0A0A1TTP8_HUMAN Epit	78.4	1	3.7	-0.461059	0.0312096	-0.0457164	0.810293	11.7594	11.2931	11.4808	12.3264	11.8759	11.7142	11.4266	11.9031	11.6675	11.6647	11.4974	11.9721
Q96EB1;A0A1W2PNW2;A0A1W2PP47;A0A1W2PNY5;A0A1W2PQZ6;A0A1W2PRF0;A0A1W2PRJ0;A0A1W2PPP6;A0A1X7SBS0;A0A1W2PS93;A0A1W2PR08;A0A1W2PRF5;B1B1I7;G5E9D4	Elongator complex protein 4	ELP4	sp|Q96EB1|ELP4_HUMAN Elongator complex protein 4 OS=Homo sapiens OX=9606 GN=ELP4 PE=1 SV=2;tr|A0A1W2PNW2|A0A1W2PNW2_HUMAN Elongator complex protein 4 (Fragment) OS=Homo sapiens OX=9606 GN=ELP4 PE=1 SV=1;tr|A0A1W2PP47|A0A1W2PP47_HUMAN Elongator complex prot	46.587	1	4.5	-0.45788	0.0582187	0.406738	0.0870197	10.4817	10.8391	10.7333	11.6254	10.7046	11.0977	11.14	11.5436	10.9955	10.6937	11.044	10.7211
Q9BZJ0;Q8IXG0;Q69YP1;Q5JY65	Crooked neck-like protein 1	CRNKL1;crn;DKFZp762M013	sp|Q9BZJ0|CRNL1_HUMAN Crooked neck-like protein 1 OS=Homo sapiens OX=9606 GN=CRNKL1 PE=1 SV=4;tr|Q8IXG0|Q8IXG0_HUMAN Crn protein OS=Homo sapiens OX=9606 GN=crn PE=2 SV=1;tr|Q69YP1|Q69YP1_HUMAN Uncharacterized protein DKFZp762M013 (Fragment) OS=Homo sapiens	100.45	1	1.9	0.45555	1	-0.713232	1	9.05845	8.46254	8.9471	8.16348	8.47244	8.46552	7.13071	7.02195	7.29603	8.13093	7.64724	7.81021
Q9UHD2;B4E164;A0A7I2V4Z2;A0A494C079;A0A7I2V463;A0A494C0R4;A0A494C0A8;A0A494C1M6;A0A7I2V2F4;A0A494C0X2;A0A494C167;A0A7I2V4W4;A0A494C148;A0A7I2V643;A0A7I2V646;A0A494C045	Serine/threonine-protein kinase TBK1	TBK1	sp|Q9UHD2|TBK1_HUMAN Serine/threonine-protein kinase TBK1 OS=Homo sapiens OX=9606 GN=TBK1 PE=1 SV=1;tr|B4E164|B4E164_HUMAN cDNA FLJ56613, highly similar to Serine/threonine-protein kinase TBK1 OS=Homo sapiens OX=9606 PE=2 SV=1;tr|A0A7I2V4Z2|A0A7I2V4Z2_HUMA	83.641	1	2.7	-0.437261	0.0386493	0.150041	0.435904	12.2627	11.9971	11.9491	12.9013	12.4408	12.1787	12.1787	12.564	12.164	11.9214	12.144	12.3913
Q02040;Q05DA9;X6RAJ1	A-kinase anchor protein 17A	AKAP17A;SFRS17A	sp|Q02040|AK17A_HUMAN A-kinase anchor protein 17A OS=Homo sapiens OX=9606 GN=AKAP17A PE=1 SV=2;tr|Q05DA9|Q05DA9_HUMAN SFRS17A protein (Fragment) OS=Homo sapiens OX=9606 GN=SFRS17A PE=2 SV=1;tr|X6RAJ1|X6RAJ1_HUMAN A-kinase anchor protein 17A OS=Homo sapiens	80.735	1	1	0.392896	0.0255677	-0.0951018	0.543094	14.1813	14.4891	14.0358	13.6158	13.7674	14.1443	14.4385	14.407	14.0977	14.4943	14.268	14.4662
Q969G6;A0A024R275;B2RDZ2	Riboflavin kinase	RFK	sp|Q969G6|RIFK_HUMAN Riboflavin kinase OS=Homo sapiens OX=9606 GN=RFK PE=1 SV=2;tr|A0A024R275|A0A024R275_HUMAN Riboflavin kinase OS=Homo sapiens OX=9606 GN=RFK PE=4 SV=1;tr|B2RDZ2|B2RDZ2_HUMAN Riboflavin kinase OS=Homo sapiens OX=9606 PE=2 SV=1	17.623	1	13.5	-0.382618	0.286365	0.145104	0.678793	12.8945	12.7306	12.76	14.2483	12.7382	12.5465	12.6897	12.9651	12.6083	12.6304	12.5142	12.6832
Q8IY21;Q9NXV7;Q6B0F7;Q53FU7;A0A7P0T8Y0;A0A3G9HN97	Probable ATP-dependent RNA helicase DDX60	DDX60	sp|Q8IY21|DDX60_HUMAN Probable ATP-dependent RNA helicase DDX60 OS=Homo sapiens OX=9606 GN=DDX60 PE=1 SV=3;tr|Q9NXV7|Q9NXV7_HUMAN cDNA FLJ20035 fis, clone COL00213 OS=Homo sapiens OX=9606 PE=2 SV=1;tr|Q6B0F7|Q6B0F7_HUMAN DDX60 protein (Fragment) OS=Homo sa	197.85	1	0.6	-0.381326	0.126984	-0.560064	0.0340485	7.67061	8.14168	7.96715	8.3182	7.86736	8.73787	7.88762	7.2532	7.64343	8.44695	8.07807	7.93941
Q9H1I8;A0A024R1E1;A0A024R1F9;Q53H58	Activating signal cointegrator 1 complex subunit 2	ASCC2	sp|Q9H1I8|ASCC2_HUMAN Activating signal cointegrator 1 complex subunit 2 OS=Homo sapiens OX=9606 GN=ASCC2 PE=1 SV=3;tr|A0A024R1E1|A0A024R1E1_HUMAN Activating signal cointegrator 1 complex subunit 2, isoform CRA_a OS=Homo sapiens OX=9606 GN=ASCC2 PE=4 SV=1;	86.359	2	4.8	-0.377629	0.0707479	0.0697643	0.717883	10.8906	11.0388	11.1529	11.8651	11.267	11.0831	11.1005	11.204	11.053	10.9232	10.8392	11.3858
O43933;B4DER6;A0A0C4DG33;Q59FV4	Peroxisome biogenesis factor 1	PEX1	sp|O43933|PEX1_HUMAN Peroxisome biogenesis factor 1 OS=Homo sapiens OX=9606 GN=PEX1 PE=1 SV=1;tr|B4DER6|B4DER6_HUMAN cDNA FLJ51800, highly similar to Peroxisome biogenesis factor 1 OS=Homo sapiens OX=9606 PE=2 SV=1;tr|A0A0C4DG33|A0A0C4DG33_HUMAN Peroxin-1	142.87	1	2.7	-0.376079	0.103883	-0.102262	0.638386	10.5021	10.8999	10.5793	11.4127	10.8369	10.86	10.646	11.0036	10.6418	11.2643	10.863	10.4709
Q6R327	Rapamycin-insensitive companion of mTOR	RICTOR	sp|Q6R327|RICTR_HUMAN Rapamycin-insensitive companion of mTOR OS=Homo sapiens OX=9606 GN=RICTOR PE=1 SV=1	192.22	1	1	-0.373225	0.0823237	0.203882	0.317851	9.82533	9.55426	9.77614	10.1291	9.86606	10.2802	9.85468	10.3562	9.65988	9.58504	9.55097	10.1231
P06703;R4GN98;B2R577	Protein S100-A6;Protein S100	S100A6	sp|P06703|S10A6_HUMAN Protein S100-A6 OS=Homo sapiens OX=9606 GN=S100A6 PE=1 SV=1;tr|R4GN98|R4GN98_HUMAN Protein S100 (Fragment) OS=Homo sapiens OX=9606 GN=S100A6 PE=1 SV=1;tr|B2R577|B2R577_HUMAN Protein S100 OS=Homo sapiens OX=9606 PE=2 SV=1	10.18	2	26.7	0.365632	0.065596	0.395716	0.0490825	16.1197	16.1153	16.3388	15.7507	15.8327	15.8935	16.2292	16.0546	16.9232	15.862	16.0845	16.0733
Q63ZY3	KN motif and ankyrin repeat domain-containing protein 2	KANK2	sp|Q63ZY3|KANK2_HUMAN KN motif and ankyrin repeat domain-containing protein 2 OS=Homo sapiens OX=9606 GN=KANK2 PE=1 SV=1	91.173	1	1.5	0.346619	0.0283078	-0.169558	0.241224	10.8102	10.7716	10.7448	10.2605	10.7222	10.304	10.2498	10.6176	10.4608	10.5498	10.8472	10.4399
P68871;A0A481SHK9;C8C504;D9YZU5;P02042;Q14473;Q9UK54;A0N071;E9PFT6;B3VL86;E9NGZ5;Q9GZL9;D1MGQ0;A0A2R8Y7R2;Q8IUL9;Q9BWU5;Q9BWV6;B3VL05;Q4F786;B2M1S8;Q670S4;Q6V0K9;A0A3G5AXY7;Q52MT0;Q0Z944;Q6J1Z7	Hemoglobin subunit beta;LVV-hemorphin-7;Spinorphin;Hemoglobin subunit delta	HBB;HBD	sp|P68871|HBB_HUMAN Hemoglobin subunit beta OS=Homo sapiens OX=9606 GN=HBB PE=1 SV=2;tr|A0A481SHK9|A0A481SHK9_HUMAN Hemoglobin subunit beta OS=Homo sapiens OX=9606 GN=HBB PE=3 SV=1;tr|C8C504|C8C504_HUMAN Beta-globin OS=Homo sapiens OX=9606 GN=HBB PE=3 SV=1	15.998	3	42.9	0.341146	0.164488	0.375359	0.12965	16.0867	16.1351	15.6791	15.7107	15.295	15.8717	15.3607	15.8807	14.966	15.2435	15.0372	14.8007
Q9Y312;A0A7P0T8J7;A2A2Q9;A0A7P0TA70	Protein AAR2 homolog	AAR2	sp|Q9Y312|AAR2_HUMAN Protein AAR2 homolog OS=Homo sapiens OX=9606 GN=AAR2 PE=1 SV=2;tr|A0A7P0T8J7|A0A7P0T8J7_HUMAN Protein AAR2 homolog OS=Homo sapiens OX=9606 GN=AAR2 PE=4 SV=1;tr|A2A2Q9|A2A2Q9_HUMAN AAR2 splicing factor homolog OS=Homo sapiens OX=9606 GN	43.472	1	3.9	-0.340496	0.0552472	0.0210689	0.896494	11.8127	11.8588	11.6128	12.3759	11.8493	12.0806	11.5448	12.1448	12.0493	11.8277	11.9573	11.8907
P78347;X5D2J9;Q499G6;X5D939;X5DNP5;B4DH52;X5DR09;A0A494C1K3;B4DRA9;A8K9W7;B4DM07	General transcription factor II-I	GTF2I	sp|P78347|GTF2I_HUMAN General transcription factor II-I OS=Homo sapiens OX=9606 GN=GTF2I PE=1 SV=2;tr|X5D2J9|X5D2J9_HUMAN General transcription factor IIi isoform D (Fragment) OS=Homo sapiens OX=9606 GN=GTF2I PE=2 SV=1;tr|Q499G6|Q499G6_HUMAN General transc	112.42	1	2.5	-0.332832	0.0609356	0.111098	0.499166	10.6478	10.4729	10.6992	11.3363	10.7894	10.6927	11.0443	10.9213	10.8161	10.7898	10.6092	11.0495
Q9NZD2;F5GZ49;F5H0U5;A0A024RBI7	Glycolipid transfer protein	GLTP	sp|Q9NZD2|GLTP_HUMAN Glycolipid transfer protein OS=Homo sapiens OX=9606 GN=GLTP PE=1 SV=3;tr|F5GZ49|F5GZ49_HUMAN Glycolipid transfer protein OS=Homo sapiens OX=9606 GN=GLTP PE=1 SV=1;tr|F5H0U5|F5H0U5_HUMAN Glycolipid transfer protein OS=Homo sapiens OX=96	23.85	1	14.4	-0.32962	0.0662175	0.398621	0.0315339	11.3971	11.7789	11.459	12.1218	11.7289	11.7734	12.0629	12.1819	11.7282	11.5693	11.3627	11.8451
P43246;Q53FK0;A0A2R8YG02;V9H0B2;V9H0D5;V9H023;V9H068;A0A2R8Y7S8;Q53RU4;A0A2R8Y6P0;E9PHA6;V9H019;A0A2R8YFH0;Q53GS1;V9H062;V9H015	DNA mismatch repair protein Msh2	MSH2	sp|P43246|MSH2_HUMAN DNA mismatch repair protein Msh2 OS=Homo sapiens OX=9606 GN=MSH2 PE=1 SV=1;tr|Q53FK0|Q53FK0_HUMAN DNA mismatch repair protein (Fragment) OS=Homo sapiens OX=9606 PE=2 SV=1;tr|A0A2R8YG02|A0A2R8YG02_HUMAN DNA mismatch repair protein OS=Ho	104.74	1	1.5	0.327832	0.10414	-0.103956	0.584695	10.8552	10.6129	10.7325	10.5197	10.7034	9.994	10.7471	10.477	10.3495	10.9358	10.41	10.5397
Q16864;A4D1K0	V-type proton ATPase subunit F	ATP6V1F	sp|Q16864|VATF_HUMAN V-type proton ATPase subunit F OS=Homo sapiens OX=9606 GN=ATP6V1F PE=1 SV=2;tr|A4D1K0|A4D1K0_HUMAN V-type proton ATPase subunit F OS=Homo sapiens OX=9606 GN=ATP6V1F PE=2 SV=1	13.37	2	30.3	-0.325786	0.0573608	0.181157	0.26181	12.5843	12.411	12.6515	13.2314	12.8344	12.5584	12.8521	13.1621	12.8784	12.6503	12.7532	12.9456
Q7Z4S6;A0A1B0GV47;A0A024R0V9	Kinesin-like protein KIF21A;Kinesin-like protein	KIF21A	sp|Q7Z4S6|KI21A_HUMAN Kinesin-like protein KIF21A OS=Homo sapiens OX=9606 GN=KIF21A PE=1 SV=2;tr|A0A1B0GV47|A0A1B0GV47_HUMAN Kinesin-like protein KIF21A (Fragment) OS=Homo sapiens OX=9606 GN=KIF21A PE=1 SV=1;tr|A0A024R0V9|A0A024R0V9_HUMAN Kinesin family me	187.18	1	1.3	-0.316244	0.0250725	-0.0419358	0.736334	11.8329	11.7185	12.0179	12.4487	12.1034	11.9659	11.8903	12.099	12.1227	12.1713	11.9571	12.1094
A0A024R001;Q53F27;Q9P0S9	Transmembrane protein 14C	TMEM14C	tr|A0A024R001|A0A024R001_HUMAN Transmembrane protein 14C, isoform CRA_a OS=Homo sapiens OX=9606 GN=TMEM14C PE=3 SV=1;tr|Q53F27|Q53F27_HUMAN Transmembrane protein 14C variant (Fragment) OS=Homo sapiens OX=9606 PE=2 SV=1;sp|Q9P0S9|TM14C_HUMAN Transmembrane p	11.564	1	25.9	-0.307203	0.111201	0.280323	0.142191	11.1673	11.153	11.0956	11.7979	11.2703	11.2692	11.6041	11.9701	11.3185	11.259	11.2035	11.5893
P30626;C9J0K6	Sorcin	SRI	sp|P30626|SORCN_HUMAN Sorcin OS=Homo sapiens OX=9606 GN=SRI PE=1 SV=1;tr|C9J0K6|C9J0K6_HUMAN Sorcin OS=Homo sapiens OX=9606 GN=SRI PE=1 SV=1	21.676	1	5.1	-0.298622	0.272651	0.151458	0.569581	10.0294	9.75477	9.1088	9.7073	9.70305	10.3784	9.66416	9.60678	9.84306	9.93025	9.53537	9.19401
O75881;Q05C57	25-hydroxycholesterol 7-alpha-hydroxylase	CYP7B1	sp|O75881|CP7B1_HUMAN Cytochrome P450 7B1 OS=Homo sapiens OX=9606 GN=CYP7B1 PE=1 SV=2;tr|Q05C57|Q05C57_HUMAN CYP7B1 protein (Fragment) OS=Homo sapiens OX=9606 GN=CYP7B1 PE=2 SV=1	58.255	2	6.1	-0.297881	0.0218857	0.214158	0.0808253	13.4935	13.4912	13.5287	13.9944	13.7367	13.676	13.6478	13.8063	13.4368	13.239	13.4198	13.5896
Q13362;H0YJ75;Q96L52;Q7L7W2;Q96L51;Q86U13;Q96B13	Serine/threonine-protein phosphatase 2A 56 kDa regulatory subunit gamma isoform	PPP2R5C	sp|Q13362|2A5G_HUMAN Serine/threonine-protein phosphatase 2A 56 kDa regulatory subunit gamma isoform OS=Homo sapiens OX=9606 GN=PPP2R5C PE=1 SV=3;tr|H0YJ75|H0YJ75_HUMAN Serine/threonine-protein phosphatase 2A 56 kDa regulatory subunit gamma isoform (Fragme	61.06	1	11.5	-0.295186	0.0814436	0.311655	0.0679164	12.3056	11.9923	12.2453	12.7816	12.2374	12.4098	12.4565	12.9041	12.4773	12.2288	12.2355	12.4387
Q9NTI5;A9IYQ1;B7Z5S1	Sister chromatid cohesion protein PDS5 homolog B	PDS5B	sp|Q9NTI5|PDS5B_HUMAN Sister chromatid cohesion protein PDS5 homolog B OS=Homo sapiens OX=9606 GN=PDS5B PE=1 SV=1;tr|A9IYQ1|A9IYQ1_HUMAN Sister chromatid cohesion protein PDS5 homolog B (Fragment) OS=Homo sapiens OX=9606 GN=PDS5B PE=1 SV=1;tr|B7Z5S1|B7Z5S1	164.67	2	1.9	-0.294871	0.0253391	0.237188	0.0613706	12.4554	12.3576	12.51	12.7293	12.7506	12.7277	12.6362	13.0557	12.6525	12.5649	12.3455	12.7224
Q7Z2T5;B2R713;B4DXX1	TRMT1-like protein	TRMT1L	sp|Q7Z2T5|TRM1L_HUMAN TRMT1-like protein OS=Homo sapiens OX=9606 GN=TRMT1L PE=1 SV=2;tr|B2R713|B2R713_HUMAN TRMT1-like protein OS=Homo sapiens OX=9606 PE=2 SV=1;tr|B4DXX1|B4DXX1_HUMAN tRNA (guanine(26)-N(2))-dimethyltransferase OS=Homo sapiens OX=9606 PE=2	81.746	1	1.9	-0.294781	0.0420536	0.0840542	0.523938	10.3903	10.259	10.5191	10.8961	10.6084	10.5482	10.6191	10.7047	10.5588	10.2465	10.7425	10.6414
Q52LJ0;H0YNA1	Protein FAM98B	FAM98B	sp|Q52LJ0|FA98B_HUMAN Protein FAM98B OS=Homo sapiens OX=9606 GN=FAM98B PE=1 SV=2;tr|H0YNA1|H0YNA1_HUMAN Protein FAM98B (Fragment) OS=Homo sapiens OX=9606 GN=FAM98B PE=1 SV=1	45.547	2	9.5	-0.289891	0.0585543	0.0659784	0.639325	12.8114	12.5863	12.4847	13.055	12.9696	12.7274	12.8212	13.185	12.8238	12.6371	12.966	13.0288
Q6UWE0;A0A6Q8PGT8;A0A6Q8PFL5;A0A6Q8PGW1;A0A6Q8PG02;A0A6Q8PGF7;A0A024R870;A0A6Q8PGB2;A0A6Q8PFL1;A0A6Q8PFI6;A0A6Q8PH70;A0A6Q8PFW1;A0A6Q8PFT9	E3 ubiquitin-protein ligase LRSAM1	LRSAM1	sp|Q6UWE0|LRSM1_HUMAN E3 ubiquitin-protein ligase LRSAM1 OS=Homo sapiens OX=9606 GN=LRSAM1 PE=1 SV=1;tr|A0A6Q8PGT8|A0A6Q8PGT8_HUMAN E3 ubiquitin-protein ligase LRSAM1 OS=Homo sapiens OX=9606 GN=LRSAM1 PE=1 SV=1;tr|A0A6Q8PFL5|A0A6Q8PFL5_HUMAN E3 ubiquitin-p	83.593	1	2.1	-0.289722	0.0424537	0.0779812	0.547961	12.6604	12.1656	12.3379	12.9402	12.5303	12.5625	12.8047	12.647	12.7205	12.6383	12.6297	12.6703
Q9UIQ6;B2RAK1	Leucyl-cystinyl aminopeptidase;Leucyl-cystinyl aminopeptidase, pregnancy serum form	LNPEP	sp|Q9UIQ6|LCAP_HUMAN Leucyl-cystinyl aminopeptidase OS=Homo sapiens OX=9606 GN=LNPEP PE=1 SV=3;tr|B2RAK1|B2RAK1_HUMAN cDNA, FLJ94965, highly similar to Homo sapiens leucyl/cystinyl aminopeptidase (LNPEP), mRNA OS=Homo sapiens OX=9606 PE=2 SV=1	117.35	1	1.5	-0.289108	0.0203933	0.0550734	0.614434	11.8017	11.6674	11.76	12.1316	11.8336	12.1313	12.0031	11.8446	11.7648	11.7186	12.0367	11.6921
P35611;E7EV99;E7ENY0;Q4TT76;H0Y9H2	Alpha-adducin	ADD1;LA04NC01-25A3.2-001	sp|P35611|ADDA_HUMAN Alpha-adducin OS=Homo sapiens OX=9606 GN=ADD1 PE=1 SV=2;tr|E7EV99|E7EV99_HUMAN Alpha-adducin OS=Homo sapiens OX=9606 GN=ADD1 PE=1 SV=1;tr|E7ENY0|E7ENY0_HUMAN Alpha-adducin OS=Homo sapiens OX=9606 GN=ADD1 PE=1 SV=1;tr|Q4TT76|Q4TT76_HUMA	80.954	3	7.1	-0.285896	0.123114	0.238086	0.191545	11.5811	11.4006	11.4608	12.0532	11.8018	11.4452	11.9239	12.104	11.7235	11.3505	11.7501	11.9366
Q9UBB4;Q9NTC6;B1AHE3;A0A1W2PQD2;Q7Z524	Ataxin-10	ATXN10;DKFZp434I1726	sp|Q9UBB4|ATX10_HUMAN Ataxin-10 OS=Homo sapiens OX=9606 GN=ATXN10 PE=1 SV=1;tr|Q9NTC6|Q9NTC6_HUMAN Uncharacterized protein DKFZp434I1726 (Fragment) OS=Homo sapiens OX=9606 GN=DKFZp434I1726 PE=2 SV=1;tr|B1AHE3|B1AHE3_HUMAN Ataxin-10 OS=Homo sapiens OX=9606	53.488	1	2.1	-0.285294	0.081246	-0.0372136	0.806369	10.4169	10.4477	10.3091	10.6885	10.7428	10.5984	10.3476	10.3835	9.93312	9.90871	10.3601	10.507
Q9Y5X2;B2RDT8	Sorting nexin-8	SNX8	sp|Q9Y5X2|SNX8_HUMAN Sorting nexin-8 OS=Homo sapiens OX=9606 GN=SNX8 PE=1 SV=1;tr|B2RDT8|B2RDT8_HUMAN cDNA, FLJ96764, highly similar to Homo sapiens sorting nexin 8 (SNX8), mRNA OS=Homo sapiens OX=9606 PE=2 SV=1	52.569	1	2.6	-0.284159	0.136822	0.0339413	0.851162	10.9769	10.6689	10.8555	11.3706	10.8648	11.1185	10.9057	11.1935	10.9247	10.6652	10.8869	11.3701
P33240;B4DUD5;E7EWR4;B3V096;E9PID8	Cleavage stimulation factor subunit 2	CSTF2	sp|P33240|CSTF2_HUMAN Cleavage stimulation factor subunit 2 OS=Homo sapiens OX=9606 GN=CSTF2 PE=1 SV=1;tr|B4DUD5|B4DUD5_HUMAN cDNA FLJ58787, highly similar to Cleavage stimulation factor 64 kDa subunit OS=Homo sapiens OX=9606 PE=2 SV=1;tr|E7EWR4|E7EWR4_HUM	60.959	1	5.2	-0.281124	0.0936047	0.172419	0.283498	12.251	11.8539	11.8221	12.5074	12.1095	12.1535	12.127	12.3372	12.1768	11.7869	12.2953	12.0414
Q92982	Ninjurin-1	NINJ1	sp|Q92982|NINJ1_HUMAN Ninjurin-1 OS=Homo sapiens OX=9606 GN=NINJ1 PE=1 SV=2	16.345	1	13.2	-0.275571	0.134991	0.0434636	0.803442	12.1218	11.865	11.7674	12.6063	11.9643	12.0104	12.0809	12.2642	11.7712	12.0414	12.0079	11.9366
Q9Y3P9	Rab GTPase-activating protein 1	RABGAP1	sp|Q9Y3P9|RBGP1_HUMAN Rab GTPase-activating protein 1 OS=Homo sapiens OX=9606 GN=RABGAP1 PE=1 SV=3	121.74	1	1	-0.273586	0.0448812	-0.243069	0.0693838	11.4021	11.3549	11.0506	11.3848	11.534	11.7096	11.6699	11.9501	11.6935	11.8679	12.1784	11.9965
Q9NRK6;Q6ZMF8	ATP-binding cassette sub-family B member 10, mitochondrial	ABCB10	sp|Q9NRK6|ABCBA_HUMAN ATP-binding cassette sub-family B member 10, mitochondrial OS=Homo sapiens OX=9606 GN=ABCB10 PE=1 SV=2;tr|Q6ZMF8|Q6ZMF8_HUMAN cDNA FLJ23955 fis, clone HEP11276, highly similar to Homo sapiens ATP-binding cassette, sub-family B (MDR/TA	79.147	1	3.4	-0.266973	0.215284	0.196504	0.353612	11.3612	11.0847	11.2729	12.1253	11.246	11.1484	11.275	11.4006	11.4227	11.2619	11.1327	11.1142
Q86U38;A0A3B3ISH6;Q5HYL4	Nucleolar protein 9	NOP9;DKFZp686E1893	sp|Q86U38|NOP9_HUMAN Nucleolar protein 9 OS=Homo sapiens OX=9606 GN=NOP9 PE=1 SV=1;tr|A0A3B3ISH6|A0A3B3ISH6_HUMAN Nucleolar protein 9 (Fragment) OS=Homo sapiens OX=9606 GN=NOP9 PE=1 SV=1;tr|Q5HYL4|Q5HYL4_HUMAN Uncharacterized protein DKFZp686E1893 OS=Homo	69.437	1	4.4	-0.266961	0.0449691	0.0137199	0.909205	11.556	11.4673	11.7264	11.6599	11.9724	11.9183	11.4848	11.885	11.7412	11.7952	11.531	11.7437
Q01813;A0A7I2V3Z0;B1APP6	ATP-dependent 6-phosphofructokinase, platelet type	PFKP	sp|Q01813|PFKAP_HUMAN ATP-dependent 6-phosphofructokinase, platelet type OS=Homo sapiens OX=9606 GN=PFKP PE=1 SV=2;tr|A0A7I2V3Z0|A0A7I2V3Z0_HUMAN ATP-dependent 6-phosphofructokinase OS=Homo sapiens OX=9606 GN=PFKP PE=1 SV=1;tr|B1APP6|B1APP6_HUMAN ATP-depen	85.595	2	9.4	-0.26487	0.0221111	0.172015	0.11088	11.4343	11.7321	11.4882	11.9779	11.7503	11.7209	11.9037	11.8266	11.7001	11.6962	11.4828	11.7354
Q92667;A0A140VK05;B4DN86	A-kinase anchor protein 1, mitochondrial	AKAP1	sp|Q92667|AKAP1_HUMAN A-kinase anchor protein 1, mitochondrial OS=Homo sapiens OX=9606 GN=AKAP1 PE=1 SV=1;tr|A0A140VK05|A0A140VK05_HUMAN Testicular secretory protein Li 5 OS=Homo sapiens OX=9606 PE=2 SV=1;tr|B4DN86|B4DN86_HUMAN cDNA FLJ56047, highly simila	97.34	1	1.3	-0.258394	0.109076	-0.163022	0.294139	11.6871	11.2539	11.4523	11.7384	11.5751	11.8549	11.183	11.6252	11.0361	11.3759	11.4061	11.5514
Q5JS37;B4DRC8	NHL repeat-containing protein 3	NHLRC3	sp|Q5JS37|NHLC3_HUMAN NHL repeat-containing protein 3 OS=Homo sapiens OX=9606 GN=NHLRC3 PE=2 SV=1;tr|B4DRC8|B4DRC8_HUMAN cDNA FLJ50047 OS=Homo sapiens OX=9606 PE=2 SV=1	38.282	1	10.7	-0.252774	0.251039	-0.0580011	0.785904	10.066	10.0249	10.4563	10.6505	10.3532	10.3019	10.0934	10.084	9.66168	10.1603	10.338	9.51477
Q9BQ67;Q8TCJ8;Q8NCK5;B2RDP6;M0QX71	Glutamate-rich WD repeat-containing protein 1	GRWD1;DKFZp564C172	sp|Q9BQ67|GRWD1_HUMAN Glutamate-rich WD repeat-containing protein 1 OS=Homo sapiens OX=9606 GN=GRWD1 PE=1 SV=1;tr|Q8TCJ8|Q8TCJ8_HUMAN Uncharacterized protein DKFZp564C172 OS=Homo sapiens OX=9606 GN=DKFZp564C172 PE=2 SV=1;tr|Q8NCK5|Q8NCK5_HUMAN cDNA FLJ9019	49.419	1	3.6	-0.251686	0.081301	-0.101811	0.452894	10.9834	10.971	10.6964	11.0683	11.1942	11.1434	11.319	11.3342	10.8244	11.132	11.3962	11.2548
Q9Y320;B7Z4Y0;B2R7I0	Thioredoxin-related transmembrane protein 2	TMX2	sp|Q9Y320|TMX2_HUMAN Thioredoxin-related transmembrane protein 2 OS=Homo sapiens OX=9606 GN=TMX2 PE=1 SV=1;tr|B7Z4Y0|B7Z4Y0_HUMAN Thioredoxin domain-containing protein 14 OS=Homo sapiens OX=9606 PE=2 SV=1;tr|B2R7I0|B2R7I0_HUMAN Thioredoxin domain-containin	34.037	2	7.8	0.250186	0.291922	-0.108515	0.640249	15.1653	15.1616	15.9448	15.145	15.229	15.1472	14.9859	14.975	15.1687	15.6409	14.8488	14.9654
Q9Y3C1	Nucleolar protein 16	NOP16	sp|Q9Y3C1|NOP16_HUMAN Nucleolar protein 16 OS=Homo sapiens OX=9606 GN=NOP16 PE=1 SV=2	21.188	1	8.4	-0.249395	0.0374149	0.00102324	0.992395	12.2846	12.0854	12.0375	12.5923	12.2982	12.2652	11.9868	12.1912	12.2904	12.1244	12.2675	12.0736
Q9NPA8;E5RHX8;A0A024R9D9	Transcription and mRNA export factor ENY2	ENY2	sp|Q9NPA8|ENY2_HUMAN Transcription and mRNA export factor ENY2 OS=Homo sapiens OX=9606 GN=ENY2 PE=1 SV=1;tr|E5RHX8|E5RHX8_HUMAN Transcription and mRNA export factor ENY2 OS=Homo sapiens OX=9606 GN=ENY2 PE=1 SV=1;tr|A0A024R9D9|A0A024R9D9_HUMAN Transcription	11.528	1	16.8	0.248886	0.0122245	0.0621056	0.468167	12.4191	12.3184	12.2654	11.9092	12.1916	12.1554	12.3131	12.162	12.3036	12.3268	12.1648	12.1008
P49023;F5GZ78;B3KVL0;A0A140VJQ8;A0A1B0GTU4;Q59GS5;A0A1B0GU60	Paxillin	PXN	sp|P49023|PAXI_HUMAN Paxillin OS=Homo sapiens OX=9606 GN=PXN PE=1 SV=3;tr|F5GZ78|F5GZ78_HUMAN Paxillin OS=Homo sapiens OX=9606 GN=PXN PE=1 SV=1;tr|B3KVL0|B3KVL0_HUMAN Paxillin OS=Homo sapiens OX=9606 PE=2 SV=1;tr|A0A140VJQ8|A0A140VJQ8_HUMAN Paxillin OS=Hom	64.505	1	3.7	-0.248609	0.0257245	0.127234	0.21249	12.8248	12.8015	12.8469	13.2603	13.112	12.8468	12.971	13.248	13.036	13.0219	12.8952	12.9563
Q0VAJ1		UGT1A4	tr|Q0VAJ1|Q0VAJ1_HUMAN UDP-glucuronosyltransferase OS=Homo sapiens OX=9606 GN=UGT1A4 PE=2 SV=1	49.821	1	40	-0.24709	0.237743	0.498733	0.0289164	12.0339	11.2042	11.4897	12.0861	11.753	11.6299	12.1282	11.9228	12.1552	11.4072	11.4599	11.8429
Q9UH92;K7EID0;A0A024R1W8	Max-like protein X	MLX	sp|Q9UH92|MLX_HUMAN Max-like protein X OS=Homo sapiens OX=9606 GN=MLX PE=1 SV=2;tr|K7EID0|K7EID0_HUMAN Max-like protein X (Fragment) OS=Homo sapiens OX=9606 GN=MLX PE=1 SV=1;tr|A0A024R1W8|A0A024R1W8_HUMAN MAX-like protein X, isoform CRA_b OS=Homo sapiens O	33.3	2	11.7	0.243356	0.000647477	-0.0148942	0.776079	13.4594	13.3997	13.4321	13.1417	13.1893	13.2302	13.4534	13.6463	13.5026	13.6186	13.5365	13.4919
Q8TF05;B4DID3;A8K923	Serine/threonine-protein phosphatase 4 regulatory subunit 1	PPP4R1	sp|Q8TF05|PP4R1_HUMAN Serine/threonine-protein phosphatase 4 regulatory subunit 1 OS=Homo sapiens OX=9606 GN=PPP4R1 PE=1 SV=1;tr|B4DID3|B4DID3_HUMAN cDNA FLJ54070, highly similar to Serine/threonine-protein phosphatase 4 regulatory subunit 1 OS=Homo sapien	107	1	2.4	-0.242353	0.244538	0.0495689	0.80585	11.8439	11.6684	11.5234	12.391	11.7958	11.5758	12.0564	12.0094	11.9699	11.6264	12.0142	12.2465
P0DJI8	Serum amyloid A-1 protein;Amyloid protein A;Serum amyloid protein A(2-104);Serum amyloid protein A(3-104);Serum amyloid protein A(2-103);Serum amyloid protein A(2-102);Serum amyloid protein A(4-101)	SAA1	sp|P0DJI8|SAA1_HUMAN Serum amyloid A-1 protein OS=Homo sapiens OX=9606 GN=SAA1 PE=1 SV=1	13.532	3	30.3	0.241799	0.143614	0.117287	0.460341	17.1491	17.4877	17.5137	16.9908	17.1401	17.2942	16.4289	15.8314	16.2986	16.0651	15.9317	16.2103
Q8NI22;B4DF17	Multiple coagulation factor deficiency protein 2	MCFD2	sp|Q8NI22|MCFD2_HUMAN Multiple coagulation factor deficiency protein 2 OS=Homo sapiens OX=9606 GN=MCFD2 PE=1 SV=1;tr|B4DF17|B4DF17_HUMAN cDNA FLJ59187, highly similar to Multiple coagulation factor deficiency protein 2 homolog OS=Homo sapiens OX=9606 PE=2	16.39	2	28.1	-0.239894	0.0837032	0.122382	0.351825	11.4091	11.0785	11.2638	11.3432	11.5064	11.6214	11.291	11.392	11.4147	10.9375	11.4094	11.3838
Q13107;Q53FJ3;Q08AK7;A1LPW7;Q53H56;A0A024R2X6	Ubiquitin carboxyl-terminal hydrolase 4;Ubiquitin carboxyl-terminal hydrolase	USP4	sp|Q13107|UBP4_HUMAN Ubiquitin carboxyl-terminal hydrolase 4 OS=Homo sapiens OX=9606 GN=USP4 PE=1 SV=3;tr|Q53FJ3|Q53FJ3_HUMAN Ubiquitin carboxyl-terminal hydrolase (Fragment) OS=Homo sapiens OX=9606 PE=2 SV=1;tr|Q08AK7|Q08AK7_HUMAN Ubiquitin carboxyl-termi	108.56	1	3.1	-0.23889	0.100431	0.243203	0.0951676	11.8334	11.8274	11.7837	12.3732	11.8382	11.9498	12.1587	12.205	11.884	11.7714	11.7239	12.0227
P06280;A0A6Q8PGG0;A0A6Q8PFA9;Q53Y83;Q53HF3;A0A3B3IUC4	Alpha-galactosidase A	GLA	sp|P06280|AGAL_HUMAN Alpha-galactosidase A OS=Homo sapiens OX=9606 GN=GLA PE=1 SV=1;tr|A0A6Q8PGG0|A0A6Q8PGG0_HUMAN Alpha-galactosidase OS=Homo sapiens OX=9606 GN=GLA PE=1 SV=1;tr|A0A6Q8PFA9|A0A6Q8PFA9_HUMAN Alpha-galactosidase OS=Homo sapiens OX=9606 GN=GL	48.766	1	4	0.23823	0.0524095	0.294007	0.0214609	13.5014	13.4052	13.7602	13.4009	13.4484	13.1027	13.8502	14.0742	14.0111	13.7914	13.6396	13.6224
Q7RTP8;G3V5R9;Q7RTQ4;Q7RTQ0;Q7RTQ8;Q7RTQ2;Q7RTQ1;G3V3H3;E7EVH7;Q07866;Q7RTQ9;B4DGB3;F8W6L3;B5BU63;G3V2E7;G5E9S8;Q7RTQ7;Q7Z5D5	Kinesin light chain 1	KNS2;KLC1	tr|Q7RTP8|Q7RTP8_HUMAN Kinesin light chain OS=Homo sapiens OX=9606 GN=KNS2 PE=2 SV=1;tr|G3V5R9|G3V5R9_HUMAN Kinesin light chain OS=Homo sapiens OX=9606 GN=KLC1 PE=1 SV=1;tr|Q7RTQ4|Q7RTQ4_HUMAN Kinesin light chain OS=Homo sapiens OX=9606 GN=KNS2 PE=2 SV=1;t	71.486	1	5.1	0.236864	0.0141611	-0.131726	0.132356	14.4698	14.3258	14.6247	14.1893	14.1404	14.3801	14.3074	14.4692	14.4235	14.5565	14.5681	14.4706
Q9UP52	Transferrin receptor protein 2	TFR2	sp|Q9UP52|TFR2_HUMAN Transferrin receptor protein 2 OS=Homo sapiens OX=9606 GN=TFR2 PE=1 SV=1	88.754	2	3.4	-0.23372	0.00721576	0.0820853	0.2696	12.4865	12.6058	12.6615	12.9224	12.6371	12.8955	12.5238	12.6016	12.5903	12.4602	12.4813	12.5279
Q0VDG4;Q0VDG5;H9KVC8;F8WBX0;C9JNS3;B4DKG7;F8W0M9;C9JID8	Secernin-3	SCRN3	sp|Q0VDG4|SCRN3_HUMAN Secernin-3 OS=Homo sapiens OX=9606 GN=SCRN3 PE=1 SV=1;tr|Q0VDG5|Q0VDG5_HUMAN SCRN3 protein OS=Homo sapiens OX=9606 GN=SCRN3 PE=2 SV=1;tr|H9KVC8|H9KVC8_HUMAN Secernin-3 (Fragment) OS=Homo sapiens OX=9606 GN=SCRN3 PE=1 SV=1;tr|F8WBX0|F8	48.544	1	5.2	-0.233222	0.02511	0.0826441	0.376301	12.6556	12.9135	12.8125	12.8869	13.1196	13.0748	12.8474	12.9151	13.0356	12.8109	12.7371	13.0023
P31483;C9JTN7;F8W8I6;Q59G98;B4E0E5;E5RGV5;H7BY49;E5RG67	Nucleolysin TIA-1 isoform p40	TIA1	sp|P31483|TIA1_HUMAN Nucleolysin TIA-1 isoform p40 OS=Homo sapiens OX=9606 GN=TIA1 PE=1 SV=3;tr|C9JTN7|C9JTN7_HUMAN Nucleolysin TIA-1 isoform p40 OS=Homo sapiens OX=9606 GN=TIA1 PE=1 SV=1;tr|F8W8I6|F8W8I6_HUMAN Nucleolysin TIA-1 isoform p40 OS=Homo sapiens	42.963	1	4.7	-0.233001	0.0776862	0.137047	0.275862	10.2758	10.2618	10.6063	10.5975	10.8065	10.439	10.7606	10.7442	10.6245	10.4462	10.4951	10.7768
P60604;Q8NDD5	Ubiquitin-conjugating enzyme E2 G2	UBE2G2;DKFZp586L2318	sp|P60604|UB2G2_HUMAN Ubiquitin-conjugating enzyme E2 G2 OS=Homo sapiens OX=9606 GN=UBE2G2 PE=1 SV=1;tr|Q8NDD5|Q8NDD5_HUMAN cDNA FLJ16170 fis, clone BRHIP2003062, moderately similar to Ubiquitin-conjugating enzyme E2 G2 OS=Homo sapiens OX=9606 GN=DKFZp586L	18.566	1	14.5	-0.232736	0.155006	0.0186856	0.904456	12.0091	11.702	12.1215	12.4876	12.1806	11.8625	12.0956	12.3605	12.054	12.1201	12.0857	12.2482
O00165;A0A0S2Z565;A0A0S2Z591;E9PIQ7	HCLS1-associated protein X-1	HAX1	sp|O00165|HAX1_HUMAN HCLS1-associated protein X-1 OS=Homo sapiens OX=9606 GN=HAX1 PE=1 SV=2;tr|A0A0S2Z565|A0A0S2Z565_HUMAN HCLS1 associated protein X-1 isoform 3 (Fragment) OS=Homo sapiens OX=9606 GN=HAX1 PE=2 SV=1;tr|A0A0S2Z591|A0A0S2Z591_HUMAN HCLS1 asso	31.62	2	11.1	-0.230453	0.131699	0.113959	0.436983	11.9891	11.7219	11.768	12.3087	11.9021	11.9596	11.8646	12.0416	11.6373	11.5801	11.9744	11.6471
Q8NBQ7	Aquaporin-11	AQP11	sp|Q8NBQ7|AQP11_HUMAN Aquaporin-11 OS=Homo sapiens OX=9606 GN=AQP11 PE=1 SV=1	30.203	1	4.4	-0.22897	0.437689	0.0502667	0.862806	9.7171	9.10225	9.10296	9.03786	9.62198	9.94938	9.55525	8.81005	9.61701	9.39149	8.92672	9.51329
P15531;A0A384MTW7	Nucleoside diphosphate kinase A	NME1	sp|P15531|NDKA_HUMAN Nucleoside diphosphate kinase A OS=Homo sapiens OX=9606 GN=NME1 PE=1 SV=1;tr|A0A384MTW7|A0A384MTW7_HUMAN Nucleoside diphosphate kinase OS=Homo sapiens OX=9606 PE=2 SV=1	17.149	1	76.3	-0.226933	0.0109774	0.0823492	0.288895	12.831	12.8203	12.8845	13.0235	13.2252	12.9678	13.0904	12.9803	12.8955	12.85	12.8447	13.0244
Q8WW12	PEST proteolytic signal-containing nuclear protein	PCNP	sp|Q8WW12|PCNP_HUMAN PEST proteolytic signal-containing nuclear protein OS=Homo sapiens OX=9606 GN=PCNP PE=1 SV=2	18.925	2	13.5	0.226578	0.0078619	0.0402196	0.574013	15.7896	15.8436	15.7621	15.4324	15.7195	15.5637	15.7691	15.7468	15.896	15.7624	15.8396	15.6893
Q08380;B4DI70;B4DVE1;A0A0S2Z3Y1;K7ES75;K7EN99;K7ERZ6;K7EJD3;K7ESM3;K7EKQ5;K7EP36;B4DWA8;B3KP88;B4DDG4	Galectin-3-binding protein	LGALS3BP	sp|Q08380|LG3BP_HUMAN Galectin-3-binding protein OS=Homo sapiens OX=9606 GN=LGALS3BP PE=1 SV=1;tr|B4DI70|B4DI70_HUMAN cDNA FLJ53509, highly similar to Galectin-3-binding protein OS=Homo sapiens OX=9606 PE=2 SV=1;tr|B4DVE1|B4DVE1_HUMAN Galectin-3-binding pr	65.33	2	6.5	0.225251	0.00655627	-0.0619257	0.374533	13.6589	13.5125	13.6291	13.3392	13.4282	13.3573	13.616	13.6044	13.6212	13.788	13.5011	13.7382
P56378;A0A0A0MTQ5;G3V556;A0A024R6N3	6.8 kDa mitochondrial proteolipid	MP68;C14orf2	sp|P56378|ATP68_HUMAN ATP synthase subunit ATP5MJ, mitochondrial OS=Homo sapiens OX=9606 GN=ATP5MJ PE=1 SV=1;tr|A0A0A0MTQ5|A0A0A0MTQ5_HUMAN ATP synthase subunit ATP5MJ, mitochondrial OS=Homo sapiens OX=9606 GN=ATP5MJ PE=1 SV=1;tr|G3V556|G3V556_HUMAN ATP sy	6.662	2	32.8	-0.221579	0.00690796	0.205551	0.0105339	17.4749	17.5748	17.468	17.79	17.6096	17.783	17.5358	17.3236	17.499	17.1709	17.2886	17.2822
P0DTE4;P0DTE5			sp|P0DTE4|UD2A1_HUMAN UDP-glucuronosyltransferase 2A1 OS=Homo sapiens OX=9606 GN=UGT2A1 PE=1 SV=1;sp|P0DTE5|UD2A2_HUMAN UDP-glucuronosyltransferase 2A2 OS=Homo sapiens OX=9606 GN=UGT2A2 PE=1 SV=1	59.925	1	6.8	-0.219801	0.0509561	-0.127751	0.228241	10.5147	10.4867	10.4794	10.5527	10.7831	10.8043	10.0888	10.1899	10.418	10.408	10.4959	10.1759
P62699	Protein yippee-like 5	YPEL5	sp|P62699|YPEL5_HUMAN Protein yippee-like 5 OS=Homo sapiens OX=9606 GN=YPEL5 PE=1 SV=1	13.841	1	11.6	-0.219784	0.0204537	0.109606	0.202734	12.0147	12.1456	11.8983	12.2697	12.33	12.1182	12.0953	12.1309	12.3356	12.0045	12.1213	12.1071
Q6IA69;E9PNF5;A0A0B4J216	Glutamine-dependent NAD(+) synthetase	NADSYN1	sp|Q6IA69|NADE_HUMAN Glutamine-dependent NAD(+) synthetase OS=Homo sapiens OX=9606 GN=NADSYN1 PE=1 SV=3;tr|E9PNF5|E9PNF5_HUMAN Glutamine-dependent NAD(+) synthetase (Fragment) OS=Homo sapiens OX=9606 GN=NADSYN1 PE=1 SV=1;tr|A0A0B4J216|A0A0B4J216_HUMAN Glut	79.284	2	4.7	-0.218968	0.191381	0.195318	0.239998	12.3875	12.0253	12.1209	12.7813	12.2326	12.1768	12.6567	12.5073	12.2758	12.3288	12.1806	12.3445
Q12760	Glutathione S-transferase	GSTalpha locus	tr|Q12760|Q12760_HUMAN Glutathione transferase OS=Homo sapiens OX=9606 GN=GSTalpha locus PE=3 SV=1	25.72	1	49.5	0.218826	0.19548	0.187922	0.261296	16.1634	16.185	16.0552	16.1529	15.8728	15.7214	16.1669	16.5573	15.9829	15.939	15.8833	16.321
P38571;A0A0A0MT32;Q5T073;B3KU19;Q5T770;B3KRG8;A8K2H6;Q6ZUY8	Lysosomal acid lipase/cholesteryl ester hydrolase;Lipase	LIPA	sp|P38571|LICH_HUMAN Lysosomal acid lipase/cholesteryl ester hydrolase OS=Homo sapiens OX=9606 GN=LIPA PE=1 SV=2;tr|A0A0A0MT32|A0A0A0MT32_HUMAN Lysosomal acid lipase/cholesteryl ester hydrolase OS=Homo sapiens OX=9606 GN=LIPA PE=1 SV=1;tr|Q5T073|Q5T073_HUM	45.418	2	8.8	-0.217618	0.0534099	0.256548	0.02714	13.5581	13.4764	13.3735	13.8509	13.4995	13.7105	13.8848	13.8632	13.7066	13.3731	13.6526	13.6593
Q9HAS0;J9JIC5;Q8NI83	Protein Njmu-R1	C17orf75;OK/SW-cl.19	sp|Q9HAS0|NJMU_HUMAN Protein Njmu-R1 OS=Homo sapiens OX=9606 GN=C17orf75 PE=1 SV=2;tr|J9JIC5|J9JIC5_HUMAN Protein Njmu-R1 OS=Homo sapiens OX=9606 GN=C17orf75 PE=1 SV=1;tr|Q8NI83|Q8NI83_HUMAN OK/SW-CL.19 OS=Homo sapiens OX=9606 GN=OK/SW-cl.19 PE=2 SV=1	44.621	1	2.8	-0.215114	0.212584	-0.0858699	0.607383	10.7457	10.7419	10.1005	10.6272	10.6757	10.9305	10.8192	10.747	10.5193	10.6343	10.8452	10.8636
Q86X83;F8WC41;F8WBW1	COMM domain-containing protein 2	COMMD2	sp|Q86X83|COMD2_HUMAN COMM domain-containing protein 2 OS=Homo sapiens OX=9606 GN=COMMD2 PE=1 SV=2;tr|F8WC41|F8WC41_HUMAN COMM domain-containing protein 2 OS=Homo sapiens OX=9606 GN=COMMD2 PE=1 SV=1;tr|F8WBW1|F8WBW1_HUMAN COMM domain-containing protein 2 O	22.745	1	9.5	0.214528	0.00835215	-0.0512263	0.456991	13.5908	13.7457	13.675	13.3518	13.4709	13.5452	13.6365	13.5701	13.6575	13.5816	13.8045	13.6315
Q9GZP9;I3L1T3	Derlin-2	DERL2	sp|Q9GZP9|DERL2_HUMAN Derlin-2 OS=Homo sapiens OX=9606 GN=DERL2 PE=1 SV=1;tr|I3L1T3|I3L1T3_HUMAN Derlin (Fragment) OS=Homo sapiens OX=9606 GN=DERL2 PE=1 SV=1	27.567	1	12.6	0.21442	0.0515899	-0.0855999	0.400679	13.1113	13.127	13.4188	13.0004	13.0924	12.9211	13.2991	13.1287	13.0262	13.2536	13.1033	13.3539
A2NX49			tr|A2NX49|A2NX49_HUMAN Acetyl-CoA carboxylase 1 OS=Homo sapiens OX=9606 PE=2 SV=1	264.54	2	8.5	-0.214138	0.00886127	-0.125491	0.0886406	15.6215	15.742	15.4352	15.8118	15.8175	15.8118	15.4022	15.4007	15.2626	15.52	15.4814	15.4407
O75449;A8K7S5;B7ZBC9;B7ZBC8	Katanin p60 ATPase-containing subunit A1	KATNA1	sp|O75449|KTNA1_HUMAN Katanin p60 ATPase-containing subunit A1 OS=Homo sapiens OX=9606 GN=KATNA1 PE=1 SV=1;tr|A8K7S5|A8K7S5_HUMAN Katanin p60 ATPase-containing subunit A1 OS=Homo sapiens OX=9606 GN=KATNA1 PE=2 SV=1;tr|B7ZBC9|B7ZBC9_HUMAN Katanin p60 ATPase	55.964	1	1.8	0.214045	0.0633671	-0.0250552	0.812868	15.8751	15.4089	15.4206	15.4186	15.3142	15.3297	15.0969	15.0477	15.2081	15.1366	15.1643	15.127
Q9UGK3;M0R0J5;M0R2W4	Signal-transducing adaptor protein 2	STAP2	sp|Q9UGK3|STAP2_HUMAN Signal-transducing adaptor protein 2 OS=Homo sapiens OX=9606 GN=STAP2 PE=1 SV=2;tr|M0R0J5|M0R0J5_HUMAN Signal-transducing adaptor protein 2 (Fragment) OS=Homo sapiens OX=9606 GN=STAP2 PE=1 SV=1;tr|M0R2W4|M0R2W4_HUMAN Signal-transducin	44.893	1	6.5	-0.213041	0.14628	0.320452	0.0387462	12.9388	12.6866	12.8436	13.1812	13.1732	12.7537	13.3986	13.551	13.1996	13.1795	12.844	13.1643
Q6SA08;H7C3J1;H0YJB1;Q8IZN1	Testis-specific serine/threonine-protein kinase 4	TSSK4	sp|Q6SA08|TSSK4_HUMAN Testis-specific serine/threonine-protein kinase 4 OS=Homo sapiens OX=9606 GN=TSSK4 PE=1 SV=1;tr|H7C3J1|H7C3J1_HUMAN Testis-specific serine/threonine-protein kinase 4 OS=Homo sapiens OX=9606 GN=TSSK4 PE=1 SV=1;tr|H0YJB1|H0YJB1_HUMAN Te	37.454	2	4.9	0.212927	0.0089354	0.203884	0.0113308	15.9229	15.7158	15.6578	15.5513	15.5391	15.5673	15.9735	15.9646	15.9499	15.8752	15.6594	15.7416
P78560;Q8IY43;Q53XL1;B5BU44	Death domain-containing protein CRADD	CRADD	sp|P78560|CRADD_HUMAN Death domain-containing protein CRADD OS=Homo sapiens OX=9606 GN=CRADD PE=1 SV=1;tr|Q8IY43|Q8IY43_HUMAN CRADD protein OS=Homo sapiens OX=9606 GN=CRADD PE=2 SV=1;tr|Q53XL1|Q53XL1_HUMAN CASP2 and RIPK1 domain containing adaptor with dea	22.745	3	25.6	-0.21225	0.0818478	0.0378308	0.738572	12.5671	12.2129	12.5049	12.7886	12.5729	12.5602	12.4657	12.7173	12.4098	12.6294	12.4113	12.4387
P22033;A0A024RD82;A0A2S1PH34;T1WHH0;A0A2S1PH31;B2R6K1;A0A2S1PH09;A0A2S1PH23;A0A2S1PH16;A0A2S1PH13;A0A0S2Z4X4;A0A2S1PH46	Methylmalonyl-CoA mutase, mitochondrial	MUT	sp|P22033|MUTA_HUMAN Methylmalonyl-CoA mutase, mitochondrial OS=Homo sapiens OX=9606 GN=MMUT PE=1 SV=4;tr|A0A024RD82|A0A024RD82_HUMAN Methylmalonyl-CoA isomerase OS=Homo sapiens OX=9606 GN=MUT PE=2 SV=1;tr|A0A2S1PH34|A0A2S1PH34_HUMAN Methylmalonyl-CoA isom	83.134	1	55.3	0.211511	0.0274474	-0.00875876	0.917701	16.083	16.0898	16.2795	15.8515	16.0657	15.9006	16.1442	16.1171	16.2713	16.0654	16.336	16.1575
Q6ZWL3	Cytochrome P450 4V2	CYP4V2	sp|Q6ZWL3|CP4V2_HUMAN Cytochrome P450 4V2 OS=Homo sapiens OX=9606 GN=CYP4V2 PE=1 SV=2	60.723	1	3.2	-0.211296	0.0391208	0.126255	0.188411	13.2446	13.0362	13.2732	13.4911	13.2721	13.4248	13.2188	13.4731	13.1721	13.2406	13.1102	13.1344
Q68E01	Integrator complex subunit 3	INTS3	sp|Q68E01|INT3_HUMAN Integrator complex subunit 3 OS=Homo sapiens OX=9606 GN=INTS3 PE=1 SV=1	118.07	2	4.1	-0.210674	0.162761	0.141598	0.335776	12.4617	12.7842	12.7489	13.1107	12.8558	12.6604	12.5851	13.0284	12.7755	12.4942	12.7787	12.6914
Q8IWW6;Q1RLN5;B3KR88;A0A2X0TVR3	Rho GTPase-activating protein 12	ARHGAP12	sp|Q8IWW6|RHG12_HUMAN Rho GTPase-activating protein 12 OS=Homo sapiens OX=9606 GN=ARHGAP12 PE=1 SV=1;tr|Q1RLN5|Q1RLN5_HUMAN ARHGAP12 protein OS=Homo sapiens OX=9606 GN=ARHGAP12 PE=1 SV=1;tr|B3KR88|B3KR88_HUMAN cDNA FLJ33863 fis, clone CTONG2006393, highly	96.253	1	0.9	0.210563	0.0527476	0.128064	0.212693	11.8317	11.6348	11.5342	11.4322	11.2688	11.668	11.35	11.418	11.4245	11.3316	11.1869	11.2897
P56277	Cx9C motif-containing protein 4	CMC4	sp|P56277|CMC4_HUMAN Cx9C motif-containing protein 4 OS=Homo sapiens OX=9606 GN=CMC4 PE=1 SV=1	7.7469	1	13.2	0.210406	0.00164917	-0.00256291	0.960279	14.6861	14.7562	14.5893	14.4726	14.4891	14.4386	14.5799	14.5481	14.7082	14.6389	14.6354	14.5696
Q99942;A0A140TA09;A0A024RCQ4;B4DJS6	E3 ubiquitin-protein ligase RNF5	RNF5	sp|Q99942|RNF5_HUMAN E3 ubiquitin-protein ligase RNF5 OS=Homo sapiens OX=9606 GN=RNF5 PE=1 SV=1;tr|A0A140TA09|A0A140TA09_HUMAN E3 ubiquitin-protein ligase RNF5 OS=Homo sapiens OX=9606 GN=RNF5 PE=1 SV=1;tr|A0A024RCQ4|A0A024RCQ4_HUMAN RNF5 OS=Homo sapiens OX	19.881	1	8.3	0.210386	0.564777	-0.142883	0.694514	8.33838	8.74327	9.40293	7.94405	9.29052	8.61885	9.4106	8.51667	8.95115	9.35345	8.92504	9.02859
Q13619;A0A087WWN2;B2RBV7;A0A0A0MR50	Cullin-4A	CUL4A	sp|Q13619|CUL4A_HUMAN Cullin-4A OS=Homo sapiens OX=9606 GN=CUL4A PE=1 SV=3;tr|A0A087WWN2|A0A087WWN2_HUMAN Cullin-4A OS=Homo sapiens OX=9606 GN=CUL4A PE=1 SV=1;tr|B2RBV7|B2RBV7_HUMAN cDNA, FLJ95721, highly similar to Homo sapiens cullin 4A (CUL4A), mRNA OS=	87.679	2	5.4	-0.209218	0.000171768	0.0466679	0.234719	13.729	13.6553	13.6298	13.8933	13.8869	13.8615	13.8005	13.8241	13.8035	13.7493	13.7063	13.8326
P29622;A0A024R6I9;B2R815	Kallistatin	SERPINA4	sp|P29622|KAIN_HUMAN Kallistatin OS=Homo sapiens OX=9606 GN=SERPINA4 PE=1 SV=3;tr|A0A024R6I9|A0A024R6I9_HUMAN Serpin peptidase inhibitor, clade A (Alpha-1 antiproteinase, antitrypsin), member 4, isoform CRA_a OS=Homo sapiens OX=9606 GN=SERPINA4 PE=2 SV=1;t	48.541	1	2.1	0.208862	0.281016	0.150406	0.431352	12.0081	11.1948	11.3518	11.2948	11.4848	11.1485	11.4243	11.2636	11.6209	11.4165	11.1465	11.2945
Q8TEN0;Q9Y5V3;A0A024R254	Melanoma-associated antigen D1	FLJ00163;MAGED1	tr|Q8TEN0|Q8TEN0_HUMAN FLJ00163 protein (Fragment) OS=Homo sapiens OX=9606 GN=FLJ00163 PE=2 SV=1;sp|Q9Y5V3|MAGD1_HUMAN Melanoma-associated antigen D1 OS=Homo sapiens OX=9606 GN=MAGED1 PE=1 SV=3;tr|A0A024R254|A0A024R254_HUMAN Melanoma antigen family D, 1, i	56.312	1	1.5	0.208489	0.0624309	-0.152632	0.156716	13.268	13.3678	13.1877	12.8911	13.3323	12.9748	13.0202	13.1139	13.246	13.2833	13.2844	13.2704
Q15061	WD repeat-containing protein 43	WDR43	sp|Q15061|WDR43_HUMAN WD repeat-containing protein 43 OS=Homo sapiens OX=9606 GN=WDR43 PE=1 SV=3	74.89	1	1.9	-0.20824	0.0683267	0.188473	0.0944655	11.5067	11.6579	11.4804	11.7214	11.8621	11.6862	11.8034	11.4532	11.4616	11.5349	11.381	11.2368
Q6PJI9;H3BMH3;H3BNY4	WD repeat-containing protein 59	WDR59	sp|Q6PJI9|WDR59_HUMAN GATOR complex protein WDR59 OS=Homo sapiens OX=9606 GN=WDR59 PE=1 SV=2;tr|H3BMH3|H3BMH3_HUMAN GATOR complex protein WDR59 (Fragment) OS=Homo sapiens OX=9606 GN=WDR59 PE=1 SV=8;tr|H3BNY4|H3BNY4_HUMAN GATOR complex protein WDR59 (Fragme	109.79	1	1.4	0.207806	0.16097	-0.0829006	0.560287	12.2517	11.9639	11.9312	11.8602	11.7093	11.9539	12.1468	11.7631	11.9241	12.0334	11.772	12.2773
Q6NSD4	Glutathione peroxidase	GPX1	tr|Q6NSD4|Q6NSD4_HUMAN Glutathione peroxidase OS=Homo sapiens OX=9606 GN=GPX1 PE=2 SV=1	16.179	2	66.9	-0.207505	0.0628254	-0.0105974	0.917448	12.8763	12.7434	12.8205	13.2082	13.0651	12.7893	12.7524	12.9215	12.7001	12.8499	12.6751	12.8808
Q15796;K7ESI8;K7EL92;K7ERC7;K7EJX0;B7Z5N5;Q53XR6	Mothers against decapentaplegic homolog 2;Mothers against decapentaplegic homolog	SMAD2	sp|Q15796|SMAD2_HUMAN Mothers against decapentaplegic homolog 2 OS=Homo sapiens OX=9606 GN=SMAD2 PE=1 SV=1;tr|K7ESI8|K7ESI8_HUMAN Mothers against decapentaplegic homolog 2 (Fragment) OS=Homo sapiens OX=9606 GN=SMAD2 PE=1 SV=1;tr|K7EL92|K7EL92_HUMAN Mothers	52.306	1	4.1	-0.207399	0.372902	0.00692506	0.975795	9.12899	9.8119	9.50935	9.32878	9.8059	9.93776	9.43664	9.63303	10.1263	9.61234	9.59292	9.96998
Q9NPQ8	Synembryn-A	RIC8A	sp|Q9NPQ8|RIC8A_HUMAN Synembryn-A OS=Homo sapiens OX=9606 GN=RIC8A PE=1 SV=3	59.709	1	4.3	-0.20718	0.139761	-0.0914491	0.496211	12.0524	12.1723	12.568	12.4765	12.5448	12.3929	12.1946	12.475	12.0529	12.2809	12.2997	12.4163
A0A024RDM2		CRYL1	tr|A0A024RDM2|A0A024RDM2_HUMAN Crystallin, lambda 1, isoform CRA_a OS=Homo sapiens OX=9606 GN=CRYL1 PE=3 SV=1	33.358	1	65	0.206116	0.199683	0.370349	0.0325748	14.7476	14.4565	14.0912	14.2639	14.2409	14.1722	14.4534	14.728	14.7731	14.4799	14.2635	14.1
Q9Y5P4;A0A2R8Y5H3;A0A2U3TZL3;A0A2R8Y7Q9;A0A2R8YEK8;A0A2R8YE18;A0A2R8Y5S9;A0A024RAJ5;A0A2R8Y7C5;A0A2R8YFI2;A0A2R8YEA4;A0A2R8YFA1	Collagen type IV alpha-3-binding protein	COL4A3BP	sp|Q9Y5P4|CERT_HUMAN Ceramide transfer protein OS=Homo sapiens OX=9606 GN=CERT1 PE=1 SV=1;tr|A0A2R8Y5H3|A0A2R8Y5H3_HUMAN Ceramide transfer protein (Fragment) OS=Homo sapiens OX=9606 GN=CERT1 PE=1 SV=1;tr|A0A2U3TZL3|A0A2U3TZL3_HUMAN Ceramide transfer protei	70.834	2	7.5	-0.205938	0.077734	0.211394	0.071222	13.1811	12.9705	12.8055	13.3351	13.219	13.0207	13.3396	13.264	13.2357	12.9831	12.9862	13.2359
A0A1W2PQS6;F6U211;A0A2R8Y7H1;A0A2R8YFH6;A0A2R8Y6L3;S4R435		RPS10;RPS10-NUDT3	tr|A0A1W2PQS6|A0A1W2PQS6_HUMAN RPS10-NUDT3 readthrough OS=Homo sapiens OX=9606 GN=RPS10-NUDT3 PE=3 SV=1;tr|F6U211|F6U211_HUMAN 40S ribosomal protein S10 OS=Homo sapiens OX=9606 GN=RPS10 PE=3 SV=1;tr|A0A2R8Y7H1|A0A2R8Y7H1_HUMAN 40S ribosomal protein S10 OS=	33.14	1	27.5	0.204259	0.100037	-0.164581	0.17548	14.9203	14.6513	14.7847	14.741	14.3714	14.6311	14.4551	14.5625	14.6505	14.9149	14.7034	14.5435
Q09161;A0A024R179	Nuclear cap-binding protein subunit 1	NCBP1	sp|Q09161|NCBP1_HUMAN Nuclear cap-binding protein subunit 1 OS=Homo sapiens OX=9606 GN=NCBP1 PE=1 SV=1;tr|A0A024R179|A0A024R179_HUMAN Nuclear cap binding protein subunit 1, 80kDa, isoform CRA_a OS=Homo sapiens OX=9606 GN=NCBP1 PE=3 SV=1	91.838	3	4.4	-0.204179	0.0324255	0.0553737	0.518884	12.8316	12.6707	12.697	12.9239	12.8103	13.0775	12.7769	13.0278	12.7765	12.7268	12.8401	12.8481
B7Z1X4;A0A0A0MSI6;A0A024R4J6;B7ZAN2;A0A024R4F9;B7Z1P2;Q9H4M3	F-box only protein 44	FBXO44	tr|B7Z1X4|B7Z1X4_HUMAN cDNA FLJ59830, highly similar to F-box only protein 44 OS=Homo sapiens OX=9606 PE=2 SV=1;tr|A0A0A0MSI6|A0A0A0MSI6_HUMAN F-box only protein 44 (Fragment) OS=Homo sapiens OX=9606 GN=FBXO44 PE=1 SV=1;tr|A0A024R4J6|A0A024R4J6_HUMAN F-box	15.56	1	17.7	-0.203655	0.124889	0.0549595	0.661981	12.0566	11.9645	12.1188	12.5613	12.0854	12.1042	12.366	12.277	12.06	12.0827	12.1603	12.2952
Q9HD26;T1WFC1;F5H1Y4	Golgi-associated PDZ and coiled-coil motif-containing protein	GOPC	sp|Q9HD26|GOPC_HUMAN Golgi-associated PDZ and coiled-coil motif-containing protein OS=Homo sapiens OX=9606 GN=GOPC PE=1 SV=1;tr|T1WFC1|T1WFC1_HUMAN Golgi-associated PDZ and coiled-coil motif containing protein transcript variant 4 OS=Homo sapiens OX=9606 G	50.519	2	4.8	0.203565	0.00406205	-0.0628994	0.284303	13.5847	13.649	13.7792	13.3664	13.5433	13.4925	13.6275	13.6346	13.723	13.7204	13.7357	13.7177
Q9UBF2;A0A140VK12;Q9H9B7;B3KND4;Q9NUP3	Coatomer subunit gamma-2;Coatomer subunit gamma	COPG2	sp|Q9UBF2|COPG2_HUMAN Coatomer subunit gamma-2 OS=Homo sapiens OX=9606 GN=COPG2 PE=1 SV=1;tr|A0A140VK12|A0A140VK12_HUMAN Coatomer subunit gamma OS=Homo sapiens OX=9606 PE=2 SV=1;tr|Q9H9B7|Q9H9B7_HUMAN Coatomer subunit gamma OS=Homo sapiens OX=9606 PE=2 SV=	97.621	3	11.3	-0.202386	0.190854	0.14093	0.352193	13.7745	13.7593	13.77	14.2724	13.7591	13.8794	13.8571	14.3237	13.8207	13.7675	13.8297	13.9815
O15120;A0A024R8I7;Q8WUW2;Q96IS9;A0A024R8F9	1-acyl-sn-glycerol-3-phosphate acyltransferase beta;1-acyl-sn-glycerol-3-phosphate acyltransferase	AGPAT2	sp|O15120|PLCB_HUMAN 1-acyl-sn-glycerol-3-phosphate acyltransferase beta OS=Homo sapiens OX=9606 GN=AGPAT2 PE=1 SV=1;tr|A0A024R8I7|A0A024R8I7_HUMAN 1-acyl-sn-glycerol-3-phosphate acyltransferase OS=Homo sapiens OX=9606 GN=AGPAT2 PE=3 SV=1;tr|Q8WUW2|Q8WUW2_	30.914	1	12.2	-0.201358	0.161023	0.0461087	0.736772	11.9318	11.5087	12.0738	12.1954	11.9361	11.9869	11.7976	11.9543	11.8517	11.8164	11.6617	11.9872
Q9H7D7;A0A7I2YQL3;A0A7P0SXD0;A0A7I2YQQ9;A0A499FIZ0;H0Y917;A0A7I2V3I7;H0Y9R3;B4DRF0	WD repeat-containing protein 26	WDR26	sp|Q9H7D7|WDR26_HUMAN WD repeat-containing protein 26 OS=Homo sapiens OX=9606 GN=WDR26 PE=1 SV=3;tr|A0A7I2YQL3|A0A7I2YQL3_HUMAN WD repeat-containing protein 26 (Fragment) OS=Homo sapiens OX=9606 GN=WDR26 PE=1 SV=1;tr|A0A7P0SXD0|A0A7P0SXD0_HUMAN WD repeat-c	72.123	1	2.9	-0.201295	0.114852	-0.177165	0.159775	12.3036	12.0274	12.2579	12.5523	12.4328	12.2076	11.914	12.345	12.0405	12.2586	12.2272	12.3453
M0QY43		MYH14	tr|M0QY43|M0QY43_HUMAN Myosin-14 (Fragment) OS=Homo sapiens OX=9606 GN=MYH14 PE=1 SV=8	113.78	1	38.1	0.201216	0.020945	0.0233283	0.75954	13.3431	13.1939	13.1988	12.9926	13.0783	13.0612	13.4416	13.3246	13.6138	13.3294	13.5236	13.4569
O94925;A8K132;B7Z509;Q53S89	Glutaminase kidney isoform, mitochondrial	GLS	sp|O94925|GLSK_HUMAN Glutaminase kidney isoform, mitochondrial OS=Homo sapiens OX=9606 GN=GLS PE=1 SV=1;tr|A8K132|A8K132_HUMAN Glutaminase OS=Homo sapiens OX=9606 PE=2 SV=1;tr|B7Z509|B7Z509_HUMAN Glutaminase OS=Homo sapiens OX=9606 GN=GLS PE=1 SV=1;tr|Q53S	73.46	2	4.6	-0.200698	0.0970149	-0.0202894	0.857453	12.5673	12.5882	12.4745	12.8882	12.6271	12.7168	12.8113	12.8079	12.5807	12.5007	12.9585	12.8017
Q5T160;H0Y450;H0UI22	Probable arginine--tRNA ligase, mitochondrial	RARS2;RARSL	sp|Q5T160|SYRM_HUMAN Probable arginine--tRNA ligase, mitochondrial OS=Homo sapiens OX=9606 GN=RARS2 PE=1 SV=1;tr|H0Y450|H0Y450_HUMAN Arginyl-tRNA synthetase (Fragment) OS=Homo sapiens OX=9606 GN=RARS2 PE=1 SV=1;tr|H0UI22|H0UI22_HUMAN Arginine--tRNA ligase	65.505	2	4.2	-0.200502	0.120337	0.16386	0.195839	11.5283	11.2824	11.1109	11.7129	11.5543	11.2559	11.7713	11.7198	11.5821	11.5166	11.5057	11.5593
P33897	ATP-binding cassette sub-family D member 1	ABCD1	sp|P33897|ABCD1_HUMAN ATP-binding cassette sub-family D member 1 OS=Homo sapiens OX=9606 GN=ABCD1 PE=1 SV=2	82.936	1	3	0.199123	0.275469	-0.122052	0.496106	10.7094	10.2101	10.2871	9.94598	10.3679	10.2954	10.3323	9.98953	10.6477	10.4239	10.4045	10.5073
Q13564;J3KRK3	NEDD8-activating enzyme E1 regulatory subunit	NAE1	sp|Q13564|ULA1_HUMAN NEDD8-activating enzyme E1 regulatory subunit OS=Homo sapiens OX=9606 GN=NAE1 PE=1 SV=1;tr|J3KRK3|J3KRK3_HUMAN NEDD8-activating enzyme E1 regulatory subunit (Fragment) OS=Homo sapiens OX=9606 GN=NAE1 PE=1 SV=1	60.246	2	7.3	0.198915	0.0291918	0.0398835	0.623669	13.1504	13.0698	12.9993	13.0293	12.8049	12.7886	13.139	13.2483	13.0258	13.1899	12.9946	13.109
Q9UPU5	Ubiquitin carboxyl-terminal hydrolase 24	USP24	sp|Q9UPU5|UBP24_HUMAN Ubiquitin carboxyl-terminal hydrolase 24 OS=Homo sapiens OX=9606 GN=USP24 PE=1 SV=3	294.36	1	0.3	0.198466	0.0849659	0.0692786	0.521331	11.5696	11.4451	11.5459	11.1653	11.3496	11.4504	11.5847	11.3996	11.5667	11.6785	11.2466	11.418
Q9BZM1;D6RBP5;A0A0C4DGC6;Q542Y6	Group XIIA secretory phospholipase A2	PLA2G12A	sp|Q9BZM1|PG12A_HUMAN Group XIIA secretory phospholipase A2 OS=Homo sapiens OX=9606 GN=PLA2G12A PE=1 SV=1;tr|D6RBP5|D6RBP5_HUMAN Group XIIA secretory phospholipase A2 OS=Homo sapiens OX=9606 GN=PLA2G12A PE=1 SV=1;tr|A0A0C4DGC6|A0A0C4DGC6_HUMAN Group XIIA s	21.067	1	11.6	-0.19812	0.296972	0.10984	0.555891	12.8377	12.6509	12.1895	13.1456	12.6441	12.4827	12.7146	12.8815	12.5691	12.619	12.6183	12.5984
Q8TBQ9	Protein kish-A	TMEM167A	sp|Q8TBQ9|KISHA_HUMAN Protein kish-A OS=Homo sapiens OX=9606 GN=TMEM167A PE=1 SV=1	8.0598	1	12.5	-0.196911	0.0940157	-0.0855494	0.441746	12.3805	12.3592	12.6208	12.7577	12.5631	12.6303	12.5922	12.5225	12.1873	12.6061	12.5396	12.413
O75976;B7Z843	Carboxypeptidase D	CPD	sp|O75976|CBPD_HUMAN Carboxypeptidase D OS=Homo sapiens OX=9606 GN=CPD PE=1 SV=2;tr|B7Z843|B7Z843_HUMAN Carboxypeptidase D OS=Homo sapiens OX=9606 PE=2 SV=1	152.93	2	1.5	-0.196869	0.0381699	0.0573068	0.505636	12.9149	12.9696	13.1413	13.117	13.1053	13.3941	13.1593	13.1357	13.0461	13.0976	12.9597	13.1117
O14639;F8W8M4;A0A2Z4N5U1;A0A0A0MRL6;A0A3B3IS55;B7Z4H1;B3KSG3;A0A494C1P1;A0A494C1G0;B4DQA3;J3QSX6	Actin-binding LIM protein 1	ABLIM1	sp|O14639|ABLM1_HUMAN Actin-binding LIM protein 1 OS=Homo sapiens OX=9606 GN=ABLIM1 PE=1 SV=3;tr|F8W8M4|F8W8M4_HUMAN Actin-binding LIM protein 1 OS=Homo sapiens OX=9606 GN=ABLIM1 PE=1 SV=1;tr|A0A2Z4N5U1|A0A2Z4N5U1_HUMAN AbLIM1 OS=Homo sapiens OX=9606 PE=2	87.687	4	6.4	0.196037	0.000249683	0.055371	0.156986	15.7186	15.7158	15.718	15.5252	15.5524	15.4866	15.8817	15.8313	15.9702	15.8072	15.8496	15.8602
P69905;A0A1K0GXZ1;A0A1S5UZ39;A0A385HW21;A0A385HW02;A0A385HVY8;D1MGQ2;A0A385HW63;U6A216;E9M4D4;A0A385HVZ2;I1VZV6;A0A0K2BMD8;A0A2R8Y7C0;V9H1D9;A0A385HW00;Q4ZGM8;Q96T46;E1B2D1;Q9BX83;P78461;Q86YL2;Q6J1Z9;Q9NQT3	Hemoglobin subunit alpha	HBA1;HBA2	sp|P69905|HBA_HUMAN Hemoglobin subunit alpha OS=Homo sapiens OX=9606 GN=HBA1 PE=1 SV=2;tr|A0A1K0GXZ1|A0A1K0GXZ1_HUMAN Globin C1 OS=Homo sapiens OX=9606 GN=GLNC1 PE=3 SV=1;tr|A0A1S5UZ39|A0A1S5UZ39_HUMAN Hemoglobin subunit alpha OS=Homo sapiens OX=9606 GN=HB	15.257	3	63.4	0.195549	0.02244	0.154778	0.0591806	16.709	16.624	16.6055	16.516	16.3383	16.4975	16.6131	16.8237	16.616	16.6017	16.582	16.4047
B4DNA3;B4DUZ8	Adenylyl cyclase-associated protein		tr|B4DNA3|B4DNA3_HUMAN Adenylyl cyclase-associated protein OS=Homo sapiens OX=9606 PE=2 SV=1;tr|B4DUZ8|B4DUZ8_HUMAN Adenylyl cyclase-associated protein OS=Homo sapiens OX=9606 PE=2 SV=1	47.12	1	63.3	-0.194913	0.112372	0.120834	0.306973	12.9995	13.0862	13.205	13.4623	13.3242	13.089	13.3178	13.5916	13.1639	13.2519	13.1692	13.2898
Q8NAV1	Pre-mRNA-splicing factor 38A	PRPF38A	sp|Q8NAV1|PR38A_HUMAN Pre-mRNA-splicing factor 38A OS=Homo sapiens OX=9606 GN=PRPF38A PE=1 SV=1	37.476	1	6.7	-0.194488	0.113466	0.0319619	0.78222	12.2241	12.3233	12.3593	12.4948	12.4849	12.5104	12.5137	12.2369	12.3056	12.6127	12.2588	12.0888
Q96GC9;K7EPE7;B4DED7;B4DGZ7;D3DU01	Vacuole membrane protein 1	VMP1;TMEM49	sp|Q96GC9|VMP1_HUMAN Vacuole membrane protein 1 OS=Homo sapiens OX=9606 GN=VMP1 PE=1 SV=1;tr|K7EPE7|K7EPE7_HUMAN Vacuole membrane protein 1 (Fragment) OS=Homo sapiens OX=9606 GN=VMP1 PE=1 SV=1;tr|B4DED7|B4DED7_HUMAN cDNA FLJ52586, highly similar to Homo sa	46.237	1	7.4	-0.192393	0.100387	0.0860298	0.438606	12.1709	12.1728	12.316	12.2822	12.5606	12.3941	12.4666	12.1666	12.4778	12.4297	12.0953	12.3279
Q96HD9;A0A024R5L2;E9PRA7;Q8TDM2	N-acyl-aromatic-L-amino acid amidohydrolase (carboxylate-forming)	ACY3;HCBP1	sp|Q96HD9|ACY3_HUMAN N-acyl-aromatic-L-amino acid amidohydrolase (carboxylate-forming) OS=Homo sapiens OX=9606 GN=ACY3 PE=1 SV=1;tr|A0A024R5L2|A0A024R5L2_HUMAN Aspartoacylase (Aminocyclase) 3, isoform CRA_a OS=Homo sapiens OX=9606 GN=ACY3 PE=3 SV=1;tr|E9PR	35.241	1	2.8	0.191277	0.040388	-0.101579	0.241826	13.5453	13.4779	13.5699	13.3274	13.4338	13.258	13.3267	13.4378	13.6921	13.6315	13.6195	13.5103
Q14CX7;A8K8X0;F8VSB9	N-alpha-acetyltransferase 25, NatB auxiliary subunit	NAA25	sp|Q14CX7|NAA25_HUMAN N-alpha-acetyltransferase 25, NatB auxiliary subunit OS=Homo sapiens OX=9606 GN=NAA25 PE=1 SV=1;tr|A8K8X0|A8K8X0_HUMAN cDNA FLJ75187, highly similar to Homo sapiens nap1 P120 OS=Homo sapiens OX=9606 PE=2 SV=1;tr|F8VSB9|F8VSB9_HUMAN N-	112.29	1	1.4	0.190769	0.0801889	0.0615416	0.545779	11.9094	11.746	11.5934	11.6438	11.672	11.3607	11.6396	11.8943	11.7831	11.7001	11.7667	11.6656
U3KX66	ATP synthase protein 8	ATP8	tr|U3KX66|U3KX66_HUMAN ATP synthase protein 8 OS=Homo sapiens OX=9606 GN=ATP8 PE=3 SV=1	7.9926	1	13.2	-0.190549	0.0622422	0.0648804	0.493302	16.4815	16.5482	16.5878	16.8344	16.5016	16.8531	16.4969	16.3453	16.2783	16.225	16.4048	16.2961
P48775	Tryptophan 2,3-dioxygenase	TDO2	sp|P48775|T23O_HUMAN Tryptophan 2,3-dioxygenase OS=Homo sapiens OX=9606 GN=TDO2 PE=1 SV=1	47.871	1	3	0.189932	0.374342	0.528113	0.0263445	10.1718	9.90005	9.90592	9.71938	10.0869	9.60175	10.0498	10.0166	10.0074	9.79616	9.76317	8.93013
P13688;M0R2K4;M0R109;Q3KRG8	Carcinoembryonic antigen-related cell adhesion molecule 1	CEACAM1	sp|P13688|CEAM1_HUMAN Carcinoembryonic antigen-related cell adhesion molecule 1 OS=Homo sapiens OX=9606 GN=CEACAM1 PE=1 SV=2;tr|M0R2K4|M0R2K4_HUMAN Carcinoembryonic antigen-related cell adhesion molecule 1 (Fragment) OS=Homo sapiens OX=9606 GN=CEACAM1 PE=1	57.56	1	3.8	-0.189793	0.110897	0.194713	0.102975	13.539	13.4241	13.5496	13.8386	13.6715	13.572	13.4328	13.8168	13.4092	13.2402	13.3458	13.4887
A0A024R5S9;P46934;H0Y8X6	E3 ubiquitin-protein ligase NEDD4	NEDD4	tr|A0A024R5S9|A0A024R5S9_HUMAN E3 ubiquitin-protein ligase OS=Homo sapiens OX=9606 GN=NEDD4 PE=4 SV=1;sp|P46934|NEDD4_HUMAN E3 ubiquitin-protein ligase NEDD4 OS=Homo sapiens OX=9606 GN=NEDD4 PE=1 SV=4;tr|H0Y8X6|H0Y8X6_HUMAN HECT-type E3 ubiquitin transfera	104.16	1	1.4	-0.188555	0.156196	-0.0533447	0.674513	11.4664	11.6991	11.2902	11.7795	11.6187	11.6232	11.9005	11.6495	11.5531	11.7031	11.9615	11.5985
A9QQ19		WASH	tr|A9QQ19|A9QQ19_HUMAN Actin nucleation promoting factor (Fragment) OS=Homo sapiens OX=9606 GN=WASH PE=3 SV=1	43.749	1	2.2	-0.188419	0.275538	-0.0920539	0.585989	15.7166	15.3718	15.0158	15.6685	15.3272	15.6738	15.1933	14.8298	14.9443	15.2119	15.0248	15.0069
A6XGP7;Q53SY1;H7C106;D6W5C2;Q6IPN0;Q3LIF4	Reticulon	NOGOC;RTN4;Nbla00271	tr|A6XGP7|A6XGP7_HUMAN Reticulon OS=Homo sapiens OX=9606 GN=NOGOC PE=2 SV=1;tr|Q53SY1|Q53SY1_HUMAN Reticulon (Fragment) OS=Homo sapiens OX=9606 GN=RTN4 PE=4 SV=1;tr|H7C106|H7C106_HUMAN Reticulon (Fragment) OS=Homo sapiens OX=9606 GN=RTN4 PE=1 SV=1;tr|D6W5C	22.252	1	20.1	-0.188349	0.0602831	0.0311433	0.734901	14.6879	14.6621	14.8818	14.9744	14.8553	14.9673	14.8064	14.6379	14.5941	14.471	14.808	14.6661
Q96KC8;A4VCI1;Q96NY3	DnaJ homolog subfamily C member 1	DNAJC1	sp|Q96KC8|DNJC1_HUMAN DnaJ homolog subfamily C member 1 OS=Homo sapiens OX=9606 GN=DNAJC1 PE=1 SV=1;tr|A4VCI1|A4VCI1_HUMAN DNAJC1 protein (Fragment) OS=Homo sapiens OX=9606 GN=DNAJC1 PE=2 SV=1;tr|Q96NY3|Q96NY3_HUMAN DnaJ-like protein (Fragment) OS=Homo sap	63.882	1	2	0.188258	0.0108981	0.0468403	0.460087	12.5995	12.4968	12.4787	12.1946	12.4403	12.3753	12.455	12.4715	12.5688	12.4884	12.4605	12.4059
Q8IVP5	FUN14 domain-containing protein 1	FUNDC1	sp|Q8IVP5|FUND1_HUMAN FUN14 domain-containing protein 1 OS=Homo sapiens OX=9606 GN=FUNDC1 PE=1 SV=1	17.177	1	11	-0.187697	0.0317285	0.0353473	0.650878	12.7539	12.9348	12.9426	13.1502	13.1346	12.9096	12.7912	12.9168	12.9176	12.9283	12.7581	12.8331
Q9Y6W3;Q7Z479;B2RAM2	Calpain-7	CAPN7	sp|Q9Y6W3|CAN7_HUMAN Calpain-7 OS=Homo sapiens OX=9606 GN=CAPN7 PE=1 SV=1;tr|Q7Z479|Q7Z479_HUMAN Calpain 7 OS=Homo sapiens OX=9606 GN=CAPN7 PE=1 SV=1;tr|B2RAM2|B2RAM2_HUMAN cDNA, FLJ94999, highly similar to Homo sapiens calpain 7 (CAPN7), mRNA OS=Homo sapi	92.651	1	1.5	0.185587	0.00497745	-0.104986	0.0720706	14.1906	14.0512	14.01	13.8202	13.9107	13.9641	14.008	14.0233	14.1009	14.1751	14.104	14.1682
O95248	Myotubularin-related protein 5	SBF1	sp|O95248|MTMR5_HUMAN Myotubularin-related protein 5 OS=Homo sapiens OX=9606 GN=SBF1 PE=1 SV=4	208.44	1	0.8	-0.185447	0.206633	-0.137167	0.341911	10.4906	10.8027	10.9802	11.1679	10.9816	10.6804	10.873	10.751	10.8987	11.1279	10.8555	10.9509
Q9Y2R5;Q8IY71;I3L0E3;E9PE17	28S ribosomal protein S17, mitochondrial	MRPS17;hCG_1984214	sp|Q9Y2R5|RT17_HUMAN 28S ribosomal protein S17, mitochondrial OS=Homo sapiens OX=9606 GN=MRPS17 PE=1 SV=1;tr|Q8IY71|Q8IY71_HUMAN MRPS17 protein (Fragment) OS=Homo sapiens OX=9606 GN=MRPS17 PE=2 SV=1;tr|I3L0E3|I3L0E3_HUMAN HCG1984214, isoform CRA_a OS=Homo	14.502	2	22.3	0.185339	0.104537	-0.00873725	0.934861	13.4313	13.293	13.349	13.1986	13.2469	13.0718	13.3794	12.9616	13.3732	13.1315	13.2537	13.3553
Q9Y5L0;B3KMX1;B3KM69;E9PFH4;B2R6H7;A0A024R794;C9J7E5	Transportin-3	TNPO3	sp|Q9Y5L0|TNPO3_HUMAN Transportin-3 OS=Homo sapiens OX=9606 GN=TNPO3 PE=1 SV=3;tr|B3KMX1|B3KMX1_HUMAN cDNA FLJ12848 fis, clone NT2RP2003391, highly similar to Transportin-3 OS=Homo sapiens OX=9606 PE=2 SV=1;tr|B3KM69|B3KM69_HUMAN cDNA FLJ10401 fis, clone N	104.2	2	4	-0.185229	0.0404642	0.0369587	0.650935	14.15	13.9794	14.1378	14.468	14.1854	14.1695	14.1353	14.1674	14.0506	14.0074	14.0795	14.1555
Q9Y385;B4DUF8	Ubiquitin-conjugating enzyme E2 J1	UBE2J1	sp|Q9Y385|UB2J1_HUMAN Ubiquitin-conjugating enzyme E2 J1 OS=Homo sapiens OX=9606 GN=UBE2J1 PE=1 SV=2;tr|B4DUF8|B4DUF8_HUMAN cDNA FLJ52165, highly similar to Ubiquitin-conjugating enzyme E2 J1 OS=Homo sapiens OX=9606 PE=2 SV=1	35.198	1	4.1	0.184652	0.257174	-0.0601239	0.704296	10.1689	10.3396	10.2258	9.86147	10.1331	10.1858	9.98481	9.70053	10.1251	10.0892	9.64395	10.2576
Q9Y237;H0Y4T6;J3KMW3;H0Y8P6;H0Y610;A0A494C021	Peptidyl-prolyl cis-trans isomerase NIMA-interacting 4	PIN4	sp|Q9Y237|PIN4_HUMAN Peptidyl-prolyl cis-trans isomerase NIMA-interacting 4 OS=Homo sapiens OX=9606 GN=PIN4 PE=1 SV=1;tr|H0Y4T6|H0Y4T6_HUMAN Peptidylprolyl isomerase OS=Homo sapiens OX=9606 GN=PIN4 PE=1 SV=2;tr|J3KMW3|J3KMW3_HUMAN Peptidylprolyl isomerase	13.81	2	19.1	0.183572	0.270231	-0.174796	0.292501	13.5186	13.608	13.8617	13.1458	13.553	13.7387	13.4319	13.1462	13.6374	13.6158	13.6551	13.469
A9QQ23;A9QQ22;A0A7I2YQU6;Q9NQA3	WAS protein family homolog 6	WASH;WASH6P	tr|A9QQ23|A9QQ23_HUMAN Actin nucleation promoting factor (Fragment) OS=Homo sapiens OX=9606 GN=WASH PE=3 SV=1;tr|A9QQ22|A9QQ22_HUMAN Actin nucleation promoting factor (Fragment) OS=Homo sapiens OX=9606 GN=WASH PE=3 SV=1;tr|A0A7I2YQU6|A0A7I2YQU6_HUMAN WAS p	43.824	1	4.1	0.183057	0.0911951	-0.241537	0.0329457	11.7387	11.6296	11.8672	11.365	11.743	11.5783	11.8488	11.624	11.8201	11.9004	12.0678	12.0493
Q9P0K7;B4DNL3	Ankycorbin	RAI14	sp|Q9P0K7|RAI14_HUMAN Ankycorbin OS=Homo sapiens OX=9606 GN=RAI14 PE=1 SV=2;tr|B4DNL3|B4DNL3_HUMAN cDNA FLJ53145, highly similar to Ankycorbin (Fragment) OS=Homo sapiens OX=9606 PE=2 SV=1	110.04	4	4.1	0.182585	0.00159564	0.0640768	0.168979	15.1723	15.2328	15.1108	14.9099	15.0081	15.0502	15.1712	15.1854	15.2549	15.1616	15.1344	15.1232
M0R009;V9HWD8;P04217;B3KP79;B3KWB5	Alpha-1B-glycoprotein	A1BG;HEL-S-163pA	tr|M0R009|M0R009_HUMAN Alpha-1B-glycoprotein (Fragment) OS=Homo sapiens OX=9606 GN=A1BG PE=1 SV=8;tr|V9HWD8|V9HWD8_HUMAN Epididymis secretory sperm binding protein Li 163pA OS=Homo sapiens OX=9606 GN=HEL-S-163pA PE=2 SV=1;sp|P04217|A1BG_HUMAN Alpha-1B-glyc	33.341	1	6.6	-0.181744	0.0993916	0.00268225	0.979232	12.5731	12.4656	12.3359	12.6552	12.5861	12.6786	12.1799	12.5217	12.3208	12.4797	12.1415	12.3931
Q9C002;A0A024R5U4;H0YKW5	Normal mucosa of esophagus-specific gene 1 protein	NMES1;C15orf48	sp|Q9C002|NMES1_HUMAN Normal mucosa of esophagus-specific gene 1 protein OS=Homo sapiens OX=9606 GN=NMES1 PE=1 SV=1;tr|A0A024R5U4|A0A024R5U4_HUMAN Chromosome 15 open reading frame 48, isoform CRA_a OS=Homo sapiens OX=9606 GN=C15orf48 PE=4 SV=1;tr|H0YKW5|H0	9.6172	3	51.8	-0.181617	0.026868	-0.124398	0.107445	14.7837	14.9928	14.9039	15.0189	15.0514	15.155	14.8975	14.8464	14.7453	14.971	15.0632	14.8283
A0A0S2Z6M9;Q9BYI3;A0A7P0T8Q9;A0A7P0TBJ9;B8ZZA2;B4DMC7;A0A7P0TAP6;H7C0W7;A0A7P0Z4L0;A0A7P0T8K2	Hyccin	FAM126A	tr|A0A0S2Z6M9|A0A0S2Z6M9_HUMAN Family with sequence similarity 126 member A isoform 3 OS=Homo sapiens OX=9606 GN=FAM126A PE=1 SV=1;sp|Q9BYI3|HYCCI_HUMAN Hyccin OS=Homo sapiens OX=9606 GN=FAM126A PE=1 SV=2;tr|A0A7P0T8Q9|A0A7P0T8Q9_HUMAN Hyccin OS=Homo sapie	45.457	1	2.7	-0.181444	0.251543	-0.128889	0.408017	11.5286	10.9726	10.8542	11.311	11.3715	11.2172	11.2093	11.5338	11.3194	11.4274	11.605	11.4167
Q9H3U1;A0A1W2PNX8	Protein unc-45 homolog A	UNC45A	sp|Q9H3U1|UN45A_HUMAN Protein unc-45 homolog A OS=Homo sapiens OX=9606 GN=UNC45A PE=1 SV=1;tr|A0A1W2PNX8|A0A1W2PNX8_HUMAN Protein unc-45 homolog A OS=Homo sapiens OX=9606 GN=UNC45A PE=1 SV=1	103.08	3	3.2	0.180853	0.0996233	-0.0237141	0.817469	12.5114	12.6207	12.2645	12.2114	12.1924	12.4501	12.3505	12.3407	12.3524	12.1997	12.4579	12.4571
Q9H0A0;A0A087WV29;Q05CW7	N-acetyltransferase 10	NAT10	sp|Q9H0A0|NAT10_HUMAN RNA cytidine acetyltransferase OS=Homo sapiens OX=9606 GN=NAT10 PE=1 SV=2;tr|A0A087WV29|A0A087WV29_HUMAN RNA cytidine acetyltransferase OS=Homo sapiens OX=9606 GN=NAT10 PE=1 SV=1;tr|Q05CW7|Q05CW7_HUMAN NAT10 protein (Fragment) OS=Homo	115.73	1	2.5	-0.180733	0.432089	0.374905	0.119404	10.5366	10.6243	10.4073	11.2299	10.3017	10.5789	10.6076	11.1935	10.6633	10.237	10.6455	10.4572
B2RUU3;A0A2X0U2H5;Q14185;A0A096LNH6	Dedicator of cytokinesis protein 1	DOCK1	tr|B2RUU3|B2RUU3_HUMAN Dedicator of cytokinesis 1 OS=Homo sapiens OX=9606 GN=DOCK1 PE=2 SV=1;tr|A0A2X0U2H5|A0A2X0U2H5_HUMAN DOCK1 (Fragment) OS=Homo sapiens OX=9606 GN=DOCK1 PE=3 SV=1;sp|Q14185|DOCK1_HUMAN Dedicator of cytokinesis protein 1 OS=Homo sapiens	215.37	1	0.4	-0.180475	0.0358336	0.0380228	0.623016	14.3192	14.2934	14.2272	14.4446	14.3461	14.5906	13.9943	13.8441	13.7677	13.799	13.945	13.7481
Q13158;Q6LCB0	FAS-associated death domain protein	FADD	sp|Q13158|FADD_HUMAN FAS-associated death domain protein OS=Homo sapiens OX=9606 GN=FADD PE=1 SV=1;tr|Q6LCB0|Q6LCB0_HUMAN FADD protein (Fragment) OS=Homo sapiens OX=9606 GN=FADD PE=4 SV=1	23.279	1	8.7	-0.179822	0.0661848	-0.0640254	0.481715	12.2285	12.2791	12.0867	12.5019	12.3102	12.3217	12.4014	12.3069	12.4409	12.6209	12.2671	12.4532
P05783;A0A024RAY2;B2RA03;F8VZY9;I6L965	Keratin, type I cytoskeletal 18	KRT18	sp|P05783|K1C18_HUMAN Keratin, type I cytoskeletal 18 OS=Homo sapiens OX=9606 GN=KRT18 PE=1 SV=2;tr|A0A024RAY2|A0A024RAY2_HUMAN Keratin 18, isoform CRA_a OS=Homo sapiens OX=9606 GN=KRT18 PE=3 SV=1;tr|B2RA03|B2RA03_HUMAN cDNA, FLJ94640, highly similar to Ho	48.057	42	83.3	0.17982	0.0303896	0.0506659	0.496823	21.1164	20.8669	21.0427	20.8868	20.807	20.7929	20.9864	21.1967	21.1629	20.9911	21.0603	21.1428
Q53LP3	Ankyrin repeat domain-containing protein SOWAHC	SOWAHC	sp|Q53LP3|SWAHC_HUMAN Ankyrin repeat domain-containing protein SOWAHC OS=Homo sapiens OX=9606 GN=SOWAHC PE=1 SV=1	55.671	1	2.9	0.179228	0.0133315	-0.120798	0.0719056	13.0059	13.0238	12.9351	12.7342	12.842	12.851	12.7032	12.9439	12.7649	12.9684	12.946	12.8599
Q8N1B4;B4E225;B4DTZ4;B3KMF7;A0A1U9X8S4;A0A024RCT2;B4DS44;A0A024RCY1;Q4VXZ2	Vacuolar protein sorting-associated protein 52 homolog	VPS52	sp|Q8N1B4|VPS52_HUMAN Vacuolar protein sorting-associated protein 52 homolog OS=Homo sapiens OX=9606 GN=VPS52 PE=1 SV=1;tr|B4E225|B4E225_HUMAN Vacuolar protein sorting-associated protein 52 homolog OS=Homo sapiens OX=9606 PE=2 SV=1;tr|B4DTZ4|B4DTZ4_HUMAN V	82.22	1	1.5	-0.179177	0.0179043	-0.0363892	0.581655	13.1967	13.2494	13.2982	13.2981	13.5695	13.4142	13.3953	13.3642	13.4917	13.396	13.5117	13.4528
A4D1E9;C9JEQ8	GTP-binding protein 10	GTPBP10	sp|A4D1E9|GTPBA_HUMAN GTP-binding protein 10 OS=Homo sapiens OX=9606 GN=GTPBP10 PE=1 SV=1;tr|C9JEQ8|C9JEQ8_HUMAN GTP-binding protein 10 (Fragment) OS=Homo sapiens OX=9606 GN=GTPBP10 PE=1 SV=8	42.932	1	2.1	0.178582	0.231421	-0.11296	0.439592	11.8587	12.0111	11.9879	11.6532	11.7478	11.9209	11.7665	11.3173	12.0176	11.7645	11.8636	11.8122
P35052;C9J4Y6;H7BZE9;H7C024;Q59GI7;H7C410;A0A024R4D5;A0A384NPH9	Glypican-1;Secreted glypican-1	GPC1	sp|P35052|GPC1_HUMAN Glypican-1 OS=Homo sapiens OX=9606 GN=GPC1 PE=1 SV=2;tr|C9J4Y6|C9J4Y6_HUMAN Glypican-1 (Fragment) OS=Homo sapiens OX=9606 GN=GPC1 PE=1 SV=1;tr|H7BZE9|H7BZE9_HUMAN Glypican-1 (Fragment) OS=Homo sapiens OX=9606 GN=GPC1 PE=1 SV=2;tr|H7C02	61.68	1	3.2	-0.178218	0.0833712	0.0705644	0.465666	13.4374	13.2917	13.0944	13.5502	13.3829	13.4252	13.4621	13.6019	13.4319	13.5322	13.2673	13.4847
Q13144;A0A3B3IUB1;Q59HD8;A0A3B3ITG6	Translation initiation factor eIF-2B subunit epsilon	EIF2B5	sp|Q13144|EI2BE_HUMAN Translation initiation factor eIF-2B subunit epsilon OS=Homo sapiens OX=9606 GN=EIF2B5 PE=1 SV=3;tr|A0A3B3IUB1|A0A3B3IUB1_HUMAN eIF-2B GDP-GTP exchange factor subunit epsilon OS=Homo sapiens OX=9606 GN=EIF2B5 PE=1 SV=1;tr|Q59HD8|Q59HD	80.379	2	4.7	0.178201	0.0590021	-0.0195641	0.820796	14.0812	14.1593	14.1328	13.8327	14.1375	13.8685	14.0103	14.0436	14.1798	14.1785	14.1587	13.9551
Q9NP74;A0A0S2Z5E7;S4R313	Palmdelphin	PALMD	sp|Q9NP74|PALMD_HUMAN Palmdelphin OS=Homo sapiens OX=9606 GN=PALMD PE=1 SV=1;tr|A0A0S2Z5E7|A0A0S2Z5E7_HUMAN Palmdelphin isoform 1 (Fragment) OS=Homo sapiens OX=9606 GN=PALMD PE=2 SV=1;tr|S4R313|S4R313_HUMAN Palmdelphin OS=Homo sapiens OX=9606 GN=PALMD PE=1	62.757	1	1.6	0.177421	0.0703571	-0.0582494	0.523006	13.8988	13.921	13.9032	13.6891	13.7672	13.7344	13.5435	13.6632	13.6088	13.919	13.5976	13.4737
P16885;B4E3H3;A0A0A0MRF9	1-phosphatidylinositol 4,5-bisphosphate phosphodiesterase gamma-2;Phosphoinositide phospholipase C	PLCG2	sp|P16885|PLCG2_HUMAN 1-phosphatidylinositol 4,5-bisphosphate phosphodiesterase gamma-2 OS=Homo sapiens OX=9606 GN=PLCG2 PE=1 SV=4;tr|B4E3H3|B4E3H3_HUMAN Phosphoinositide phospholipase C OS=Homo sapiens OX=9606 PE=2 SV=1;tr|A0A0A0MRF9|A0A0A0MRF9_HUMAN 1-ph	147.87	1	1.2	-0.177084	0.122624	-0.0203209	0.850973	12.6815	12.8846	12.8975	12.9577	12.9192	13.118	13.3207	13.1385	12.8619	13.1852	13.0423	13.1546
Q8TEX9;B3KPY9;Q6I9Y8;B3KSQ4;Q59H62;D3DS63;B3KTB3;B3KT38;B3KPS9;B3KQ33;Q59FI4;B4DXR7;H0YN14;H0YN07;H0YMR4	Importin-4	IPO4	sp|Q8TEX9|IPO4_HUMAN Importin-4 OS=Homo sapiens OX=9606 GN=IPO4 PE=1 SV=2;tr|B3KPY9|B3KPY9_HUMAN cDNA FLJ32482 fis, clone SKNMC2001324, highly similar to Importin-4 OS=Homo sapiens OX=9606 PE=2 SV=1;tr|Q6I9Y8|Q6I9Y8_HUMAN IPO4 protein OS=Homo sapiens OX=96	118.71	4	5.4	-0.175733	0.0657842	0.20786	0.0344005	14.4142	14.3256	14.3283	14.6078	14.4855	14.502	14.5689	14.7131	14.3225	14.365	14.2209	14.395
Q9ULR3	Protein phosphatase 1H	PPM1H	sp|Q9ULR3|PPM1H_HUMAN Protein phosphatase 1H OS=Homo sapiens OX=9606 GN=PPM1H PE=1 SV=2	56.447	1	1.6	-0.175489	0.436252	0.164135	0.465694	15.7803	15.4194	14.8386	15.7049	15.2947	15.5652	15.4189	15.0186	15.2973	15.3495	14.8791	15.0137
Q5TEC6	Histone H3	HIST2H3PS2	sp|Q5TEC6|H3PS2_HUMAN Histone HIST2H3PS2 OS=Homo sapiens OX=9606 GN=H3-2 PE=1 SV=1	15.43	1	19.9	0.175382	0.108848	-0.215134	0.0558068	16.0391	15.966	16.3383	15.9417	15.8675	16.0081	15.9876	15.8831	15.9049	15.9548	16.2908	16.1754
Q4G0X4;E9PMS5;E9PRT1;E9PJJ5;E9PK99	BTB/POZ domain-containing protein KCTD21	KCTD21	sp|Q4G0X4|KCD21_HUMAN BTB/POZ domain-containing protein KCTD21 OS=Homo sapiens OX=9606 GN=KCTD21 PE=1 SV=1;tr|E9PMS5|E9PMS5_HUMAN BTB/POZ domain-containing protein KCTD21 (Fragment) OS=Homo sapiens OX=9606 GN=KCTD21 PE=1 SV=8;tr|E9PRT1|E9PRT1_HUMAN BTB/POZ	29.643	3	14.6	-0.175375	0.00234726	-0.0781814	0.10519	15.027	15.061	14.9127	15.1552	15.1679	15.2037	15.0915	15.1695	15.0625	15.2002	15.2227	15.1351
Q9HB66		MKKS	tr|Q9HB66|Q9HB66_HUMAN Alternative protein MKKS OS=Homo sapiens OX=9606 GN=MKKS PE=1 SV=1	7.2634	1	27	0.1751	0.02146	-0.0644025	0.343593	14.1739	14.0904	14.1824	13.9589	13.8569	14.1056	13.8612	13.8128	13.905	13.9067	14.0291	13.8364
Q9NX63;A4D1N4;C9JRZ6;F8WAR4;B7Z1X9;A0A286YEX5	MICOS complex subunit MIC19	CHCHD3	sp|Q9NX63|MIC19_HUMAN MICOS complex subunit MIC19 OS=Homo sapiens OX=9606 GN=CHCHD3 PE=1 SV=1;tr|A4D1N4|A4D1N4_HUMAN Coiled-coil-helix-coiled-coil-helix domain containing 3 OS=Homo sapiens OX=9606 GN=CHCHD3 PE=4 SV=1;tr|C9JRZ6|C9JRZ6_HUMAN MICOS complex su	26.152	6	28.6	-0.174513	0.0766262	-0.0193603	0.831867	17.4487	17.5987	17.6268	17.6571	17.5716	17.9691	17.6827	17.6408	17.554	17.6001	17.688	17.6474
O75695;A0A1B2JLU2;B2R6F5	Protein XRP2	RP2	sp|O75695|XRP2_HUMAN Protein XRP2 OS=Homo sapiens OX=9606 GN=RP2 PE=1 SV=4;tr|A0A1B2JLU2|A0A1B2JLU2_HUMAN Protein XRP2 OS=Homo sapiens OX=9606 GN=RP2 PE=3 SV=1;tr|B2R6F5|B2R6F5_HUMAN Protein XRP2 OS=Homo sapiens OX=9606 PE=2 SV=1	39.641	2	10.3	-0.174451	0.023588	0.105495	0.13953	13.7463	13.7932	13.7896	14.0161	14.0103	13.8259	14.0275	14.1095	13.8466	13.8649	13.893	13.9092
Q6TGK8		MRPL37	tr|Q6TGK8|Q6TGK8_HUMAN Mitochondrial ribosomal protein L37 variant 2 OS=Homo sapiens OX=9606 GN=MRPL37 PE=2 SV=1	32.522	1	14.7	-0.174419	0.130314	0.0593953	0.588111	12.4102	11.9843	12.4619	12.4882	12.4899	12.4016	12.2989	12.3343	12.2977	12.2449	12.1336	12.3743
Q96A35	39S ribosomal protein L24, mitochondrial	MRPL24	sp|Q96A35|RM24_HUMAN 39S ribosomal protein L24, mitochondrial OS=Homo sapiens OX=9606 GN=MRPL24 PE=1 SV=1	24.915	1	6	-0.17365	0.0111764	0.152165	0.0217774	12.4448	12.5535	12.6033	12.6882	12.709	12.7254	12.5623	12.6377	12.6244	12.4902	12.3276	12.5502
Q9Y315;G3V158;E9PMH9;B4DKS9;E9PPM8	Deoxyribose-phosphate aldolase	DERA	sp|Q9Y315|DEOC_HUMAN Deoxyribose-phosphate aldolase OS=Homo sapiens OX=9606 GN=DERA PE=1 SV=2;tr|G3V158|G3V158_HUMAN 2-deoxy-D-ribose 5-phosphate aldolase OS=Homo sapiens OX=9606 GN=DERA PE=1 SV=1;tr|E9PMH9|E9PMH9_HUMAN 2-deoxy-D-ribose 5-phosphate aldolas	35.23	3	12.9	0.173601	0.00216504	-0.127472	0.0136298	13.7821	13.7419	13.7752	13.6232	13.6246	13.5307	13.6134	13.4976	13.545	13.662	13.7526	13.6238
O60443;A8K410;A4FTY0;A0A024RA58;A4FVA8	Non-syndromic hearing impairment protein 5	DFNA5	sp|O60443|GSDME_HUMAN Gasdermin-E OS=Homo sapiens OX=9606 GN=GSDME PE=1 SV=2;tr|A8K410|A8K410_HUMAN cDNA FLJ78210, highly similar to Homo sapiens nonsyndromic hearing impairment protein (DFNA5) mRNA OS=Homo sapiens OX=9606 PE=2 SV=1;tr|A4FTY0|A4FTY0_HUMAN	54.554	1	2.4	0.173458	0.162499	-0.106714	0.37626	11.9121	11.435	11.586	11.3037	11.5441	11.5649	11.266	11.3162	11.4536	11.5696	11.3481	11.4384
Q96EC8;B1AV70;A8K9X0	Protein YIPF6;Protein YIPF	YIPF6	sp|Q96EC8|YIPF6_HUMAN Protein YIPF6 OS=Homo sapiens OX=9606 GN=YIPF6 PE=1 SV=2;tr|B1AV70|B1AV70_HUMAN Protein YIPF (Fragment) OS=Homo sapiens OX=9606 GN=YIPF6 PE=1 SV=1;tr|A8K9X0|A8K9X0_HUMAN Protein YIPF OS=Homo sapiens OX=9606 PE=2 SV=1	26.256	2	10.2	0.172596	0.0609637	-0.0449087	0.596786	12.7786	12.4533	12.7433	12.4578	12.5502	12.4493	12.5836	12.6202	12.5535	12.5393	12.7648	12.5879
P08567	Pleckstrin	PLEK	sp|P08567|PLEK_HUMAN Pleckstrin OS=Homo sapiens OX=9606 GN=PLEK PE=1 SV=3	40.124	1	7.1	-0.172401	0.130301	0.0706105	0.516121	12.9557	13.0782	13.2303	13.47	13.3196	12.9918	13.5216	13.6408	13.5587	13.4921	13.4689	13.5483
Q9BZE9;J3KRY8;J3QR12;J3QL04	Tether containing UBX domain for GLUT4	ASPSCR1	sp|Q9BZE9|ASPC1_HUMAN Tether containing UBX domain for GLUT4 OS=Homo sapiens OX=9606 GN=ASPSCR1 PE=1 SV=1;tr|J3KRY8|J3KRY8_HUMAN Tether-containing UBX domain for GLUT4 (Fragment) OS=Homo sapiens OX=9606 GN=ASPSCR1 PE=1 SV=2;tr|J3QR12|J3QR12_HUMAN Tether-co	60.182	2	6.7	-0.172373	0.00245567	0.0932618	0.056977	13.4217	13.3517	13.3379	13.6307	13.4916	13.5062	13.5983	13.6223	13.6911	13.5338	13.5142	13.5839
Q8TB45	DEP domain-containing mTOR-interacting protein	DEPTOR	sp|Q8TB45|DPTOR_HUMAN DEP domain-containing mTOR-interacting protein OS=Homo sapiens OX=9606 GN=DEPTOR PE=1 SV=2	46.293	2	4.9	0.172351	0.0479267	-0.111029	0.17866	14.4059	14.4024	14.5969	14.4665	14.2836	14.1381	14.423	14.3411	14.3536	14.526	14.4346	14.4902
O75629;A0A3B3IRL2	Protein CREG1	CREG1	sp|O75629|CREG1_HUMAN Protein CREG1 OS=Homo sapiens OX=9606 GN=CREG1 PE=1 SV=1;tr|A0A3B3IRL2|A0A3B3IRL2_HUMAN Cellular repressor of E1A-stimulated genes 1, isoform CRA_a OS=Homo sapiens OX=9606 GN=CREG1 PE=1 SV=1	24.074	1	9.5	-0.171753	0.0286473	0.0103952	0.881127	12.6645	12.7972	12.6856	12.8199	12.9317	12.9109	12.9261	13.0526	12.7668	12.8821	12.9743	12.8579
P36873;Q9UPN1;F8VYE8;A0A024RBP2;F8W0W8;F8VR82	Serine/threonine-protein phosphatase PP1-gamma catalytic subunit;Serine/threonine-protein phosphatase	PPP1CC	sp|P36873|PP1G_HUMAN Serine/threonine-protein phosphatase PP1-gamma catalytic subunit OS=Homo sapiens OX=9606 GN=PPP1CC PE=1 SV=1;tr|Q9UPN1|Q9UPN1_HUMAN Serine/threonine-protein phosphatase (Fragment) OS=Homo sapiens OX=9606 GN=PPP1CC PE=3 SV=1;tr|F8VYE8|F	36.983	1	44	-0.171678	0.254109	0.148708	0.319488	11.4545	10.9129	11.4004	11.3302	11.6626	11.2899	11.274	11.3375	11.5144	11.2975	11.2761	11.1062
Q9UPM8	AP-4 complex subunit epsilon-1	AP4E1	sp|Q9UPM8|AP4E1_HUMAN AP-4 complex subunit epsilon-1 OS=Homo sapiens OX=9606 GN=AP4E1 PE=1 SV=2	127.29	1	0.6	0.171558	0.0183784	-0.0569908	0.375709	13.9436	13.8687	13.998	13.6439	13.8681	13.7836	13.8589	14.0237	14.0291	14.0181	14.0388	14.0257
O43684;B4DDM6;J3QSX4;J3QT28;A0A140VJF3	Mitotic checkpoint protein BUB3	BUB3	sp|O43684|BUB3_HUMAN Mitotic checkpoint protein BUB3 OS=Homo sapiens OX=9606 GN=BUB3 PE=1 SV=1;tr|B4DDM6|B4DDM6_HUMAN cDNA FLJ57899, highly similar to Mitotic checkpoint protein BUB3 OS=Homo sapiens OX=9606 PE=2 SV=1;tr|J3QSX4|J3QSX4_HUMAN Mitotic checkpoi	37.154	1	6.1	0.171498	0.0930702	-0.164355	0.105695	13.5147	13.5521	13.6757	13.1759	13.4557	13.5964	13.4927	13.2984	13.4573	13.5411	13.6127	13.5877
H6VRG2		KRT1	tr|H6VRG2|H6VRG2_HUMAN Cytokeratin-1 OS=Homo sapiens OX=9606 GN=KRT1 PE=3 SV=1	66.065	1	17.1	0.171427	0.307227	0.152758	0.360431	13.4946	13.9054	13.8766	13.6069	13.4608	13.6946	13.5024	13.0331	13.693	13.2844	13.1135	13.3724
Q14624;B7Z8Q7;Q68DH2;B7Z551;Q59FS1;B2RMS9;B7ZKJ8;H7C0L5;B7Z544	Inter-alpha-trypsin inhibitor heavy chain H4;70 kDa inter-alpha-trypsin inhibitor heavy chain H4;35 kDa inter-alpha-trypsin inhibitor heavy chain H4	ITIH4;DKFZp686G21125	sp|Q14624|ITIH4_HUMAN Inter-alpha-trypsin inhibitor heavy chain H4 OS=Homo sapiens OX=9606 GN=ITIH4 PE=1 SV=4;tr|B7Z8Q7|B7Z8Q7_HUMAN cDNA FLJ53871, highly similar to Inter-alpha-trypsin inhibitor heavy chain H4 OS=Homo sapiens OX=9606 PE=2 SV=1;tr|Q68DH2|Q	103.36	3	6.5	-0.171277	0.073804	0.166981	0.0802677	13.1762	13.2623	13.2337	13.557	13.3324	13.2967	13.4255	13.5861	13.4468	13.1774	13.2851	13.495
Q9H832;I3L286;B4DL66;D3DTW2	Ubiquitin-conjugating enzyme E2 Z	UBE2Z	sp|Q9H832|UBE2Z_HUMAN Ubiquitin-conjugating enzyme E2 Z OS=Homo sapiens OX=9606 GN=UBE2Z PE=1 SV=2;tr|I3L286|I3L286_HUMAN Ubiquitin-conjugating enzyme E2 Z (Fragment) OS=Homo sapiens OX=9606 GN=UBE2Z PE=1 SV=1;tr|B4DL66|B4DL66_HUMAN cDNA FLJ56297, highly s	38.21	1	4	-0.171254	0.111967	0.0562691	0.580835	13.1984	13.4971	13.4996	13.5687	13.5525	13.5877	13.4567	13.4865	13.1354	13.2618	13.39	13.258
D3YLP1	Cytochrome c oxidase subunit 1	COX1	tr|D3YLP1|D3YLP1_HUMAN Cytochrome c oxidase subunit 1 OS=Homo sapiens OX=9606 GN=COX1 PE=3 SV=1	57.055	1	6	-0.171141	0.21255	0.226757	0.107629	11.246	11.6829	11.7377	11.7782	11.7421	11.6596	11.3156	11.5136	11.401	10.9572	11.3598	11.2329
Q9H1B4	Nuclear RNA export factor 5	NXF5	sp|Q9H1B4|NXF5_HUMAN Nuclear RNA export factor 5 OS=Homo sapiens OX=9606 GN=NXF5 PE=2 SV=1	45.628	1	4.5	-0.170989	0.381543	0.229907	0.246172	12.2118	12.2166	12.0428	12.8735	12.1982	11.9125	12.4847	12.7376	12.5395	12.3402	12.4267	12.3052
Q9NX18;F8W679;M0QYN2;F5GXW4;M0R060;F5GYJ5;F5H5T6	Succinate dehydrogenase assembly factor 2, mitochondrial	SDHAF2	sp|Q9NX18|SDHF2_HUMAN Succinate dehydrogenase assembly factor 2, mitochondrial OS=Homo sapiens OX=9606 GN=SDHAF2 PE=1 SV=1;tr|F8W679|F8W679_HUMAN Succinate dehydrogenase assembly factor 2, mitochondrial OS=Homo sapiens OX=9606 GN=SDHAF2 PE=4 SV=1;tr|M0QYN2	19.599	1	8.4	-0.170486	0.130161	-0.0835902	0.438791	12.6331	12.5656	12.4494	12.7741	12.7682	12.6174	12.0665	12.5232	12.1562	12.2718	12.297	12.4279
Q6PKC3;I3L1A5;B4DLP5	Thioredoxin domain-containing protein 11	TXNDC11	sp|Q6PKC3|TXD11_HUMAN Thioredoxin domain-containing protein 11 OS=Homo sapiens OX=9606 GN=TXNDC11 PE=1 SV=2;tr|I3L1A5|I3L1A5_HUMAN Thioredoxin domain-containing protein 11 (Fragment) OS=Homo sapiens OX=9606 GN=TXNDC11 PE=1 SV=1;tr|B4DLP5|B4DLP5_HUMAN cDNA	110.53	2	2.2	0.170179	0.240936	0.0333158	0.812496	12.1805	11.6387	11.9494	11.8075	11.5413	11.9092	12.1281	12.1176	11.9103	12.142	12.0514	11.8626
P01111;Q5U091;P01112;X5D945	GTPase NRas;GTPase HRas;GTPase HRas, N-terminally processed	NRAS;HRAS	sp|P01111|RASN_HUMAN GTPase NRas OS=Homo sapiens OX=9606 GN=NRAS PE=1 SV=1;tr|Q5U091|Q5U091_HUMAN Neuroblastoma RAS viral (V-ras) oncogene homolog OS=Homo sapiens OX=9606 GN=NRAS PE=2 SV=1;sp|P01112|RASH_HUMAN GTPase HRas OS=Homo sapiens OX=9606 GN=HRAS PE	21.229	1	12.7	0.169871	0.129253	-0.055575	0.601542	12.3467	12.3028	12.2748	12.1112	11.9935	12.3099	12.6552	12.23	12.3096	12.4782	12.3907	12.4926
P82673	28S ribosomal protein S35, mitochondrial	MRPS35	sp|P82673|RT35_HUMAN 28S ribosomal protein S35, mitochondrial OS=Homo sapiens OX=9606 GN=MRPS35 PE=1 SV=1	36.844	1	3.1	-0.168952	0.132457	0.0980959	0.365046	11.7624	12.2248	11.9933	12.1004	12.1969	12.1901	12.183	12.3353	12.1982	12.004	12.2744	12.1438
Q9BX93	Group XIIB secretory phospholipase A2-like protein	PLA2G12B	sp|Q9BX93|PG12B_HUMAN Group XIIB secretory phospholipase A2-like protein OS=Homo sapiens OX=9606 GN=PLA2G12B PE=1 SV=2	21.659	3	31.8	-0.1688	0.0364021	0.075254	0.309537	14.2305	14.3743	14.2076	14.5091	14.3435	14.4661	14.2137	14.2699	14.0623	14.0108	14.1117	14.1976
O95834;A0A0C4DGQ7;C9JRL6;B7Z872;K7EIK7;B7Z2F5;K7ELI8;B7Z918	Echinoderm microtubule-associated protein-like 2	EML2	sp|O95834|EMAL2_HUMAN Echinoderm microtubule-associated protein-like 2 OS=Homo sapiens OX=9606 GN=EML2 PE=1 SV=1;tr|A0A0C4DGQ7|A0A0C4DGQ7_HUMAN Echinoderm microtubule-associated protein-like 2 OS=Homo sapiens OX=9606 GN=EML2 PE=1 SV=1;tr|C9JRL6|C9JRL6_HUMA	70.678	1	1.8	0.168615	0.0438842	-0.0072471	0.923542	14.6687	14.5253	14.4517	14.3093	14.3075	14.5231	14.5824	14.4466	14.4163	14.4797	14.5576	14.4297
Q96BC0;O76046;A0A1U9X8J6;A0A1U9X8J2;A0A1U9X8J0;A0A1U9X8I9;A0A1U9X8I7;Q15477;A0A024RCU1;B4DM01;Q9NPK3;A0A1U9X8J1;B4E0N1	Helicase SKI2W	SKIV2L;SKI2W	tr|Q96BC0|Q96BC0_HUMAN SKIV2L OS=Homo sapiens OX=9606 GN=SKIV2L PE=2 SV=1;tr|O76046|O76046_HUMAN Putative RNA helicase Ski2w OS=Homo sapiens OX=9606 GN=SKI2W PE=4 SV=1;tr|A0A1U9X8J6|A0A1U9X8J6_HUMAN SKIV2L OS=Homo sapiens OX=9606 PE=4 SV=1;tr|A0A1U9X8J2|A0	137.79	3	4.3	-0.168528	0.0644863	-0.0119237	0.886683	14.107	13.986	14.1344	14.4291	14.1407	14.1632	14.3849	14.334	14.1732	14.387	14.2956	14.2453
Q13642;Q53FI7;B7Z5V0;B7Z6U8;Q5JXI8;A0A494C0D6;B7Z5T3;B7Z4B7;Q5JXI0;B7Z9A1;A0A0D9SGB2;Q5JXI3;Q5JXH7;Q5JXH8;A0A0D9SFZ9;B3KRI9;Q5JXH9;A0A0D9SFB0;A0A0D9SFI6;Q5JXI2	Four and a half LIM domains protein 1	FHL1	sp|Q13642|FHL1_HUMAN Four and a half LIM domains protein 1 OS=Homo sapiens OX=9606 GN=FHL1 PE=1 SV=4;tr|Q53FI7|Q53FI7_HUMAN Four and a half LIM domains 1 variant (Fragment) OS=Homo sapiens OX=9606 PE=2 SV=1;tr|B7Z5V0|B7Z5V0_HUMAN cDNA FLJ53647, highly simi	36.263	2	8.4	0.168339	0.0391678	0.057032	0.443011	15.5543	15.7006	15.5494	15.3534	15.463	15.483	15.5974	15.3821	15.6589	15.5437	15.4995	15.424
P13796;V9HWJ7;Q53FI1;A0A024RDT4;Q59GX5;B3KUI1	Plastin-2	LCP1;HEL-S-37	sp|P13796|PLSL_HUMAN Plastin-2 OS=Homo sapiens OX=9606 GN=LCP1 PE=1 SV=6;tr|V9HWJ7|V9HWJ7_HUMAN Epididymis secretory protein Li 37 OS=Homo sapiens OX=9606 GN=HEL-S-37 PE=1 SV=1;tr|Q53FI1|Q53FI1_HUMAN L-plastin variant (Fragment) OS=Homo sapiens OX=9606 PE=	70.288	3	14.2	-0.168106	0.168277	0.106216	0.37089	12.6724	12.3777	12.5867	12.8621	12.592	12.687	12.6161	12.8698	12.4325	12.6426	12.4747	12.4825
P15121;Q59EL5;E9PCX2;A0A024R7A8	Aldose reductase	AKR1B1	sp|P15121|ALDR_HUMAN Aldo-keto reductase family 1 member B1 OS=Homo sapiens OX=9606 GN=AKR1B1 PE=1 SV=3;tr|Q59EL5|Q59EL5_HUMAN Aldo-keto reductase family 1, member B1 variant (Fragment) OS=Homo sapiens OX=9606 PE=2 SV=1;tr|E9PCX2|E9PCX2_HUMAN Aldo-keto red	35.853	1	6	-0.167603	0.206066	0.123682	0.342355	12.0294	11.9942	11.9378	12.4439	11.9001	12.1202	12.1513	12.3864	12.17	12.2838	11.9699	12.083
P09668;Q68D46;A0A7I2V673;A0A7I2YQX6;E9PKT6;A0A7I2YQ92;A0A7I2V2L7;Q6IBC3;A0A087X0D5;A0A7I2V4X5;A0A7I2V3E8	Pro-cathepsin H;Cathepsin H mini chain;Cathepsin H;Cathepsin H heavy chain;Cathepsin H light chain	CTSH;DKFZp686B24257	sp|P09668|CATH_HUMAN Pro-cathepsin H OS=Homo sapiens OX=9606 GN=CTSH PE=1 SV=4;tr|Q68D46|Q68D46_HUMAN Uncharacterized protein DKFZp686B24257 (Fragment) OS=Homo sapiens OX=9606 GN=DKFZp686B24257 PE=2 SV=1;tr|A0A7I2V673|A0A7I2V673_HUMAN Pro-cathepsin H OS=Ho	37.393	2	6.6	0.167549	0.020285	-0.138503	0.0463938	15.3005	15.2668	15.3748	15.0023	15.1862	15.2511	15.2277	15.2283	15.3364	15.4563	15.3988	15.3529
P98187;B4DU85;B2RBJ0;B4DU79	Cytochrome P450 4F8	CYP4F8	sp|P98187|CP4F8_HUMAN Cytochrome P450 4F8 OS=Homo sapiens OX=9606 GN=CYP4F8 PE=1 SV=1;tr|B4DU85|B4DU85_HUMAN cDNA FLJ55833, highly similar to Cytochrome P450 4F8 OS=Homo sapiens OX=9606 PE=2 SV=1;tr|B2RBJ0|B2RBJ0_HUMAN cDNA, FLJ95537, highly similar to Hom	59.994	2	14	-0.167475	0.0110004	0.129562	0.0373543	15.7007	15.6278	15.8195	15.9274	15.8381	15.8848	15.7265	15.6855	15.6351	15.512	15.6451	15.5013
Q9UL45;H3BPR6;H3BN13;B3KY40;H3BST1	Biogenesis of lysosome-related organelles complex 1 subunit 6	BLOC1S6	sp|Q9UL45|BL1S6_HUMAN Biogenesis of lysosome-related organelles complex 1 subunit 6 OS=Homo sapiens OX=9606 GN=BLOC1S6 PE=1 SV=1;tr|H3BPR6|H3BPR6_HUMAN Biogenesis of lysosome-related organelles complex 1 subunit 6 (Fragment) OS=Homo sapiens OX=9606 GN=BLOC	19.743	1	11	-0.167255	0.240555	1.53511e-05	0.999911	13.0822	12.9174	13.0546	13.5442	13.0929	12.9188	13.2221	13.2564	13.0503	13.1535	13.063	13.3122
Q96E52;H7BZX2	Metalloendopeptidase OMA1, mitochondrial	OMA1	sp|Q96E52|OMA1_HUMAN Metalloendopeptidase OMA1, mitochondrial OS=Homo sapiens OX=9606 GN=OMA1 PE=1 SV=1;tr|H7BZX2|H7BZX2_HUMAN Metalloendopeptidase OMA1, mitochondrial (Fragment) OS=Homo sapiens OX=9606 GN=OMA1 PE=1 SV=1	60.12	2	5.5	-0.166015	0.0173103	0.0888512	0.160793	15.1516	15.1474	15.1996	15.4184	15.3172	15.2611	15.2318	15.3771	15.1301	15.1657	15.118	15.1887
A8KAL2;Q8TBA6;B4E1D4	Golgin subfamily A member 5	GOLGA5	tr|A8KAL2|A8KAL2_HUMAN Golgin subfamily A member 5 OS=Homo sapiens OX=9606 PE=2 SV=1;sp|Q8TBA6|GOGA5_HUMAN Golgin subfamily A member 5 OS=Homo sapiens OX=9606 GN=GOLGA5 PE=1 SV=3;tr|B4E1D4|B4E1D4_HUMAN Golgin subfamily A member 5 OS=Homo sapiens OX=9606 PE	82.961	2	2.9	0.165881	0.0353315	0.0746376	0.302028	14.7169	14.7216	14.8378	14.5852	14.7347	14.4587	14.6791	14.757	14.8472	14.7309	14.6245	14.704
P36406;A8K9U9	E3 ubiquitin-protein ligase TRIM23	TRIM23	sp|P36406|TRI23_HUMAN E3 ubiquitin-protein ligase TRIM23 OS=Homo sapiens OX=9606 GN=TRIM23 PE=1 SV=1;tr|A8K9U9|A8K9U9_HUMAN cDNA FLJ75862, highly similar to Homo sapiens tripartite motif-containing 23 (TRIM23), transcript variant alpha, mRNA OS=Homo sapien	64.066	1	1.7	-0.165725	0.138448	-0.0249419	0.814035	15.6448	15.5735	15.6549	15.9947	15.6682	15.7076	15.6491	15.9222	15.499	15.6757	15.7537	15.7158
Q71DI3	Histone H3.2	HIST2H3A	sp|Q71DI3|H32_HUMAN Histone H3.2 OS=Homo sapiens OX=9606 GN=H3C15 PE=1 SV=3	15.388	1	52.2	-0.165081	0.36024	-0.060687	0.732067	11.6065	11.6053	12.1982	12.1129	11.6051	12.1873	11.8082	11.9125	11.7964	11.8583	11.8187	12.0221
O14896;G0Z349;B2R762;A0A2R8YHF3;B1AJU4	Interferon regulatory factor 6	IRF6	sp|O14896|IRF6_HUMAN Interferon regulatory factor 6 OS=Homo sapiens OX=9606 GN=IRF6 PE=1 SV=1;tr|G0Z349|G0Z349_HUMAN Interferon regulatory factor 6 OS=Homo sapiens OX=9606 GN=IRF6 PE=4 SV=1;tr|B2R762|B2R762_HUMAN cDNA, FLJ93300, highly similar to Homo sapi	53.129	2	8.1	-0.164652	0.241476	0.138217	0.320814	12.4865	12.6403	12.7459	12.8413	12.9908	12.5346	12.8206	12.9985	12.63	12.8163	12.7388	12.4792
O75648;B4DZN5;A0A2R8YFQ3;B4DHM1;A0A2R8Y4R7;A0A2R8Y6L6	Mitochondrial tRNA-specific 2-thiouridylase 1	TRMU	sp|O75648|MTU1_HUMAN Mitochondrial tRNA-specific 2-thiouridylase 1 OS=Homo sapiens OX=9606 GN=TRMU PE=1 SV=2;tr|B4DZN5|B4DZN5_HUMAN Mitochondrial tRNA-specific 2-thiouridylase 1 OS=Homo sapiens OX=9606 GN=TRMU PE=1 SV=1;tr|A0A2R8YFQ3|A0A2R8YFQ3_HUMAN Mitoc	47.744	1	3.8	0.164521	0.0784484	-0.0606866	0.488051	12.6914	12.6564	12.7669	12.705	12.497	12.4192	12.6431	12.83	12.534	12.6437	12.7667	12.7786
P08684;Q86SK3;Q6GRK0;A0A499FJM4;Q7Z448;A0A494C0W7;B4DPR3;B4DPQ5;A0A494C192;Q86SK2;E7EVM8	Cytochrome P450 3A4	CYP3A4;CYP3A43/CYP3A4	sp|P08684|CP3A4_HUMAN Cytochrome P450 3A4 OS=Homo sapiens OX=9606 GN=CYP3A4 PE=1 SV=4;tr|Q86SK3|Q86SK3_HUMAN Cytochrome P450 OS=Homo sapiens OX=9606 GN=CYP3A43/CYP3A4 PE=2 SV=1;tr|Q6GRK0|Q6GRK0_HUMAN Cytochrome P450 family 3 subfamily A polypeptide 4 OS=Ho	57.343	22	50.5	-0.163883	0.026739	-0.0930347	0.173531	20.503	20.5141	20.5101	20.6651	20.682	20.6717	21.1524	21.2474	21.0402	21.1666	21.3935	21.159
B7Z481			tr|B7Z481|B7Z481_HUMAN cDNA FLJ54018, highly similar to PDZ and LIM domain protein 5 OS=Homo sapiens OX=9606 PE=2 SV=1	51.251	1	23.6	0.163686	0.229823	0.18374	0.181445	12.486	12.5607	12.7475	12.2484	12.4947	12.56	12.8027	12.565	12.9176	12.7762	12.6221	12.3358
P33908	Mannosyl-oligosaccharide 1,2-alpha-mannosidase IA	MAN1A1	sp|P33908|MA1A1_HUMAN Mannosyl-oligosaccharide 1,2-alpha-mannosidase IA OS=Homo sapiens OX=9606 GN=MAN1A1 PE=1 SV=3	72.968	2	3.2	0.163526	0.0656046	0.0483332	0.556748	15.3227	15.4386	15.6159	15.218	15.387	15.2816	15.5944	15.6717	15.843	15.639	15.6981	15.627
Q8NDI1;A8K930;A0A140VK17	EH domain-binding protein 1	EHBP1	sp|Q8NDI1|EHBP1_HUMAN EH domain-binding protein 1 OS=Homo sapiens OX=9606 GN=EHBP1 PE=1 SV=3;tr|A8K930|A8K930_HUMAN cDNA FLJ75500, highly similar to Homo sapiens EH domain binding protein 1, mRNA OS=Homo sapiens OX=9606 PE=2 SV=1;tr|A0A140VK17|A0A140VK17_H	140.02	1	1.1	-0.163053	0.137468	-0.168767	0.125558	12.0931	12.1641	12.4459	12.5078	12.3779	12.3067	12.4097	12.3702	12.0873	12.4939	12.4717	12.4079
P49754;Q75MX9;B4DR83;Q9H348;B2RB94	Vacuolar protein sorting-associated protein 41 homolog	VPS41;HVPS41	sp|P49754|VPS41_HUMAN Vacuolar protein sorting-associated protein 41 homolog OS=Homo sapiens OX=9606 GN=VPS41 PE=1 SV=3;tr|Q75MX9|Q75MX9_HUMAN Vacuolar protein sorting-associated protein 41 homolog OS=Homo sapiens OX=9606 GN=VPS41 PE=3 SV=1;tr|B4DR83|B4DR8	98.565	1	1.8	0.162383	0.296033	-0.111624	0.466355	11.3448	11.3676	10.8824	10.9666	10.9952	11.1459	11.0932	11.4648	10.9062	11.2289	11.2254	11.3447
Q9Y6N1;I3L4E7;B4DEY8;B4DI26	Cytochrome c oxidase assembly protein COX11, mitochondrial	COX11	sp|Q9Y6N1|COX11_HUMAN Cytochrome c oxidase assembly protein COX11, mitochondrial OS=Homo sapiens OX=9606 GN=COX11 PE=1 SV=3;tr|I3L4E7|I3L4E7_HUMAN Cytochrome c oxidase assembly protein COX11, mitochondrial (Fragment) OS=Homo sapiens OX=9606 GN=COX11 PE=1 S	31.43	1	10.1	-0.161667	0.131372	-0.123542	0.238391	12.3511	12.3627	12.5376	12.5782	12.7025	12.4557	12.3623	12.6504	12.4623	12.5885	12.4676	12.7895
P40306;J3QQN1;Q6IB22;J3QL48	Proteasome subunit beta type-10;Proteasome subunit beta type	PSMB10	sp|P40306|PSB10_HUMAN Proteasome subunit beta type-10 OS=Homo sapiens OX=9606 GN=PSMB10 PE=1 SV=1;tr|J3QQN1|J3QQN1_HUMAN Proteasome endopeptidase complex (Fragment) OS=Homo sapiens OX=9606 GN=PSMB10 PE=1 SV=1;tr|Q6IB22|Q6IB22_HUMAN Proteasome subunit beta	28.936	1	7.3	0.161621	0.0306674	-0.0676044	0.32041	12.6341	12.6275	12.7937	12.5921	12.513	12.4652	12.4747	12.6088	12.5549	12.4861	12.6799	12.6752
Q01844;B0QYK0;A0A0D9SFL3;C9JGE3;H7BY36	RNA-binding protein EWS	EWSR1	sp|Q01844|EWS_HUMAN RNA-binding protein EWS OS=Homo sapiens OX=9606 GN=EWSR1 PE=1 SV=1;tr|B0QYK0|B0QYK0_HUMAN RNA-binding protein EWS OS=Homo sapiens OX=9606 GN=EWSR1 PE=1 SV=1;tr|A0A0D9SFL3|A0A0D9SFL3_HUMAN RNA-binding protein EWS OS=Homo sapiens OX=9606	68.477	2	3.5	0.160888	0.00215765	0.116281	0.0147503	16.6131	16.6108	16.5973	16.4811	16.3981	16.4593	16.5962	16.7178	16.7474	16.5842	16.5876	16.5407
Q96S52;Q6MZW5;Q96NG1;B3KXD2;Q9BVC1;A0A024QZ14;Q96IR5;B4DLL0;Q8NBL9;B2RBB2	GPI transamidase component PIG-S	PIGS;DKFZp686K20216	sp|Q96S52|PIGS_HUMAN GPI transamidase component PIG-S OS=Homo sapiens OX=9606 GN=PIGS PE=1 SV=3;tr|Q6MZW5|Q6MZW5_HUMAN Uncharacterized protein DKFZp686K20216 (Fragment) OS=Homo sapiens OX=9606 GN=DKFZp686K20216 PE=2 SV=1;tr|Q96NG1|Q96NG1_HUMAN cDNA FLJ3095	61.655	1	3.8	-0.160811	0.305388	0.202038	0.204183	12.9646	12.4124	12.9552	13.1687	12.6995	12.9465	13.0533	13.065	12.908	12.7253	12.7715	12.9235
Q86UK7;H3BQQ2;H3BPG6	Zinc finger protein 598	ZNF598	sp|Q86UK7|ZN598_HUMAN E3 ubiquitin-protein ligase ZNF598 OS=Homo sapiens OX=9606 GN=ZNF598 PE=1 SV=1;tr|H3BQQ2|H3BQQ2_HUMAN E3 ubiquitin-protein ligase ZNF598 OS=Homo sapiens OX=9606 GN=ZNF598 PE=1 SV=1;tr|H3BPG6|H3BPG6_HUMAN RING-type E3 ubiquitin transfe	98.636	2	3.3	-0.16079	0.0623345	-0.127105	0.128944	15.6334	15.6026	15.3555	15.7471	15.5912	15.7356	15.2174	15.1945	15.0178	15.2967	15.2359	15.2784
Q9H173;A0A0S2Z5K6;A0A0S2Z6B4;D6REA1	Nucleotide exchange factor SIL1	SIL1	sp|Q9H173|SIL1_HUMAN Nucleotide exchange factor SIL1 OS=Homo sapiens OX=9606 GN=SIL1 PE=1 SV=1;tr|A0A0S2Z5K6|A0A0S2Z5K6_HUMAN SIL1-like protein endoplasmic reticulum chaperone isoform 2 (Fragment) OS=Homo sapiens OX=9606 GN=SIL1 PE=2 SV=1;tr|A0A0S2Z6B4|A0A	52.084	3	11.7	-0.160179	0.0683193	0.0786451	0.341303	12.4042	12.438	12.0753	12.4756	12.4516	12.4709	12.3537	12.3892	12.2538	12.2794	12.2505	12.231
P13984;A0A024RDU9	General transcription factor IIF subunit 2	GTF2F2	sp|P13984|T2FB_HUMAN General transcription factor IIF subunit 2 OS=Homo sapiens OX=9606 GN=GTF2F2 PE=1 SV=2;tr|A0A024RDU9|A0A024RDU9_HUMAN General transcription factor IIF subunit 2 OS=Homo sapiens OX=9606 GN=GTF2F2 PE=3 SV=1	28.38	3	15.7	0.159813	0.0330831	-0.124544	0.0837879	13.5009	13.3171	13.2809	13.2195	13.1256	13.2745	13.3017	13.1914	13.3262	13.3825	13.4777	13.3329
Q9UH99;A0A024R1P7;B4E2A6;A8K129;A0A024R1S6;B4DIU6;B0QY64;Q6NT72	SUN domain-containing protein 2	SUN2;UNC84B	sp|Q9UH99|SUN2_HUMAN SUN domain-containing protein 2 OS=Homo sapiens OX=9606 GN=SUN2 PE=1 SV=3;tr|A0A024R1P7|A0A024R1P7_HUMAN Unc-84 homolog B (C. elegans), isoform CRA_b OS=Homo sapiens OX=9606 GN=UNC84B PE=4 SV=1;tr|B4E2A6|B4E2A6_HUMAN cDNA FLJ55508, hig	80.31	1	2.6	-0.159413	0.0785241	0.113343	0.194725	12.0043	11.9249	12.0956	12.126	12.226	12.151	11.9471	12.229	11.9082	11.8401	11.8832	12.0209
Q15363;B4DP27;Q6FHT8;F5GX39;B4E020;E7EQ72	Transmembrane emp24 domain-containing protein 2	TMED2;RNP24	sp|Q15363|TMED2_HUMAN Transmembrane emp24 domain-containing protein 2 OS=Homo sapiens OX=9606 GN=TMED2 PE=1 SV=1;tr|B4DP27|B4DP27_HUMAN cDNA FLJ52153, highly similar to Transmembrane emp24 domain-containing protein 2 OS=Homo sapiens OX=9606 PE=2 SV=1;tr|Q6	22.761	4	24.4	-0.159297	0.00249491	0.0932772	0.0424656	17.4824	17.5372	17.4333	17.6637	17.5807	17.6864	17.4287	17.3396	17.3207	17.258	17.2858	17.2654
Q8IVM8	Solute carrier family 22 member 9	SLC22A9	sp|Q8IVM8|S22A9_HUMAN Solute carrier family 22 member 9 OS=Homo sapiens OX=9606 GN=SLC22A9 PE=1 SV=1	62.169	1	1.6	-0.158863	0.043106	-0.0663257	0.358926	14.1798	14.2297	14.4021	14.5408	14.3758	14.3716	13.895	14.078	14.076	14.0928	14.0946	14.0605
Q9Y2Z2;A0A7P0T8Y9;A0A7P0Z4R0;A0A7P0T9I0;A0A7P0T9S8;H0YBI9;H0YB81;A0A7P0Z482;A0A7P0TA27;A0A7P0T957;A0A7P0Z471;A0A7P0TAU1;A0A7P0T8X3;E9PHR8;A0A7P0TBB3;A0A7P0TB43;A0A7P0TAK2;A0A7P0TB93;A0A7P0T9M4;A0A7P0T851;A0A7P0T9M7;E7EWI1;A0A7P0Z4D4;E5RFF7;A0A7P0T9Q8	Protein MTO1 homolog, mitochondrial	MTO1	sp|Q9Y2Z2|MTO1_HUMAN Protein MTO1 homolog, mitochondrial OS=Homo sapiens OX=9606 GN=MTO1 PE=1 SV=2;tr|A0A7P0T8Y9|A0A7P0T8Y9_HUMAN Protein MTO1 homolog, mitochondrial OS=Homo sapiens OX=9606 GN=MTO1 PE=4 SV=1;tr|A0A7P0Z4R0|A0A7P0Z4R0_HUMAN Mitochondrial tra	79.963	1	4.2	-0.158769	0.0583026	0.0772079	0.325076	12.9253	12.9487	12.9626	13.1113	13.0875	13.1141	13.0818	13.1939	12.8212	12.8932	12.9581	13.014
Q96D71;E9PMG1;H0YDT0;B2R7D3	RalBP1-associated Eps domain-containing protein 1	REPS1	sp|Q96D71|REPS1_HUMAN RalBP1-associated Eps domain-containing protein 1 OS=Homo sapiens OX=9606 GN=REPS1 PE=1 SV=3;tr|E9PMG1|E9PMG1_HUMAN RalBP1-associated Eps domain-containing protein 1 OS=Homo sapiens OX=9606 GN=REPS1 PE=1 SV=1;tr|H0YDT0|H0YDT0_HUMAN Ra	86.661	2	4.5	-0.158054	0.0211509	-0.0105293	0.860458	13.6761	13.566	13.5261	13.8521	13.6793	13.7109	13.6807	13.8319	13.6824	13.7724	13.6995	13.7547
P63096	Guanine nucleotide-binding protein G(i) subunit alpha-1	GNAI1	sp|P63096|GNAI1_HUMAN Guanine nucleotide-binding protein G(i) subunit alpha-1 OS=Homo sapiens OX=9606 GN=GNAI1 PE=1 SV=2	40.361	1	27.1	-0.157855	0.423808	0.109204	0.576956	11.8645	11.569	11.8911	12.3578	11.7275	11.7129	11.8573	12.3755	11.7598	11.9009	11.8103	11.9538
Q9NRP4	Succinate dehydrogenase assembly factor 3, mitochondrial	SDHAF3	sp|Q9NRP4|SDHF3_HUMAN Succinate dehydrogenase assembly factor 3, mitochondrial OS=Homo sapiens OX=9606 GN=SDHAF3 PE=1 SV=1	14.651	1	16	-0.157811	0.316335	0.0952722	0.538948	11.8711	11.9285	11.8886	12.4557	11.7591	11.9468	11.9288	12.1801	11.8149	11.8732	11.785	11.9798
P54136;B4DXW6	Arginine--tRNA ligase, cytoplasmic	RARS	sp|P54136|SYRC_HUMAN Arginine--tRNA ligase, cytoplasmic OS=Homo sapiens OX=9606 GN=RARS1 PE=1 SV=2;tr|B4DXW6|B4DXW6_HUMAN Arginine--tRNA ligase OS=Homo sapiens OX=9606 PE=2 SV=1	75.378	20	36.8	0.157381	0.0498663	0.190436	0.0221419	19.8498	19.8138	19.7211	19.7039	19.6292	19.5794	20.1061	20.0593	20.0715	20.0726	19.7499	19.8431
O95159;E9PQ47;E9PNY1;A0A024R576;B4DHV1;E9PMQ3;E9PQA5	Zinc finger protein-like 1	ZFPL1	sp|O95159|ZFPL1_HUMAN Zinc finger protein-like 1 OS=Homo sapiens OX=9606 GN=ZFPL1 PE=1 SV=2;tr|E9PQ47|E9PQ47_HUMAN Zinc finger protein-like 1 (Fragment) OS=Homo sapiens OX=9606 GN=ZFPL1 PE=1 SV=1;tr|E9PNY1|E9PNY1_HUMAN Zinc finger protein-like 1 (Fragment)	34.114	1	4.8	-0.157318	0.0682806	-0.12622	0.132789	12.8714	12.9567	13.0623	13.2062	13.0753	13.081	13.0443	12.8088	12.8296	13.1492	12.9542	12.958
O43290;B4DP43	U4/U6.U5 tri-snRNP-associated protein 1	SART1	sp|O43290|SNUT1_HUMAN U4/U6.U5 tri-snRNP-associated protein 1 OS=Homo sapiens OX=9606 GN=SART1 PE=1 SV=1;tr|B4DP43|B4DP43_HUMAN cDNA FLJ51016, highly similar to U4/U6.U5 tri-snRNP-associated protein 1 OS=Homo sapiens OX=9606 PE=2 SV=1	90.254	2	4	0.157263	0.0415149	0.0826664	0.249355	13.9536	14.0525	14.1497	13.7937	13.9912	13.899	14.1391	14.1954	14.1857	14.1972	14.1015	13.9735
O60684	Importin subunit alpha-7	KPNA6	sp|O60684|IMA7_HUMAN Importin subunit alpha-7 OS=Homo sapiens OX=9606 GN=KPNA6 PE=1 SV=1	60.029	2	12.1	-0.156943	0.1497	0.126095	0.238919	14.0565	14.1581	13.9341	14.4591	14.0669	14.0934	14.1103	14.2475	14.0483	13.9468	13.9815	14.0994
Q9BVK8;A8MU21	Transmembrane protein 147	TMEM147	sp|Q9BVK8|TM147_HUMAN Transmembrane protein 147 OS=Homo sapiens OX=9606 GN=TMEM147 PE=1 SV=1;tr|A8MU21|A8MU21_HUMAN Transmembrane protein 147 OS=Homo sapiens OX=9606 GN=TMEM147 PE=1 SV=1	25.261	1	9.4	0.156161	0.103583	0.19978	0.044527	12.1969	12.1743	12.3318	12.2679	11.9869	11.9796	12.4852	12.6608	12.5013	12.4843	12.2884	12.2752
O43617;A6NKE1;A0A087WWM0	Trafficking protein particle complex subunit 3	TRAPPC3	sp|O43617|TPPC3_HUMAN Trafficking protein particle complex subunit 3 OS=Homo sapiens OX=9606 GN=TRAPPC3 PE=1 SV=1;tr|A6NKE1|A6NKE1_HUMAN Trafficking protein particle complex subunit 3 OS=Homo sapiens OX=9606 GN=TRAPPC3 PE=1 SV=1;tr|A0A087WWM0|A0A087WWM0_HU	20.274	1	10.6	-0.15587	0.0420177	0.136444	0.0689745	13.3453	13.4445	13.4357	13.6881	13.5252	13.4799	13.641	13.7768	13.6325	13.4346	13.5655	13.6408
Q9NP71;A0A0C4DG26;C5HU01	Carbohydrate-responsive element-binding protein	MLXIPL	sp|Q9NP71|MLXPL_HUMAN Carbohydrate-responsive element-binding protein OS=Homo sapiens OX=9606 GN=MLXIPL PE=1 SV=1;tr|A0A0C4DG26|A0A0C4DG26_HUMAN Carbohydrate-responsive element-binding protein OS=Homo sapiens OX=9606 GN=MLXIPL PE=1 SV=1;tr|C5HU01|C5HU01_HU	93.071	1	2.5	-0.155371	0.216535	0.0547815	0.652482	12.2365	11.9628	12.1774	12.3431	12.3709	12.1288	12.2511	12.2251	12.0926	12.3974	11.9028	12.1042
Q96GQ5;B4E381;H3BR29;H3BSM7;A0A024QZE6	RUS1 family protein C16orf58	C16orf58	sp|Q96GQ5|RUSF1_HUMAN RUS family member 1 OS=Homo sapiens OX=9606 GN=RUSF1 PE=1 SV=2;tr|B4E381|B4E381_HUMAN cDNA FLJ58568 OS=Homo sapiens OX=9606 PE=2 SV=1;tr|H3BR29|H3BR29_HUMAN RUS family member 1 OS=Homo sapiens OX=9606 GN=RUSF1 PE=1 SV=1;tr|H3BSM7|H3BS	51.017	1	4.7	-0.155156	0.269185	0.0520852	0.703236	11.7198	11.7179	11.795	12.071	11.5729	12.0543	11.7131	11.96	12.1537	11.8095	11.9675	11.8936
Q9P2N5;B3KY61;U3KPZ7;Q05DK9	RNA-binding protein 27	RBM27	sp|Q9P2N5|RBM27_HUMAN RNA-binding protein 27 OS=Homo sapiens OX=9606 GN=RBM27 PE=1 SV=2;tr|B3KY61|B3KY61_HUMAN cDNA FLJ16787 fis, clone PLACE6013222, weakly similar to Mus musculus RNA binding motif protein 26 (Rbm26), mRNA (Fragment) OS=Homo sapiens OX=96	118.72	2	3.3	-0.15506	0.0176535	0.0434823	0.448537	13.7223	13.8544	13.8681	14.0186	13.9958	13.8955	14.008	14.0155	13.8865	13.9205	13.9969	13.8621
Q8TD19;A0A024R6D1;A0A7I2V5R1;A0A7I2V454;B3KY50;G3V5V0	Serine/threonine-protein kinase Nek9	NEK9	sp|Q8TD19|NEK9_HUMAN Serine/threonine-protein kinase Nek9 OS=Homo sapiens OX=9606 GN=NEK9 PE=1 SV=2;tr|A0A024R6D1|A0A024R6D1_HUMAN NIMA (Never in mitosis gene a)-related kinase 9, isoform CRA_a OS=Homo sapiens OX=9606 GN=NEK9 PE=3 SV=1;tr|A0A7I2V5R1|A0A7I2	107.17	4	4.7	0.153912	0.015647	-0.0254061	0.644722	16.2701	16.3226	16.2543	16.0689	16.1026	16.2137	16.2448	16.1768	16.3487	16.3186	16.3237	16.2041
Q9BPX6;E9PQV6;F6XEV2;A0A0U1RRK1;A0A286YF11	Calcium uptake protein 1, mitochondrial	MICU1	sp|Q9BPX6|MICU1_HUMAN Calcium uptake protein 1, mitochondrial OS=Homo sapiens OX=9606 GN=MICU1 PE=1 SV=1;tr|E9PQV6|E9PQV6_HUMAN Calcium uptake protein 1, mitochondrial (Fragment) OS=Homo sapiens OX=9606 GN=MICU1 PE=1 SV=3;tr|F6XEV2|F6XEV2_HUMAN Calcium upt	54.351	1	3.2	-0.15314	0.148327	0.227369	0.0417941	12.9091	12.9599	12.7959	13.2849	12.9902	12.8492	13.1939	13.3229	13.1639	12.8964	13.0139	13.0882
Q13428;E7ETY2;A0A3B3IS06;A0A6I8PRA0;H0Y8Y7	Treacle protein	TCOF1	sp|Q13428|TCOF_HUMAN Treacle protein OS=Homo sapiens OX=9606 GN=TCOF1 PE=1 SV=3;tr|E7ETY2|E7ETY2_HUMAN Treacle protein OS=Homo sapiens OX=9606 GN=TCOF1 PE=1 SV=1;tr|A0A3B3IS06|A0A3B3IS06_HUMAN Treacle protein (Fragment) OS=Homo sapiens OX=9606 GN=TCOF1 PE=	152.1	1	0.8	0.153042	0.503632	0.168882	0.461563	9.47601	9.19613	9.48886	8.89349	9.83854	8.96984	9.41845	9.16813	9.57802	8.99922	9.27916	9.37958
P56182;Q96J73;B4DZM3;Q6PJJ2;Q53FR7	Ribosomal RNA processing protein 1 homolog A	RRP1	sp|P56182|RRP1_HUMAN Ribosomal RNA processing protein 1 homolog A OS=Homo sapiens OX=9606 GN=RRP1 PE=1 SV=1;tr|Q96J73|Q96J73_HUMAN NNP3 OS=Homo sapiens OX=9606 PE=2 SV=1;tr|B4DZM3|B4DZM3_HUMAN cDNA FLJ61500, highly similar to NNP-1 protein OS=Homo sapiens	52.839	1	2.8	-0.152866	0.201332	0.262571	0.0399933	12.7118	12.8376	12.4069	12.8313	12.8097	12.7738	12.6127	12.8887	12.7985	12.3159	12.5894	12.6069
P02452;Q6LAN8;H9C5C5	Collagen alpha-1(I) chain	COL1A1	sp|P02452|CO1A1_HUMAN Collagen alpha-1(I) chain OS=Homo sapiens OX=9606 GN=COL1A1 PE=1 SV=5;tr|Q6LAN8|Q6LAN8_HUMAN Collagen type I alpha 1 (Fragment) OS=Homo sapiens OX=9606 GN=COL1A1 PE=4 SV=1;tr|H9C5C5|H9C5C5_HUMAN Collagen alpha-1(I) chain preproprotein	138.94	1	0.6	-0.15242	0.481879	-0.0718804	0.73777	14.6351	14.8226	15.3455	14.8598	14.9758	15.4248	14.6418	14.9849	14.6673	14.6829	15.168	14.6588
Q9ULX6;A0A7P0TAJ5;A0A7P0TAE3;Q9UF73;B3KMD4;A0A7P0T847;A0A7P0TBP0;V9GZ50;A0A7P0T9N5;A0A7P0TAD3;A0A140VKH3	A-kinase anchor protein 8-like	AKAP8L;DKFZp434L0650	sp|Q9ULX6|AKP8L_HUMAN A-kinase anchor protein 8-like OS=Homo sapiens OX=9606 GN=AKAP8L PE=1 SV=4;tr|A0A7P0TAJ5|A0A7P0TAJ5_HUMAN A-kinase anchor protein 8-like OS=Homo sapiens OX=9606 GN=AKAP8L PE=4 SV=1;tr|A0A7P0TAE3|A0A7P0TAE3_HUMAN A-kinase anchor protei	71.639	1	2.2	-0.15242	0.237539	0.118097	0.353672	11.8632	11.756	11.5981	11.9209	11.8654	11.8882	12.0573	11.948	11.7218	12.0794	11.5848	11.7086
P61457;Q6FGB3;Q6LEE2	Pterin-4-alpha-carbinolamine dehydratase	PCBD1;PCBD	sp|P61457|PHS_HUMAN Pterin-4-alpha-carbinolamine dehydratase OS=Homo sapiens OX=9606 GN=PCBD1 PE=1 SV=2;tr|Q6FGB3|Q6FGB3_HUMAN 4a-hydroxytetrahydrobiopterin dehydratase (Fragment) OS=Homo sapiens OX=9606 GN=PCBD PE=2 SV=1;tr|Q6LEE2|Q6LEE2_HUMAN 4a-hydroxyt	11.999	7	73.1	0.152321	0.144094	0.128693	0.210602	18.6881	18.3631	18.2472	18.2005	18.2634	18.3775	18.0574	18.2448	18.1218	18.0244	17.9761	18.0375
P31512	Dimethylaniline monooxygenase [N-oxide-forming] 4	FMO4	sp|P31512|FMO4_HUMAN Dimethylaniline monooxygenase [N-oxide-forming] 4 OS=Homo sapiens OX=9606 GN=FMO4 PE=1 SV=3	63.342	3	12.9	-0.152264	0.0676286	0.113261	0.159304	15.0875	14.9658	15.1221	15.3555	15.0164	15.2603	14.9959	15.031	15.0329	14.8452	14.9513	14.9235
Q86YR6;B2RU33;A0A0A6YYL3;Q495V6;A0A0G2JMU2;H3BUK9;A0JP26	POTE ankyrin domain family member D;POTE ankyrin domain family member C;POTE ankyrin domain family member B2;POTE ankyrin domain family member B3	POTED;POTEC;POTEB;POTEB2;POTEB3	sp|Q86YR6|POTED_HUMAN POTE ankyrin domain family member D OS=Homo sapiens OX=9606 GN=POTED PE=2 SV=2;sp|B2RU33|POTEC_HUMAN POTE ankyrin domain family member C OS=Homo sapiens OX=9606 GN=POTEC PE=2 SV=2;sp|A0A0A6YYL3|POTEB_HUMAN POTE ankyrin domain family m	66.394	1	1.9	0.152224	0.00222893	-0.0725974	0.0835701	15.8787	15.905	15.8866	15.6894	15.72	15.8041	15.9272	15.9399	15.9834	16.0644	15.958	16.0458
Q14WI3;I3WRL6;U3LSH7;R9Y8K0;R9Y839;R9Y5X1;R9Y5D2;R9Y540;R9Y4G3;R9Y2E6;R9Y292;U3LDZ9;U3LS16;U5KQC8;V9J3V1;X5BHN0;W8D794;W8D6M0;V9M6T7;V9K3G9;V9JYE8;V9JTR8;V9JTA8;V9JMR0;V9JD42;R9YB54;S4SPU5;Q9B2Y9;Q4GWF8;H9P4Y3;I3Q2F2;I3Q1B2;I3PZ06;I3PXI6;H9ST20;H9SR57;H9SQ95;H9SG99;Q4GRH9;T1SW94;T1WTX0;T1Q620;U3LDT5;U3LD19;U3LBY6;U3LBX2;U3LB65;U3L5A5;U3L4L8;U3KW55;T2HL20;V9IVJ9;I3Q4L9;Q85KT8;V5JK95;Q9B2V7;Q5S9D9;…	NADH-ubiquinone oxidoreductase chain 1	ND1;NADH1;ndh1;NDI;MT-ND1	tr|Q14WI3|Q14WI3_HUMAN NADH-ubiquinone oxidoreductase chain 1 (Fragment) OS=Homo sapiens OX=9606 PE=3 SV=1;tr|I3WRL6|I3WRL6_HUMAN NADH-ubiquinone oxidoreductase chain 1 OS=Homo sapiens OX=9606 GN=ND1 PE=3 SV=1;tr|U3LSH7|U3LSH7_HUMAN NADH-ubiquinone oxidore	8.5895	1	25.6	-0.152122	0.00976723	0.014111	0.776229	13.856	13.8614	13.8895	14.0841	14.0139	13.9652	13.8772	13.7763	13.6788	13.7425	13.8034	13.7441
P21333;Q60FE6;Q60FE5;A0A7P0NMY4;A6NDY9;A0A087WWY3;A0A7I2V3E6;F8WE98	Filamin-A	FLNA	sp|P21333|FLNA_HUMAN Filamin-A OS=Homo sapiens OX=9606 GN=FLNA PE=1 SV=4;tr|Q60FE6|Q60FE6_HUMAN Filamin A OS=Homo sapiens OX=9606 GN=FLNA PE=2 SV=1;tr|Q60FE5|Q60FE5_HUMAN Filamin-A OS=Homo sapiens OX=9606 GN=FLNA PE=1 SV=1;tr|A0A7P0NMY4|A0A7P0NMY4_HUMAN Fi	280.74	4	4.4	0.151807	0.0328417	0.0421838	0.510091	15.8796	15.8909	15.7999	15.6442	15.7285	15.7424	15.9691	15.8236	16.1094	15.9409	15.8879	15.9467
Q9H3K2;Q9Y6G2;Q9P099;B4DSV8;Q6FIA7;B4DPG9	Growth hormone-inducible transmembrane protein	GHITM	sp|Q9H3K2|GHITM_HUMAN Growth hormone-inducible transmembrane protein OS=Homo sapiens OX=9606 GN=GHITM PE=1 SV=2;tr|Q9Y6G2|Q9Y6G2_HUMAN PTD010 OS=Homo sapiens OX=9606 PE=1 SV=1;tr|Q9P099|Q9P099_HUMAN HSPC282 (Fragment) OS=Homo sapiens OX=9606 PE=2 SV=1;tr|B	37.205	1	2.9	0.15149	0.0120514	-0.0911154	0.0973317	14.0799	14.196	14.2721	14.0029	14.0685	14.0222	13.7509	13.77	13.8364	13.8086	13.8953	13.9267
Q92845	Kinesin-associated protein 3	KIFAP3	sp|Q92845|KIFA3_HUMAN Kinesin-associated protein 3 OS=Homo sapiens OX=9606 GN=KIFAP3 PE=1 SV=2	91.204	1	1.8	-0.150895	0.356122	-0.00731701	0.963553	11.3853	11.0178	11.4024	11.6374	11.5436	11.0772	11.3389	11.3448	11.235	11.3531	11.5138	11.0738
B7Z7M8			tr|B7Z7M8|B7Z7M8_HUMAN 3-hydroxy-3-methylglutaryl coenzyme A synthase OS=Homo sapiens OX=9606 PE=2 SV=1	31.111	1	69	0.150837	0.144093	0.127514	0.210353	13.8274	13.6578	13.7336	13.6763	13.4874	13.6026	13.8178	13.5101	13.7804	13.5923	13.7225	13.411
P14384;F8VVI6;H0YHN7;F8W111	Carboxypeptidase M	CPM	sp|P14384|CBPM_HUMAN Carboxypeptidase M OS=Homo sapiens OX=9606 GN=CPM PE=1 SV=2;tr|F8VVI6|F8VVI6_HUMAN Carboxypeptidase M (Fragment) OS=Homo sapiens OX=9606 GN=CPM PE=1 SV=1;tr|H0YHN7|H0YHN7_HUMAN Carboxypeptidase M (Fragment) OS=Homo sapiens OX=9606 GN=C	50.513	1	1.6	0.150693	0.349586	-0.00207732	0.989487	11.0895	11.1477	11.082	10.5279	11.3353	11.004	10.9116	11.0351	11.1153	11.127	10.9736	10.9676
P46060;A0A024R1U0;B4DY16;B4E0U0	Ran GTPase-activating protein 1	RANGAP1	sp|P46060|RAGP1_HUMAN Ran GTPase-activating protein 1 OS=Homo sapiens OX=9606 GN=RANGAP1 PE=1 SV=1;tr|A0A024R1U0|A0A024R1U0_HUMAN Ran GTPase activating protein 1, isoform CRA_d OS=Homo sapiens OX=9606 GN=RANGAP1 PE=4 SV=1;tr|B4DY16|B4DY16_HUMAN cDNA FLJ513	63.541	3	8.2	-0.149943	0.0144874	0.118242	0.0427589	14.7469	14.8263	14.8523	15.0285	14.96	14.8868	14.9226	15.0185	14.9861	14.8685	14.7696	14.9344
Q8IZ83	Aldehyde dehydrogenase family 16 member A1	ALDH16A1	sp|Q8IZ83|A16A1_HUMAN Aldehyde dehydrogenase family 16 member A1 OS=Homo sapiens OX=9606 GN=ALDH16A1 PE=1 SV=2	85.126	1	0.9	0.149673	0.118629	-0.0138448	0.878139	13.1307	13.1637	13.0953	12.927	12.9456	13.068	12.7342	12.473	12.9063	12.7036	12.7828	12.6687
O96011;A0A024R4E7	Peroxisomal membrane protein 11B	PEX11B	sp|O96011|PX11B_HUMAN Peroxisomal membrane protein 11B OS=Homo sapiens OX=9606 GN=PEX11B PE=1 SV=1;tr|A0A024R4E7|A0A024R4E7_HUMAN Peroxisomal biogenesis factor 11B, isoform CRA_a OS=Homo sapiens OX=9606 GN=PEX11B PE=4 SV=1	28.431	1	5.4	-0.149664	0.105794	0.0698576	0.42741	13.1135	13.217	13.4482	13.3924	13.3739	13.4615	13.436	13.4048	13.4466	13.5135	13.341	13.2233
Q9H930;Q13342;U5Y1J8;H7BYP4;U5Y3L1;Q0VGE4	Nuclear body protein SP140-like protein;Nuclear body protein SP140	SP140L;SP140	sp|Q9H930|SP14L_HUMAN Nuclear body protein SP140-like protein OS=Homo sapiens OX=9606 GN=SP140L PE=1 SV=3;sp|Q13342|SP140_HUMAN Nuclear body protein SP140 OS=Homo sapiens OX=9606 GN=SP140 PE=1 SV=2;tr|U5Y1J8|U5Y1J8_HUMAN SP140L-3 protein OS=Homo sapiens OX	67.005	1	1.2	0.148715	0.0159851	-0.0990605	0.0839896	13.7502	13.6888	13.6648	13.5194	13.4931	13.6451	13.264	13.3872	13.3501	13.4175	13.5117	13.3694
Q17RC7;H0YNV0	Exocyst complex component 3-like protein 4	EXOC3L4	sp|Q17RC7|EX3L4_HUMAN Exocyst complex component 3-like protein 4 OS=Homo sapiens OX=9606 GN=EXOC3L4 PE=1 SV=2;tr|H0YNV0|H0YNV0_HUMAN Exocyst complex component 3-like protein 4 (Fragment) OS=Homo sapiens OX=9606 GN=EXOC3L4 PE=1 SV=1	79.895	1	1.8	-0.14862	0.605876	-0.273491	0.34964	8.94621	8.06315	8.76973	8.27709	9.02997	8.91788	7.77373	8.48147	8.48735	8.74649	8.24393	8.57261
Q5GLZ8;A8K9U4;A0A024QZN8;D6RCL5;H0Y6K7	Probable E3 ubiquitin-protein ligase HERC4	HERC4	sp|Q5GLZ8|HERC4_HUMAN Probable E3 ubiquitin-protein ligase HERC4 OS=Homo sapiens OX=9606 GN=HERC4 PE=1 SV=1;tr|A8K9U4|A8K9U4_HUMAN cDNA FLJ77205, highly similar to Homo sapiens hect domain and RLD 4 (HERC4), transcript variant 2, mRNA (Fragment) OS=Homo sa	118.56	2	2.4	0.14859	0.213763	0.0919811	0.430925	11.9737	12.3495	12.2283	11.7919	12.248	12.0659	12.2646	12.1814	12.1289	12.1186	12.1364	12.044
Q9Y3C4;A8K4V6;A9UK02	EKC/KEOPS complex subunit TPRKB	TPRKB	sp|Q9Y3C4|TPRKB_HUMAN EKC/KEOPS complex subunit TPRKB OS=Homo sapiens OX=9606 GN=TPRKB PE=1 SV=1;tr|A8K4V6|A8K4V6_HUMAN cDNA FLJ76394, highly similar to Homo sapiens CGI-121 protein (CGI-121), mRNA OS=Homo sapiens OX=9606 PE=2 SV=1;tr|A9UK02|A9UK02_HUMAN C	19.661	2	14.3	-0.147872	0.146342	0.0035321	0.970827	12.2859	12.4554	12.3308	12.6713	12.4097	12.4348	12.403	12.5119	12.2196	12.4208	12.4743	12.2289
Q8NC56;A0A024RCZ1;H7C2Z0;A0A220T1R7	LEM domain-containing protein 2	LEMD2	sp|Q8NC56|LEMD2_HUMAN LEM domain-containing protein 2 OS=Homo sapiens OX=9606 GN=LEMD2 PE=1 SV=1;tr|A0A024RCZ1|A0A024RCZ1_HUMAN LEM domain containing 2, isoform CRA_a OS=Homo sapiens OX=9606 GN=LEMD2 PE=4 SV=1;tr|H7C2Z0|H7C2Z0_HUMAN LEM domain-containing p	56.974	1	2.6	-0.147862	0.268917	0.12527	0.344971	12.9074	12.3202	12.4307	12.7122	12.7192	12.6706	12.5455	12.7712	12.5368	12.5942	12.4633	12.4203
Q9BW83;H0Y6C7;F5GZ09	Intraflagellar transport protein 27 homolog	IFT27	sp|Q9BW83|IFT27_HUMAN Intraflagellar transport protein 27 homolog OS=Homo sapiens OX=9606 GN=IFT27 PE=1 SV=1;tr|H0Y6C7|H0Y6C7_HUMAN Intraflagellar transport protein 27 homolog (Fragment) OS=Homo sapiens OX=9606 GN=IFT27 PE=1 SV=1;tr|F5GZ09|F5GZ09_HUMAN Int	20.48	2	17.2	0.147629	0.000872776	-0.00891623	0.78745	14.7599	14.7424	14.6967	14.5912	14.6112	14.5536	14.6581	14.6161	14.6872	14.6589	14.7017	14.6275
O60232;G3V1B8;H0YEB6	Sjoegren syndrome/scleroderma autoantigen 1	SSSCA1	sp|O60232|ZNRD2_HUMAN Protein ZNRD2 OS=Homo sapiens OX=9606 GN=ZNRD2 PE=1 SV=1;tr|G3V1B8|G3V1B8_HUMAN Protein ZNRD2 OS=Homo sapiens OX=9606 GN=ZNRD2 PE=1 SV=1;tr|H0YEB6|H0YEB6_HUMAN Protein ZNRD2 (Fragment) OS=Homo sapiens OX=9606 GN=ZNRD2 PE=1 SV=1	21.474	1	15.1	-0.146802	0.0340361	0.0705716	0.267873	12.9808	13.1436	13.1672	13.2636	13.2649	13.2035	13.2555	13.0764	13.1904	13.1567	13.1352	13.0187
Q5SW96;B3KR97	Low density lipoprotein receptor adapter protein 1	LDLRAP1	sp|Q5SW96|ARH_HUMAN Low density lipoprotein receptor adapter protein 1 OS=Homo sapiens OX=9606 GN=LDLRAP1 PE=1 SV=3;tr|B3KR97|B3KR97_HUMAN cDNA FLJ33900 fis, clone CTONG2008262, highly similar to Low density lipoprotein receptor adapter protein 1 OS=Homo s	33.885	1	3.9	-0.146781	0.145138	0.199988	0.0562576	12.2717	12.046	12.1817	12.4507	12.2106	12.2784	12.0489	12.2005	12.3146	11.8779	11.9409	12.1452
Q9P2J5;A0A6I8PS05;B2RCM2;A0A6I8PIV1;A0A6I8PIT3;B4DER1;A0A6I8PL42;B4E266;A0A6I8PRS0;A0A6I8PLB8;A0A6I8PLB3;Q9H8E3;Q9HAM7;Q9NPU8	Leucine--tRNA ligase, cytoplasmic	LARS;DKFZp762P233	sp|Q9P2J5|SYLC_HUMAN Leucine--tRNA ligase, cytoplasmic OS=Homo sapiens OX=9606 GN=LARS1 PE=1 SV=2;tr|A0A6I8PS05|A0A6I8PS05_HUMAN Leucyl-tRNA synthetase OS=Homo sapiens OX=9606 GN=LARS1 PE=1 SV=1;tr|B2RCM2|B2RCM2_HUMAN Leucyl-tRNA synthetase OS=Homo sapiens	134.46	12	13.8	-0.146661	0.00502936	-0.0530787	0.229248	18.0983	18.1378	18.0894	18.295	18.2809	18.1896	18.0607	18.1498	18.0403	18.0867	18.132	18.1914
Q99487;Q5SY00;B2R9K4;Q5SY01	Platelet-activating factor acetylhydrolase 2, cytoplasmic	PAFAH2	sp|Q99487|PAFA2_HUMAN Platelet-activating factor acetylhydrolase 2, cytoplasmic OS=Homo sapiens OX=9606 GN=PAFAH2 PE=1 SV=1;tr|Q5SY00|Q5SY00_HUMAN 1-alkyl-2-acetylglycerophosphocholine esterase (Fragment) OS=Homo sapiens OX=9606 GN=PAFAH2 PE=1 SV=8;tr|B2R9	44.035	3	7.7	0.146406	0.00225764	-0.0851003	0.0411737	14.6237	14.6831	14.6457	14.447	14.525	14.5413	14.4682	14.4977	14.5689	14.624	14.5656	14.6005
Q9Y2Q9;E5RGC7;E5RFH3;H0YAT2;A0A0S2Z5D2;Q53G62;A0A0S2Z563;A0A0S2Z5H0	28S ribosomal protein S28, mitochondrial	MRPS28	sp|Q9Y2Q9|RT28_HUMAN 28S ribosomal protein S28, mitochondrial OS=Homo sapiens OX=9606 GN=MRPS28 PE=1 SV=1;tr|E5RGC7|E5RGC7_HUMAN 28S ribosomal protein S28, mitochondrial (Fragment) OS=Homo sapiens OX=9606 GN=MRPS28 PE=1 SV=1;tr|E5RFH3|E5RFH3_HUMAN 28S ribo	20.843	1	21.4	-0.146018	0.116086	0.119471	0.190038	12.9024	12.7514	13.0234	13.0065	13.0799	13.0289	12.9614	13.2413	12.9598	12.8671	12.9017	13.0354
Q9H9C1;Q6IA61;Q53H75;G3V4K3;B4DMB7	Spermatogenesis-defective protein 39 homolog	VIPAS39;C14orf133	sp|Q9H9C1|SPE39_HUMAN Spermatogenesis-defective protein 39 homolog OS=Homo sapiens OX=9606 GN=VIPAS39 PE=1 SV=1;tr|Q6IA61|Q6IA61_HUMAN Spermatogenesis-defective protein 39 homolog OS=Homo sapiens OX=9606 GN=C14orf133 PE=2 SV=1;tr|Q53H75|Q53H75_HUMAN Sperma	57.005	1	4.3	-0.145947	0.325195	0.147649	0.319847	12.8842	12.8705	13.2251	13.4106	12.933	13.074	13.1174	13.5635	13.2484	13.1302	13.1406	13.2156
P61204;A0A024R0Y6;F5H423;B4E190	ADP-ribosylation factor 3	ARF3	sp|P61204|ARF3_HUMAN ADP-ribosylation factor 3 OS=Homo sapiens OX=9606 GN=ARF3 PE=1 SV=2;tr|A0A024R0Y6|A0A024R0Y6_HUMAN ADP-ribosylation factor 3, isoform CRA_b OS=Homo sapiens OX=9606 GN=ARF3 PE=3 SV=1;tr|F5H423|F5H423_HUMAN Uncharacterized protein OS=Hom	20.601	1	73.5	0.145907	0.0411687	0.217554	0.00558793	11.8926	11.794	11.8175	11.8011	11.714	11.5514	11.9441	12.0361	12.1205	11.7778	11.8272	11.8429
Q8N5M4;H0YDR3;E9PKV8	Tetratricopeptide repeat protein 9C	TTC9C	sp|Q8N5M4|TTC9C_HUMAN Tetratricopeptide repeat protein 9C OS=Homo sapiens OX=9606 GN=TTC9C PE=1 SV=1;tr|H0YDR3|H0YDR3_HUMAN Tetratricopeptide repeat protein 9C (Fragment) OS=Homo sapiens OX=9606 GN=TTC9C PE=1 SV=1;tr|E9PKV8|E9PKV8_HUMAN Tetratricopeptide r	20.012	1	8.8	0.145499	0.036739	-0.0622426	0.329588	14.4072	14.2846	14.4308	14.1387	14.3282	14.2192	14.3578	14.3786	14.4744	14.534	14.4888	14.3748
O95219;F8W9T3	Sorting nexin-4	SNX4	sp|O95219|SNX4_HUMAN Sorting nexin-4 OS=Homo sapiens OX=9606 GN=SNX4 PE=1 SV=1;tr|F8W9T3|F8W9T3_HUMAN Sorting nexin-4 (Fragment) OS=Homo sapiens OX=9606 GN=SNX4 PE=1 SV=1	51.908	2	5.8	-0.145373	0.246529	0.105756	0.392024	13.1035	12.9474	13.0127	13.3868	13.0289	13.0839	13.2952	13.4529	12.9882	13.2009	13.0319	13.1864
B4DUT2			tr|B4DUT2|B4DUT2_HUMAN Protein KRI1 homolog OS=Homo sapiens OX=9606 PE=2 SV=1	88.194	1	3	-0.145029	0.0526525	0.0679748	0.329364	16.5491	16.5823	16.5626	16.829	16.6045	16.6956	16.5933	16.6421	16.4204	16.4254	16.4655	16.5609
O95497;B2RAN2	Pantetheinase	VNN1	sp|O95497|VNN1_HUMAN Pantetheinase OS=Homo sapiens OX=9606 GN=VNN1 PE=1 SV=2;tr|B2RAN2|B2RAN2_HUMAN cDNA, FLJ95014, highly similar to Homo sapiens vanin 1 (VNN1), mRNA OS=Homo sapiens OX=9606 PE=2 SV=1	57.011	3	15.8	-0.144874	0.119146	0.0911687	0.309716	13.3764	13.314	13.5	13.6939	13.4218	13.5093	13.1389	13.3761	13.1832	13.0805	13.258	13.0863
Q8IWB9;A0A087WVA8	Testis-expressed sequence 2 protein	TEX2	sp|Q8IWB9|TEX2_HUMAN Testis-expressed protein 2 OS=Homo sapiens OX=9606 GN=TEX2 PE=1 SV=2;tr|A0A087WVA8|A0A087WVA8_HUMAN Testis-expressed protein 2 OS=Homo sapiens OX=9606 GN=TEX2 PE=1 SV=1	125.3	1	0.8	-0.144871	0.217849	-0.134141	0.251452	10.9131	10.9235	11.0399	10.9987	10.9778	11.3346	10.775	11.0612	11.1226	11.2534	11.0806	11.0272
L7UQD0;Q676U5;Q53SV2;B7ZLM5;Q17RG0;A5YM60;A0A024R494;E7EVC7	Autophagy-related protein 16-1	ATG16L1;FLJ10035	tr|L7UQD0|L7UQD0_HUMAN Autophagy-related protein 16-1 isoform 2 OS=Homo sapiens OX=9606 GN=ATG16L1 PE=2 SV=1;sp|Q676U5|A16L1_HUMAN Autophagy-related protein 16-1 OS=Homo sapiens OX=9606 GN=ATG16L1 PE=1 SV=2;tr|Q53SV2|Q53SV2_HUMAN Uncharacterized protein FL	66.265	2	4.6	-0.144589	0.0347206	-0.18491	0.0106059	13.1023	13.1141	13.2885	13.3259	13.2876	13.3251	13.2579	13.3806	13.3105	13.6106	13.4701	13.4231
Q3ZCQ8;Q0VAB1;A0A024R0M6;M0R0C3;M0R2F8;M0R047	Mitochondrial import inner membrane translocase subunit TIM50	TIMM50	sp|Q3ZCQ8|TIM50_HUMAN Mitochondrial import inner membrane translocase subunit TIM50 OS=Homo sapiens OX=9606 GN=TIMM50 PE=1 SV=2;tr|Q0VAB1|Q0VAB1_HUMAN Mitochondrial import inner membrane translocase subunit TIM50 OS=Homo sapiens OX=9606 GN=TIMM50 PE=2 SV=1	39.646	2	9.3	0.144505	0.00533341	0.174889	0.0015464	14.3514	14.2784	14.3544	14.1284	14.2731	14.1492	14.5255	14.5788	14.5953	14.3642	14.3972	14.4135
Q96KA5;G5E9Z2	Cleft lip and palate transmembrane protein 1-like protein	CLPTM1L	sp|Q96KA5|CLP1L_HUMAN Cleft lip and palate transmembrane protein 1-like protein OS=Homo sapiens OX=9606 GN=CLPTM1L PE=1 SV=1;tr|G5E9Z2|G5E9Z2_HUMAN Cisplatin resistance related protein CRR9p, isoform CRA_c OS=Homo sapiens OX=9606 GN=CLPTM1L PE=1 SV=1	62.228	1	3	-0.144171	0.250205	-0.000292322	0.998078	12.1099	12.361	12.4365	12.5401	12.5967	12.2031	12.541	12.576	12.5486	12.6304	12.6878	12.3482
Q6ZVM7;B7Z8F0;F5H3S6;B7Z671;B7Z2U2	TOM1-like protein 2	TOM1L2	sp|Q6ZVM7|TM1L2_HUMAN TOM1-like protein 2 OS=Homo sapiens OX=9606 GN=TOM1L2 PE=1 SV=1;tr|B7Z8F0|B7Z8F0_HUMAN cDNA FLJ52529, highly similar to Homo sapiens target of myb1-like 2 (TOM1L2), transcript variant 1, mRNA OS=Homo sapiens OX=9606 PE=2 SV=1;tr|F5H3S	55.556	1	4.5	-0.144164	0.361772	-0.102158	0.513893	11.7589	11.7704	11.8465	12.0671	12.2372	11.504	11.7947	12.018	12.0009	12.0276	11.9324	12.1601
P84243;K7EK07;B2R4P9;B2R6Y1;A8K4Y7;B4E380;A0A1X8XL64;Q16695;K7EMV3;A0A590UJJ6;B4DEB1;K7ES00	Histone H3.3;Histone H3;Histone H3.1t	H3F3A;H3F3B;HIST3H3	sp|P84243|H33_HUMAN Histone H3.3 OS=Homo sapiens OX=9606 GN=H3-3A PE=1 SV=2;tr|K7EK07|K7EK07_HUMAN Histone H3 (Fragment) OS=Homo sapiens OX=9606 GN=H3-3B PE=1 SV=1;tr|B2R4P9|B2R4P9_HUMAN Histone H3 OS=Homo sapiens OX=9606 GN=H3F3B PE=2 SV=1;tr|B2R6Y1|B2R6Y	15.328	8	59.6	0.144076	0.0523486	-0.0846579	0.226602	18.8694	18.7854	18.9993	18.7849	18.6051	18.8319	18.8381	18.8012	18.8109	18.8234	18.9404	18.9404
Q8N128;G3V583	Protein FAM177A1	FAM177A1	sp|Q8N128|F177A_HUMAN Protein FAM177A1 OS=Homo sapiens OX=9606 GN=FAM177A1 PE=1 SV=1;tr|G3V583|G3V583_HUMAN Protein FAM177A1 (Fragment) OS=Homo sapiens OX=9606 GN=FAM177A1 PE=1 SV=1	23.757	1	5.2	-0.143257	0.161084	0.141493	0.165833	12.2448	12.2464	12.006	12.1448	12.2849	12.4972	12.2629	12.0146	12.0785	11.9802	11.9463	12.0051
Q13098;A8K070;A0A096LPJ3;A0A096LP07;C9JFE4;B4DND6	COP9 signalosome complex subunit 1	GPS1	sp|Q13098|CSN1_HUMAN COP9 signalosome complex subunit 1 OS=Homo sapiens OX=9606 GN=GPS1 PE=1 SV=4;tr|A8K070|A8K070_HUMAN COP9 signalosome complex subunit 1 OS=Homo sapiens OX=9606 GN=GPS1 PE=1 SV=1;tr|A0A096LPJ3|A0A096LPJ3_HUMAN COP9 signalosome complex su	55.536	5	15.1	0.142924	0.0205077	0.114136	0.0534067	15.8843	15.7931	15.744	15.5436	15.6837	15.7653	15.9937	16.0135	16.0328	15.8829	15.9039	15.9107
Q9H299;Q86Z22;D3DPK5;Q5T123	SH3 domain-binding glutamic acid-rich-like protein 3	SH3BGRL3;HEL-S-297	sp|Q9H299|SH3L3_HUMAN SH3 domain-binding glutamic acid-rich-like protein 3 OS=Homo sapiens OX=9606 GN=SH3BGRL3 PE=1 SV=1;tr|Q86Z22|Q86Z22_HUMAN Epididymis secretory protein Li 297 OS=Homo sapiens OX=9606 GN=HEL-S-297 PE=2 SV=1;tr|D3DPK5|D3DPK5_HUMAN SH3 do	10.438	3	53.8	0.142748	0.00621222	0.000581804	0.989191	17.5248	17.6066	17.5112	17.3801	17.3915	17.4427	17.4406	17.2982	17.4292	17.3746	17.3849	17.4068
Q9HC78;B2RCW4;A8K251	Zinc finger and BTB domain-containing protein 20	ZBTB20	sp|Q9HC78|ZBT20_HUMAN Zinc finger and BTB domain-containing protein 20 OS=Homo sapiens OX=9606 GN=ZBTB20 PE=1 SV=3;tr|B2RCW4|B2RCW4_HUMAN cDNA, FLJ96336, highly similar to Homo sapiens zinc finger and BTB domain containing 20 (ZBTB20),mRNA OS=Homo sapiens	81.082	1	2.6	-0.142441	0.0939235	0.0962194	0.240695	12.3357	12.2091	12.1295	12.4932	12.2996	12.3087	12.1479	12.4186	12.2568	12.1969	12.2175	12.1203
S5RG22;S5RXA4;P11712;S5RV20;S5R8H1;S5RV29;B4DPQ9;S5R8G8;A0A2R8YF67;Q9UEH3	Cytochrome P450 2C9	CYP2C9	tr|S5RG22|S5RG22_HUMAN Cytochrome P450 family 2 subfamily C polypeptide 9 OS=Homo sapiens OX=9606 GN=CYP2C9 PE=3 SV=1;tr|S5RXA4|S5RXA4_HUMAN Cytochrome P450 family 2 subfamily C polypeptide 9 OS=Homo sapiens OX=9606 GN=CYP2C9 PE=3 SV=1;sp|P11712|CP2C9_HUMA	55.627	32	72.4	-0.141825	0.0159951	0.0727785	0.170919	21.0062	20.999	21.1133	21.2607	21.0948	21.1885	21.0883	21.092	21.0734	21.025	21.0728	20.9375
Q15276;Q05BX6;B4DMM4;I3L456	Rab GTPase-binding effector protein 1	RABEP1	sp|Q15276|RABE1_HUMAN Rab GTPase-binding effector protein 1 OS=Homo sapiens OX=9606 GN=RABEP1 PE=1 SV=2;tr|Q05BX6|Q05BX6_HUMAN RABEP1 protein (Fragment) OS=Homo sapiens OX=9606 GN=RABEP1 PE=2 SV=1;tr|B4DMM4|B4DMM4_HUMAN cDNA FLJ60304, highly similar to Rab	99.289	1	1	0.141402	0.00493697	0.0758414	0.0854522	14.3306	14.2096	14.2045	14.108	14.0782	14.1342	14.3612	14.4179	14.4408	14.2933	14.37	14.329
Q9BYW2;H7C3H4;H7BZ93;C9JG86;H7BXT4	Histone-lysine N-methyltransferase SETD2	SETD2	sp|Q9BYW2|SETD2_HUMAN Histone-lysine N-methyltransferase SETD2 OS=Homo sapiens OX=9606 GN=SETD2 PE=1 SV=3;tr|H7C3H4|H7C3H4_HUMAN Histone-lysine N-methyltransferase SETD2 (Fragment) OS=Homo sapiens OX=9606 GN=SETD2 PE=1 SV=1;tr|H7BZ93|H7BZ93_HUMAN Histone-l	287.59	1	0.4	0.14121	0.123137	0.102193	0.251745	15.1142	14.9247	14.9211	14.8707	14.9016	14.7641	14.7753	15.0079	14.9822	14.6798	14.9562	14.8228
Q8N5N7	39S ribosomal protein L50, mitochondrial	MRPL50	sp|Q8N5N7|RM50_HUMAN 39S ribosomal protein L50, mitochondrial OS=Homo sapiens OX=9606 GN=MRPL50 PE=1 SV=2	18.325	1	12	-0.141201	0.24455	0.0850853	0.47395	11.5089	11.7077	11.89	11.9826	11.7662	11.7812	11.8903	11.6034	11.6432	11.4708	11.7903	11.6206
Q9Y547;A6NIR2;X6R7Y7	Intraflagellar transport protein 25 homolog	HSPB11	sp|Q9Y547|IFT25_HUMAN Intraflagellar transport protein 25 homolog OS=Homo sapiens OX=9606 GN=HSPB11 PE=1 SV=1;tr|A6NIR2|A6NIR2_HUMAN Chromosome 1 open reading frame 41, isoform CRA_b OS=Homo sapiens OX=9606 GN=HSPB11 PE=1 SV=1;tr|X6R7Y7|X6R7Y7_HUMAN Intraf	16.297	1	8.3	0.14101	0.280139	-0.0935786	0.466518	13.0019	12.6917	12.7968	12.7324	12.7507	12.5843	12.5846	13.147	12.8545	13.0227	12.8716	12.9725
P03928;Q6RLG0;V9JTG4;V5JPT0;U5YV54;U3M4F0;U3LAD1;T2HIR1;T2HIA7;T1SWT3;R9ZR79;R9Y5H6;Q94P44;Q6RM58;Q8W8E1;Q8HNQ6;Q85KZ3;Q85KW5;Q7YEG9;Q7YEE7;Q7YCG7;Q7YCD6;Q7GXU0;Q6RNJ6;A4ZL69;H9SRR9;Q5XTF0;H9S1L2;Q5S8Z2;A0A346LZT4;Q5S8W6;Q5S8S7;Q4VG42;Q4GUF2;Q4GR32;Q4GFJ0;Q4GAR3;Q4F675;Q4F196;Q4F0Q1;Q3S937;Q3S924;Q0ZK82;Q0Z7D7;M1LM67;K9R3Q7;J7K7C6;I6QAW7;I3Q9B1;H9T6C8;H9T2R7;H9T1M7;H9SZ30;D6R613;A0A5J6E9P9;G4W1I6…	ATP synthase protein 8	MT-ATP8;ATP8;atp8;ATPase 8	sp|P03928|ATP8_HUMAN ATP synthase protein 8 OS=Homo sapiens OX=9606 GN=MT-ATP8 PE=1 SV=1;tr|Q6RLG0|Q6RLG0_HUMAN ATP synthase protein 8 OS=Homo sapiens OX=9606 GN=ATP8 PE=3 SV=1;tr|V9JTG4|V9JTG4_HUMAN ATP synthase protein 8 OS=Homo sapiens OX=9606 GN=ATP8 P	7.9916	1	13.2	-0.140909	0.130402	0.0387671	0.661006	16.974	17.0829	17.2259	17.3032	17.1445	17.2578	17.0394	16.956	17.0658	16.8076	17.1484	16.9888
Q12996;B4DFQ5;B4DMA4;E9PLP8;H0YE74	Cleavage stimulation factor subunit 3	CSTF3	sp|Q12996|CSTF3_HUMAN Cleavage stimulation factor subunit 3 OS=Homo sapiens OX=9606 GN=CSTF3 PE=1 SV=1;tr|B4DFQ5|B4DFQ5_HUMAN cDNA FLJ58134, highly similar to Cleavage stimulation factor 77 kDa subunit OS=Homo sapiens OX=9606 PE=2 SV=1;tr|B4DMA4|B4DMA4_HUM	82.921	1	1.5	0.140844	0.052268	-0.0325605	0.623706	14.2674	14.3071	14.4108	14.192	14.1464	14.2245	14.2045	14.2529	14.344	14.3961	14.15	14.353
O75352;J3KT75;B4DLH7;A0A0S2Z4W8;A0A291FGC8;A0A291FGE0;B2RB74;Q9H3L2;J3QRD5;J3QW43;B4DMY7;J3QQZ4;Q96K24;Q96N63;J3KTK8;I3L295;J3QS48;Q1HDL3;I3L405;A0A0S2Z4T4;I3L1D2;I3L261	Mannose-P-dolichol utilization defect 1 protein	MPDU1;HBEBP2BPA	sp|O75352|MPU1_HUMAN Mannose-P-dolichol utilization defect 1 protein OS=Homo sapiens OX=9606 GN=MPDU1 PE=1 SV=2;tr|J3KT75|J3KT75_HUMAN Mannose-P-dolichol utilization defect 1 protein (Fragment) OS=Homo sapiens OX=9606 GN=MPDU1 PE=1 SV=1;tr|B4DLH7|B4DLH7_HU	26.638	3	17	0.140789	0.100175	-0.0930228	0.260005	14.1848	13.9868	14.2492	14.0714	13.9471	13.98	13.582	13.6881	13.5868	13.5674	13.7319	13.8368
O75884	Putative hydrolase RBBP9	RBBP9	sp|O75884|RBBP9_HUMAN Serine hydrolase RBBP9 OS=Homo sapiens OX=9606 GN=RBBP9 PE=1 SV=2	21	3	29	0.140457	0.021281	-0.0782569	0.161682	15.4025	15.4142	15.5161	15.2456	15.361	15.3049	15.2815	15.3108	15.4446	15.3708	15.4808	15.4201
Q9Y5K8;G3V2S6;Q9H3H0;A0A024R683;H0YJ55;H0YJS0;Q9NW63;G3V2V6;H0YJH8;G3V559;Q8N5Z9;Q6PJ05	V-type proton ATPase subunit D	ATP6V1D;VATD	sp|Q9Y5K8|VATD_HUMAN V-type proton ATPase subunit D OS=Homo sapiens OX=9606 GN=ATP6V1D PE=1 SV=1;tr|G3V2S6|G3V2S6_HUMAN V-type proton ATPase subunit D OS=Homo sapiens OX=9606 GN=ATP6V1D PE=1 SV=1;tr|Q9H3H0|Q9H3H0_HUMAN V-type proton ATPase subunit D OS=Hom	28.262	2	15.8	0.14017	0.0352213	-0.0969046	0.124528	14.4241	14.439	14.4108	14.1148	14.3719	14.3667	14.3946	14.3454	14.3924	14.4876	14.4883	14.4472
Q5UCC4;M0R2A0	ER membrane protein complex subunit 10	EMC10	sp|Q5UCC4|EMC10_HUMAN ER membrane protein complex subunit 10 OS=Homo sapiens OX=9606 GN=EMC10 PE=1 SV=1;tr|M0R2A0|M0R2A0_HUMAN ER membrane protein complex subunit 10 OS=Homo sapiens OX=9606 GN=EMC10 PE=1 SV=1	27.347	1	3.1	0.140155	0.129547	-0.0861533	0.334819	15.0171	15.0954	15.2529	14.8446	15.0115	15.0888	15.1015	15.0736	15.3047	15.1581	15.3387	15.2413
Q9BQS8	FYVE and coiled-coil domain-containing protein 1	FYCO1	sp|Q9BQS8|FYCO1_HUMAN FYVE and coiled-coil domain-containing protein 1 OS=Homo sapiens OX=9606 GN=FYCO1 PE=1 SV=3	166.98	2	1.6	0.140132	0.0243166	0.0448783	0.419203	13.8978	13.8567	13.9405	13.8314	13.6525	13.7908	14.0325	14.1256	14.0903	14.0263	14.122	13.9655
P31150;A0A0S2Z3X8;B4DHX4	Rab GDP dissociation inhibitor alpha	GDI1	sp|P31150|GDIA_HUMAN Rab GDP dissociation inhibitor alpha OS=Homo sapiens OX=9606 GN=GDI1 PE=1 SV=2;tr|A0A0S2Z3X8|A0A0S2Z3X8_HUMAN Rab GDP dissociation inhibitor (Fragment) OS=Homo sapiens OX=9606 GN=GDI1 PE=2 SV=1;tr|B4DHX4|B4DHX4_HUMAN Rab GDP dissociati	50.582	4	38.9	0.139935	0.00414127	0.0654635	0.117838	16.2191	16.1786	16.1701	16.0496	16.0862	16.012	16.161	16.2445	16.3033	16.2053	16.1505	16.1566
Q9H6K4;B4DK77	Optic atrophy 3 protein	OPA3	sp|Q9H6K4|OPA3_HUMAN Optic atrophy 3 protein OS=Homo sapiens OX=9606 GN=OPA3 PE=1 SV=1;tr|B4DK77|B4DK77_HUMAN Optic atrophy 3 protein OS=Homo sapiens OX=9606 GN=OPA3 PE=1 SV=1	19.996	1	20.7	0.13933	0.611303	-0.0393742	0.885136	10.5406	10.2197	10.1448	10.8957	10.0768	9.5145	10.3567	10.0345	10.094	10.1479	10.251	10.2044
B4DLN1			tr|B4DLN1|B4DLN1_HUMAN cDNA FLJ60124, highly similar to Mitochondrial dicarboxylate carrier OS=Homo sapiens OX=9606 PE=2 SV=1	48.099	2	33.9	0.13925	0.0405001	-0.0673395	0.284154	14.9118	14.9493	14.8917	14.7368	14.7454	14.853	14.8496	14.8739	14.8571	14.7729	15.0435	14.9662
O75947;A0PJH2	ATP synthase subunit d, mitochondrial	ATP5H	sp|O75947|ATP5H_HUMAN ATP synthase subunit d, mitochondrial OS=Homo sapiens OX=9606 GN=ATP5PD PE=1 SV=3;tr|A0PJH2|A0PJH2_HUMAN ATP synthase subunit d, mitochondrial (Fragment) OS=Homo sapiens OX=9606 GN=ATP5H PE=2 SV=1	18.491	11	85.7	-0.139245	0.0671663	-0.0211707	0.762537	19.7451	19.8361	19.9774	20.0352	19.8981	20.0431	19.7826	19.7338	19.6977	19.6496	19.8607	19.7672
P16662;E9PBP8;A0A087X084;A0A024RDC9	UDP-glucuronosyltransferase 2B7	UGT2B7	sp|P16662|UD2B7_HUMAN UDP-glucuronosyltransferase 2B7 OS=Homo sapiens OX=9606 GN=UGT2B7 PE=1 SV=2;tr|E9PBP8|E9PBP8_HUMAN UDP-glucuronosyltransferase 2B7 OS=Homo sapiens OX=9606 GN=UGT2B7 PE=1 SV=1;tr|A0A087X084|A0A087X084_HUMAN UDP-glucuronosyltransferase	60.72	17	39.1	-0.138886	0.011827	0.112281	0.0328425	20.5942	20.611	20.6728	20.8239	20.6742	20.7965	20.2125	20.1539	20.2343	20.0808	20.1476	20.0355
P18440;Q400J6;Q09LL5;Q9HAQ5;F5H5R8	Arylamine N-acetyltransferase 1	NAT1	sp|P18440|ARY1_HUMAN Arylamine N-acetyltransferase 1 OS=Homo sapiens OX=9606 GN=NAT1 PE=1 SV=2;tr|Q400J6|Q400J6_HUMAN Arylamine N-acetyltransferase (Fragment) OS=Homo sapiens OX=9606 GN=NAT1 PE=2 SV=1;tr|Q09LL5|Q09LL5_HUMAN Arylamine N-acetyltransferase (F	33.898	1	5.2	-0.138884	0.382068	0.0619293	0.692355	11.7942	12.3345	11.6922	12.208	12.0047	12.0249	11.824	12.1527	11.9515	12.065	11.9046	11.7729
P17568	NADH dehydrogenase [ubiquinone] 1 beta subcomplex subunit 7	NDUFB7	sp|P17568|NDUB7_HUMAN NADH dehydrogenase [ubiquinone] 1 beta subcomplex subunit 7 OS=Homo sapiens OX=9606 GN=NDUFB7 PE=1 SV=4	16.402	2	15.3	-0.138607	0.173101	0.0031124	0.974443	15.3298	15.4373	15.5477	15.5877	15.6377	15.5052	15.3656	15.1547	15.5131	15.3592	15.4696	15.1952
O00411;B4DZE5;Q59E91;Q4G0F4;K7EMH3	DNA-directed RNA polymerase, mitochondrial;DNA-directed RNA polymerase	POLRMT	sp|O00411|RPOM_HUMAN DNA-directed RNA polymerase, mitochondrial OS=Homo sapiens OX=9606 GN=POLRMT PE=1 SV=2;tr|B4DZE5|B4DZE5_HUMAN DNA-directed RNA polymerase OS=Homo sapiens OX=9606 PE=2 SV=1;tr|Q59E91|Q59E91_HUMAN DNA-directed RNA polymerase (Fragment) O	138.62	1	1.1	0.138435	0.192778	-0.125271	0.23519	12.8663	12.8884	12.9651	12.6715	12.8532	12.7798	12.3425	12.3321	12.7405	12.6238	12.6795	12.4875
Q9NYR9;K7ERG2;A0A024R1Z4;H7BXP1	NF-kappa-B inhibitor-interacting Ras-like protein 2	NKIRAS2	sp|Q9NYR9|KBRS2_HUMAN NF-kappa-B inhibitor-interacting Ras-like protein 2 OS=Homo sapiens OX=9606 GN=NKIRAS2 PE=1 SV=1;tr|K7ERG2|K7ERG2_HUMAN NF-kappa-B inhibitor-interacting Ras-like protein 2 (Fragment) OS=Homo sapiens OX=9606 GN=NKIRAS2 PE=1 SV=8;tr|A0A	21.508	1	6.3	0.137979	0.191545	-0.173635	0.107984	12.1754	12.1011	12.1874	11.8606	12.0073	12.1821	12.0381	12.1034	11.724	12.2088	12.0869	12.0907
Q96F07;B7Z4I3;E7EVJ5;B7Z8N7;A0A087WVE1;A0A087WTQ3;A0A087WWZ1	Cytoplasmic FMR1-interacting protein 2	CYFIP2	sp|Q96F07|CYFP2_HUMAN Cytoplasmic FMR1-interacting protein 2 OS=Homo sapiens OX=9606 GN=CYFIP2 PE=1 SV=2;tr|B7Z4I3|B7Z4I3_HUMAN cDNA FLJ53424, highly similar to Mus musculus cytoplasmic FMR1 interacting protein 2 (Cyfip2), mRNA OS=Homo sapiens OX=9606 PE=2	148.4	1	5.6	0.137862	0.107969	0.110289	0.188793	12.9667	12.8265	12.8905	12.7255	12.9106	12.6341	12.672	12.8931	12.8544	12.612	12.774	12.7027
P53634;A0A7I2YQT5;A0A7I2V6E3;B4DJQ8;A0A7I2V466;A0A7I2V2Q8	Dipeptidyl peptidase 1;Dipeptidyl peptidase 1 exclusion domain chain;Dipeptidyl peptidase 1 heavy chain;Dipeptidyl peptidase 1 light chain	CTSC	sp|P53634|CATC_HUMAN Dipeptidyl peptidase 1 OS=Homo sapiens OX=9606 GN=CTSC PE=1 SV=2;tr|A0A7I2YQT5|A0A7I2YQT5_HUMAN Dipeptidyl peptidase 1 OS=Homo sapiens OX=9606 GN=CTSC PE=1 SV=1;tr|A0A7I2V6E3|A0A7I2V6E3_HUMAN Cathepsin C OS=Homo sapiens OX=9606 GN=CTSC	51.853	1	5	-0.13781	0.0641233	-0.146057	0.0518653	12.7813	12.7965	12.8268	13.0238	12.7605	13.0337	12.6252	12.6953	12.6934	12.9011	12.7919	12.7591
Q96ED9;K7EJ48;K7ENU5	Protein Hook homolog 2	HOOK2	sp|Q96ED9|HOOK2_HUMAN Protein Hook homolog 2 OS=Homo sapiens OX=9606 GN=HOOK2 PE=1 SV=3;tr|K7EJ48|K7EJ48_HUMAN Protein Hook homolog 2 (Fragment) OS=Homo sapiens OX=9606 GN=HOOK2 PE=1 SV=1;tr|K7ENU5|K7ENU5_HUMAN Protein Hook homolog 2 (Fragment) OS=Homo sap	83.206	1	2.4	-0.136921	0.222712	0.0129322	0.904914	12.6635	12.3659	12.2819	12.5405	12.6921	12.4894	12.5039	12.7303	12.4238	12.5554	12.4407	12.6231
P62805;B2R4R0;Q0VAS5	Histone H4	HIST1H4A;HIST1H4H	sp|P62805|H4_HUMAN Histone H4 OS=Homo sapiens OX=9606 GN=H4C1 PE=1 SV=2;tr|B2R4R0|B2R4R0_HUMAN Histone H4 OS=Homo sapiens OX=9606 GN=HIST1H4J PE=2 SV=1;tr|Q0VAS5|Q0VAS5_HUMAN Histone H4 OS=Homo sapiens OX=9606 GN=HIST1H4H PE=2 SV=1	11.367	12	60.2	0.136862	0.0199643	-0.0551022	0.29497	19.627	19.5382	19.6889	19.4851	19.3798	19.5787	19.4303	19.4145	19.4454	19.4659	19.4883	19.5013
P04003;B4E1D8;B4E1E1	C4b-binding protein alpha chain	C4BPA	sp|P04003|C4BPA_HUMAN C4b-binding protein alpha chain OS=Homo sapiens OX=9606 GN=C4BPA PE=1 SV=2;tr|B4E1D8|B4E1D8_HUMAN cDNA FLJ51597, highly similar to C4b-binding protein alpha chain OS=Homo sapiens OX=9606 PE=2 SV=1;tr|B4E1E1|B4E1E1_HUMAN cDNA FLJ51598,	67.033	1	2.3	0.136552	0.219468	0.148763	0.183824	12.9855	13.2101	13.3002	12.9836	12.9086	13.194	12.6854	13.03	12.9721	12.7848	12.7244	12.732
O95295	SNARE-associated protein Snapin	SNAPIN	sp|O95295|SNAPN_HUMAN SNARE-associated protein Snapin OS=Homo sapiens OX=9606 GN=SNAPIN PE=1 SV=1	14.874	1	19.1	-0.136546	0.497056	-0.330319	0.118021	10.57	10.0872	9.65739	10.2229	10.303	10.1983	10.1405	10.3868	9.84172	10.3515	10.459	10.5495
Q13120		CYP2A6V2	tr|Q13120|Q13120_HUMAN Cytochrome P450 OS=Homo sapiens OX=9606 GN=CYP2A6V2 PE=3 SV=1	56.803	1	47.8	0.136534	0.172335	-0.0680943	0.481251	12.8764	12.8774	12.7765	12.7203	12.8781	12.5222	12.5345	12.6518	12.8475	12.6628	12.7972	12.7781
P46939;A8K8Z1	Utrophin	UTRN	sp|P46939|UTRN_HUMAN Utrophin OS=Homo sapiens OX=9606 GN=UTRN PE=1 SV=2;tr|A8K8Z1|A8K8Z1_HUMAN cDNA FLJ77189, highly similar to Homo sapiens utrophin (homologous to dystrophin) (UTRN), mRNA (Fragment) OS=Homo sapiens OX=9606 PE=2 SV=1	394.46	4	1.9	-0.136341	0.264621	0.00653499	0.956027	13.769	13.2987	13.554	13.8426	13.6368	13.5513	13.4643	13.669	13.3639	13.5241	13.4741	13.4794
Q9P299;J3KRJ9	Coatomer subunit zeta-2	COPZ2	sp|Q9P299|COPZ2_HUMAN Coatomer subunit zeta-2 OS=Homo sapiens OX=9606 GN=COPZ2 PE=2 SV=1;tr|J3KRJ9|J3KRJ9_HUMAN Coatomer subunit zeta (Fragment) OS=Homo sapiens OX=9606 GN=COPZ2 PE=1 SV=1	23.548	1	9	0.136046	0.117422	-0.0540587	0.512765	13.1645	13.4271	13.303	13.0055	13.2533	13.2276	13.4299	13.5436	13.3681	13.5297	13.5378	13.4362
Q8WZ82	Ovarian cancer-associated gene 2 protein	OVCA2	sp|Q8WZ82|OVCA2_HUMAN Esterase OVCA2 OS=Homo sapiens OX=9606 GN=OVCA2 PE=1 SV=1	24.418	1	4.8	-0.136027	0.542269	-0.15943	0.476561	9.66676	10.1269	9.26598	9.71342	9.95991	9.79439	9.50804	9.91169	9.60997	10.1866	9.83237	9.48905
Q16774;Q96IN2;Q6IBG8;B1ANH5;B1ANH0;B1ANG9;A0A024R3U5;Q658U3;B1ANH6;B1ANH2;B1ANH3	Guanylate kinase	GUK1;DKFZp666D023	sp|Q16774|KGUA_HUMAN Guanylate kinase OS=Homo sapiens OX=9606 GN=GUK1 PE=1 SV=2;tr|Q96IN2|Q96IN2_HUMAN Guanylate kinase (Fragment) OS=Homo sapiens OX=9606 GN=GUK1 PE=2 SV=2;tr|Q6IBG8|Q6IBG8_HUMAN Guanylate kinase OS=Homo sapiens OX=9606 GN=GUK1 PE=2 SV=1;t	21.725	2	9.6	0.135958	0.0358619	-0.0502832	0.393937	15.1978	15.2994	15.3317	15.0791	15.2337	15.1082	15.2421	15.3962	15.4047	15.3612	15.4436	15.3891
P18564;A0A087WXP3;E9PEE8;B4E2B8;A8K2N5	Integrin beta-6;Integrin beta	ITGB6	sp|P18564|ITB6_HUMAN Integrin beta-6 OS=Homo sapiens OX=9606 GN=ITGB6 PE=1 SV=2;tr|A0A087WXP3|A0A087WXP3_HUMAN Integrin beta OS=Homo sapiens OX=9606 GN=ITGB6 PE=1 SV=1;tr|E9PEE8|E9PEE8_HUMAN Integrin beta OS=Homo sapiens OX=9606 GN=ITGB6 PE=1 SV=1;tr|B4E2B	85.935	1	1.1	-0.135872	0.0594182	0.0829334	0.224991	13.9298	13.9367	13.8201	14.008	14.0091	14.0772	14.0934	13.8231	13.9394	13.8486	13.9477	13.8108
Q5TEU4;B3KR61	NADH dehydrogenase [ubiquinone] 1 alpha subcomplex assembly factor 5	NDUFAF5	sp|Q5TEU4|NDUF5_HUMAN Arginine-hydroxylase NDUFAF5, mitochondrial OS=Homo sapiens OX=9606 GN=NDUFAF5 PE=1 SV=1;tr|B3KR61|B3KR61_HUMAN Arginine-hydroxylase NDUFAF5, mitochondrial OS=Homo sapiens OX=9606 GN=NDUFAF5 PE=1 SV=1	38.918	1	2.6	0.135794	0.00820855	-0.00939128	0.826808	13.3618	13.2645	13.3854	13.2183	13.1405	13.2455	13.2553	13.2784	13.3273	13.2871	13.2591	13.343
A4D1P6;A0A024R751;C9J1X0	WD repeat-containing protein 91	WDR91;HSPC049	sp|A4D1P6|WDR91_HUMAN WD repeat-containing protein 91 OS=Homo sapiens OX=9606 GN=WDR91 PE=1 SV=2;tr|A0A024R751|A0A024R751_HUMAN WD repeat-containing protein 91 OS=Homo sapiens OX=9606 GN=HSPC049 PE=3 SV=1;tr|C9J1X0|C9J1X0_HUMAN WD repeat-containing protein	83.343	2	4.4	0.13574	0.0573908	-0.0268268	0.682017	15.1813	15.272	15.258	14.9606	15.1579	15.1856	15.3148	15.3967	15.437	15.3168	15.4837	15.4285
Q9BRP8	Partner of Y14 and mago	WIBG	sp|Q9BRP8|PYM1_HUMAN Partner of Y14 and mago OS=Homo sapiens OX=9606 GN=PYM1 PE=1 SV=1	22.655	3	20.6	0.135632	0.015917	-0.00443193	0.927153	16.1297	16.1188	16.2414	15.9683	16.0022	16.1125	16.2118	16.1804	16.2966	16.219	16.2339	16.2491
Q6IN85;A0A024R6M2;H0YIY8;G3V5Z3	Serine/threonine-protein phosphatase 4 regulatory subunit 3A	SMEK1;KIAA2010	sp|Q6IN85|P4R3A_HUMAN Serine/threonine-protein phosphatase 4 regulatory subunit 3A OS=Homo sapiens OX=9606 GN=PPP4R3A PE=1 SV=1;tr|A0A024R6M2|A0A024R6M2_HUMAN KIAA2010, isoform CRA_a OS=Homo sapiens OX=9606 GN=KIAA2010 PE=3 SV=1;tr|H0YIY8|H0YIY8_HUMAN Seri	95.367	1	2.2	0.135343	0.210791	0.0961151	0.365239	12.1869	12.2387	12.2595	12.3743	11.9407	11.964	12.3506	12.3684	12.1986	12.3152	12.1371	12.1769
Q14160;A0A0G2JNZ2;A0A0G2JMS7;A0A0G2JPP5;A0A669KB89;H0YCG0	Protein scribble homolog	SCRIB	sp|Q14160|SCRIB_HUMAN Protein scribble homolog OS=Homo sapiens OX=9606 GN=SCRIB PE=1 SV=4;tr|A0A0G2JNZ2|A0A0G2JNZ2_HUMAN Protein scribble homolog OS=Homo sapiens OX=9606 GN=SCRIB PE=1 SV=1;tr|A0A0G2JMS7|A0A0G2JMS7_HUMAN Protein scribble homolog OS=Homo sap	174.88	3	2.3	-0.135185	0.103916	-0.123543	0.133353	13.4242	13.3311	13.6662	13.5569	13.6751	13.5952	13.5592	13.5038	13.6535	13.7008	13.7468	13.6395
Q5T6J7;A0A024R247	Probable gluconokinase	IDNK;C9orf103	sp|Q5T6J7|GNTK_HUMAN Probable gluconokinase OS=Homo sapiens OX=9606 GN=IDNK PE=1 SV=1;tr|A0A024R247|A0A024R247_HUMAN Gluconate kinase OS=Homo sapiens OX=9606 GN=C9orf103 PE=3 SV=1	20.578	3	26.7	-0.135061	0.0243135	0.0275667	0.603251	14.6701	14.5385	14.579	14.8431	14.6972	14.6526	14.5426	14.6346	14.6281	14.5803	14.5562	14.5861
O43464;A0A0C4DG44;A8K7G2;A0A384MDW9	Serine protease HTRA2, mitochondrial	HTRA2	sp|O43464|HTRA2_HUMAN Serine protease HTRA2, mitochondrial OS=Homo sapiens OX=9606 GN=HTRA2 PE=1 SV=2;tr|A0A0C4DG44|A0A0C4DG44_HUMAN Serine protease HTRA2, mitochondrial (Fragment) OS=Homo sapiens OX=9606 GN=HTRA2 PE=1 SV=1;tr|A8K7G2|A8K7G2_HUMAN cDNA FLJ7	48.84	2	9.4	-0.134966	0.094901	-0.0777713	0.314154	12.781	12.6951	12.8329	12.9901	12.8067	12.917	12.7218	12.813	12.8295	13.0394	12.7844	12.7738
A0A096LP25;Q2M2I8;D6W5G0;B7ZLC4;E9PG46	AP2-associated protein kinase 1	AAK1	tr|A0A096LP25|A0A096LP25_HUMAN AP2-associated protein kinase 1 OS=Homo sapiens OX=9606 GN=AAK1 PE=1 SV=2;sp|Q2M2I8|AAK1_HUMAN AP2-associated protein kinase 1 OS=Homo sapiens OX=9606 GN=AAK1 PE=1 SV=3;tr|D6W5G0|D6W5G0_HUMAN AP2 associated kinase 1, isoform	125.88	1	1	0.134917	0.19631	0.197166	0.0699608	12.4836	12.8197	12.5332	12.5213	12.5498	12.3608	12.7865	13.0911	12.9594	12.7584	12.6684	12.8187
O14791;B4E1N5;U5LKC6;A5PL32;B4DNT5;U5LII8;U5LI90;U5LH96;U5LKM6;U5LGU2;A0A024R1G8;Q1WWL5;Q29RW7;A0A024R1Q4;Q2KHQ6;A0A1P8SD62;A0A1B2FJ21;A0A1B2FJ32;A0A1B2FIX0;A0A1B2FIW9;A0A1B2FJ38;A0A1B2FK99;A0A1B2FKD8;A0A1B2FIY0;A0A1B2FJA9;A0A1B2FJA7;A0A1B2FJE5;A0A1B2FJF3;A0A1B2FJH1;A0A1B2FJI3;A0A1B2FJQ0;A0A1B2FJS0;A0A1B2FJT7;A0A1B2FIX3;U5LKJ0;A0A1B2FJ64;U5LKN0;U5LKN4;U5LKP5;U5LKT7;U5LIC5;U5LH46;U5LHF6;U5LIA9;U5L…	Apolipoprotein L1	APOL1	sp|O14791|APOL1_HUMAN Apolipoprotein L1 OS=Homo sapiens OX=9606 GN=APOL1 PE=1 SV=5;tr|B4E1N5|B4E1N5_HUMAN cDNA FLJ53694, highly similar to Apolipoprotein-L1 OS=Homo sapiens OX=9606 PE=2 SV=1;tr|U5LKC6|U5LKC6_HUMAN Apolipoprotein L1 (Fragment) OS=Homo sapie	43.974	1	5.5	-0.134517	0.416185	0.0483707	0.766823	12.722	12.6804	12.6818	13.1587	12.6194	12.7098	13.0126	13.154	12.5141	12.858	12.836	12.8417
Q9UKU7;Q6ZUS0;B7Z9L5;B7Z767;B7Z7F1;Q59FC2	Isobutyryl-CoA dehydrogenase, mitochondrial	ACAD8	sp|Q9UKU7|ACAD8_HUMAN Isobutyryl-CoA dehydrogenase, mitochondrial OS=Homo sapiens OX=9606 GN=ACAD8 PE=1 SV=1;tr|Q6ZUS0|Q6ZUS0_HUMAN Acyl-Coenzyme A dehydrogenase family, member 8, isoform CRA_b OS=Homo sapiens OX=9606 GN=ACAD8 PE=2 SV=1;tr|B7Z9L5|B7Z9L5_HU	45.069	1	5.5	0.13448	0.136294	-0.0669801	0.439638	13.4649	13.291	13.5734	13.2984	13.3461	13.2814	13.305	12.9736	13.2153	13.2513	13.1996	13.244
O94811;Q4L233	Tubulin polymerization-promoting protein	TPPP;FREP1	sp|O94811|TPPP_HUMAN Tubulin polymerization-promoting protein OS=Homo sapiens OX=9606 GN=TPPP PE=1 SV=1;tr|Q4L233|Q4L233_HUMAN Brain-specific protein p25 alpha, isoform CRA_b OS=Homo sapiens OX=9606 GN=FREP1 PE=2 SV=1	23.693	1	6.4	0.134466	0.0851374	-0.0409619	0.575049	14.0855	13.9586	14.0133	13.7561	13.9911	13.9067	13.9249	13.9151	14.0864	14.122	13.9456	13.9817
Q7Z7H8;B4DEH0	39S ribosomal protein L10, mitochondrial	MRPL10	sp|Q7Z7H8|RM10_HUMAN 39S ribosomal protein L10, mitochondrial OS=Homo sapiens OX=9606 GN=MRPL10 PE=1 SV=3;tr|B4DEH0|B4DEH0_HUMAN Mitochondrial ribosomal protein L10, isoform CRA_d OS=Homo sapiens OX=9606 GN=MRPL10 PE=2 SV=1	29.282	2	15.3	-0.134104	0.104327	0.0463052	0.552531	13.4365	13.456	13.5854	13.7018	13.4737	13.7047	13.5176	13.6486	13.5258	13.4544	13.4541	13.6446
O95786;B3KWW1;A0A7P0TB70;A2A376	Probable ATP-dependent RNA helicase DDX58	DDX58	sp|O95786|DDX58_HUMAN Antiviral innate immune response receptor RIG-I OS=Homo sapiens OX=9606 GN=DDX58 PE=1 SV=2;tr|B3KWW1|B3KWW1_HUMAN RNA helicase OS=Homo sapiens OX=9606 GN=DDX58 PE=2 SV=1;tr|A0A7P0TB70|A0A7P0TB70_HUMAN Uncharacterized protein OS=Homo s	106.6	4	7.8	-0.133843	0.00384308	0.00621588	0.867434	14.6566	14.676	14.663	14.8283	14.7722	14.7967	14.7496	14.806	14.6959	14.7551	14.6858	14.792
P08195;H0YFX4;A0A7P0T8F1;A0A024R599;F5GZI0;A0A7P0T8U7;A0A7P0TAS6;F5H056;B4E2Z3;A0A7P0TBF8;F5GZS6;A0A7P0T9F7;A0A7P0Z4A0;A0A7P0TAN7;J3KPF3;A0A7P0Z4P5	4F2 cell-surface antigen heavy chain	SLC3A2	sp|P08195|4F2_HUMAN 4F2 cell-surface antigen heavy chain OS=Homo sapiens OX=9606 GN=SLC3A2 PE=1 SV=3;tr|H0YFX4|H0YFX4_HUMAN 4F2 cell-surface antigen heavy chain (Fragment) OS=Homo sapiens OX=9606 GN=SLC3A2 PE=1 SV=1;tr|A0A7P0T8F1|A0A7P0T8F1_HUMAN 4F2 cell-	67.993	1	1.9	-0.133335	0.466139	0.0464964	0.797126	10.1447	9.95918	9.71326	10.0892	10.0087	10.1192	9.41879	9.83891	9.95845	9.56322	10.0738	9.43967
Q14244;B2R704;A0A087WZ40;B7ZB64;B7Z3Y3;B7Z3E1	Ensconsin	MAP7	sp|Q14244|MAP7_HUMAN Ensconsin OS=Homo sapiens OX=9606 GN=MAP7 PE=1 SV=1;tr|B2R704|B2R704_HUMAN cDNA, FLJ93207, highly similar to Homo sapiens microtubule-associated protein 7 (MAP7), mRNA OS=Homo sapiens OX=9606 PE=2 SV=1;tr|A0A087WZ40|A0A087WZ40_HUMAN En	84.051	1	1.7	-0.133328	0.451554	-0.152952	0.389823	9.38155	9.75259	9.95486	9.6861	9.66116	10.1417	9.4471	9.78145	9.93321	9.89333	9.95071	9.77657
Q92905;A0A024R7W9;Q59GH5	COP9 signalosome complex subunit 5	COPS5	sp|Q92905|CSN5_HUMAN COP9 signalosome complex subunit 5 OS=Homo sapiens OX=9606 GN=COPS5 PE=1 SV=4;tr|A0A024R7W9|A0A024R7W9_HUMAN COP9 constitutive photomorphogenic homolog subunit 5 (Arabidopsis), isoform CRA_a OS=Homo sapiens OX=9606 GN=COPS5 PE=2 SV=1;t	37.578	6	23.4	0.133103	0.0360525	0.100871	0.0973325	15.8115	15.8247	15.5922	15.5913	15.6453	15.5925	15.8389	15.7709	15.7634	15.7273	15.6738	15.6696
Q8NCF7;A0A024RBE8;Q00325;B2RE88;A0A024RBH9;F8VVM2;Q53HC3	Phosphate carrier protein, mitochondrial	SLC25A3	tr|Q8NCF7|Q8NCF7_HUMAN Phosphate carrier protein, mitochondrial OS=Homo sapiens OX=9606 PE=2 SV=1;tr|A0A024RBE8|A0A024RBE8_HUMAN Phosphate carrier protein, mitochondrial OS=Homo sapiens OX=9606 GN=SLC25A3 PE=2 SV=1;sp|Q00325|MPCP_HUMAN Phosphate carrier pr	39.932	15	39.3	-0.132952	0.0159271	0.142159	0.0112393	20.1159	20.1461	20.2087	20.3449	20.2006	20.3241	20.1628	20.107	20.1539	19.932	20.0616	20.0036
Q9NXG6;H7C153	Transmembrane prolyl 4-hydroxylase	P4HTM	sp|Q9NXG6|P4HTM_HUMAN Transmembrane prolyl 4-hydroxylase OS=Homo sapiens OX=9606 GN=P4HTM PE=1 SV=2;tr|H7C153|H7C153_HUMAN Transmembrane prolyl 4-hydroxylase (Fragment) OS=Homo sapiens OX=9606 GN=P4HTM PE=1 SV=1	56.66	1	4.2	-0.132939	0.157702	0.183715	0.0604473	12.4251	12.3913	12.2468	12.6556	12.3413	12.4652	12.519	12.692	12.4997	12.4881	12.3995	12.2718
A0PJX8	Transmembrane protein 82	TMEM82	sp|A0PJX8|TMM82_HUMAN Transmembrane protein 82 OS=Homo sapiens OX=9606 GN=TMEM82 PE=2 SV=2	37.221	1	10.8	0.132674	0.0779241	0.188484	0.0187401	12.2671	12.3041	12.1296	12.1596	12.1727	11.9705	12.1893	12.2033	12.3496	12.0652	12.118	11.9936
C9JI79;C9IZT7;C9JBB0;C9JZ60;C9J372;C9J4Z9;C9JN77;C9JDX2;C9JWC3;C9JM25;C9J620;C9JFS9;C9JC90		SORBS2	tr|C9JI79|C9JI79_HUMAN Sorbin and SH3 domain-containing protein 2 (Fragment) OS=Homo sapiens OX=9606 GN=SORBS2 PE=1 SV=1;tr|C9IZT7|C9IZT7_HUMAN Sorbin and SH3 domain-containing protein 2 (Fragment) OS=Homo sapiens OX=9606 GN=SORBS2 PE=1 SV=1;tr|C9JBB0|C9JB	7.5872	1	31.4	-0.132596	0.193902	-0.238923	0.0302812	12.4427	12.1232	12.2025	12.3859	12.5089	12.2713	12.4534	12.4633	12.5365	12.7314	12.8775	12.5612
Q9H1K1;B1P7G3;A0A024RBI3;F5H5N2;B4DNC9;B4DDI1;B3KQ30	Iron-sulfur cluster assembly enzyme ISCU, mitochondrial	ISCU;NIFUN	sp|Q9H1K1|ISCU_HUMAN Iron-sulfur cluster assembly enzyme ISCU, mitochondrial OS=Homo sapiens OX=9606 GN=ISCU PE=1 SV=2;tr|B1P7G3|B1P7G3_HUMAN ICSU OS=Homo sapiens OX=9606 GN=ISCU PE=2 SV=1;tr|A0A024RBI3|A0A024RBI3_HUMAN NifU-like N-terminal domain containi	17.999	1	5.4	0.132535	0.0913248	-0.0422062	0.5667	14.0813	14.2186	14.1753	14.0661	13.8608	14.1506	13.9589	14.0816	14.1226	14.1531	14.0687	14.0679
P31749;B0LPE5;B3KVH4	RAC-alpha serine/threonine-protein kinase	AKT1	sp|P31749|AKT1_HUMAN RAC-alpha serine/threonine-protein kinase OS=Homo sapiens OX=9606 GN=AKT1 PE=1 SV=2;tr|B0LPE5|B0LPE5_HUMAN RAC-PK-alpha OS=Homo sapiens OX=9606 GN=AKT1 PE=2 SV=1;tr|B3KVH4|B3KVH4_HUMAN RAC-PK-alpha OS=Homo sapiens OX=9606 PE=2 SV=1	55.686	1	3.5	-0.132484	0.0366246	0.007955	0.888553	13.2257	13.0695	13.266	13.2919	13.3263	13.3404	13.1349	13.1939	13.0611	13.1634	13.1614	13.0412
Q9NP92;Q9BUN6;Q53H77;Q53GN7	28S ribosomal protein S30, mitochondrial	MRPS30	sp|Q9NP92|RT30_HUMAN 39S ribosomal protein S30, mitochondrial OS=Homo sapiens OX=9606 GN=MRPS30 PE=1 SV=2;tr|Q9BUN6|Q9BUN6_HUMAN MRPS30 protein (Fragment) OS=Homo sapiens OX=9606 GN=MRPS30 PE=2 SV=2;tr|Q53H77|Q53H77_HUMAN Mitochondrial ribosomal protein S3	50.364	2	8	-0.13234	0.357096	0.0992354	0.485936	12.0999	12.2461	11.8861	12.1349	12.4561	12.0381	12.0958	11.9528	12.2125	12.1372	11.7339	12.0922
O95819;Q53TX8;B7Z388;E7EN19;G5E948;B7Z3V5;V9HWH3;E7ENQ1;A0A0D9SEY1;G3XAA2;H7C360;H7C0P6;C9J840;A0A0D9SG62;Q5MD60;E7EX83	Mitogen-activated protein kinase kinase kinase kinase 4	MAP4K4;HEL-S-31	sp|O95819|M4K4_HUMAN Mitogen-activated protein kinase kinase kinase kinase 4 OS=Homo sapiens OX=9606 GN=MAP4K4 PE=1 SV=2;tr|Q53TX8|Q53TX8_HUMAN Uncharacterized protein MAP4K4 (Fragment) OS=Homo sapiens OX=9606 GN=MAP4K4 PE=4 SV=1;tr|B7Z388|B7Z388_HUMAN cDN	142.1	2	1.7	-0.132051	0.0822287	0.0323556	0.64764	15.035	15.158	15.1378	15.3357	15.1277	15.2635	15.0099	14.8491	14.9436	14.8401	15.0278	14.8377
Q9H9J2;A1MA90	39S ribosomal protein L44, mitochondrial	MRPL44	sp|Q9H9J2|RM44_HUMAN 39S ribosomal protein L44, mitochondrial OS=Homo sapiens OX=9606 GN=MRPL44 PE=1 SV=1;tr|A1MA90|A1MA90_HUMAN Mitochondrial ribosomal protein L44, isoform CRA_a OS=Homo sapiens OX=9606 GN=MRPL44 PE=3 SV=1	37.535	1	4.2	-0.13203	0.039482	0.0724251	0.225254	13.9675	13.8603	13.8344	14.0696	13.9794	14.0092	13.8414	13.8316	13.6882	13.6299	13.7973	13.7167
O00233;F5H169;F5H5V4;F5GX23;J3KN29	26S proteasome non-ATPase regulatory subunit 9	PSMD9	sp|O00233|PSMD9_HUMAN 26S proteasome non-ATPase regulatory subunit 9 OS=Homo sapiens OX=9606 GN=PSMD9 PE=1 SV=3;tr|F5H169|F5H169_HUMAN 26S proteasome non-ATPase regulatory subunit 9 OS=Homo sapiens OX=9606 GN=PSMD9 PE=1 SV=1;tr|F5H5V4|F5H5V4_HUMAN 26S prot	24.682	2	10.3	0.131953	0.0445932	-0.0750145	0.22292	15.6846	15.6922	15.7288	15.4459	15.7169	15.5469	15.883	15.7839	15.8917	15.9379	15.9182	15.9276
Q9Y223;Q6QNY7;Q6QNY6;Q6QNY5;A0A7I2SU25	Bifunctional UDP-N-acetylglucosamine 2-epimerase/N-acetylmannosamine kinase;UDP-N-acetylglucosamine 2-epimerase (hydrolyzing);N-acetylmannosamine kinase	GNE	sp|Q9Y223|GLCNE_HUMAN Bifunctional UDP-N-acetylglucosamine 2-epimerase/N-acetylmannosamine kinase OS=Homo sapiens OX=9606 GN=GNE PE=1 SV=1;tr|Q6QNY7|Q6QNY7_HUMAN UDP-N-acetylglucosamine-2-epimerase / N-acetylmannosamine kinase OS=Homo sapiens OX=9606 GN=GN	79.274	5	10.2	0.131823	0.00951968	-0.016661	0.697708	16.1822	16.1077	16.1019	15.9983	16.0113	15.9867	15.8575	15.8189	15.955	15.9488	15.8377	15.8948
P25774;A0A7P0T8A1;A0A7P0TB77;A0A7P0T7Z6;A0A7P0T904;A0A7P0T8U1;A0A7P0TAQ0;A0A7P0T844;U3KQE7;A0A7P0T8H4	Cathepsin S	CTSS	sp|P25774|CATS_HUMAN Cathepsin S OS=Homo sapiens OX=9606 GN=CTSS PE=1 SV=3;tr|A0A7P0T8A1|A0A7P0T8A1_HUMAN Cathepsin S OS=Homo sapiens OX=9606 GN=CTSS PE=4 SV=1;tr|A0A7P0TB77|A0A7P0TB77_HUMAN Cathepsin S OS=Homo sapiens OX=9606 GN=CTSS PE=4 SV=1;tr|A0A7P0T7	37.495	1	3.3	0.131812	0.321703	-0.183633	0.1765	13.2894	13.3122	13.5898	13.0138	13.3346	13.4475	13.0924	12.8092	12.8471	13.0385	12.9927	13.2684
Q08830;D3DSP9	Fibrinogen-like protein 1	FGL1	sp|Q08830|FGL1_HUMAN Fibrinogen-like protein 1 OS=Homo sapiens OX=9606 GN=FGL1 PE=1 SV=3;tr|D3DSP9|D3DSP9_HUMAN Fibrinogen-like 1, isoform CRA_d OS=Homo sapiens OX=9606 GN=FGL1 PE=4 SV=1	36.379	4	22.4	0.13164	0.0200869	0.0843831	0.108641	17.1634	17.1424	17.1561	17.0718	16.987	17.0082	17.1348	17.0169	17.1999	17.0624	16.9594	17.0766
Q3YBM2;A0A090N7V7;B3KUI8	Transmembrane protein 176B	TMEM176B;LR8	sp|Q3YBM2|T176B_HUMAN Transmembrane protein 176B OS=Homo sapiens OX=9606 GN=TMEM176B PE=1 SV=2;tr|A0A090N7V7|A0A090N7V7_HUMAN LR8 protein OS=Homo sapiens OX=9606 GN=LR8 PE=3 SV=1;tr|B3KUI8|B3KUI8_HUMAN cDNA FLJ39985 fis, clone STOMA2000279, highly similar	29.056	1	5.2	0.131557	0.0502748	-0.0201958	0.741241	14.109	13.9927	14.1033	13.9057	13.9435	13.9612	14.068	13.9773	14.0532	14.1932	13.9347	14.0313
Q7Z6K1	THAP domain-containing protein 5	THAP5	sp|Q7Z6K1|THAP5_HUMAN THAP domain-containing protein 5 OS=Homo sapiens OX=9606 GN=THAP5 PE=1 SV=2	45.416	1	1.8	-0.131488	0.359576	0.02244	0.87325	12.679	12.231	12.0625	12.294	12.4836	12.5893	12.1951	12.1086	12.1926	11.9962	12.2763	12.1564
P52630;R9QGC0;R9QG88;R9QG79;R9QFC5;R9QFA6;R9QFA2;R9QF97;R9QF58;R9QE71;R9QE65;R9QG91;A0A494C1L3;B4DLC8;R9QDZ0;R9QDY7;R9QDY3;R9QDW5;R9QDW3;R9QE53;A0A494C164;A0JLQ9;R9QF99;R9QE63;R9QE44	Signal transducer and activator of transcription 2;Signal transducer and activator of transcription	STAT2	sp|P52630|STAT2_HUMAN Signal transducer and activator of transcription 2 OS=Homo sapiens OX=9606 GN=STAT2 PE=1 SV=1;tr|R9QGC0|R9QGC0_HUMAN Signal transducer and activator of transcription OS=Homo sapiens OX=9606 GN=STAT2 PE=3 SV=1;tr|R9QG88|R9QG88_HUMAN Si	97.915	1	1.3	0.131323	0.0411289	-0.0808622	0.181252	12.7139	12.7181	12.8649	12.7024	12.5895	12.6111	12.8781	12.8389	12.8823	12.9242	12.8603	13.0575
Q9BY44;F8WAE5	Eukaryotic translation initiation factor 2A;Eukaryotic translation initiation factor 2A, N-terminally processed	EIF2A	sp|Q9BY44|EIF2A_HUMAN Eukaryotic translation initiation factor 2A OS=Homo sapiens OX=9606 GN=EIF2A PE=1 SV=3;tr|F8WAE5|F8WAE5_HUMAN Eukaryotic translation initiation factor 2A OS=Homo sapiens OX=9606 GN=EIF2A PE=1 SV=1	64.989	4	7.9	0.131276	0.0125798	0.0689432	0.144612	15.616	15.5599	15.6162	15.4251	15.5526	15.4205	15.6423	15.5403	15.5458	15.549	15.5029	15.4696
P42858;A0A7P0TAN5;A0A7P0TA78;A0A7P0TAC5;A0A7P0Z417;D3DVR8	Huntingtin	HTT;HD	sp|P42858|HD_HUMAN Huntingtin OS=Homo sapiens OX=9606 GN=HTT PE=1 SV=2;tr|A0A7P0TAN5|A0A7P0TAN5_HUMAN Huntingtin OS=Homo sapiens OX=9606 GN=HTT PE=4 SV=1;tr|A0A7P0TA78|A0A7P0TA78_HUMAN Huntingtin OS=Homo sapiens OX=9606 GN=HTT PE=4 SV=1;tr|A0A7P0TAC5|A0A7P	347.6	1	0.8	0.131205	0.35185	-0.078745	0.571144	12.0102	12.3324	12.0345	12.1211	11.9654	11.897	12.1608	12.0875	11.9946	12.1247	11.8818	12.4727
I1VSB5;A6NMB1	Sialic acid-binding Ig-like lectin 16	SIGLEC16	tr|I1VSB5|I1VSB5_HUMAN Siglec-16 (Fragment) OS=Homo sapiens OX=9606 GN=SIGLEC16 PE=4 SV=1;sp|A6NMB1|SIG16_HUMAN Sialic acid-binding Ig-like lectin 16 OS=Homo sapiens OX=9606 GN=SIGLEC16 PE=2 SV=3	47.251	1	1.6	0.131031	0.568052	0.277557	0.238857	9.70255	9.36092	10.1915	9.39576	9.80559	9.66051	10.5422	10.0932	10.8279	10.2219	10.3899	10.0188
Q9HAU5;B4DHP3	Regulator of nonsense transcripts 2	UPF2	sp|Q9HAU5|RENT2_HUMAN Regulator of nonsense transcripts 2 OS=Homo sapiens OX=9606 GN=UPF2 PE=1 SV=1;tr|B4DHP3|B4DHP3_HUMAN cDNA FLJ56346, highly similar to Regulator of nonsense transcripts 2 OS=Homo sapiens OX=9606 PE=2 SV=1	147.81	2	1.7	0.130984	0.0319946	0.0137226	0.80093	12.3739	12.4881	12.5176	12.2906	12.4321	12.2639	12.4385	12.336	12.4535	12.3982	12.4204	12.3682
P52756;A0A024R2U6;Q59HE6	RNA-binding protein 5	RBM5	sp|P52756|RBM5_HUMAN RNA-binding protein 5 OS=Homo sapiens OX=9606 GN=RBM5 PE=1 SV=2;tr|A0A024R2U6|A0A024R2U6_HUMAN RNA binding motif protein 5, isoform CRA_a OS=Homo sapiens OX=9606 GN=RBM5 PE=3 SV=1;tr|Q59HE6|Q59HE6_HUMAN RNA binding motif protein 5 vari	92.153	1	0.9	0.130826	0.161833	-0.0273345	0.75946	15.307	15.2373	15.0958	14.8785	15.1642	15.205	15.4645	15.3701	15.5681	15.5615	15.4714	15.4518
Q9UKG1;B4DQX8	DCC-interacting protein 13-alpha	APPL1	sp|Q9UKG1|DP13A_HUMAN DCC-interacting protein 13-alpha OS=Homo sapiens OX=9606 GN=APPL1 PE=1 SV=1;tr|B4DQX8|B4DQX8_HUMAN cDNA FLJ51723, highly similar to DCC-interacting protein 13 alpha (Fragment) OS=Homo sapiens OX=9606 PE=2 SV=1	79.663	2	4.5	0.130578	0.266694	0.0269318	0.81353	13.5662	13.1974	13.4091	13.4657	13.0238	13.2914	13.1749	13.1548	13.2628	13.2585	13.171	13.0822
Q15057;A0A087X1H5;A0A0U1RQT1	Arf-GAP with coiled-coil, ANK repeat and PH domain-containing protein 2	ACAP2	sp|Q15057|ACAP2_HUMAN Arf-GAP with coiled-coil, ANK repeat and PH domain-containing protein 2 OS=Homo sapiens OX=9606 GN=ACAP2 PE=1 SV=3;tr|A0A087X1H5|A0A087X1H5_HUMAN Arf-GAP with coiled-coil, ANK repeat and PH domain-containing protein 2 OS=Homo sapiens	88.028	1	2.1	-0.13021	0.129487	-0.0427084	0.600871	13.5855	13.3881	13.4128	13.685	13.5584	13.5336	13.5046	13.6606	13.5693	13.7894	13.5133	13.5599
Q9BQA1;A0A024R0H7;H0Y711	Methylosome protein 50	WDR77	sp|Q9BQA1|MEP50_HUMAN Methylosome protein 50 OS=Homo sapiens OX=9606 GN=WDR77 PE=1 SV=1;tr|A0A024R0H7|A0A024R0H7_HUMAN Testis tissue sperm-binding protein Li 44a OS=Homo sapiens OX=9606 GN=WDR77 PE=2 SV=1;tr|H0Y711|H0Y711_HUMAN Methylosome protein 50 (Frag	36.724	1	4.1	-0.129872	0.219659	-0.134956	0.203397	11.4928	11.27	11.1423	11.4776	11.4475	11.3696	11.1108	11.4636	11.3655	11.3967	11.4011	11.5471
P46926;D6R9P4;D6RFF8;D6R917;D6RB13;D6RAY7;B3KMV2;A8K3S1	Glucosamine-6-phosphate isomerase 1;Glucosamine-6-phosphate isomerase	GNPDA1	sp|P46926|GNPI1_HUMAN Glucosamine-6-phosphate isomerase 1 OS=Homo sapiens OX=9606 GN=GNPDA1 PE=1 SV=1;tr|D6R9P4|D6R9P4_HUMAN Glucosamine-6-phosphate isomerase OS=Homo sapiens OX=9606 GN=GNPDA1 PE=1 SV=1;tr|D6RFF8|D6RFF8_HUMAN Glucosamine-6-phosphate isomer	32.668	2	13.8	0.129856	0.047462	0.0763059	0.21557	14.7014	14.7225	14.63	14.4303	14.6722	14.5619	14.5894	14.7379	14.6341	14.5871	14.5628	14.5826
Q9UGM3;B4E262;A0A590UJZ9;A0A590UJ76	Deleted in malignant brain tumors 1 protein	DMBT1	sp|Q9UGM3|DMBT1_HUMAN Deleted in malignant brain tumors 1 protein OS=Homo sapiens OX=9606 GN=DMBT1 PE=1 SV=2;tr|B4E262|B4E262_HUMAN cDNA FLJ61058, highly similar to Deleted in malignant brain tumors 1 protein OS=Homo sapiens OX=9606 PE=2 SV=1;tr|A0A590UJZ9	260.73	1	5.2	0.129853	0.333637	0.0805368	0.543128	12.4893	12.6318	12.0452	12.1505	12.4291	12.1971	12.4683	12.5017	12.533	12.4861	12.4696	12.3058
Q9GZN8;H7BYU9	UPF0687 protein C20orf27	C20orf27	sp|Q9GZN8|CT027_HUMAN UPF0687 protein C20orf27 OS=Homo sapiens OX=9606 GN=C20orf27 PE=1 SV=3;tr|H7BYU9|H7BYU9_HUMAN UPF0687 protein C20orf27 (Fragment) OS=Homo sapiens OX=9606 GN=C20orf27 PE=1 SV=1	19.291	1	8	0.129835	0.208663	-0.00259723	0.979132	13.3315	13.0291	12.9911	12.8719	13.0137	13.0766	12.9387	13.218	12.9993	13.0364	13.1224	13.0051
O15455;Q6PCD4;D6RA51	Toll-like receptor 3	TLR3	sp|O15455|TLR3_HUMAN Toll-like receptor 3 OS=Homo sapiens OX=9606 GN=TLR3 PE=1 SV=1;tr|Q6PCD4|Q6PCD4_HUMAN TLR3 protein (Fragment) OS=Homo sapiens OX=9606 GN=TLR3 PE=2 SV=1;tr|D6RA51|D6RA51_HUMAN Toll-like receptor 3 (Fragment) OS=Homo sapiens OX=9606 GN=T	103.83	2	3.1	-0.129726	0.109566	0.0565736	0.462824	13.8065	13.6808	13.7317	13.9735	13.929	13.7056	13.8533	13.8307	13.7373	13.6314	13.8434	13.7769
Q96MV1	Transmembrane protein 56	TMEM56	sp|Q96MV1|TLCD4_HUMAN TLC domain-containing protein 4 OS=Homo sapiens OX=9606 GN=TLCD4 PE=1 SV=1	30.04	1	2.7	-0.1296	0.118588	0.152476	0.07203	13.8391	13.6789	13.6931	13.9582	13.7177	13.924	13.6784	13.6474	13.767	13.5019	13.6787	13.4547
P48651;Q9BSY0;A8KAH1	Phosphatidylserine synthase 1	PTDSS1	sp|P48651|PTSS1_HUMAN Phosphatidylserine synthase 1 OS=Homo sapiens OX=9606 GN=PTDSS1 PE=1 SV=1;tr|Q9BSY0|Q9BSY0_HUMAN L-serine-phosphatidylethanolamine phosphatidyltransferase (Fragment) OS=Homo sapiens OX=9606 GN=PTDSS1 PE=2 SV=2;tr|A8KAH1|A8KAH1_HUMAN L	55.527	2	4.7	-0.129538	0.130039	-0.011708	0.88485	13.1075	12.9735	13.1962	13.2216	13.0678	13.3764	12.9248	13.0508	13.0774	12.9742	13.0346	13.0793
P61326;Q96A72;F5H6P7;A0A023T6R1	Protein mago nashi homolog;Protein mago nashi homolog 2	MAGOH;MAGOHB;FLJ10292	sp|P61326|MGN_HUMAN Protein mago nashi homolog OS=Homo sapiens OX=9606 GN=MAGOH PE=1 SV=1;sp|Q96A72|MGN2_HUMAN Protein mago nashi homolog 2 OS=Homo sapiens OX=9606 GN=MAGOHB PE=1 SV=1;tr|F5H6P7|F5H6P7_HUMAN Protein mago nashi homolog 2 OS=Homo sapiens OX=9	17.163	2	14.4	0.12942	0.256152	0.226973	0.0600186	14.8047	14.4862	14.341	14.4935	14.306	14.4442	14.4368	14.4204	14.6511	14.3233	14.3207	14.1834
Q8IXQ6;B7Z5L6;Q59ER9	Poly [ADP-ribose] polymerase 9	PARP9	sp|Q8IXQ6|PARP9_HUMAN Protein mono-ADP-ribosyltransferase PARP9 OS=Homo sapiens OX=9606 GN=PARP9 PE=1 SV=2;tr|B7Z5L6|B7Z5L6_HUMAN cDNA FLJ54723, highly similar to Poly (ADP-ribose) polymerase 9 OS=Homo sapiens OX=9606 PE=2 SV=1;tr|Q59ER9|Q59ER9_HUMAN B agg	96.342	6	12.3	-0.12918	0.118638	0.0708895	0.372172	15.0483	14.7992	14.9481	15.1928	14.932	15.0583	15.0659	15.1676	14.9761	14.9993	14.9789	15.0187
O75694;E9PF10;B4DLT2;A0A024R071;B3KMK3	Nuclear pore complex protein Nup155	NUP155	sp|O75694|NU155_HUMAN Nuclear pore complex protein Nup155 OS=Homo sapiens OX=9606 GN=NUP155 PE=1 SV=1;tr|E9PF10|E9PF10_HUMAN Nuclear pore complex protein Nup155 OS=Homo sapiens OX=9606 GN=NUP155 PE=1 SV=1;tr|B4DLT2|B4DLT2_HUMAN cDNA FLJ56637, highly simila	155.2	1	0.7	-0.129173	0.0614042	0.0996664	0.135891	12.9151	12.7821	12.8813	12.9179	12.9914	13.0566	12.8905	13.0182	12.99	12.907	12.74	12.9526
P49326;A0A024QYY6;Q53H53;E9PJF3;Q9HA79;E9PP51	Dimethylaniline monooxygenase [N-oxide-forming] 5;Dimethylaniline monooxygenase [N-oxide-forming]	FMO5	sp|P49326|FMO5_HUMAN Flavin-containing monooxygenase 5 OS=Homo sapiens OX=9606 GN=FMO5 PE=1 SV=2;tr|A0A024QYY6|A0A024QYY6_HUMAN Dimethylaniline monooxygenase [N-oxide-forming] OS=Homo sapiens OX=9606 GN=FMO5 PE=3 SV=1;tr|Q53H53|Q53H53_HUMAN Dimethylaniline	60.22	15	43.7	-0.128829	0.0229221	0.00329834	0.947012	19.6589	19.6927	19.7494	19.877	19.7352	19.8753	19.4092	19.348	19.3212	19.3163	19.4314	19.3209
P53004;A0A140VJF4	Biliverdin reductase A	BLVRA	sp|P53004|BIEA_HUMAN Biliverdin reductase A OS=Homo sapiens OX=9606 GN=BLVRA PE=1 SV=2;tr|A0A140VJF4|A0A140VJF4_HUMAN Biliverdin reductase A OS=Homo sapiens OX=9606 PE=2 SV=1	33.428	1	6.1	-0.128692	0.148466	0.0821535	0.341962	11.965	11.9165	11.7479	12.0372	12.1182	11.86	12.1534	12.2219	11.9587	11.9986	12.0713	12.0176
P49356;A0A384MEJ5;Q86TX8;B4DL54	Protein farnesyltransferase subunit beta	FNTB;CHURC1-FNTB	sp|P49356|FNTB_HUMAN Protein farnesyltransferase subunit beta OS=Homo sapiens OX=9606 GN=FNTB PE=1 SV=1;tr|A0A384MEJ5|A0A384MEJ5_HUMAN Protein farnesyltransferase subunit beta OS=Homo sapiens OX=9606 PE=2 SV=1;tr|Q86TX8|Q86TX8_HUMAN Protein farnesyltransfe	48.773	2	4.1	0.128666	0.172533	0.1426	0.134312	13.0496	13.1981	13.0673	12.9169	13.1906	12.8216	13.087	13.2508	13.1853	13.02	12.9504	13.1248
P20020;A0A024RBC7;A0A0U1RQU3;E7ERY9;A1X4P7;H0YHH6;Q3L582	Plasma membrane calcium-transporting ATPase 1;Calcium-transporting ATPase	ATP2B1	sp|P20020|AT2B1_HUMAN Plasma membrane calcium-transporting ATPase 1 OS=Homo sapiens OX=9606 GN=ATP2B1 PE=1 SV=4;tr|A0A024RBC7|A0A024RBC7_HUMAN Calcium-transporting ATPase OS=Homo sapiens OX=9606 GN=ATP2B1 PE=3 SV=1;tr|A0A0U1RQU3|A0A0U1RQU3_HUMAN Plasma mem	134.68	1	1.5	-0.125981	0.174146	-0.0685886	0.445078	14.0237	13.8691	14.1623	14.1818	14.1144	14.1369	14.1078	13.9769	14.0542	14.3042	13.9776	14.0627
O15228;Q53H08;Q53FI2;B2RAG5;Q59EC9;B3KN78;Q71V38;Q5TBH8	Dihydroxyacetone phosphate acyltransferase	GNPAT	sp|O15228|GNPAT_HUMAN Dihydroxyacetone phosphate acyltransferase OS=Homo sapiens OX=9606 GN=GNPAT PE=1 SV=1;tr|Q53H08|Q53H08_HUMAN Glyceronephosphate O-acyltransferase variant (Fragment) OS=Homo sapiens OX=9606 PE=2 SV=1;tr|Q53FI2|Q53FI2_HUMAN Glyceronepho	77.187	4	9.3	-0.125918	0.0139113	0.0827074	0.0804902	15.104	15.0253	14.9465	15.147	15.1024	15.2041	15.2983	15.3214	15.2392	15.2043	15.2199	15.1866
Q6NZI2;B4DPZ5;B4DNU9;B3KRY5	Polymerase I and transcript release factor	PTRF	sp|Q6NZI2|CAVN1_HUMAN Caveolae-associated protein 1 OS=Homo sapiens OX=9606 GN=CAVIN1 PE=1 SV=1;tr|B4DPZ5|B4DPZ5_HUMAN cDNA FLJ53495, highly similar to Polymerase I and transcript release factor OS=Homo sapiens OX=9606 PE=2 SV=1;tr|B4DNU9|B4DNU9_HUMAN cDNA	43.476	2	6.9	0.125782	0.0485342	0.00923338	0.873128	13.1319	12.9496	13.1136	12.9901	12.9389	12.8886	13.0727	13.0604	13.1965	13.0614	13.1667	13.0738
Q9HCM4;Q4ZG32	Band 4.1-like protein 5	EPB41L5	sp|Q9HCM4|E41L5_HUMAN Band 4.1-like protein 5 OS=Homo sapiens OX=9606 GN=EPB41L5 PE=1 SV=3;tr|Q4ZG32|Q4ZG32_HUMAN Band 4.1-like protein 5 (Fragment) OS=Homo sapiens OX=9606 GN=EPB41L5 PE=4 SV=1	81.855	4	10.2	-0.125569	0.0670936	0.0820098	0.210722	13.6418	13.6948	13.567	13.8419	13.788	13.6503	13.6358	13.8015	13.5949	13.6133	13.6048	13.5681
Q9Y2H6;A0A087X1M6;G5E9X3;A0A024RDV5;A0A024RDT9	Fibronectin type-III domain-containing protein 3A	FNDC3A	sp|Q9Y2H6|FND3A_HUMAN Fibronectin type-III domain-containing protein 3A OS=Homo sapiens OX=9606 GN=FNDC3A PE=1 SV=4;tr|A0A087X1M6|A0A087X1M6_HUMAN Fibronectin type-III domain-containing protein 3A OS=Homo sapiens OX=9606 GN=FNDC3A PE=1 SV=1;tr|G5E9X3|G5E9X	131.85	1	1.7	-0.125475	0.0964895	0.0322715	0.648521	13.9567	13.9179	14.0743	14.1837	14.1378	14.0038	13.7478	13.8897	13.8934	13.7158	13.9286	13.7895
P61758;D3DWY7;Q6FH24	Prefoldin subunit 3	VBP1	sp|P61758|PFD3_HUMAN Prefoldin subunit 3 OS=Homo sapiens OX=9606 GN=VBP1 PE=1 SV=4;tr|D3DWY7|D3DWY7_HUMAN von Hippel-Lindau binding protein 1, isoform CRA_b OS=Homo sapiens OX=9606 GN=VBP1 PE=3 SV=1;tr|Q6FH24|Q6FH24_HUMAN Prefoldin subunit 3 OS=Homo sapien	22.626	2	22.3	-0.124336	0.499085	0.388419	0.0522038	13.3106	12.979	12.8892	13.6042	12.9582	12.9895	13.2185	13.5209	13.1575	12.9081	12.7469	13.0768
Q8TCT9;A0A0S2Z5V7;A0A3B3IUB5;A0A075B6F6;A0A0S2Z6F0;A0A3B3IT72	Minor histocompatibility antigen H13	HM13	sp|Q8TCT9|HM13_HUMAN Minor histocompatibility antigen H13 OS=Homo sapiens OX=9606 GN=HM13 PE=1 SV=1;tr|A0A0S2Z5V7|A0A0S2Z5V7_HUMAN Histocompatibility 13 isoform 1 (Fragment) OS=Homo sapiens OX=9606 GN=HM13 PE=2 SV=1;tr|A0A3B3IUB5|A0A3B3IUB5_HUMAN Minor his	41.488	4	13.8	-0.124145	0.183402	-0.0368769	0.680885	16.152	16.3403	16.4324	16.2924	16.397	16.6078	16.1831	16.0516	16.1021	16.1717	16.2135	16.0622
O43772;B4DWZ5;C9JPE1	Mitochondrial carnitine/acylcarnitine carrier protein	SLC25A20	sp|O43772|MCAT_HUMAN Mitochondrial carnitine/acylcarnitine carrier protein OS=Homo sapiens OX=9606 GN=SLC25A20 PE=1 SV=1;tr|B4DWZ5|B4DWZ5_HUMAN cDNA FLJ53016, highly similar to Mitochondrial carnitine/acylcarnitine carrier protein OS=Homo sapiens OX=9606 P	32.943	16	75.1	-0.124114	0.0534332	0.0453727	0.444431	19.7347	19.7307	19.8961	19.9688	19.8126	19.9525	19.6215	19.5352	19.5471	19.4684	19.5893	19.51
Q9HAW7;Q5DSZ7	UDP-glucuronosyltransferase 1-7	UGT1A7	sp|Q9HAW7|UD17_HUMAN UDP-glucuronosyltransferase 1A7 OS=Homo sapiens OX=9606 GN=UGT1A7 PE=1 SV=2;tr|Q5DSZ7|Q5DSZ7_HUMAN UDP-glucuronosyltransferase OS=Homo sapiens OX=9606 GN=UGT1A7 PE=2 SV=1	59.818	1	16.4	-0.124039	0.0509779	0.110875	0.0759654	15.5021	15.583	15.5904	15.7551	15.7157	15.5769	15.5673	15.55	15.5829	15.347	15.5459	15.4746
P78329;A0A0A0MQR0;B4DJR6	Phylloquinone omega-hydroxylase CYP4F2	CYP4F2	sp|P78329|CP4F2_HUMAN Cytochrome P450 4F2 OS=Homo sapiens OX=9606 GN=CYP4F2 PE=1 SV=1;tr|A0A0A0MQR0|A0A0A0MQR0_HUMAN Cytochrome P450 4F2 OS=Homo sapiens OX=9606 GN=CYP4F2 PE=1 SV=1;tr|B4DJR6|B4DJR6_HUMAN cDNA FLJ57165, highly similar to Cytochrome P450 4F2	59.853	8	52.9	-0.123988	0.10215	0.0857048	0.242858	17.0554	17.0613	17.1625	17.4113	17.1006	17.1392	17.1433	17.1738	17.1307	17.055	17.1082	17.0275
O14523;Q6DHX1	C2 domain-containing protein 2-like	C2CD2L	sp|O14523|C2C2L_HUMAN Phospholipid transfer protein C2CD2L OS=Homo sapiens OX=9606 GN=C2CD2L PE=1 SV=3;tr|Q6DHX1|Q6DHX1_HUMAN C2CD2L protein (Fragment) OS=Homo sapiens OX=9606 GN=C2CD2L PE=2 SV=1	76.18	1	1.4	-0.12376	0.531248	-0.0937795	0.633814	9.75201	9.24125	9.63905	9.56008	9.80083	9.64268	9.19738	9.88066	9.34859	9.26413	9.68797	9.75587
Q05209;B4E105	Tyrosine-protein phosphatase non-receptor type 12;Protein-tyrosine-phosphatase	PTPN12	sp|Q05209|PTN12_HUMAN Tyrosine-protein phosphatase non-receptor type 12 OS=Homo sapiens OX=9606 GN=PTPN12 PE=1 SV=3;tr|B4E105|B4E105_HUMAN cDNA FLJ51710, highly similar to Tyrosine-protein phosphatase non-receptor type 12 OS=Homo sapiens OX=9606 PE=2 SV=1	88.105	1	2.1	-0.123349	0.238251	-0.0286119	0.777472	12.707	12.8116	12.7429	13.0329	12.699	12.8996	12.7521	13.1478	12.962	12.924	12.9823	13.0414
P02647;A0A024R3E3;F8W696	Apolipoprotein A-I;Proapolipoprotein A-I;Truncated apolipoprotein A-I	APOA1	sp|P02647|APOA1_HUMAN Apolipoprotein A-I OS=Homo sapiens OX=9606 GN=APOA1 PE=1 SV=1;tr|A0A024R3E3|A0A024R3E3_HUMAN Apolipoprotein A-I, isoform CRA_a OS=Homo sapiens OX=9606 GN=APOA1 PE=2 SV=1;tr|F8W696|F8W696_HUMAN Apolipoprotein A-I OS=Homo sapiens OX=960	30.777	16	52.8	0.122987	0.0100958	0.121156	0.0109535	19.0181	19.0464	18.8992	18.8568	18.8857	18.8523	19.1968	19.1576	19.128	19.02	19.0225	19.0764
O15091;A0A0A0MTQ0	Mitochondrial ribonuclease P protein 3	KIAA0391	sp|O15091|MRPP3_HUMAN Mitochondrial ribonuclease P catalytic subunit OS=Homo sapiens OX=9606 GN=PRORP PE=1 SV=2;tr|A0A0A0MTQ0|A0A0A0MTQ0_HUMAN Mitochondrial ribonuclease P catalytic subunit (Fragment) OS=Homo sapiens OX=9606 GN=PRORP PE=1 SV=1	67.315	2	2.7	-0.122933	0.0970796	0.0533354	0.44703	14.0386	13.9333	13.8136	14.083	14.112	13.9594	13.9171	14.0041	14.1236	13.9031	13.9893	13.9924
Q9BZH6;B2RCJ6;Q9NWV7;Q659C9;Q9NVU3	WD repeat-containing protein 11	WDR11;DKFZp434L1715	sp|Q9BZH6|WDR11_HUMAN WD repeat-containing protein 11 OS=Homo sapiens OX=9606 GN=WDR11 PE=1 SV=1;tr|B2RCJ6|B2RCJ6_HUMAN cDNA, FLJ96114, highly similar to Homo sapiens bromodomain and WD repeat domain containing 2 (BRWD2), mRNA OS=Homo sapiens OX=9606 PE=2	136.68	2	2.5	0.122867	0.131368	0.169665	0.0461369	12.549	12.2622	12.4019	12.3098	12.2598	12.2749	12.5659	12.6601	12.5165	12.2736	12.501	12.4588
Q9BVJ6;O60531	U3 small nucleolar RNA-associated protein 14 homolog A	UTP14A	sp|Q9BVJ6|UT14A_HUMAN U3 small nucleolar RNA-associated protein 14 homolog A OS=Homo sapiens OX=9606 GN=UTP14A PE=1 SV=1;tr|O60531|O60531_HUMAN Antigen NY-CO-16 OS=Homo sapiens OX=9606 PE=2 SV=1	87.977	1	1.4	0.122812	0.294631	-0.0160378	0.888216	11.7925	11.446	11.7572	11.2871	11.6617	11.6784	11.6481	11.5219	11.6065	11.6912	11.5497	11.5838
Q13242;A8K3M9;S4R3G0;B4DFT9	Serine/arginine-rich splicing factor 9	SRSF9	sp|Q13242|SRSF9_HUMAN Serine/arginine-rich splicing factor 9 OS=Homo sapiens OX=9606 GN=SRSF9 PE=1 SV=1;tr|A8K3M9|A8K3M9_HUMAN cDNA FLJ76387, highly similar to Homo sapiens splicing factor, arginine/serine-rich 9 (SFRS9), mRNA OS=Homo sapiens OX=9606 PE=2	25.542	1	7.7	0.122638	0.081718	-0.110313	0.11261	14.3603	14.5366	14.4862	14.2048	14.3967	14.4136	14.5365	14.5604	14.5404	14.5937	14.7494	14.6252
O14828;Q6FHJ5	Secretory carrier-associated membrane protein 3	SCAMP3	sp|O14828|SCAM3_HUMAN Secretory carrier-associated membrane protein 3 OS=Homo sapiens OX=9606 GN=SCAMP3 PE=1 SV=3;tr|Q6FHJ5|Q6FHJ5_HUMAN Secretory carrier-associated membrane protein (Fragment) OS=Homo sapiens OX=9606 GN=SCAMP3 PE=2 SV=1	38.287	2	10.4	0.122318	0.0113819	-0.0164652	0.688987	15.1254	15.1884	15.1215	15.0072	14.9805	15.0807	15.175	15.0733	15.076	15.1425	15.0788	15.1524
Q8IZZ5;A0A346D5N4;A0A0R7FJH5;P00748	Coagulation factor XII;Coagulation factor XIIa heavy chain;Beta-factor XIIa part 1;Coagulation factor XIIa light chain	F12	tr|Q8IZZ5|Q8IZZ5_HUMAN Coagulation factor XII-Mie OS=Homo sapiens OX=9606 PE=2 SV=1;tr|A0A346D5N4|A0A346D5N4_HUMAN Coagulation factor XII OS=Homo sapiens OX=9606 GN=F12 PE=4 SV=1;tr|A0A0R7FJH5|A0A0R7FJH5_HUMAN Coagulation factor XII OS=Homo sapiens OX=9606	67.734	4	12.8	0.122306	0.00650695	0.0279221	0.457646	15.3567	15.2959	15.4308	15.2542	15.229	15.2333	15.537	15.5244	15.5881	15.5451	15.532	15.4887
P20674;H3BNX8;H3BRM5;H3BV69	Cytochrome c oxidase subunit 5A, mitochondrial	COX5A	sp|P20674|COX5A_HUMAN Cytochrome c oxidase subunit 5A, mitochondrial OS=Homo sapiens OX=9606 GN=COX5A PE=1 SV=2;tr|H3BNX8|H3BNX8_HUMAN Cytochrome c oxidase polypeptide Va OS=Homo sapiens OX=9606 GN=COX5A PE=1 SV=1;tr|H3BRM5|H3BRM5_HUMAN Cytochrome c oxidas	16.762	7	52.7	-0.122261	0.107385	0.0865446	0.239922	19.4393	19.4092	19.6144	19.7083	19.4964	19.625	19.4147	19.4016	19.4291	19.2295	19.4371	19.3192
B2R4A5;O60783	28S ribosomal protein S14, mitochondrial	MRPS14	tr|B2R4A5|B2R4A5_HUMAN cDNA, FLJ92019, highly similar to Homo sapiens mitochondrial ribosomal protein S14 (MRPS14), nuclear gene encoding mitochondrial protein, mRNA OS=Homo sapiens OX=9606 PE=2 SV=1;sp|O60783|RT14_HUMAN 28S ribosomal protein S14, mitochon	15.158	1	11.7	-0.122218	0.308802	-0.0847705	0.47451	12.9889	12.5554	12.805	13.0346	12.7655	12.9157	12.5816	12.6402	12.8844	12.892	12.7577	12.7108
P54132;B7ZKN7;B7Z2X2;A0A7P0TBM9;A0A3B3IT82;B2RAN0;B7Z8C1;H0YNU5	Bloom syndrome protein	BLM	sp|P54132|BLM_HUMAN Bloom syndrome protein OS=Homo sapiens OX=9606 GN=BLM PE=1 SV=1;tr|B7ZKN7|B7ZKN7_HUMAN DNA helicase OS=Homo sapiens OX=9606 GN=BLM PE=2 SV=1;tr|B7Z2X2|B7Z2X2_HUMAN DNA helicase OS=Homo sapiens OX=9606 PE=2 SV=1;tr|A0A7P0TBM9|A0A7P0TBM9_	159	2	2	-0.121939	0.0880254	-0.120098	0.0922889	16.7436	16.7024	16.5257	16.8116	16.749	16.7769	16.9136	16.6885	16.8401	16.9313	16.9828	16.8885
Q9NVV5;Q53HV5;Q5THU2;Q5T2H3;Q5T2H4;A0A2R8YCJ8	Androgen-induced gene 1 protein	AIG1	sp|Q9NVV5|AIG1_HUMAN Androgen-induced gene 1 protein OS=Homo sapiens OX=9606 GN=AIG1 PE=1 SV=3;tr|Q53HV5|Q53HV5_HUMAN Androgen-induced 1 variant (Fragment) OS=Homo sapiens OX=9606 PE=2 SV=1;tr|Q5THU2|Q5THU2_HUMAN Androgen-induced gene 1 protein OS=Homo sap	27.458	2	10.5	-0.121153	0.0526836	0.0918738	0.127429	16.7408	16.8597	16.9164	16.9575	16.9393	16.9835	16.6829	16.6129	16.6086	16.5104	16.658	16.4603
P35575;A0A024R1U9	Glucose-6-phosphatase	G6PC	sp|P35575|G6PC1_HUMAN Glucose-6-phosphatase catalytic subunit 1 OS=Homo sapiens OX=9606 GN=G6PC1 PE=1 SV=2;tr|A0A024R1U9|A0A024R1U9_HUMAN Glucose-6-phosphatase OS=Homo sapiens OX=9606 GN=G6PC PE=3 SV=1	40.483	2	10.6	-0.120381	0.140291	0.116916	0.150909	15.4892	15.3738	15.4675	15.7235	15.3675	15.6006	15.252	15.2452	15.1949	15.0413	15.1666	15.1335
O95140;B7Z3H8;A0A6Q8PGS9;A0A6Q8PGV8;A0A6Q8PFJ4;B3KM52;B3KMR3;A0A6Q8PGA3	Mitofusin-2	MFN2	sp|O95140|MFN2_HUMAN Mitofusin-2 OS=Homo sapiens OX=9606 GN=MFN2 PE=1 SV=3;tr|B7Z3H8|B7Z3H8_HUMAN cDNA FLJ57997, highly similar to Transmembrane GTPase MFN2 OS=Homo sapiens OX=9606 PE=2 SV=1;tr|A0A6Q8PGS9|A0A6Q8PGS9_HUMAN Mitofusin-2 OS=Homo sapiens OX=960	86.401	1	2.2	0.120376	0.32992	-0.06294	0.604405	14.5791	14.4639	14.6116	14.1376	14.5952	14.5608	14.3798	14.4321	14.5876	14.3504	14.6177	14.6202
B4E1X7;Q13137;D6REB0	Calcium-binding and coiled-coil domain-containing protein 2	CALCOCO2	tr|B4E1X7|B4E1X7_HUMAN cDNA FLJ55292, highly similar to Homo sapiens nuclear domain 10 protein (NDP52), mRNA OS=Homo sapiens OX=9606 PE=2 SV=1;sp|Q13137|CACO2_HUMAN Calcium-binding and coiled-coil domain-containing protein 2 OS=Homo sapiens OX=9606 GN=CALC	40.569	1	9.5	-0.120253	0.160733	-0.0651559	0.431818	13.4009	13.5763	13.5131	13.5175	13.7515	13.5821	13.3686	13.4178	13.4333	13.2962	13.5495	13.5694
Q13404;I3L0A0;A0A0A0MSL3;G3V2F7	Ubiquitin-conjugating enzyme E2 variant 1	UBE2V1;TMEM189-UBE2V1	sp|Q13404|UB2V1_HUMAN Ubiquitin-conjugating enzyme E2 variant 1 OS=Homo sapiens OX=9606 GN=UBE2V1 PE=1 SV=2;tr|I3L0A0|I3L0A0_HUMAN HCG2044781 OS=Homo sapiens OX=9606 GN=PEDS1-UBE2V1 PE=3 SV=1;tr|A0A0A0MSL3|A0A0A0MSL3_HUMAN Ubiquitin-conjugating enzyme E2 v	16.495	1	22.4	0.120201	0.201124	0.21227	0.0355834	15.8962	15.897	15.6	15.7052	15.7623	15.565	15.8752	16.1223	15.9864	15.746	15.754	15.847
P18827	Syndecan-1	SDC1	sp|P18827|SDC1_HUMAN Syndecan-1 OS=Homo sapiens OX=9606 GN=SDC1 PE=1 SV=3	32.461	3	15.8	0.119923	0.00994097	0.0215381	0.585314	15.1537	15.0963	15.1583	14.9553	15.0575	15.0357	15.2193	15.1845	15.2587	15.2512	15.1952	15.1514
O75795	UDP-glucuronosyltransferase 2B17	UGT2B17	sp|O75795|UDB17_HUMAN UDP-glucuronosyltransferase 2B17 OS=Homo sapiens OX=9606 GN=UGT2B17 PE=1 SV=1	61.095	22	46	-0.119808	0.049335	0.169589	0.00980617	20.9223	20.8482	20.9181	21.1065	20.8942	21.0473	20.6656	20.6439	20.7021	20.4838	20.5779	20.4412
Q96DV4;B2R894	39S ribosomal protein L38, mitochondrial	MRPL38	sp|Q96DV4|RM38_HUMAN 39S ribosomal protein L38, mitochondrial OS=Homo sapiens OX=9606 GN=MRPL38 PE=1 SV=2;tr|B2R894|B2R894_HUMAN Mitochondrial ribosomal protein L38, isoform CRA_b OS=Homo sapiens OX=9606 GN=MRPL38 PE=1 SV=1	44.596	1	5.8	0.119729	0.239869	0.0658016	0.50842	12.6319	12.6876	12.5489	12.332	12.6105	12.5666	12.5752	12.3749	12.6957	12.3476	12.5004	12.6004
O14976;B4DS37;Q59HA5	Cyclin-G-associated kinase	GAK	sp|O14976|GAK_HUMAN Cyclin-G-associated kinase OS=Homo sapiens OX=9606 GN=GAK PE=1 SV=2;tr|B4DS37|B4DS37_HUMAN cDNA FLJ58258, highly similar to Cyclin G-associated kinase OS=Homo sapiens OX=9606 PE=2 SV=1;tr|Q59HA5|Q59HA5_HUMAN Cyclin G-associated kinase v	143.19	2	1.5	-0.119352	0.139713	-0.0435667	0.572203	13.1663	12.9962	13.0751	13.1463	13.251	13.1983	13.1839	13.2932	13.0052	13.2628	13.259	13.0912
Q53GS9;B9A018;B7Z7L9;A0A087X1B2	U4/U6.U5 tri-snRNP-associated protein 2	USP39	sp|Q53GS9|SNUT2_HUMAN U4/U6.U5 tri-snRNP-associated protein 2 OS=Homo sapiens OX=9606 GN=USP39 PE=1 SV=2;tr|B9A018|B9A018_HUMAN U4/U6.U5 tri-snRNP-associated protein 2 OS=Homo sapiens OX=9606 GN=USP39 PE=1 SV=1;tr|B7Z7L9|B7Z7L9_HUMAN cDNA FLJ56173, highly	65.38	1	5	-0.119207	0.32681	0.0453639	0.703374	11.6963	11.4871	11.7658	11.7718	11.6342	11.9009	11.5243	11.4898	11.5989	11.6102	11.2081	11.6586
P54709;C9JXZ1;C9JA36;D3DNF9	Sodium/potassium-transporting ATPase subunit beta-3	ATP1B3	sp|P54709|AT1B3_HUMAN Sodium/potassium-transporting ATPase subunit beta-3 OS=Homo sapiens OX=9606 GN=ATP1B3 PE=1 SV=1;tr|C9JXZ1|C9JXZ1_HUMAN Sodium/potassium-transporting ATPase subunit beta-3 (Fragment) OS=Homo sapiens OX=9606 GN=ATP1B3 PE=1 SV=1;tr|C9JA3	31.512	1	5.4	-0.119193	0.221176	0.103026	0.285971	13.8459	13.9943	13.7875	13.7957	14.0491	14.1406	14.1619	13.9622	14.0994	13.9049	13.927	14.0825
P16260;V9GZ24;B4DPV4;B4DHV9	Graves disease carrier protein	SLC25A16	sp|P16260|GDC_HUMAN Graves disease carrier protein OS=Homo sapiens OX=9606 GN=SLC25A16 PE=1 SV=3;tr|V9GZ24|V9GZ24_HUMAN Graves disease carrier protein (Fragment) OS=Homo sapiens OX=9606 GN=SLC25A16 PE=1 SV=1;tr|B4DPV4|B4DPV4_HUMAN cDNA FLJ60777, highly sim	36.223	1	7.8	0.119087	0.336758	-0.219489	0.0916902	12.1556	12.2405	12.0402	12.0826	11.9807	12.0158	11.7069	11.583	12.0701	11.8749	11.9384	12.2052
P60983;G3V4P8;O60234;M0QYG8;M0R1D2;M0R0C1;M0QYJ8	Glia maturation factor beta;Glia maturation factor gamma	GMFB;GMFG	sp|P60983|GMFB_HUMAN Glia maturation factor beta OS=Homo sapiens OX=9606 GN=GMFB PE=1 SV=2;tr|G3V4P8|G3V4P8_HUMAN Glia maturation factor beta (Fragment) OS=Homo sapiens OX=9606 GN=GMFB PE=1 SV=1;sp|O60234|GMFG_HUMAN Glia maturation factor gamma OS=Homo sap	16.713	4	41.5	0.119058	0.0252765	-0.0387941	0.41521	16.7449	16.7414	16.8366	16.6382	16.7523	16.5753	16.8464	16.8518	16.8729	16.9395	16.855	16.8931
P49454;Q9UHT7;A0A087WTY4	Centromere protein F	CENPF	sp|P49454|CENPF_HUMAN Centromere protein F OS=Homo sapiens OX=9606 GN=CENPF PE=1 SV=3;tr|Q9UHT7|Q9UHT7_HUMAN PRO1779 OS=Homo sapiens OX=9606 PE=2 SV=1;tr|A0A087WTY4|A0A087WTY4_HUMAN Centromere protein F OS=Homo sapiens OX=9606 GN=CENPF PE=1 SV=1	357.52	1	0.2	-0.119028	0.113167	-0.0944236	0.199021	14.3094	14.3805	14.2791	14.4301	14.3508	14.5453	14.5401	14.3056	14.2746	14.4384	14.4749	14.4903
P54855;A0A0G2JMZ5	UDP-glucuronosyltransferase 2B15	UGT2B15	sp|P54855|UDB15_HUMAN UDP-glucuronosyltransferase 2B15 OS=Homo sapiens OX=9606 GN=UGT2B15 PE=1 SV=3;tr|A0A0G2JMZ5|A0A0G2JMZ5_HUMAN UDP-glucuronosyltransferase OS=Homo sapiens OX=9606 GN=UGT2B15 PE=1 SV=1	61.036	7	42.5	-0.118814	0.00447067	0.0954251	0.0153341	18.6876	18.7014	18.7289	18.8525	18.7777	18.8442	18.7479	18.7169	18.7418	18.6123	18.6992	18.609
Q2TB10;B7Z4V7	Zinc finger protein 800	ZNF800	sp|Q2TB10|ZN800_HUMAN Zinc finger protein 800 OS=Homo sapiens OX=9606 GN=ZNF800 PE=1 SV=1;tr|B7Z4V7|B7Z4V7_HUMAN cDNA FLJ50087 OS=Homo sapiens OX=9606 PE=2 SV=1	75.235	2	2.9	-0.118464	0.491595	-0.178948	0.305751	14.319	14.4451	14.2525	14.0896	14.3285	14.9539	14.442	14.2799	14.3538	14.5589	14.5422	14.5113
H0YC42;A5Y5A3;E5RFR7;H0YC44		TPD52	tr|H0YC42|H0YC42_HUMAN Uncharacterized protein OS=Homo sapiens OX=9606 PE=1 SV=2;tr|A5Y5A3|A5Y5A3_HUMAN PC1/MRPS28 fusion protein OS=Homo sapiens OX=9606 PE=2 SV=1;tr|E5RFR7|E5RFR7_HUMAN Tumor protein D52 OS=Homo sapiens OX=9606 GN=TPD52 PE=1 SV=1;tr|H0YC4	31.17	1	30.2	-0.117989	0.115535	-0.104423	0.158475	13.5651	13.4426	13.676	13.7055	13.6714	13.6609	13.5827	13.7039	13.6572	13.6065	13.8345	13.816
Q9BWE0;E7EVL6;C9JZE3;C9JYJ8;A0A090N8Z2;A8K9F5;A0A090N8H1	Replication initiator 1	REPIN1	sp|Q9BWE0|REPI1_HUMAN Replication initiator 1 OS=Homo sapiens OX=9606 GN=REPIN1 PE=1 SV=1;tr|E7EVL6|E7EVL6_HUMAN Replication initiator 1 (Fragment) OS=Homo sapiens OX=9606 GN=REPIN1 PE=1 SV=1;tr|C9JZE3|C9JZE3_HUMAN Replication initiator 1 (Fragment) OS=Hom	63.574	1	2.8	0.117896	0.722283	0.413734	1	7.83364	8.27798	8.46686	7.8711	8.98504	7.36864	7.59727	7.84262	7.79176	7.4858	7.26036	7.24428
Q9Y6E2;B5MCE7;B5MCH7;B7Z4K8;E7ETZ4;B3KM68;A0A024RA42	Basic leucine zipper and W2 domain-containing protein 2	BZW2	sp|Q9Y6E2|BZW2_HUMAN Basic leucine zipper and W2 domain-containing protein 2 OS=Homo sapiens OX=9606 GN=BZW2 PE=1 SV=1;tr|B5MCE7|B5MCE7_HUMAN Basic leucine zipper and W2 domain-containing protein 2 OS=Homo sapiens OX=9606 GN=BZW2 PE=1 SV=1;tr|B5MCH7|B5MCH7	48.162	1	4.3	0.117839	0.0449222	-0.00777359	0.883611	14.4692	14.5082	14.3323	14.3165	14.3442	14.2955	14.3625	14.3393	14.3289	14.4297	14.2519	14.3724
Q13435;Q7Z3K9;E9PPJ0;H0YCG1	Splicing factor 3B subunit 2	SF3B2;DKFZp781L0540	sp|Q13435|SF3B2_HUMAN Splicing factor 3B subunit 2 OS=Homo sapiens OX=9606 GN=SF3B2 PE=1 SV=2;tr|Q7Z3K9|Q7Z3K9_HUMAN Uncharacterized protein DKFZp781L0540 (Fragment) OS=Homo sapiens OX=9606 GN=DKFZp781L0540 PE=2 SV=1;tr|E9PPJ0|E9PPJ0_HUMAN Splicing factor	100.23	3	4.8	0.117702	0.0105919	-0.0403723	0.3117	15.4859	15.4549	15.4695	15.2975	15.3876	15.3722	15.3562	15.3989	15.4378	15.4274	15.3842	15.5024
P61586;A0A024R324;C9JX21;A0A7I2V3G1;C9JNR4;B4DKN9;A0A7I2YQV1;A0A7I2V5E6;C9JRM1	Transforming protein RhoA	RHOA	sp|P61586|RHOA_HUMAN Transforming protein RhoA OS=Homo sapiens OX=9606 GN=RHOA PE=1 SV=1;tr|A0A024R324|A0A024R324_HUMAN Epididymis secretory sperm binding protein OS=Homo sapiens OX=9606 GN=RHOA PE=2 SV=1;tr|C9JX21|C9JX21_HUMAN Transforming protein RhoA OS	21.768	2	60.6	-0.117589	0.0187123	0.0134526	0.757197	14.928	15.0378	15.0169	15.1043	15.1182	15.113	14.8357	14.8026	14.9202	14.8835	14.8623	14.7724
Q53FW5			tr|Q53FW5|Q53FW5_HUMAN Flavin-containing monooxygenase (Fragment) OS=Homo sapiens OX=9606 PE=2 SV=1	59.951	24	55.6	-0.117527	0.0215939	0.109543	0.0297723	20.6558	20.6563	20.7592	20.8323	20.7579	20.8337	20.1761	20.1687	20.2033	20.0253	20.1603	20.0339
Q6P1M0;B3KQE8;B3KNH1;A0A024R8D2;Q9BTA1	Long-chain fatty acid transport protein 4	SLC27A4	sp|Q6P1M0|S27A4_HUMAN Long-chain fatty acid transport protein 4 OS=Homo sapiens OX=9606 GN=SLC27A4 PE=1 SV=1;tr|B3KQE8|B3KQE8_HUMAN cDNA FLJ90350 fis, clone NT2RP2003210, highly similar to Long-chain fatty acid transport protein 4 OS=Homo sapiens OX=9606 P	72.063	1	3	-0.117481	0.0038545	0.0144816	0.659196	14.3037	14.3223	14.3578	14.4101	14.4343	14.4919	14.4701	14.4377	14.4204	14.3923	14.4289	14.4635
A0A6V6XYD4;A0A0B7MGD3		HLA-B	tr|A0A6V6XYD4|A0A6V6XYD4_HUMAN MHC class I antigen OS=Homo sapiens OX=9606 GN=HLA-B PE=3 SV=1;tr|A0A0B7MGD3|A0A0B7MGD3_HUMAN MHC class I antigen OS=Homo sapiens OX=9606 GN=HLA-B PE=3 SV=1	40.519	1	20.2	-0.117337	0.0770231	0.207111	0.00566143	15.0013	14.9769	14.9831	15.1828	14.9785	15.1521	15.0039	14.9246	15.0375	14.6709	14.8395	14.8341
O60613;A0A087X1G7	15 kDa selenoprotein	42248	sp|O60613|SEP15_HUMAN Selenoprotein F OS=Homo sapiens OX=9606 GN=SELENOF PE=1 SV=4;tr|A0A087X1G7|A0A087X1G7_HUMAN Selenoprotein F OS=Homo sapiens OX=9606 GN=SELENOF PE=1 SV=1	18.092	3	35.2	-0.11723	0.141999	0.0399889	0.599576	14.9547	14.8373	14.7462	15.1446	14.8567	14.8886	14.6734	14.6997	14.7524	14.7232	14.6423	14.64
Q9HB90;Q9NQL2;D3DPT8;B4DQG4;B4DQ03	Ras-related GTP-binding protein C;Ras-related GTP-binding protein D	RRAGC;RRAGD	sp|Q9HB90|RRAGC_HUMAN Ras-related GTP-binding protein C OS=Homo sapiens OX=9606 GN=RRAGC PE=1 SV=1;sp|Q9NQL2|RRAGD_HUMAN Ras-related GTP-binding protein D OS=Homo sapiens OX=9606 GN=RRAGD PE=1 SV=1;tr|D3DPT8|D3DPT8_HUMAN Ras-related GTP-binding protein OS=	44.223	2	5.3	0.117018	0.0852684	-0.123398	0.0716206	14.1379	13.9211	13.9474	13.8458	13.8893	13.9202	14.0804	14.056	14.0484	14.2648	14.0672	14.223
O00625;A0A024RBX6	Pirin	PIR	sp|O00625|PIR_HUMAN Pirin OS=Homo sapiens OX=9606 GN=PIR PE=1 SV=1;tr|A0A024RBX6|A0A024RBX6_HUMAN Pirin (Iron-binding nuclear protein), isoform CRA_a OS=Homo sapiens OX=9606 GN=PIR PE=3 SV=1	32.113	2	9.7	-0.116959	0.0338619	-0.0149892	0.760994	14.9661	14.9425	14.8496	15.1294	14.9627	15.017	14.9733	14.9978	14.9037	14.9696	15.0101	14.94
P61011;G3V480;A0A7I2V584;G3V4F7;B4DDS7;A0A7I2V5K0;A0A7P0PJI2;A0A7I2V5S0	Signal recognition particle 54 kDa protein	SRP54	sp|P61011|SRP54_HUMAN Signal recognition particle 54 kDa protein OS=Homo sapiens OX=9606 GN=SRP54 PE=1 SV=1;tr|G3V480|G3V480_HUMAN Signal recognition particle 54 kDa protein OS=Homo sapiens OX=9606 GN=SRP54 PE=1 SV=2;tr|A0A7I2V584|A0A7I2V584_HUMAN Signal r	55.704	7	15.1	0.116923	0.0797018	0.176067	0.0144926	17.0973	17.2266	17.0056	17.0286	17.0284	16.9219	17.3436	17.2902	17.1877	17.1278	17.0362	17.1293
Q9Y265;B5BUB1;A0A384MTR5;E7ETR0;B3KRS7;H7C4G5	RuvB-like 1	RUVBL1	sp|Q9Y265|RUVB1_HUMAN RuvB-like 1 OS=Homo sapiens OX=9606 GN=RUVBL1 PE=1 SV=1;tr|B5BUB1|B5BUB1_HUMAN RuvB-like helicase (Fragment) OS=Homo sapiens OX=9606 GN=RUVBL1 PE=2 SV=1;tr|A0A384MTR5|A0A384MTR5_HUMAN RuvB-like helicase OS=Homo sapiens OX=9606 PE=2 SV	50.227	6	17.8	0.116917	0.0114387	-0.0276478	0.48591	16.4442	16.4805	16.4966	16.289	16.4441	16.3375	16.5034	16.5241	16.545	16.5312	16.5477	16.5767
P53384;I3L518;I3L3A0	Cytosolic Fe-S cluster assembly factor NUBP1	NUBP1	sp|P53384|NUBP1_HUMAN Cytosolic Fe-S cluster assembly factor NUBP1 OS=Homo sapiens OX=9606 GN=NUBP1 PE=1 SV=2;tr|I3L518|I3L518_HUMAN Cytosolic Fe-S cluster assembly factor NUBP1 (Fragment) OS=Homo sapiens OX=9606 GN=NUBP1 PE=1 SV=1;tr|I3L3A0|I3L3A0_HUMAN C	34.534	1	5.9	-0.116889	0.3436	0.010043	0.933707	11.9502	12.0099	11.825	12.071	12.2705	11.7942	11.9252	12.1416	11.9302	11.8052	12.0748	12.087
P08603;A0A024R984;A8K5T0;A0A024R962;Q5TFM2;A0A0D9SG88;Q14006	Complement factor H	CFH;hCG_40889;HF	sp|P08603|CFAH_HUMAN Complement factor H OS=Homo sapiens OX=9606 GN=CFH PE=1 SV=4;tr|A0A024R984|A0A024R984_HUMAN HCG40889, isoform CRA_a OS=Homo sapiens OX=9606 GN=hCG_40889 PE=4 SV=1;tr|A8K5T0|A8K5T0_HUMAN cDNA FLJ75416, highly similar to Homo sapiens com	139.09	2	3.5	-0.116802	0.133428	-0.0973132	0.203854	13.733	13.8598	13.5954	13.7964	13.9474	13.7948	13.6019	13.5888	13.4701	13.7038	13.555	13.6938
P20815;B7Z3P6;Q53GC3;B2R9K2;Q14V85	Cytochrome P450 3A5	CYP3A5	sp|P20815|CP3A5_HUMAN Cytochrome P450 3A5 OS=Homo sapiens OX=9606 GN=CYP3A5 PE=1 SV=1;tr|B7Z3P6|B7Z3P6_HUMAN cDNA FLJ56918, highly similar to Cytochrome P450 3A5 OS=Homo sapiens OX=9606 PE=2 SV=1;tr|Q53GC3|Q53GC3_HUMAN Cytochrome P450, family 3, subfamily	57.108	28	52.2	-0.116752	0.021801	0.0340079	0.451039	21.0992	21.1266	21.0943	21.1984	21.2214	21.2506	21.343	21.3358	21.2533	21.2252	21.3791	21.2258
Q9P016;A0A024R3M1	Thymocyte nuclear protein 1	THYN1	sp|Q9P016|THYN1_HUMAN Thymocyte nuclear protein 1 OS=Homo sapiens OX=9606 GN=THYN1 PE=1 SV=1;tr|A0A024R3M1|A0A024R3M1_HUMAN Thymocyte nuclear protein 1 OS=Homo sapiens OX=9606 GN=THYN1 PE=4 SV=1	25.697	2	14.7	0.116457	0.15152	-0.0123158	0.873232	14.4585	14.2375	14.5513	14.3186	14.1887	14.3907	14.3454	14.3576	14.3945	14.3334	14.4534	14.3477
Q9NT62;F8WDI0	Ubiquitin-like-conjugating enzyme ATG3	ATG3	sp|Q9NT62|ATG3_HUMAN Ubiquitin-like-conjugating enzyme ATG3 OS=Homo sapiens OX=9606 GN=ATG3 PE=1 SV=1;tr|F8WDI0|F8WDI0_HUMAN Ubiquitin-like-conjugating enzyme ATG3 OS=Homo sapiens OX=9606 GN=ATG3 PE=1 SV=1	35.864	2	15.3	-0.116304	0.0794641	-0.0170342	0.781787	14.3424	14.2982	14.3487	14.5021	14.5054	14.3307	14.3111	14.4039	14.4249	14.4702	14.4407	14.2801
Q96HY6	DDRGK domain-containing protein 1	DDRGK1	sp|Q96HY6|DDRGK_HUMAN DDRGK domain-containing protein 1 OS=Homo sapiens OX=9606 GN=DDRGK1 PE=1 SV=2	35.61	3	15.3	-0.116285	0.0925319	-0.00162812	0.979828	14.8932	14.8657	14.8706	15.0988	14.9464	14.9332	14.9082	15.1192	14.8731	14.9345	15.0071	14.9638
Q01433;A0A590UJX5;A0A7P0Z4H6;A0A5F9UK94;H0Y360;B2RB47;A0A7P0T999;E9PJF6	AMP deaminase 2	AMPD2	sp|Q01433|AMPD2_HUMAN AMP deaminase 2 OS=Homo sapiens OX=9606 GN=AMPD2 PE=1 SV=2;tr|A0A590UJX5|A0A590UJX5_HUMAN AMP deaminase 2 OS=Homo sapiens OX=9606 GN=AMPD2 PE=1 SV=2;tr|A0A7P0Z4H6|A0A7P0Z4H6_HUMAN AMP deaminase 2 OS=Homo sapiens OX=9606 GN=AMPD2 PE=4	100.69	1	0.8	0.116044	0.0200101	-0.111894	0.0237668	12.0163	11.9809	11.9306	11.8618	11.87	11.8479	11.9971	12.1503	12.1167	12.2092	12.2411	12.1495
Q00013;B4E325;Q53F93;A8MTH1	55 kDa erythrocyte membrane protein	MPP1	sp|Q00013|EM55_HUMAN 55 kDa erythrocyte membrane protein OS=Homo sapiens OX=9606 GN=MPP1 PE=1 SV=2;tr|B4E325|B4E325_HUMAN 55 kDa erythrocyte membrane protein OS=Homo sapiens OX=9606 PE=2 SV=1;tr|Q53F93|Q53F93_HUMAN 55 kDa erythrocyte membrane protein (Frag	52.296	1	2.6	0.116	0.0570371	0.0659395	0.251279	13.6213	13.7917	13.6462	13.5569	13.5535	13.6008	13.5289	13.6676	13.723	13.5954	13.5793	13.547
O14521;A0A0S2Z4J3;Q6UWH2	Succinate dehydrogenase [ubiquinone] cytochrome b small subunit, mitochondrial	SDHD;UNQ5809	sp|O14521|DHSD_HUMAN Succinate dehydrogenase [ubiquinone] cytochrome b small subunit, mitochondrial OS=Homo sapiens OX=9606 GN=SDHD PE=1 SV=1;tr|A0A0S2Z4J3|A0A0S2Z4J3_HUMAN Succinate dehydrogenase [ubiquinone] cytochrome b small subunit (Fragment) OS=Homo	17.043	2	20.8	-0.115924	0.26577	0.235478	0.0368856	16.5126	16.4956	16.4225	16.8031	16.3624	16.6129	16.2419	16.2252	16.2085	15.8229	16.1098	16.0364
P23258;A0A7P0T9G6;Q9NRH3;K7EKE5;A0A1B4Z394	Tubulin gamma-1 chain;Tubulin gamma-2 chain	TUBG1;TUBG2	sp|P23258|TBG1_HUMAN Tubulin gamma-1 chain OS=Homo sapiens OX=9606 GN=TUBG1 PE=1 SV=2;tr|A0A7P0T9G6|A0A7P0T9G6_HUMAN Tubulin gamma-1 chain OS=Homo sapiens OX=9606 GN=TUBG1 PE=4 SV=1;sp|Q9NRH3|TBG2_HUMAN Tubulin gamma-2 chain OS=Homo sapiens OX=9606 GN=TUBG	51.169	1	5.8	-0.115869	0.0425349	0.175905	0.00526534	12.7322	12.7644	12.6154	12.7758	12.8556	12.8283	12.8927	12.9266	12.8721	12.7049	12.8168	12.6419
B7ZA60			tr|B7ZA60|B7ZA60_HUMAN NAD-dependent protein deacetylase OS=Homo sapiens OX=9606 PE=2 SV=1	28.581	1	19.5	0.115861	0.0373088	-0.0093218	0.851762	14.1556	14.2418	14.089	14.0011	14.0516	14.0861	14.1441	14.1686	14.0332	14.1495	14.1545	14.0699
P67812;H0YNG3;Q6IAM7;A0A024RC78;H0YNX5;H0YKT4;Q7Z4Z6	Signal peptidase complex catalytic subunit SEC11A;Signal peptidase complex catalytic subunit SEC11	SEC11A;SPC18;SEC11L1	sp|P67812|SC11A_HUMAN Signal peptidase complex catalytic subunit SEC11A OS=Homo sapiens OX=9606 GN=SEC11A PE=1 SV=1;tr|H0YNG3|H0YNG3_HUMAN Signal peptidase complex catalytic subunit SEC11 OS=Homo sapiens OX=9606 GN=SEC11A PE=1 SV=1;tr|Q6IAM7|Q6IAM7_HUMAN S	20.625	2	10.6	-0.115011	0.0572515	0.080039	0.166892	15.1159	15.2372	15.2035	15.3179	15.2493	15.3345	15.1162	14.9243	15.067	14.9321	15.0235	14.9119
Q9NPD5;Q7Z454;B3KP78;A0A024RAX6;A0A0A6YYJ9;H0YGG9	Solute carrier organic anion transporter family member 1B3	SLCO1B3;SLC21A8	sp|Q9NPD5|SO1B3_HUMAN Solute carrier organic anion transporter family member 1B3 OS=Homo sapiens OX=9606 GN=SLCO1B3 PE=1 SV=1;tr|Q7Z454|Q7Z454_HUMAN Solute carrier organic anion transporter family member OS=Homo sapiens OX=9606 GN=SLC21A8 PE=2 SV=1;tr|B3KP	77.402	1	1.4	0.114832	0.178311	0.00833167	0.918649	14.7537	14.7701	14.9308	14.5326	14.8119	14.7656	14.4047	14.4492	14.5861	14.3855	14.4997	14.5298
P54652;A0A384MDT7;A0A024R6B5;B3KUS2	Heat shock-related 70 kDa protein 2	HSPA2	sp|P54652|HSP72_HUMAN Heat shock-related 70 kDa protein 2 OS=Homo sapiens OX=9606 GN=HSPA2 PE=1 SV=1;tr|A0A384MDT7|A0A384MDT7_HUMAN Epididymis secretory sperm binding protein OS=Homo sapiens OX=9606 PE=2 SV=1;tr|A0A024R6B5|A0A024R6B5_HUMAN Heat shock 70kDa	70.02	1	21.4	-0.114612	0.421362	0.0519539	0.71205	13.5424	13.2363	13.5083	13.7899	13.4525	13.3885	13.8618	13.8005	13.3852	13.6829	13.5653	13.6434
O60218	Aldo-keto reductase family 1 member B10	AKR1B10	sp|O60218|AK1BA_HUMAN Aldo-keto reductase family 1 member B10 OS=Homo sapiens OX=9606 GN=AKR1B10 PE=1 SV=2	36.019	9	41.1	0.114575	0.132022	0.063853	0.383305	17.7415	17.7671	17.6058	17.5074	17.657	17.6064	18.2934	18.2698	18.249	18.0514	18.2249	18.3443
Q9BUH6	Protein PAXX	C9orf142	sp|Q9BUH6|PAXX_HUMAN Protein PAXX OS=Homo sapiens OX=9606 GN=PAXX PE=1 SV=2	21.639	2	11.8	0.114171	0.110865	-0.038968	0.56515	14.3142	14.2688	14.2915	14.1025	14.2126	14.2168	14.1079	14.1099	14.3399	14.3118	14.1325	14.2304
Q14061;H7C4E5;C9J8T6	Cytochrome c oxidase copper chaperone	COX17	sp|Q14061|COX17_HUMAN Cytochrome c oxidase copper chaperone OS=Homo sapiens OX=9606 GN=COX17 PE=1 SV=2;tr|H7C4E5|H7C4E5_HUMAN Cytochrome c oxidase copper chaperone (Fragment) OS=Homo sapiens OX=9606 GN=COX17 PE=1 SV=1;tr|C9J8T6|C9J8T6_HUMAN Cytochrome c ox	6.9151	4	77.8	0.114128	0.0413567	0.0100741	0.841561	17.4138	17.5147	17.5475	17.3356	17.4932	17.3048	17.2831	17.3052	17.2851	17.2929	17.29	17.2603
P00738;J3QLC9	Haptoglobin;Haptoglobin alpha chain;Haptoglobin beta chain	HP	sp|P00738|HPT_HUMAN Haptoglobin OS=Homo sapiens OX=9606 GN=HP PE=1 SV=1;tr|J3QLC9|J3QLC9_HUMAN Haptoglobin (Fragment) OS=Homo sapiens OX=9606 GN=HP PE=1 SV=1	45.205	24	63.1	0.11383	0.130869	-0.00443893	0.950275	21.5313	21.6199	21.4789	21.4504	21.4195	21.4188	21.3524	21.0942	21.3328	21.288	21.1616	21.3431
Q9NUQ6;A0A024R3V0;F8VT91;C9JKE4;F8VZ02;C9JGM8;C9JW67;F8W6C2;B8ZZZ7;C9J8M7;F2Z2S1	SPATS2-like protein	SPATS2L;DNAPTP6	sp|Q9NUQ6|SPS2L_HUMAN SPATS2-like protein OS=Homo sapiens OX=9606 GN=SPATS2L PE=1 SV=2;tr|A0A024R3V0|A0A024R3V0_HUMAN DNA polymerase-transactivated protein 6, isoform CRA_a OS=Homo sapiens OX=9606 GN=DNAPTP6 PE=3 SV=1;tr|F8VT91|F8VT91_HUMAN SPATS2-like pro	61.728	3	7.5	0.113777	0.0317264	-0.0529524	0.275111	15.7491	15.7867	15.7309	15.5682	15.7377	15.6195	15.7161	15.612	15.6223	15.7098	15.6616	15.7378
P53007;Q6LAP8;D9HTE9;B4DP62	Tricarboxylate transport protein, mitochondrial	SLC25A1	sp|P53007|TXTP_HUMAN Tricarboxylate transport protein, mitochondrial OS=Homo sapiens OX=9606 GN=SLC25A1 PE=1 SV=2;tr|Q6LAP8|Q6LAP8_HUMAN Mitochondrial citrate transport protein (Fragment) OS=Homo sapiens OX=9606 PE=3 SV=1;tr|D9HTE9|D9HTE9_HUMAN Plasma memb	34.012	12	48.2	-0.113375	0.0536484	0.0755934	0.176779	19.166	19.2404	19.311	19.4259	19.2815	19.3501	19.3297	19.2234	19.265	19.1333	19.269	19.189
Q96PZ0;E7EUH7;B3KY42;B3KRB2	Pseudouridylate synthase 7 homolog	PUS7	sp|Q96PZ0|PUS7_HUMAN Pseudouridylate synthase 7 homolog OS=Homo sapiens OX=9606 GN=PUS7 PE=1 SV=2;tr|E7EUH7|E7EUH7_HUMAN Pseudouridylate synthase 7 homolog OS=Homo sapiens OX=9606 GN=PUS7 PE=1 SV=1;tr|B3KY42|B3KY42_HUMAN cDNA FLJ46788 fis, clone TRACH30288	75.035	1	4.4	-0.113229	0.357217	0.00586897	0.961136	12.1123	11.7778	12.0079	11.8363	12.2589	12.1425	12.125	12.0418	11.8364	12.0546	11.8979	12.0332
Q9BZV1;K7EJ02;K7EP32	UBX domain-containing protein 6	UBXN6	sp|Q9BZV1|UBXN6_HUMAN UBX domain-containing protein 6 OS=Homo sapiens OX=9606 GN=UBXN6 PE=1 SV=1;tr|K7EJ02|K7EJ02_HUMAN UBX domain-containing protein 6 (Fragment) OS=Homo sapiens OX=9606 GN=UBXN6 PE=1 SV=9;tr|K7EP32|K7EP32_HUMAN UBX domain-containing prote	49.753	1	2.7	0.113145	0.17367	-0.186678	0.035617	12.3729	12.372	12.1681	12.2046	12.1717	12.1973	12.1763	12.3983	12.4174	12.4255	12.4884	12.6382
O43657;A0A087WZU5;A0A024RCI0;B4DRB0;B4DUZ1;B3KQJ7;Q59ED5;A0A087WYV6	Tetraspanin-6;Tetraspanin	TSPAN6	sp|O43657|TSN6_HUMAN Tetraspanin-6 OS=Homo sapiens OX=9606 GN=TSPAN6 PE=1 SV=1;tr|A0A087WZU5|A0A087WZU5_HUMAN Tetraspanin-6 OS=Homo sapiens OX=9606 GN=TSPAN6 PE=1 SV=1;tr|A0A024RCI0|A0A024RCI0_HUMAN Tetraspanin 6, isoform CRA_a OS=Homo sapiens OX=9606 GN=T	27.563	1	10.2	-0.113035	0.0992733	0.0298356	0.643145	14.0404	14.1597	14.3166	14.2528	14.2615	14.3416	14.5664	14.5402	14.496	14.4462	14.5787	14.4882
Q8N6H7;B4E327;A0A0D9SF70;G5E9L0;E9PQP3;B3KV00;H0YDN9;E9PMU9	ADP-ribosylation factor GTPase-activating protein 2	ARFGAP2	sp|Q8N6H7|ARFG2_HUMAN ADP-ribosylation factor GTPase-activating protein 2 OS=Homo sapiens OX=9606 GN=ARFGAP2 PE=1 SV=1;tr|B4E327|B4E327_HUMAN cDNA FLJ58830, highly similar to Homo sapiens zinc finger protein 289, ID1 regulated (ZNF289), mRNA OS=Homo sapien	56.72	1	3.5	0.113004	0.0192691	-0.0212855	0.61426	14.3178	14.2755	14.4145	14.2069	14.2281	14.2338	14.3589	14.3731	14.3489	14.3067	14.4254	14.4127
P21127;A0A0D9SEN2;A0A0D9SER5;A0A0D9SEI3;B4E3D9;Q3SWV2;Q5QPR3;A0A087WYI9;A0A087X1I0;Q6PK02;Q9UQ88	Cyclin-dependent kinase 11B;Cyclin-dependent kinase 11A	CDK11B;CDC2L2;CDK11A;CDC2L1	sp|P21127|CD11B_HUMAN Cyclin-dependent kinase 11B OS=Homo sapiens OX=9606 GN=CDK11B PE=1 SV=4;tr|A0A0D9SEN2|A0A0D9SEN2_HUMAN Cyclin-dependent kinase 11B OS=Homo sapiens OX=9606 GN=CDK11B PE=1 SV=1;tr|A0A0D9SER5|A0A0D9SER5_HUMAN Cyclin-dependent kinase 11B	92.619	1	1.1	0.112995	0.0897634	0.106326	0.107734	13.5593	13.6016	13.7035	13.3829	13.5622	13.5804	13.4874	13.608	13.4913	13.4071	13.4862	13.3744
O60547;B2R9X3	GDP-mannose 4,6 dehydratase	GMDS	sp|O60547|GMDS_HUMAN GDP-mannose 4,6 dehydratase OS=Homo sapiens OX=9606 GN=GMDS PE=1 SV=1;tr|B2R9X3|B2R9X3_HUMAN GDP-D-mannose dehydratase OS=Homo sapiens OX=9606 PE=2 SV=1	41.949	1	4.3	0.112982	0.0788144	-0.0355035	0.553992	14.4608	14.4323	14.3698	14.315	14.2187	14.3903	14.5523	14.4841	14.5116	14.4396	14.5526	14.6622
B4DS66;C9J406;H7C463		IMMT	tr|B4DS66|B4DS66_HUMAN MICOS complex subunit MIC60 OS=Homo sapiens OX=9606 PE=2 SV=1;tr|C9J406|C9J406_HUMAN MICOS complex subunit MIC60 OS=Homo sapiens OX=9606 GN=IMMT PE=1 SV=1;tr|H7C463|H7C463_HUMAN MICOS complex subunit MIC60 (Fragment) OS=Homo sapiens	73.382	1	51.1	0.112939	0.166039	-0.0340898	0.662487	13.8739	13.7474	13.7092	13.5347	13.6816	13.7754	13.5438	13.6926	13.418	13.5997	13.6088	13.5482
P05114;A6NL93;Q6NSG7;Q3B790;A6NEL0;A0A024R2A3;D3DWY4	Non-histone chromosomal protein HMG-14	HMGN1;hCG_1979072;hCG_17955	sp|P05114|HMGN1_HUMAN Non-histone chromosomal protein HMG-14 OS=Homo sapiens OX=9606 GN=HMGN1 PE=1 SV=3;tr|A6NL93|A6NL93_HUMAN Non-histone chromosomal protein HMG-14 OS=Homo sapiens OX=9606 GN=HMGN1 PE=1 SV=1;tr|Q6NSG7|Q6NSG7_HUMAN High-mobility group nucl	10.659	3	32	0.112684	0.0191375	-0.00418926	0.920173	16.886	16.9285	16.9689	16.7234	16.8458	16.8762	16.8571	16.8965	16.8943	16.8655	16.9193	16.8757
P36954;K7EKS1	DNA-directed RNA polymerase II subunit RPB9	POLR2I	sp|P36954|RPB9_HUMAN DNA-directed RNA polymerase II subunit RPB9 OS=Homo sapiens OX=9606 GN=POLR2I PE=1 SV=1;tr|K7EKS1|K7EKS1_HUMAN DNA-directed RNA polymerase II subunit RPB9 OS=Homo sapiens OX=9606 GN=POLR2I PE=1 SV=1	14.523	1	18.4	-0.11189	0.146964	0.0982774	0.197658	12.7954	12.9014	13.0264	13.0679	13.043	12.948	12.9428	13.1421	12.9413	12.8278	12.9187	12.9848
Q70CQ3;F5H3L3;F5H8D3;B3KUS5;A0A024RBM3	Ubiquitin carboxyl-terminal hydrolase 30;Ubiquitin carboxyl-terminal hydrolase	USP30	sp|Q70CQ3|UBP30_HUMAN Ubiquitin carboxyl-terminal hydrolase 30 OS=Homo sapiens OX=9606 GN=USP30 PE=1 SV=1;tr|F5H3L3|F5H3L3_HUMAN Ubiquitin carboxyl-terminal hydrolase 30 (Fragment) OS=Homo sapiens OX=9606 GN=USP30 PE=1 SV=1;tr|F5H8D3|F5H8D3_HUMAN Ubiquitin	58.502	1	5.4	-0.111884	0.377727	0.169402	0.191891	11.0402	11.2648	11.1273	11.0951	11.375	11.2979	11.0089	11.2697	11.1073	10.8041	10.8258	11.2478
Q96IX5	Up-regulated during skeletal muscle growth protein 5	USMG5	sp|Q96IX5|ATPMK_HUMAN ATP synthase membrane subunit K, mitochondrial OS=Homo sapiens OX=9606 GN=ATP5MK PE=1 SV=1	6.4575	3	44.8	-0.111787	0.145155	0.0474375	0.518796	17.8267	17.9093	18.0663	18.0746	17.9242	18.139	17.926	17.8074	17.8665	17.7648	17.9077	17.7851
Q96I24;A0A024R8A7	Far upstream element-binding protein 3	FUBP3;hCG_31253	sp|Q96I24|FUBP3_HUMAN Far upstream element-binding protein 3 OS=Homo sapiens OX=9606 GN=FUBP3 PE=1 SV=2;tr|A0A024R8A7|A0A024R8A7_HUMAN HCG31253, isoform CRA_a OS=Homo sapiens OX=9606 GN=hCG_31253 PE=4 SV=1	61.64	4	10.5	0.111683	0.0542693	-0.0219415	0.679262	16.2433	16.29	16.401	16.1438	16.3029	16.1524	16.2947	16.2884	16.3758	16.3358	16.3674	16.3216
Q4KMQ2;A0A7P0TBC5;B3KX12;A0A7P0TAW4;A0A7P0T8Y2;A0A7P0TBI1;A0A7P0TAF4;B4DZA5	Anoctamin-6;Anoctamin	ANO6	sp|Q4KMQ2|ANO6_HUMAN Anoctamin-6 OS=Homo sapiens OX=9606 GN=ANO6 PE=1 SV=2;tr|A0A7P0TBC5|A0A7P0TBC5_HUMAN Anoctamin-6 OS=Homo sapiens OX=9606 GN=ANO6 PE=4 SV=1;tr|B3KX12|B3KX12_HUMAN Anoctamin OS=Homo sapiens OX=9606 PE=2 SV=1;tr|A0A7P0TAW4|A0A7P0TAW4_HUMA	106.16	2	4.4	-0.11163	0.143763	0.0377111	0.604804	13.6278	13.5613	13.8806	13.831	13.8116	13.762	13.7604	13.8147	13.8106	13.7284	13.7025	13.8418
Q6Y7W6;I1E4Y6;A0A024R4A5;A0A7I2V3H0;A0A7I2V516;B4DRT8;B4DZM1;A0A7I2V3H7;A0A7I2V361	PERQ amino acid-rich with GYF domain-containing protein 2	GIGYF2;TNRC15	sp|Q6Y7W6|GGYF2_HUMAN GRB10-interacting GYF protein 2 OS=Homo sapiens OX=9606 GN=GIGYF2 PE=1 SV=1;tr|I1E4Y6|I1E4Y6_HUMAN GRB10-interacting GYF protein 2 OS=Homo sapiens OX=9606 GN=GIGYF2 PE=1 SV=1;tr|A0A024R4A5|A0A024R4A5_HUMAN Trinucleotide repeat contain	150.07	1	1.7	-0.11124	0.345398	0.207079	0.0941856	12.2789	11.8587	12.3495	12.4182	12.2376	12.1649	12.0812	12.2664	12.161	11.9912	11.9265	11.9696
B4DJ31;Q9C086	INO80 complex subunit B	INO80B	tr|B4DJ31|B4DJ31_HUMAN cDNA FLJ59544, highly similar to Zinc finger HIT domain-containing protein 4 OS=Homo sapiens OX=9606 PE=2 SV=1;sp|Q9C086|IN80B_HUMAN INO80 complex subunit B OS=Homo sapiens OX=9606 GN=INO80B PE=1 SV=2	40.126	1	3.7	-0.111202	0.339894	0.0484796	0.671806	15.6855	15.6169	15.2625	15.5575	15.6528	15.6882	15.0402	14.7526	14.9937	15.0028	14.7599	14.8784
O95777;A4D0W0;F2Z2Y6	U6 snRNA-associated Sm-like protein LSm8	LSM8	sp|O95777|LSM8_HUMAN U6 snRNA-associated Sm-like protein LSm8 OS=Homo sapiens OX=9606 GN=LSM8 PE=1 SV=3;tr|A4D0W0|A4D0W0_HUMAN U6 snRNA-associated Sm-like protein LSm8 OS=Homo sapiens OX=9606 GN=LSM8 PE=2 SV=1;tr|F2Z2Y6|F2Z2Y6_HUMAN U6 snRNA-associated Sm-	10.403	1	10.4	0.110988	0.0119743	-0.0340338	0.373928	15.6127	15.5502	15.5881	15.4453	15.5033	15.4695	15.4331	15.5452	15.5385	15.574	15.5044	15.5406
Q14789;E7EU81;B4DTZ9	Golgin subfamily B member 1	GOLGB1	sp|Q14789|GOGB1_HUMAN Golgin subfamily B member 1 OS=Homo sapiens OX=9606 GN=GOLGB1 PE=1 SV=2;tr|E7EU81|E7EU81_HUMAN Golgin subfamily B member 1 (Fragment) OS=Homo sapiens OX=9606 GN=GOLGB1 PE=1 SV=1;tr|B4DTZ9|B4DTZ9_HUMAN cDNA FLJ61596, highly similar to	376.01	4	1.8	0.110929	0.0569034	-0.032783	0.541204	15.5164	15.6197	15.667	15.4545	15.5096	15.5063	15.3811	15.5717	15.4627	15.4575	15.5215	15.5348
P60866;G3XAN0;A0A7P0S5H5	40S ribosomal protein S20	RPS20	sp|P60866|RS20_HUMAN 40S ribosomal protein S20 OS=Homo sapiens OX=9606 GN=RPS20 PE=1 SV=1;tr|G3XAN0|G3XAN0_HUMAN 40S ribosomal protein S20 OS=Homo sapiens OX=9606 GN=RPS20 PE=1 SV=1;tr|A0A7P0S5H5|A0A7P0S5H5_HUMAN 40S ribosomal protein S20 (Fragment) OS=Hom	13.373	4	31.1	0.110881	0.0639642	0.0140747	0.797975	17.523	17.6996	17.5062	17.3884	17.5197	17.488	17.4916	17.4501	17.3965	17.4013	17.4434	17.4513
O14756;A0A024RB43;B2R8L8;A0A219K5H4;A0A219KCD5	17-beta-hydroxysteroid dehydrogenase type 6	HSD17B6	sp|O14756|H17B6_HUMAN 17-beta-hydroxysteroid dehydrogenase type 6 OS=Homo sapiens OX=9606 GN=HSD17B6 PE=1 SV=1;tr|A0A024RB43|A0A024RB43_HUMAN Hydroxysteroid (17-beta) dehydrogenase 6, isoform CRA_a OS=Homo sapiens OX=9606 GN=HSD17B6 PE=3 SV=1;tr|B2R8L8|B2R	35.965	17	71	-0.11067	0.108047	0.119522	0.0855964	20.0273	20.0632	20.1702	20.2806	20.1126	20.1994	19.6625	19.5875	19.7674	19.5384	19.6439	19.4765
O75452	Retinol dehydrogenase 16	RDH16	sp|O75452|RDH16_HUMAN Retinol dehydrogenase 16 OS=Homo sapiens OX=9606 GN=RDH16 PE=1 SV=2	35.673	20	59.6	-0.110572	0.0576582	0.0994689	0.0828891	20.7616	20.8175	20.8925	21.011	20.845	20.9472	20.3769	20.351	20.4309	20.2549	20.3662	20.2393
A6NDG6	Phosphoglycolate phosphatase	PGP	sp|A6NDG6|PGP_HUMAN Glycerol-3-phosphate phosphatase OS=Homo sapiens OX=9606 GN=PGP PE=1 SV=1	34.006	2	7.8	0.110397	0.0487517	0.0845677	0.11727	15.6179	15.63	15.7297	15.4999	15.543	15.6034	15.7494	15.7461	15.8737	15.6493	15.7751	15.6911
Q9NPG3	Ubinuclein-1	UBN1	sp|Q9NPG3|UBN1_HUMAN Ubinuclein-1 OS=Homo sapiens OX=9606 GN=UBN1 PE=1 SV=2	121.52	1	0.7	-0.110286	0.477579	-0.0591435	0.70081	14.2761	14.2855	14.1904	14.3218	14.4311	14.3299	14.5708	13.9878	14.6748	14.5974	14.544	14.2693
Q7L523	Ras-related GTP-binding protein A	RRAGA	sp|Q7L523|RRAGA_HUMAN Ras-related GTP-binding protein A OS=Homo sapiens OX=9606 GN=RRAGA PE=1 SV=1	36.566	1	5.1	-0.110097	0.445725	0.0951082	0.508545	11.8529	11.3128	11.5443	11.7668	11.7807	11.4928	11.5836	11.5623	11.5625	11.4109	11.7227	11.2896
O95674;B3KNK4;B3KM95	Phosphatidate cytidylyltransferase 2;Phosphatidate cytidylyltransferase	CDS2	sp|O95674|CDS2_HUMAN Phosphatidate cytidylyltransferase 2 OS=Homo sapiens OX=9606 GN=CDS2 PE=1 SV=1;tr|B3KNK4|B3KNK4_HUMAN Phosphatidate cytidylyltransferase OS=Homo sapiens OX=9606 PE=2 SV=1;tr|B3KM95|B3KM95_HUMAN Phosphatidate cytidylyltransferase OS=Hom	51.417	3	10.8	-0.110088	0.213382	0.0480451	0.575474	13.678	13.4573	13.6719	13.8442	13.6317	13.6616	13.5151	13.6927	13.5319	13.4026	13.5882	13.6047
F8W031;Q9Y2B0;F8VXJ7;F8W1K5	Protein canopy homolog 2	CNPY2	tr|F8W031|F8W031_HUMAN DUF3456 domain-containing protein (Fragment) OS=Homo sapiens OX=9606 PE=1 SV=1;sp|Q9Y2B0|CNPY2_HUMAN Protein canopy homolog 2 OS=Homo sapiens OX=9606 GN=CNPY2 PE=1 SV=1;tr|F8VXJ7|F8VXJ7_HUMAN Protein canopy homolog 2 (Fragment) OS=Ho	29.224	5	32.7	0.1099	0.0111401	-0.0315714	0.397626	17.2185	17.2619	17.236	17.0953	17.158	17.1334	17.1652	17.1957	17.2529	17.2797	17.2549	17.1739
P51572;Q53G72;Q53HT6;A0A2R8Y5M6;C9JMD7;C9JSP1;C9JQ75;C9J0M4	B-cell receptor-associated protein 31	BCAP31	sp|P51572|BAP31_HUMAN B-cell receptor-associated protein 31 OS=Homo sapiens OX=9606 GN=BCAP31 PE=1 SV=3;tr|Q53G72|Q53G72_HUMAN B-cell receptor-associated protein (Fragment) OS=Homo sapiens OX=9606 PE=2 SV=1;tr|Q53HT6|Q53HT6_HUMAN B-cell receptor-associated	27.991	11	35.4	-0.109842	0.0776682	0.0293252	0.612719	19.0344	19.1659	19.218	19.2336	19.2332	19.281	19.3445	19.2069	19.2752	19.1832	19.3412	19.2142
A0A0J9YYL3;A0A0J9YVP6;Q9UHX1;A0A0J9YVR6;E9PQ56;A0A0J9YXJ8;A0A0J9YXX5;A0A0J9YWM1;H0YEM1;H0YCP8	Poly(U)-binding-splicing factor PUF60	PUF60	tr|A0A0J9YYL3|A0A0J9YYL3_HUMAN 60 kDa poly(U)-binding-splicing factor (Fragment) OS=Homo sapiens OX=9606 GN=PUF60 PE=1 SV=1;tr|A0A0J9YVP6|A0A0J9YVP6_HUMAN 60 kDa poly(U)-binding-splicing factor (Fragment) OS=Homo sapiens OX=9606 GN=PUF60 PE=1 SV=1;sp|Q9UHX	54.626	8	28.3	0.109842	0.0185392	-0.0752052	0.0846338	16.3708	16.346	16.3936	16.2119	16.3103	16.2587	16.2103	16.2891	16.3362	16.3438	16.3182	16.3991
O15355;B4DDC8;B3KXL8;Q6IAU5;B2R665	Protein phosphatase 1G	PPM1G	sp|O15355|PPM1G_HUMAN Protein phosphatase 1G OS=Homo sapiens OX=9606 GN=PPM1G PE=1 SV=1;tr|B4DDC8|B4DDC8_HUMAN cDNA FLJ57252, highly similar to Protein phosphatase 2C isoform gamma OS=Homo sapiens OX=9606 PE=2 SV=1;tr|B3KXL8|B3KXL8_HUMAN cDNA FLJ45688 fis,	59.271	1	1.8	0.109744	0.154861	0.00291469	0.968304	13.4948	13.6255	13.7623	13.6184	13.5068	13.4282	13.8531	13.8096	13.664	13.7899	13.77	13.7582
P08754	Guanine nucleotide-binding protein G(k) subunit alpha	GNAI3	sp|P08754|GNAI3_HUMAN Guanine nucleotide-binding protein G(i) subunit alpha-3 OS=Homo sapiens OX=9606 GN=GNAI3 PE=1 SV=3	40.532	3	39.3	-0.109587	0.201989	0.127233	0.143642	13.4125	13.5838	13.7008	13.79	13.7005	13.5354	13.5301	13.5901	13.5145	13.3596	13.5246	13.3688
O75431;C9JAZ1;C9JNK6;B7Z9F3;B3KM74	Metaxin-2	MTX2	sp|O75431|MTX2_HUMAN Metaxin-2 OS=Homo sapiens OX=9606 GN=MTX2 PE=1 SV=1;tr|C9JAZ1|C9JAZ1_HUMAN Metaxin-2 (Fragment) OS=Homo sapiens OX=9606 GN=MTX2 PE=1 SV=1;tr|C9JNK6|C9JNK6_HUMAN Metaxin-2 OS=Homo sapiens OX=9606 GN=MTX2 PE=1 SV=1;tr|B7Z9F3|B7Z9F3_HUMAN	29.763	3	25.5	-0.10954	0.0947035	0.137125	0.0430965	14.8706	14.8888	14.774	15.07	14.8724	14.9196	14.8548	15.0505	14.9281	14.8027	14.8294	14.7899
P05141;Q6NVC0	ADP/ATP translocase 2;ADP/ATP translocase 2, N-terminally processed	SLC25A5	sp|P05141|ADT2_HUMAN ADP/ATP translocase 2 OS=Homo sapiens OX=9606 GN=SLC25A5 PE=1 SV=7;tr|Q6NVC0|Q6NVC0_HUMAN ADP/ATP translocase (Fragment) OS=Homo sapiens OX=9606 GN=SLC25A5 PE=2 SV=1	32.852	19	61.4	-0.109447	0.082844	0.0579313	0.333311	20.1259	20.1901	20.2514	20.3435	20.1849	20.3673	20.1338	20.0363	20.0278	19.9438	20.0842	19.9962
P20813;Q6NWU2;Q6NWU1;M0QZJ2	Cytochrome P450 2B6	CYP2B6	sp|P20813|CP2B6_HUMAN Cytochrome P450 2B6 OS=Homo sapiens OX=9606 GN=CYP2B6 PE=1 SV=1;tr|Q6NWU2|Q6NWU2_HUMAN Cytochrome P450, family 2, subfamily B, polypeptide 6 OS=Homo sapiens OX=9606 GN=CYP2B6 PE=2 SV=1;tr|Q6NWU1|Q6NWU1_HUMAN Cytochrome P450, family 2,	56.278	8	17.9	-0.109101	0.0456427	0.051015	0.313292	17.6493	17.7651	17.7691	17.8589	17.8352	17.8167	17.0964	17.0602	17.0647	17.0322	17.1142	16.9219
Q9UBM7;A0A024R5F7;A0A1Y1B909;A8K0D2;X5DNI9;E9PM00;X5DRD7;A0A0S2Z3S3;X5D9E1;E9PJ54	7-dehydrocholesterol reductase	DHCR7	sp|Q9UBM7|DHCR7_HUMAN 7-dehydrocholesterol reductase OS=Homo sapiens OX=9606 GN=DHCR7 PE=1 SV=1;tr|A0A024R5F7|A0A024R5F7_HUMAN 7-dehydrocholesterol reductase isoform 1 OS=Homo sapiens OX=9606 GN=DHCR7 PE=2 SV=1;tr|A0A1Y1B909|A0A1Y1B909_HUMAN 7-dehydrochole	54.489	8	18.1	-0.1088	0.202678	0.0603166	0.467936	18.8532	18.8909	19.0671	19.0449	18.9426	19.1501	19.1505	19.0516	19.0453	18.9557	19.1847	18.9261
O75396	Vesicle-trafficking protein SEC22b	SEC22B	sp|O75396|SC22B_HUMAN Vesicle-trafficking protein SEC22b OS=Homo sapiens OX=9606 GN=SEC22B PE=1 SV=4	24.593	8	47.4	-0.108774	0.0288734	0.0280648	0.528367	17.9977	18.0723	18.1385	18.2009	18.1421	18.1919	18.2003	18.1377	18.1505	18.0875	18.2066	18.1102
Q6P6B1	Glutamate-rich protein 5	ERICH5	sp|Q6P6B1|ERIC5_HUMAN Glutamate-rich protein 5 OS=Homo sapiens OX=9606 GN=ERICH5 PE=1 SV=1	39.935	1	2.9	0.108605	0.552252	-0.0921765	0.613072	11.5374	11.5468	11.6458	10.9464	11.6748	11.7829	11.6774	11.7093	11.7508	11.6558	12.0071	11.7512
O75879;H0Y8G7;H0Y9F2;B4E0P2;D6RDU9;D6REA0;Q63Z41	Glutamyl-tRNA(Gln) amidotransferase subunit B, mitochondrial	GATB;PET112;DKFZp686M0146	sp|O75879|GATB_HUMAN Glutamyl-tRNA(Gln) amidotransferase subunit B, mitochondrial OS=Homo sapiens OX=9606 GN=GATB PE=1 SV=1;tr|H0Y8G7|H0Y8G7_HUMAN Glutamyl-tRNA(Gln) amidotransferase subunit B, mitochondrial (Fragment) OS=Homo sapiens OX=9606 GN=GATB PE=1	61.863	2	7.9	-0.108492	0.383217	0.0523916	0.669274	14.0702	13.8116	14.2344	14.4026	14.1184	13.9207	13.8803	13.9521	13.8672	13.8411	13.7951	13.9062
P12259;A0A0A0MRJ7	Coagulation factor V;Coagulation factor V heavy chain;Coagulation factor V light chain	F5	sp|P12259|FA5_HUMAN Coagulation factor V OS=Homo sapiens OX=9606 GN=F5 PE=1 SV=4;tr|A0A0A0MRJ7|A0A0A0MRJ7_HUMAN Coagulation factor V OS=Homo sapiens OX=9606 GN=F5 PE=1 SV=1	251.7	1	2.8	0.10845	0.0440628	-0.0759992	0.138785	13.1481	13.218	13.11	13.014	12.9778	13.1589	13.0864	13.1332	13.1175	13.215	13.1444	13.2057
Q460N5;D3DN94;H7C5R8	Poly [ADP-ribose] polymerase 14	PARP14	sp|Q460N5|PAR14_HUMAN Protein mono-ADP-ribosyltransferase PARP14 OS=Homo sapiens OX=9606 GN=PARP14 PE=1 SV=3;tr|D3DN94|D3DN94_HUMAN Poly (ADP-ribose) polymerase family, member 14, isoform CRA_a OS=Homo sapiens OX=9606 GN=PARP14 PE=4 SV=1;tr|H7C5R8|H7C5R8_H	202.8	3	2.2	-0.108272	0.0684401	0.0481184	0.387421	13.3434	13.5322	13.5227	13.5873	13.5417	13.5941	13.5319	13.6613	13.5145	13.5014	13.5203	13.5418
Q9BVC6;B2R9T9;B4E1S3	Transmembrane protein 109	TMEM109	sp|Q9BVC6|TM109_HUMAN Transmembrane protein 109 OS=Homo sapiens OX=9606 GN=TMEM109 PE=1 SV=1;tr|B2R9T9|B2R9T9_HUMAN cDNA, FLJ94551 OS=Homo sapiens OX=9606 PE=2 SV=1;tr|B4E1S3|B4E1S3_HUMAN cDNA FLJ57860, highly similar to Transmembrane protein 109 OS=Homo s	26.21	2	9.1	-0.108049	0.106297	0.235702	0.00288795	15.7588	15.6946	15.6704	15.7969	15.7257	15.9254	15.7951	15.6581	15.8711	15.5738	15.487	15.5564
P28062;Q6FHU0;X5D2R7;X5CMJ9;Q5JNW7;A0A140T998	Proteasome subunit beta type-8;Proteasome subunit beta type	PSMB8;PSM8	sp|P28062|PSB8_HUMAN Proteasome subunit beta type-8 OS=Homo sapiens OX=9606 GN=PSMB8 PE=1 SV=3;tr|Q6FHU0|Q6FHU0_HUMAN Proteasome subunit beta (Fragment) OS=Homo sapiens OX=9606 GN=PSMB8 PE=2 SV=1;tr|X5D2R7|X5D2R7_HUMAN Proteasome subunit beta OS=Homo sapie	30.354	4	16.3	0.107971	0.0301055	0.0348037	0.437555	17.7081	17.6576	17.6282	17.5673	17.5605	17.5422	17.4557	17.534	17.6398	17.4956	17.5404	17.489
Q02338;A0A384MTY4;E9PCG9;C9K0G7;C9JM78;C9JQ90;A0A0G2JRX6	D-beta-hydroxybutyrate dehydrogenase, mitochondrial	BDH1	sp|Q02338|BDH_HUMAN D-beta-hydroxybutyrate dehydrogenase, mitochondrial OS=Homo sapiens OX=9606 GN=BDH1 PE=1 SV=3;tr|A0A384MTY4|A0A384MTY4_HUMAN Epididymis secretory sperm binding protein OS=Homo sapiens OX=9606 PE=2 SV=1;tr|E9PCG9|E9PCG9_HUMAN D-beta-hydr	38.157	19	71.7	-0.107861	0.0236975	0.0204896	0.626396	20.4258	20.4452	20.372	20.6016	20.4301	20.5349	20.1869	20.1748	20.189	20.153	20.1445	20.1917
P68431	Histone H3.1	HIST1H3A	sp|P68431|H31_HUMAN Histone H3.1 OS=Homo sapiens OX=9606 GN=H3C1 PE=1 SV=2	15.404	1	52.2	-0.107825	0.358395	0.106992	0.361972	13.4127	13.2581	13.3986	13.6259	13.2595	13.5075	13.3522	13.6037	13.4319	13.1337	13.4948	13.4383
P36959	GMP reductase 1	GMPR	sp|P36959|GMPR1_HUMAN GMP reductase 1 OS=Homo sapiens OX=9606 GN=GMPR PE=1 SV=1	37.418	1	4.3	-0.107824	0.505583	0.201291	0.225703	10.7873	11.1299	10.5472	11.1254	10.9652	10.6973	11.0876	11.248	11.2354	10.7866	10.9503	11.2302
O95793;A8K622;Q59F99;Q5JW30;Q6PJX3;Q5JW28;B3KRE0	Double-stranded RNA-binding protein Staufen homolog 1	STAU1	sp|O95793|STAU1_HUMAN Double-stranded RNA-binding protein Staufen homolog 1 OS=Homo sapiens OX=9606 GN=STAU1 PE=1 SV=2;tr|A8K622|A8K622_HUMAN cDNA FLJ75871, highly similar to Homo sapiens staufen, RNA binding protein (STAU), transcript variant T3, mRNA OS=	63.182	4	9.7	0.1073	0.0178196	-0.0348565	0.38309	15.3826	15.3261	15.3685	15.2341	15.2582	15.2629	15.1648	15.2181	15.2924	15.2356	15.3204	15.2238
Q9Y244;A0A1W2PS02	Proteasome maturation protein	POMP	sp|Q9Y244|POMP_HUMAN Proteasome maturation protein OS=Homo sapiens OX=9606 GN=POMP PE=1 SV=1;tr|A0A1W2PS02|A0A1W2PS02_HUMAN Chromosome 13 open reading frame 12, isoform CRA_a OS=Homo sapiens OX=9606 GN=POMP PE=1 SV=1	15.789	1	7.1	0.107158	0.0513537	0.0188818	0.70647	13.3702	13.3812	13.2809	13.2074	13.176	13.3274	13.1584	13.2703	13.1367	13.1832	13.1392	13.1864
Q9UHH3		UGT2B15	tr|Q9UHH3|Q9UHH3_HUMAN UDP-glucuronosyltransferase UGT2B15 (Fragment) OS=Homo sapiens OX=9606 GN=UGT2B15 PE=4 SV=1	15.598	1	54.1	-0.107065	0.0760156	0.069751	0.227533	16.8942	16.8667	16.9973	17.1056	16.9846	16.9892	16.9098	16.9096	16.9579	16.8164	16.9679	16.7836
Q96HJ9	UPF0562 protein C7orf55	C7orf55	sp|Q96HJ9|FMC1_HUMAN Protein FMC1 homolog OS=Homo sapiens OX=9606 GN=FMC1 PE=1 SV=2	12.749	1	10.6	0.106679	0.0150569	-0.0462472	0.236168	15.4581	15.4182	15.394	15.305	15.344	15.3012	15.1677	15.2905	15.1597	15.2628	15.2528	15.2411
Q9Y4C2;B7Z246;B4DST7	TRPM8 channel-associated factor 1	TCAF1	sp|Q9Y4C2|TCAF1_HUMAN TRPM8 channel-associated factor 1 OS=Homo sapiens OX=9606 GN=TCAF1 PE=1 SV=3;tr|B7Z246|B7Z246_HUMAN cDNA FLJ56782, moderately similar to Mus musculus experimental autoimmune prostatitis antigen 2 (Eapa2), mRNA OS=Homo sapiens OX=9606	102.12	1	1.6	-0.10659	0.31789	-0.09368	0.377441	12.6775	12.5512	12.919	12.8652	12.8492	12.753	12.8599	12.7932	12.5572	12.765	12.7566	12.9697
Q9H3N1;B4DZX7	Thioredoxin-related transmembrane protein 1	TMX1;TXNDC	sp|Q9H3N1|TMX1_HUMAN Thioredoxin-related transmembrane protein 1 OS=Homo sapiens OX=9606 GN=TMX1 PE=1 SV=1;tr|B4DZX7|B4DZX7_HUMAN Thioredoxin domain containing, isoform CRA_b OS=Homo sapiens OX=9606 GN=TXNDC PE=2 SV=1	31.791	6	24.3	-0.106542	0.146187	0.0697114	0.327696	16.3961	16.5038	16.5797	16.652	16.5085	16.6387	16.6177	16.6249	16.4012	16.4654	16.5282	16.4409
Q9Y676;B4DFG6;B0S7P4;A0A1U9X819	28S ribosomal protein S18b, mitochondrial	MRPS18B	sp|Q9Y676|RT18B_HUMAN 28S ribosomal protein S18b, mitochondrial OS=Homo sapiens OX=9606 GN=MRPS18B PE=1 SV=1;tr|B4DFG6|B4DFG6_HUMAN cDNA FLJ54285, highly similar to 28S ribosomal protein S18b, mitochondrial OS=Homo sapiens OX=9606 PE=2 SV=1;tr|B0S7P4|B0S7P	29.395	1	3.9	0.106309	0.125453	-0.0129109	0.843709	14.7588	14.8497	14.8343	14.6229	14.6935	14.8074	14.7667	14.5595	14.6147	14.7049	14.7059	14.5688
F8WCM5;A0A2R8Y747	Insulin, isoform 2	INS-IGF2	sp|F8WCM5|INSR2_HUMAN Insulin, isoform 2 OS=Homo sapiens OX=9606 GN=INS-IGF2 PE=2 SV=1;tr|A0A2R8Y747|A0A2R8Y747_HUMAN Uncharacterized protein OS=Homo sapiens OX=9606 PE=4 SV=1	21.537	1	3.5	0.106076	0.083455	0.196098	0.00496987	16.5174	16.43	16.5802	16.4917	16.2826	16.4351	16.9545	16.9024	17.0161	16.7713	16.746	16.7675
A8K964;Q9H307;B4E392;B4DTD4	Pinin	PNN	tr|A8K964|A8K964_HUMAN Pinin OS=Homo sapiens OX=9606 PE=2 SV=1;sp|Q9H307|PININ_HUMAN Pinin OS=Homo sapiens OX=9606 GN=PNN PE=1 SV=5;tr|B4E392|B4E392_HUMAN cDNA FLJ52602, highly similar to Pinin OS=Homo sapiens OX=9606 PE=2 SV=1;tr|B4DTD4|B4DTD4_HUMAN cDNA	81.541	4	6.4	0.105863	0.00589228	-0.0927296	0.0123904	15.9117	15.9151	15.8949	15.8261	15.792	15.7861	15.8262	15.8102	15.869	15.962	15.9495	15.8721
P02749;D9IWP9;A0A384NKM6;B4DPN0;J3QRN2	Beta-2-glycoprotein 1	APOH	sp|P02749|APOH_HUMAN Beta-2-glycoprotein 1 OS=Homo sapiens OX=9606 GN=APOH PE=1 SV=3;tr|D9IWP9|D9IWP9_HUMAN Apolipoprotein H (Fragment) OS=Homo sapiens OX=9606 PE=2 SV=1;tr|A0A384NKM6|A0A384NKM6_HUMAN Apolipoprotein H OS=Homo sapiens OX=9606 GN=APOH PE=2 S	38.298	10	42.9	0.105786	0.0132835	0.0513133	0.17883	18.4044	18.3454	18.3209	18.2543	18.2496	18.2496	18.4044	18.3039	18.3633	18.3529	18.2635	18.3013
Q969Z3	Mitochondrial amidoxime reducing component 2	MARC2	sp|Q969Z3|MARC2_HUMAN Mitochondrial amidoxime reducing component 2 OS=Homo sapiens OX=9606 GN=MTARC2 PE=1 SV=1	38.023	16	55.5	-0.105652	0.0778537	0.0415453	0.459481	19.298	19.3272	19.4282	19.5449	19.3415	19.4838	19.3543	19.3201	19.3036	19.2535	19.3514	19.2484
Q6DKI1;B3KMP5;A8K5J5;A0A024RD36	60S ribosomal protein L7-like 1	RPL7L1	sp|Q6DKI1|RL7L_HUMAN 60S ribosomal protein L7-like 1 OS=Homo sapiens OX=9606 GN=RPL7L1 PE=1 SV=2;tr|B3KMP5|B3KMP5_HUMAN cDNA FLJ11842 fis, clone HEMBA1006652, highly similar to Ribosomal protein L7-like 1 OS=Homo sapiens OX=9606 PE=2 SV=1;tr|A8K5J5|A8K5J5_	29.669	2	13.3	0.105589	0.275138	0.0662116	0.486154	14.3015	14.0399	14.3385	14.0056	14.1103	14.2473	14.2377	14.1354	14.347	14.2863	14.1543	14.081
O95163;A0A6Q8PF66;A0A6Q8PHC9;A0A6Q8PHF4;Q4LE38;Q8N516;A0A6Q8PFH9;F5H2T0;A0A6Q8PGW3;B4E3I9;A0A6Q8PG86;Q68DI5;B3KXE7;A0A6Q8PEX6;A0A6Q8PFB7;A0A6Q8PHI5;A0A6Q8PH48;B3KMT0;A0A6Q8PFN8;A0A6Q8PHA0;A0A6Q8PGR0;A0A6Q8PF69;B3KNB2	Elongator complex protein 1	IKBKAP;IKBKAP variant protein;DKFZp781H1425	sp|O95163|ELP1_HUMAN Elongator complex protein 1 OS=Homo sapiens OX=9606 GN=ELP1 PE=1 SV=3;tr|A0A6Q8PF66|A0A6Q8PF66_HUMAN Elongator complex protein 1 OS=Homo sapiens OX=9606 GN=ELP1 PE=1 SV=1;tr|A0A6Q8PHC9|A0A6Q8PHC9_HUMAN Elongator complex protein 1 OS=Ho	150.25	3	3.1	-0.105557	0.0661484	0.00933435	0.859688	14.9838	14.8993	14.8073	14.9604	15.0438	15.0028	15.0395	15.0141	14.9708	14.9192	15.0826	14.9945
Q5HYD9		DKFZp686M0619	tr|Q5HYD9|Q5HYD9_HUMAN Uncharacterized protein DKFZp686M0619 (Fragment) OS=Homo sapiens OX=9606 GN=DKFZp686M0619 PE=2 SV=1	11.873	1	65.4	-0.105464	0.40835	-0.197355	0.136542	12.0408	12.3395	12.4621	12.4892	12.3093	12.3602	12.1962	11.9205	12.0057	12.4352	12.2442	12.035
Q99569;Q4W5T8;A0A0D9SF60;Q6LCG8	Plakophilin-4	PKP4	sp|Q99569|PKP4_HUMAN Plakophilin-4 OS=Homo sapiens OX=9606 GN=PKP4 PE=1 SV=2;tr|Q4W5T8|Q4W5T8_HUMAN Uncharacterized protein PKP4 (Fragment) OS=Homo sapiens OX=9606 GN=PKP4 PE=3 SV=1;tr|A0A0D9SF60|A0A0D9SF60_HUMAN Plakophilin-4 OS=Homo sapiens OX=9606 GN=PK	131.87	1	1.1	-0.10533	0.249558	-0.114366	0.213753	11.6257	11.7421	11.3241	11.6651	11.5959	11.7469	11.638	11.6217	11.5996	11.6866	11.7207	11.7952
O00471;F8W9B8;B4E0U7;B4DHG4;A0A0A0MSI8	Exocyst complex component 5	EXOC5	sp|O00471|EXOC5_HUMAN Exocyst complex component 5 OS=Homo sapiens OX=9606 GN=EXOC5 PE=1 SV=1;tr|F8W9B8|F8W9B8_HUMAN Exocyst complex component 5 OS=Homo sapiens OX=9606 GN=EXOC5 PE=1 SV=1;tr|B4E0U7|B4E0U7_HUMAN Exocyst complex component 5 OS=Homo sapiens OX	81.852	2	3	-0.105175	0.118126	-0.0673585	0.300218	12.147	12.1871	12.097	12.3636	12.2673	12.1158	12.2479	12.2089	12.2343	12.3866	12.3058	12.2008
O14972;A8MY26;B7Z606;A8MTY9	Down syndrome critical region protein 3	DSCR3	sp|O14972|VP26C_HUMAN Vacuolar protein sorting-associated protein 26C OS=Homo sapiens OX=9606 GN=VPS26C PE=1 SV=1;tr|A8MY26|A8MY26_HUMAN Vacuolar protein sorting-associated protein 26C OS=Homo sapiens OX=9606 GN=VPS26C PE=1 SV=1;tr|B7Z606|B7Z606_HUMAN cDNA	33.01	1	6.4	-0.104756	0.283537	-0.0293477	0.757781	13.0729	13.2916	13.121	13.1024	13.4263	13.271	13.4181	13.1235	13.3424	13.3555	13.2759	13.3407
Q8IWJ2;B8ZZW2;D3DX70;A0PJA5;B3KR21	GRIP and coiled-coil domain-containing protein 2	GCC2	sp|Q8IWJ2|GCC2_HUMAN GRIP and coiled-coil domain-containing protein 2 OS=Homo sapiens OX=9606 GN=GCC2 PE=1 SV=4;tr|B8ZZW2|B8ZZW2_HUMAN GRIP and coiled-coil domain-containing protein 2 (Fragment) OS=Homo sapiens OX=9606 GN=GCC2 PE=1 SV=1;tr|D3DX70|D3DX70_HU	195.91	1	0.6	-0.104092	0.361979	0.0554279	0.622338	15.8843	15.8336	16.2969	16.1782	16.1075	16.0414	16.0589	16.0533	16.1827	15.9296	16.1827	16.0164
Q9UHD1;A0A024R394;A0A024R3C3;E9PPQ5	Cysteine and histidine-rich domain-containing protein 1	CHORDC1	sp|Q9UHD1|CHRD1_HUMAN Cysteine and histidine-rich domain-containing protein 1 OS=Homo sapiens OX=9606 GN=CHORDC1 PE=1 SV=2;tr|A0A024R394|A0A024R394_HUMAN Cysteine and histidine-rich domain (CHORD)-containing 1, isoform CRA_c OS=Homo sapiens OX=9606 GN=CHOR	37.489	4	22.3	0.104087	0.0542363	0.0148522	0.763455	15.8956	15.9596	15.8546	15.7287	15.8524	15.8164	15.6561	15.7415	15.8109	15.767	15.7152	15.6818
O00244;Q6IBA3;E5RIM7;A0A2Z4T009;E5RGN3	Copper transport protein ATOX1	ATOX1	sp|O00244|ATOX1_HUMAN Copper transport protein ATOX1 OS=Homo sapiens OX=9606 GN=ATOX1 PE=1 SV=1;tr|Q6IBA3|Q6IBA3_HUMAN ATOX1 protein OS=Homo sapiens OX=9606 GN=ATOX1 PE=2 SV=1;tr|E5RIM7|E5RIM7_HUMAN Copper transport protein ATOX1 OS=Homo sapiens OX=9606 GN	7.4016	5	66.2	0.103942	0.0118434	-0.114866	0.00678592	17.1671	17.1914	17.2316	17.0315	17.1216	17.1252	17.3176	17.3426	17.3201	17.4033	17.4829	17.4387
Q8TCS8	Polyribonucleotide nucleotidyltransferase 1, mitochondrial	PNPT1	sp|Q8TCS8|PNPT1_HUMAN Polyribonucleotide nucleotidyltransferase 1, mitochondrial OS=Homo sapiens OX=9606 GN=PNPT1 PE=1 SV=2	85.95	5	8.3	0.103923	0.0425887	-0.0472276	0.31838	16.0639	16.0491	16.1301	16.0435	15.9393	15.9485	15.8936	16.0165	15.9537	15.938	16.0554	16.0121
Q96A26;E9PH05;B4DF97;F8W7Q4	Protein FAM162A	FAM162A	sp|Q96A26|F162A_HUMAN Protein FAM162A OS=Homo sapiens OX=9606 GN=FAM162A PE=1 SV=2;tr|E9PH05|E9PH05_HUMAN Protein FAM162A OS=Homo sapiens OX=9606 GN=FAM162A PE=1 SV=1;tr|B4DF97|B4DF97_HUMAN cDNA FLJ59673, highly similar to Homo sapiens growth and transform	17.342	3	16.2	-0.103902	0.105991	0.0172806	0.774531	16.832	16.7896	16.9762	17.0288	16.8956	16.9851	16.7909	16.6724	16.7435	16.6366	16.7917	16.7266
P32321;D6RAD7;D6RAR9;D6RC36;D6R9S0;D6RBN2;D6RBJ9	Deoxycytidylate deaminase	DCTD	sp|P32321|DCTD_HUMAN Deoxycytidylate deaminase OS=Homo sapiens OX=9606 GN=DCTD PE=1 SV=2;tr|D6RAD7|D6RAD7_HUMAN Deoxycytidylate deaminase (Fragment) OS=Homo sapiens OX=9606 GN=DCTD PE=1 SV=1;tr|D6RAR9|D6RAR9_HUMAN Deoxycytidylate deaminase (Fragment) OS=Ho	20.016	1	10.1	0.103873	0.269402	-0.0613356	0.506122	13.0722	13.1111	13.1044	12.7841	13.1808	13.0112	12.9491	13.0008	13.0121	13.0439	12.9161	13.1861
Q92552;G5EA06;A0A024RAJ1;Q8N6F2;B4DKI9;Q6PKB3;D6RH20;B4DT94	28S ribosomal protein S27, mitochondrial	MRPS27	sp|Q92552|RT27_HUMAN 28S ribosomal protein S27, mitochondrial OS=Homo sapiens OX=9606 GN=MRPS27 PE=1 SV=3;tr|G5EA06|G5EA06_HUMAN 28S ribosomal protein S27, mitochondrial OS=Homo sapiens OX=9606 GN=MRPS27 PE=1 SV=1;tr|A0A024RAJ1|A0A024RAJ1_HUMAN Mitochondri	47.611	5	17.9	0.103793	0.0125479	-0.031714	0.379632	15.3398	15.3074	15.2904	15.2474	15.1705	15.2084	15.1535	15.2351	15.1693	15.2616	15.1756	15.2158
Q8WVJ2	NudC domain-containing protein 2	NUDCD2	sp|Q8WVJ2|NUDC2_HUMAN NudC domain-containing protein 2 OS=Homo sapiens OX=9606 GN=NUDCD2 PE=1 SV=1	17.676	1	11.5	0.103682	0.253917	-0.111904	0.220492	13.4916	13.6856	13.9119	13.5399	13.5664	13.6717	13.8513	13.9302	13.7851	13.9883	13.94	13.974
A0A7I2V586			tr|A0A7I2V586|A0A7I2V586_HUMAN Aconitate hydratase, mitochondrial OS=Homo sapiens OX=9606 GN=ACO2 PE=1 SV=1	81.771	1	53.4	-0.103554	0.245271	0.0833125	0.344403	15.1816	15.2315	14.9882	15.2738	15.1732	15.2649	15.739	15.3846	15.5117	15.4318	15.4862	15.4674
Q6VN20;A0A0D9SEU5;R4GMX8;R4GNA3;R4GN91;B4E1Y2	Ran-binding protein 10	RANBP10	sp|Q6VN20|RBP10_HUMAN Ran-binding protein 10 OS=Homo sapiens OX=9606 GN=RANBP10 PE=1 SV=1;tr|A0A0D9SEU5|A0A0D9SEU5_HUMAN Ran-binding protein 10 OS=Homo sapiens OX=9606 GN=RANBP10 PE=1 SV=1;tr|R4GMX8|R4GMX8_HUMAN Ran-binding protein 10 OS=Homo sapiens OX=96	67.256	1	2.7	0.1035	0.114597	-0.0561605	0.371634	13.9228	13.7709	13.8664	13.6646	13.7133	13.8717	13.7361	13.8508	13.8654	13.9235	13.8732	13.8241
C9JF17;P05090	Apolipoprotein D	APOD	tr|C9JF17|C9JF17_HUMAN Apolipoprotein D (Fragment) OS=Homo sapiens OX=9606 GN=APOD PE=1 SV=1;sp|P05090|APOD_HUMAN Apolipoprotein D OS=Homo sapiens OX=9606 GN=APOD PE=1 SV=1	24.158	3	16.7	0.103473	0.0280117	0.128175	0.00963706	15.9076	15.9464	16.0017	15.8057	15.8662	15.8733	15.7374	15.6826	15.8095	15.6601	15.6093	15.5757
O15260;Q5T8U5;Q5T8U7;B7Z605;B7Z8F3;B7Z7A8	Surfeit locus protein 4	SURF4	sp|O15260|SURF4_HUMAN Surfeit locus protein 4 OS=Homo sapiens OX=9606 GN=SURF4 PE=1 SV=3;tr|Q5T8U5|Q5T8U5_HUMAN Surfeit locus protein 4 OS=Homo sapiens OX=9606 GN=SURF4 PE=1 SV=1;tr|Q5T8U7|Q5T8U7_HUMAN Surfeit locus protein 4 OS=Homo sapiens OX=9606 GN=SUR	30.394	5	23.8	-0.103357	0.0223853	0.0994315	0.0267539	16.7616	16.7094	16.8189	16.9148	16.811	16.8742	16.6778	16.6902	16.7258	16.5677	16.6479	16.5799
Q9Y6M9;E9PH64;Q9UQS5;A0A3B3IT57;A0A7I2V620;B7Z7N1;E7EWZ0;E9PF49	NADH dehydrogenase [ubiquinone] 1 beta subcomplex subunit 9	NDUFB9	sp|Q9Y6M9|NDUB9_HUMAN NADH dehydrogenase [ubiquinone] 1 beta subcomplex subunit 9 OS=Homo sapiens OX=9606 GN=NDUFB9 PE=1 SV=3;tr|E9PH64|E9PH64_HUMAN NADH dehydrogenase [ubiquinone] 1 beta subcomplex subunit 9 OS=Homo sapiens OX=9606 GN=NDUFB9 PE=1 SV=1;tr|	21.831	2	19.6	-0.103286	0.0495773	-0.00816928	0.864154	15.5424	15.5916	15.6477	15.6721	15.7152	15.7042	15.7491	15.5924	15.6184	15.5988	15.6753	15.7103
B9A6K8;Q66K14;A1L3A9;B3KQE0	TBC1 domain family member 9B	TBC1D9B	tr|B9A6K8|B9A6K8_HUMAN TBC1 domain family, member 9B OS=Homo sapiens OX=9606 GN=TBC1D9B PE=2 SV=1;sp|Q66K14|TBC9B_HUMAN TBC1 domain family member 9B OS=Homo sapiens OX=9606 GN=TBC1D9B PE=1 SV=3;tr|A1L3A9|A1L3A9_HUMAN TBC1 domain family, member 9B (With GRA	140.5	1	1.3	0.103229	0.255896	-0.0148545	0.866042	12.3273	12.1791	12.385	12.2882	12.1133	12.1802	12.2502	12.0144	12.2408	12.046	12.3149	12.189
Q9NVT9;E5RJ86;E9PR92;E5RHK3	Armadillo repeat-containing protein 1	ARMC1	sp|Q9NVT9|ARMC1_HUMAN Armadillo repeat-containing protein 1 OS=Homo sapiens OX=9606 GN=ARMC1 PE=1 SV=1;tr|E5RJ86|E5RJ86_HUMAN Armadillo repeat-containing protein 1 (Fragment) OS=Homo sapiens OX=9606 GN=ARMC1 PE=1 SV=1;tr|E9PR92|E9PR92_HUMAN Armadillo repea	31.28	2	14.9	0.10322	0.208716	0.00628277	0.93658	14.0451	14.0007	14.1799	14.0472	14.0025	13.8662	13.8332	14.0546	14.0609	14.0659	13.8757	13.9882
Q9Y624;D3DVF0;Q6FIB4;B7Z5W1;A0A087WY82;Q9Y5B2	Junctional adhesion molecule A	F11R	sp|Q9Y624|JAM1_HUMAN Junctional adhesion molecule A OS=Homo sapiens OX=9606 GN=F11R PE=1 SV=1;tr|D3DVF0|D3DVF0_HUMAN Junctional adhesion molecule 1 OS=Homo sapiens OX=9606 GN=F11R PE=3 SV=1;tr|Q6FIB4|Q6FIB4_HUMAN Junctional adhesion molecule 1 OS=Homo sapi	32.583	3	14.7	0.103015	0.130419	-0.0312654	0.62892	16.1764	16.2667	16.4443	16.1453	16.251	16.1822	16.1246	16.214	16.2647	16.1972	16.2662	16.2337
A0A024R248;Q96LW7	Bcl10-interacting CARD protein	C9orf89	tr|A0A024R248|A0A024R248_HUMAN Chromosome 9 open reading frame 89, isoform CRA_b OS=Homo sapiens OX=9606 GN=C9orf89 PE=4 SV=1;sp|Q96LW7|CAR19_HUMAN Caspase recruitment domain-containing protein 19 OS=Homo sapiens OX=9606 GN=CARD19 PE=1 SV=1	20.625	1	5.5	0.103002	0.250352	-0.0463314	0.595704	12.811	12.7683	13.0096	12.6211	12.8414	12.8174	12.9288	12.8145	12.9896	12.8989	12.8784	13.0945
Q8IYI6	Exocyst complex component 8	EXOC8	sp|Q8IYI6|EXOC8_HUMAN Exocyst complex component 8 OS=Homo sapiens OX=9606 GN=EXOC8 PE=1 SV=2	81.798	2	5	-0.102607	0.262796	-0.0642046	0.475349	12.2596	12.5995	12.3182	12.5171	12.5805	12.3875	12.4244	12.6303	12.61	12.6407	12.6225	12.5941
Q7Z739;A0A087X0Q1;Q658Z6;Q8NA80;A0A024R7W5;Q96MZ5;B4DPX9;A0A087WY31	YTH domain-containing family protein 3	YTHDF3;DKFZp451J085	sp|Q7Z739|YTHD3_HUMAN YTH domain-containing family protein 3 OS=Homo sapiens OX=9606 GN=YTHDF3 PE=1 SV=1;tr|A0A087X0Q1|A0A087X0Q1_HUMAN YTH domain-containing family protein 3 OS=Homo sapiens OX=9606 GN=YTHDF3 PE=1 SV=1;tr|Q658Z6|Q658Z6_HUMAN Uncharacterize	63.86	1	1.7	0.102569	0.219189	-0.136533	0.111057	12.0821	12.2342	12.2002	11.9681	12.2517	11.989	11.9477	11.8628	11.9315	11.9405	12.159	12.052
Q9H2B4	Sulfate anion transporter 1	SLC26A1	sp|Q9H2B4|S26A1_HUMAN Sulfate anion transporter 1 OS=Homo sapiens OX=9606 GN=SLC26A1 PE=1 SV=2	75.015	1	4.1	-0.102354	0.270461	0.132156	0.162489	12.0966	11.8423	12.1041	12.1463	12.1272	12.0765	12.087	12.3784	12.0862	12.1411	12.0062	12.0078
Q5TGZ0;R4GMM1;A0A087WU07;R4GNA1	MICOS complex subunit MIC10	MINOS1;MINOS1-NBL1	sp|Q5TGZ0|MIC10_HUMAN MICOS complex subunit MIC10 OS=Homo sapiens OX=9606 GN=MICOS10 PE=1 SV=1;tr|R4GMM1|R4GMM1_HUMAN MICOS10-NBL1 readthrough (Fragment) OS=Homo sapiens OX=9606 GN=MICOS10-NBL1 PE=4 SV=1;tr|A0A087WU07|A0A087WU07_HUMAN MICOS complex subunit	8.8081	1	10.3	-0.10231	0.244825	0.085191	0.328055	14.5764	14.5933	14.4097	14.7093	14.4435	14.7336	14.4744	14.3132	14.3175	14.3596	14.1986	14.2913
E9PMS6;A0A1P7ZIM8;B7Z8W3;Q8WWI1;J3KP06;F8WD26;F8J2B5;E9PMT2;A0A0A0MTE2;E9PMP7;H0Y424	LIM domain only protein 7	LMO7	tr|E9PMS6|E9PMS6_HUMAN LIM domain only protein 7 OS=Homo sapiens OX=9606 GN=LMO7 PE=1 SV=1;tr|A0A1P7ZIM8|A0A1P7ZIM8_HUMAN LMO7b OS=Homo sapiens OX=9606 PE=2 SV=1;tr|B7Z8W3|B7Z8W3_HUMAN cDNA FLJ53272, highly similar to Homo sapiens LIM domain 7 (LMO7), mRNA	145.42	10	12.9	0.101964	0.0241131	-0.0444324	0.277141	16.8332	16.706	16.8474	16.6929	16.6612	16.7266	16.7856	16.8204	16.8502	16.8684	16.8695	16.8516
P19793;F1D8Q5;Q6P3U7;A0A5F9ZHH6	Retinoic acid receptor RXR-alpha	RXRA;NR2B1	sp|P19793|RXRA_HUMAN Retinoic acid receptor RXR-alpha OS=Homo sapiens OX=9606 GN=RXRA PE=1 SV=1;tr|F1D8Q5|F1D8Q5_HUMAN Retinoid X nuclear receptor alpha OS=Homo sapiens OX=9606 GN=NR2B1 PE=2 SV=1;tr|Q6P3U7|Q6P3U7_HUMAN RXRA protein (Fragment) OS=Homo sapie	50.811	1	2.2	-0.101889	0.351445	-0.0899031	0.408811	11.6212	11.3742	11.8356	11.6665	11.6624	11.8077	11.788	11.7256	11.7322	11.6789	11.8664	11.9702
Q8WU40;A8K6N9;A0A2Q3DQE3;Q13280;B3KY86;Q13555	Calcium/calmodulin-dependent protein kinase type II subunit gamma	CAMK2G	tr|Q8WU40|Q8WU40_HUMAN Calcium/calmodulin-dependent protein kinase (Fragment) OS=Homo sapiens OX=9606 GN=CAMK2G PE=1 SV=2;tr|A8K6N9|A8K6N9_HUMAN Calcium/calmodulin-dependent protein kinase OS=Homo sapiens OX=9606 PE=2 SV=1;tr|A0A2Q3DQE3|A0A2Q3DQE3_HUMAN Ca	50.924	1	4.6	0.101865	0.193213	-0.0159571	0.831834	12.6551	12.4956	12.7448	12.4042	12.6445	12.5411	12.8997	12.9679	12.9417	12.8545	13.0153	12.9873
Q13620;A0A669KAX4;K4DI93;A0A7P0T954;A0A7P0TAQ3;A0A7P0T9R8;A0A669KAU9;A0A7P0T8W4;A0A7P0TAF9;A0A7P0T9P5;A0A669KBG9;A0A7P0T9D0;A0A7P0T8P8;A0A7P0T9C8	Cullin-4B	CUL4B	sp|Q13620|CUL4B_HUMAN Cullin-4B OS=Homo sapiens OX=9606 GN=CUL4B PE=1 SV=4;tr|A0A669KAX4|A0A669KAX4_HUMAN Cullin-4B OS=Homo sapiens OX=9606 GN=CUL4B PE=1 SV=1;tr|K4DI93|K4DI93_HUMAN Cullin 4B, isoform CRA_e OS=Homo sapiens OX=9606 GN=CUL4B PE=1 SV=1;tr|A0A	103.98	3	3.8	0.101685	0.0790568	0.0341105	0.528426	13.2322	13.198	13.2551	13.1839	13.1416	13.0548	13.245	13.3132	13.2696	13.3282	13.1203	13.277
Q9NYL5;A0A087WTD2;B7Z786	24-hydroxycholesterol 7-alpha-hydroxylase	CYP39A1	sp|Q9NYL5|CP39A_HUMAN 24-hydroxycholesterol 7-alpha-hydroxylase OS=Homo sapiens OX=9606 GN=CYP39A1 PE=1 SV=2;tr|A0A087WTD2|A0A087WTD2_HUMAN 24-hydroxycholesterol 7-alpha-hydroxylase OS=Homo sapiens OX=9606 GN=CYP39A1 PE=1 SV=1;tr|B7Z786|B7Z786_HUMAN cDNA F	54.115	2	4.5	-0.101529	0.224727	0.028469	0.72481	13.1934	13.1319	12.8528	13.1531	13.081	13.2486	12.9461	12.9242	12.8472	12.9212	12.8176	12.8933
Q9UBC2;A5PKY0;A0A024R7G6;M0R165;A8K5P4;B4DME4;M0R2S2;B4DQX5	Epidermal growth factor receptor substrate 15-like 1	EPS15L1	sp|Q9UBC2|EP15R_HUMAN Epidermal growth factor receptor substrate 15-like 1 OS=Homo sapiens OX=9606 GN=EPS15L1 PE=1 SV=1;tr|A5PKY0|A5PKY0_HUMAN EPS15L1 protein (Fragment) OS=Homo sapiens OX=9606 GN=EPS15L1 PE=2 SV=1;tr|A0A024R7G6|A0A024R7G6_HUMAN Epidermal	94.254	2	4.2	-0.101519	0.190588	0.00544912	0.941566	14.0222	14.2069	14.1888	14.2063	14.2974	14.2188	14.3934	14.441	14.3526	14.223	14.4244	14.5233
Q9UKK3;B4E2S2	Poly [ADP-ribose] polymerase 4	PARP4	sp|Q9UKK3|PARP4_HUMAN Protein mono-ADP-ribosyltransferase PARP4 OS=Homo sapiens OX=9606 GN=PARP4 PE=1 SV=3;tr|B4E2S2|B4E2S2_HUMAN Poly [ADP-ribose] polymerase OS=Homo sapiens OX=9606 PE=2 SV=1	192.59	3	2.2	0.101409	0.0674949	-0.00341527	0.9466	13.7511	13.6716	13.7396	13.6846	13.6329	13.5405	13.6431	13.7715	13.6543	13.7507	13.7004	13.628
A0A140VJM6;Q53G56			tr|A0A140VJM6|A0A140VJM6_HUMAN Testicular tissue protein Li 102 OS=Homo sapiens OX=9606 PE=2 SV=1;tr|Q53G56|Q53G56_HUMAN Ketohexokinase isoform a variant (Fragment) OS=Homo sapiens OX=9606 PE=2 SV=1	32.73	2	62.8	0.101294	0.0136235	0.173192	0.000417907	14.9445	14.9497	14.9713	14.8585	14.8731	14.8301	14.8848	14.9306	15.0067	14.7616	14.8047	14.7362
Q6N063;F5H145;B3KTF4;A0A024RBQ7	2-oxoglutarate and iron-dependent oxygenase domain-containing protein 2	OGFOD2	sp|Q6N063|OGFD2_HUMAN 2-oxoglutarate and iron-dependent oxygenase domain-containing protein 2 OS=Homo sapiens OX=9606 GN=OGFOD2 PE=1 SV=2;tr|F5H145|F5H145_HUMAN 2-oxoglutarate and iron-dependent oxygenase domain-containing protein 2 (Fragment) OS=Homo sapi	38.996	1	10.3	-0.10121	0.5307	0.0187023	0.90691	12.1628	11.7725	11.8143	12.3592	11.9131	11.7808	11.8733	11.9705	11.8114	12.0938	11.6687	11.8366
P60903;Q6FGE5;D3DV26	Protein S100-A10	S100A10	sp|P60903|S10AA_HUMAN Protein S100-A10 OS=Homo sapiens OX=9606 GN=S100A10 PE=1 SV=2;tr|Q6FGE5|Q6FGE5_HUMAN Calpactin I light chain (Fragment) OS=Homo sapiens OX=9606 GN=S100A10 PE=2 SV=1;tr|D3DV26|D3DV26_HUMAN Calpactin I light chain (Fragment) OS=Homo sap	11.203	3	44.3	0.100985	0.125611	0.0293284	0.638968	17.9451	17.9727	18.0749	17.8061	17.9262	17.9575	18.7383	18.7148	18.7773	18.5831	18.8059	18.7534
O43678	NADH dehydrogenase [ubiquinone] 1 alpha subcomplex subunit 2	NDUFA2	sp|O43678|NDUA2_HUMAN NADH dehydrogenase [ubiquinone] 1 alpha subcomplex subunit 2 OS=Homo sapiens OX=9606 GN=NDUFA2 PE=1 SV=3	10.921	5	49.5	0.100914	0.0367612	-0.0411175	0.352153	16.8746	17.0135	17.0029	16.85	16.8739	16.8645	16.87	16.9376	16.9809	17.0108	16.9576	16.9434
B3KP31;A0A0B4J2A0;Q9UHJ6;B4DPJ0	Sedoheptulokinase	TRPV1;SHPK	tr|B3KP31|B3KP31_HUMAN cDNA FLJ31047 fis, clone HSYRA2000424, highly similar to Carbohydrate kinase-like protein OS=Homo sapiens OX=9606 PE=2 SV=1;tr|A0A0B4J2A0|A0A0B4J2A0_HUMAN FGGY_N domain-containing protein OS=Homo sapiens OX=9606 PE=1 SV=1;sp|Q9UHJ6|S	51.488	2	8.4	-0.10084	0.101391	-0.0475941	0.415898	14.1659	14.2612	14.2661	14.4009	14.3496	14.2452	14.3509	14.4406	14.2292	14.3967	14.4088	14.358
Q13363;X5D7T7;X5D8Y5;Q4KMQ8;E9PGB1;H0Y9M9;E7ESU7;D6RAX2;E7EPF8;H0Y8W7	C-terminal-binding protein 1	CTBP1	sp|Q13363|CTBP1_HUMAN C-terminal-binding protein 1 OS=Homo sapiens OX=9606 GN=CTBP1 PE=1 SV=2;tr|X5D7T7|X5D7T7_HUMAN C-terminal binding protein 1 isoform D OS=Homo sapiens OX=9606 GN=CTBP1 PE=2 SV=1;tr|X5D8Y5|X5D8Y5_HUMAN C-terminal binding protein 1 isofo	47.535	2	8.4	-0.100738	0.155031	0.0971201	0.168995	13.728	13.7033	13.6795	13.8913	13.8031	13.7186	13.6747	13.8457	13.7173	13.5086	13.7221	13.7156
Q9NRY5;A0A140VKG4;B4E1J2;E7ESJ7;B4DQT0;E5RGF9;I6L9D5;B3KTE4	Protein FAM114A2	FAM114A2	sp|Q9NRY5|F1142_HUMAN Protein FAM114A2 OS=Homo sapiens OX=9606 GN=FAM114A2 PE=1 SV=4;tr|A0A140VKG4|A0A140VKG4_HUMAN Testis tissue sperm-binding protein Li 81P OS=Homo sapiens OX=9606 PE=2 SV=1;tr|B4E1J2|B4E1J2_HUMAN cDNA FLJ54229 OS=Homo sapiens OX=9606 PE	55.468	2	7.3	0.100668	0.0696599	0.020594	0.687987	14.0785	14.1525	14.222	14.0201	14.0409	14.0901	14.077	14.1747	14.2023	14.0631	14.2082	14.1209
Q9NS69;Q549C5;Q53GB0	Mitochondrial import receptor subunit TOM22 homolog	TOMM22;MST065	sp|Q9NS69|TOM22_HUMAN Mitochondrial import receptor subunit TOM22 homolog OS=Homo sapiens OX=9606 GN=TOMM22 PE=1 SV=3;tr|Q549C5|Q549C5_HUMAN Mitochondrial import receptor subunit TOM22 homolog OS=Homo sapiens OX=9606 GN=MST065 PE=2 SV=1;tr|Q53GB0|Q53GB0_HU	15.521	2	25.4	-0.10059	0.00538635	0.0527145	0.0960266	14.1769	14.2524	14.272	14.3191	14.3298	14.3541	14.3189	14.3345	14.3205	14.2708	14.2776	14.2674
Q02978;Q6IBH0;I3L1P8	Mitochondrial 2-oxoglutarate/malate carrier protein	SLC25A11	sp|Q02978|M2OM_HUMAN Mitochondrial 2-oxoglutarate/malate carrier protein OS=Homo sapiens OX=9606 GN=SLC25A11 PE=1 SV=3;tr|Q6IBH0|Q6IBH0_HUMAN SLC25A11 protein OS=Homo sapiens OX=9606 GN=SLC25A11 PE=2 SV=1;tr|I3L1P8|I3L1P8_HUMAN Mitochondrial 2-oxoglutarate	34.061	15	59.2	-0.100575	0.112484	-0.0216776	0.716481	19.1963	19.2624	19.4267	19.4308	19.377	19.3793	19.3111	19.1941	19.3041	19.2471	19.3623	19.265
Q9H444	Charged multivesicular body protein 4b	CHMP4B	sp|Q9H444|CHM4B_HUMAN Charged multivesicular body protein 4b OS=Homo sapiens OX=9606 GN=CHMP4B PE=1 SV=1	24.95	3	13.4	0.100525	0.0274899	-0.0496979	0.233707	17.0015	16.9964	17.0092	16.8745	16.8594	16.9717	16.9711	16.8931	16.9432	17.0439	16.9836	16.9289
Q9BV73;H7C0P0	Centrosome-associated protein CEP250	CEP250	sp|Q9BV73|CP250_HUMAN Centrosome-associated protein CEP250 OS=Homo sapiens OX=9606 GN=CEP250 PE=1 SV=2;tr|H7C0P0|H7C0P0_HUMAN Centrosome-associated protein CEP250 (Fragment) OS=Homo sapiens OX=9606 GN=CEP250 PE=1 SV=1	281.13	1	0.3	0.100502	0.46613	0.0892325	0.516444	13.3512	13.1147	12.8301	12.8877	13.0403	13.0665	12.3761	12.3794	12.6223	12.5907	12.3131	12.2063
Q14684;Q6PJM8	Ribosomal RNA processing protein 1 homolog B	RRP1B	sp|Q14684|RRP1B_HUMAN Ribosomal RNA processing protein 1 homolog B OS=Homo sapiens OX=9606 GN=RRP1B PE=1 SV=3;tr|Q6PJM8|Q6PJM8_HUMAN RRP1B protein (Fragment) OS=Homo sapiens OX=9606 GN=RRP1B PE=2 SV=1	84.427	1	1.7	-0.100252	0.202845	-0.0684687	0.37451	12.75	12.7039	12.6247	12.905	12.6306	12.8436	12.5602	12.6572	12.4492	12.5795	12.5953	12.6972
P36268;P19440;E7ET76;B5MCK8;A0A140VJJ9;A0A024R1F4;Q6NZY2;A6NGU5	Inactive gamma-glutamyltranspeptidase 2;Gamma-glutamyltranspeptidase 1;Gamma-glutamyltranspeptidase 1 heavy chain;Gamma-glutamyltranspeptidase 1 light chain;Putative gamma-glutamyltranspeptidase 3;Putative gamma-glutamyltranspeptidase 3 heavy chain;Putative gamma-glutamyltranspeptidase 3 light chain	GGT2;GGT1;hCG_2010666;GGT3P	sp|P36268|GGT2_HUMAN Inactive glutathione hydrolase 2 OS=Homo sapiens OX=9606 GN=GGT2 PE=1 SV=3;sp|P19440|GGT1_HUMAN Glutathione hydrolase 1 proenzyme OS=Homo sapiens OX=9606 GN=GGT1 PE=1 SV=2;tr|E7ET76|E7ET76_HUMAN Glutathione hydrolase 1 proenzyme (Fragm	61.77	1	1.6	0.100238	0.115842	-0.0704405	0.254965	15.0207	14.9777	15.1529	14.9345	14.9667	14.9494	14.7853	14.7267	14.9372	14.9025	14.8247	14.9333
P63220;Q8WVC2;Q6FGH5;Q9BYK1	40S ribosomal protein S21	RPS21	sp|P63220|RS21_HUMAN 40S ribosomal protein S21 OS=Homo sapiens OX=9606 GN=RPS21 PE=1 SV=1;tr|Q8WVC2|Q8WVC2_HUMAN 40S ribosomal protein S21 OS=Homo sapiens OX=9606 GN=RPS21 PE=1 SV=1;tr|Q6FGH5|Q6FGH5_HUMAN 40S ribosomal protein S21 (Fragment) OS=Homo sapien	9.1113	4	49.4	0.099835	0.0363766	0.0621297	0.16534	17.2043	17.2978	17.2574	17.0775	17.2085	17.1739	17.2191	17.1336	17.1761	17.1577	17.0833	17.1015
A0A024RDY9;B1ALK7;B7Z6G2;A0A2R8YG42;Q14155;A0A2X0SF98;E9PDQ5;Q5W9H1;B7Z344	Rho guanine nucleotide exchange factor 7	ARHGEF7;KIAA0142	tr|A0A024RDY9|A0A024RDY9_HUMAN Rho guanine nucleotide exchange factor (GEF) 7, isoform CRA_b OS=Homo sapiens OX=9606 GN=ARHGEF7 PE=4 SV=1;tr|B1ALK7|B1ALK7_HUMAN Rho guanine nucleotide exchange factor 7 OS=Homo sapiens OX=9606 GN=ARHGEF7 PE=1 SV=1;tr|B7Z6G2	73.139	1	2.8	0.0996941	0.0566785	0.113487	0.0339274	13.8979	13.805	13.8645	13.7069	13.7968	13.7646	14.0032	13.9418	13.8758	13.7609	13.8152	13.9042
P11234;C9J6B1;C9JQB3;A0A024RAG3;P11233;C9JPE8;B4E364;C9JYR1;H7C3P7	Ras-related protein Ral-B;Ras-related protein Ral-A	RALB;RALA	sp|P11234|RALB_HUMAN Ras-related protein Ral-B OS=Homo sapiens OX=9606 GN=RALB PE=1 SV=1;tr|C9J6B1|C9J6B1_HUMAN Small monomeric GTPase (Fragment) OS=Homo sapiens OX=9606 GN=RALB PE=1 SV=1;tr|C9JQB3|C9JQB3_HUMAN Small monomeric GTPase (Fragment) OS=Homo sap	23.408	1	6.8	0.0996214	0.233568	-0.042621	0.600038	13.4066	13.1903	13.5127	13.2272	13.1715	13.412	13.3247	13.2472	13.2461	13.2961	13.3486	13.3011
P31949;V9HWH9;B2R5H0	Protein S100-A11;Protein S100-A11, N-terminally processed;Protein S100	S100A11;HEL-S-43	sp|P31949|S10AB_HUMAN Protein S100-A11 OS=Homo sapiens OX=9606 GN=S100A11 PE=1 SV=2;tr|V9HWH9|V9HWH9_HUMAN Protein S100 OS=Homo sapiens OX=9606 GN=HEL-S-43 PE=2 SV=1;tr|B2R5H0|B2R5H0_HUMAN Protein S100 OS=Homo sapiens OX=9606 PE=2 SV=1	11.74	3	34.3	0.0995996	0.0165869	0.0921878	0.0240625	15.343	15.2825	15.4223	15.2498	15.2811	15.218	15.3274	15.3317	15.3399	15.2307	15.2384	15.2533
Q9Y619;Q5VZD9	Mitochondrial ornithine transporter 1	SLC25A15	sp|Q9Y619|ORNT1_HUMAN Mitochondrial ornithine transporter 1 OS=Homo sapiens OX=9606 GN=SLC25A15 PE=1 SV=1;tr|Q5VZD9|Q5VZD9_HUMAN Mitochondrial ornithine transporter 1 (Fragment) OS=Homo sapiens OX=9606 GN=SLC25A15 PE=1 SV=1	32.736	10	59.8	-0.0995713	0.156819	0.0493768	0.466308	18.5352	18.6571	18.7803	18.8269	18.6741	18.7704	18.6262	18.6054	18.6234	18.4788	18.6691	18.5591
P55039;A8MZF9;J3QRI9;J3QKW7	Developmentally-regulated GTP-binding protein 2	DRG2	sp|P55039|DRG2_HUMAN Developmentally-regulated GTP-binding protein 2 OS=Homo sapiens OX=9606 GN=DRG2 PE=1 SV=1;tr|A8MZF9|A8MZF9_HUMAN Developmentally-regulated GTP-binding protein 2 OS=Homo sapiens OX=9606 GN=DRG2 PE=1 SV=1;tr|J3QRI9|J3QRI9_HUMAN Developme	40.746	6	20.1	0.0993763	0.0124486	0.149006	0.000980845	15.2835	15.247	15.2198	15.1357	15.1894	15.127	15.4426	15.4411	15.4369	15.3101	15.2309	15.3324
Q9UBR2;A0A7P0T989;Q5U000;A0A7P0TB41;A0A7P0Z469;A0A7P0T8X2;A0A7P0T900;A0A7P0TBM7;A0A7P0T9U1;A0A7P0TA25;A0A7P0TBB5;A0A7P0Z4R9;A0A7P0TAD4;A0A7P0TAT6;A0A7P0T926;A0A7P0T8I6	Cathepsin Z	CTSZ	sp|Q9UBR2|CATZ_HUMAN Cathepsin Z OS=Homo sapiens OX=9606 GN=CTSZ PE=1 SV=1;tr|A0A7P0T989|A0A7P0T989_HUMAN Cathepsin Z OS=Homo sapiens OX=9606 GN=CTSZ PE=4 SV=1;tr|Q5U000|Q5U000_HUMAN Cathepsin X OS=Homo sapiens OX=9606 PE=2 SV=1;tr|A0A7P0TB41|A0A7P0TB41_HU	33.868	6	22.4	0.0992713	0.04394	0.0405602	0.371098	18.3718	18.3982	18.2612	18.2219	18.2389	18.2725	18.7967	18.7376	18.6786	18.7254	18.6472	18.7185
P23368;A0A1W2PQ37;A0A1W2PQF8;A0A1W2PQT3;A0A1W2PPH1;A0A1W2PQH3;A0A1W2PQY8;A0A1W2PR68	NAD-dependent malic enzyme, mitochondrial	ME2	sp|P23368|MAOM_HUMAN NAD-dependent malic enzyme, mitochondrial OS=Homo sapiens OX=9606 GN=ME2 PE=1 SV=1;tr|A0A1W2PQ37|A0A1W2PQ37_HUMAN Malic enzyme OS=Homo sapiens OX=9606 GN=ME2 PE=1 SV=1;tr|A0A1W2PQF8|A0A1W2PQF8_HUMAN Malic enzyme OS=Homo sapiens OX=9606	65.443	4	14.2	0.0992509	0.0175647	-0.00495004	0.8912	15.4085	15.4895	15.4952	15.3553	15.3824	15.3577	15.5144	15.4872	15.5945	15.5129	15.56	15.5381
Q9UGI8;Q53GU1;B2RDR4;A4D0U5;E0X098	Testin	TES	sp|Q9UGI8|TES_HUMAN Testin OS=Homo sapiens OX=9606 GN=TES PE=1 SV=1;tr|Q53GU1|Q53GU1_HUMAN Testin (Fragment) OS=Homo sapiens OX=9606 PE=2 SV=1;tr|B2RDR4|B2RDR4_HUMAN Testin OS=Homo sapiens OX=9606 PE=2 SV=1;tr|A4D0U5|A4D0U5_HUMAN Testin OS=Homo sapiens OX=	47.996	3	9.3	0.099178	0.0595733	0.0613627	0.219467	14.7968	14.6394	14.6958	14.5677	14.5884	14.6784	14.8588	14.769	14.8831	14.7848	14.7512	14.7908
Q15717	ELAV-like protein 1	ELAVL1	sp|Q15717|ELAV1_HUMAN ELAV-like protein 1 OS=Homo sapiens OX=9606 GN=ELAVL1 PE=1 SV=2	36.091	3	10.1	0.0989481	0.0150819	0.0168103	0.632763	16.0547	16.0445	15.9775	15.8848	15.9836	15.9115	16.19	16.2062	16.151	16.1891	16.1501	16.1576
Q8N2F6;C9J5N7;H7BXQ8	Armadillo repeat-containing protein 10	ARMC10	sp|Q8N2F6|ARM10_HUMAN Armadillo repeat-containing protein 10 OS=Homo sapiens OX=9606 GN=ARMC10 PE=1 SV=1;tr|C9J5N7|C9J5N7_HUMAN Armadillo repeat-containing protein 10 (Fragment) OS=Homo sapiens OX=9606 GN=ARMC10 PE=1 SV=1;tr|H7BXQ8|H7BXQ8_HUMAN Armadillo r	37.54	3	9.3	-0.0988641	0.318392	0.0708368	0.46947	12.7892	12.9721	12.7597	13.1567	12.8472	12.8136	13.0179	13.0067	12.9717	13.0804	12.8639	12.8396
O96033;E9PKT9	Molybdopterin synthase sulfur carrier subunit	MOCS2	sp|O96033|MOC2A_HUMAN Molybdopterin synthase sulfur carrier subunit OS=Homo sapiens OX=9606 GN=MOCS2 PE=1 SV=1;tr|E9PKT9|E9PKT9_HUMAN Molybdopterin synthase sulfur carrier subunit OS=Homo sapiens OX=9606 GN=MOCS2 PE=1 SV=2	9.7552	1	12.5	0.0987824	0.0297089	-0.0605038	0.153477	15.6626	15.7243	15.6759	15.511	15.6489	15.6065	15.5996	15.5151	15.5489	15.634	15.628	15.583
Q07955;J3KTL2;A0A2I7N9Y9;J3KSR8;B7Z570;Q59FA2;A8K1L8	Serine/arginine-rich splicing factor 1	SRSF1	sp|Q07955|SRSF1_HUMAN Serine/arginine-rich splicing factor 1 OS=Homo sapiens OX=9606 GN=SRSF1 PE=1 SV=2;tr|J3KTL2|J3KTL2_HUMAN Serine/arginine-rich splicing factor 1 OS=Homo sapiens OX=9606 GN=SRSF1 PE=1 SV=1;tr|A0A2I7N9Y9|A0A2I7N9Y9_HUMAN Serine and argin	27.744	4	21	0.0986259	0.022724	0.00211151	0.955597	17.4424	17.366	17.3389	17.3005	17.2483	17.3026	17.4055	17.3539	17.396	17.4372	17.3348	17.377
P45880;A0A0A0MR02;A0A024QZT0;A0A024QZN9;B4DKM5;Q5JSD2;Q5JSD1	Voltage-dependent anion-selective channel protein 2	VDAC2	sp|P45880|VDAC2_HUMAN Voltage-dependent anion-selective channel protein 2 OS=Homo sapiens OX=9606 GN=VDAC2 PE=1 SV=2;tr|A0A0A0MR02|A0A0A0MR02_HUMAN Outer mitochondrial membrane protein porin 2 (Fragment) OS=Homo sapiens OX=9606 GN=VDAC2 PE=1 SV=1;tr|A0A024	31.566	12	54.1	-0.0985761	0.359001	-0.00694432	0.947403	18.8972	19.0651	19.3065	19.1448	19.1324	19.2874	19.3173	19.1419	19.2122	19.085	19.3861	19.2211
Q9BVP2;A0A024R2Z6	Guanine nucleotide-binding protein-like 3	GNL3	sp|Q9BVP2|GNL3_HUMAN Guanine nucleotide-binding protein-like 3 OS=Homo sapiens OX=9606 GN=GNL3 PE=1 SV=2;tr|A0A024R2Z6|A0A024R2Z6_HUMAN Guanine nucleotide-binding protein-like 3 OS=Homo sapiens OX=9606 GN=GNL3 PE=4 SV=1	61.992	1	2.7	-0.098574	0.604076	-0.0126698	0.946515	10.5746	10.1184	10.4002	10.7828	10.5924	10.0139	10.1368	10.3205	10.3402	10.4886	10.2602	10.0866
Q9NVD7	Alpha-parvin	PARVA	sp|Q9NVD7|PARVA_HUMAN Alpha-parvin OS=Homo sapiens OX=9606 GN=PARVA PE=1 SV=1	42.243	6	15.3	0.0984878	0.0229332	0.0464085	0.237388	16.9777	16.9908	16.9136	16.8414	16.9155	16.8297	16.9701	16.9601	16.9829	16.9873	16.9105	16.8762
Q8WUW1	Protein BRICK1	BRK1	sp|Q8WUW1|BRK1_HUMAN Protein BRICK1 OS=Homo sapiens OX=9606 GN=BRK1 PE=1 SV=1	8.7448	1	14.7	0.0984873	0.128772	-0.136277	0.0444308	13.9769	14.1184	14.003	13.9462	13.8669	13.9897	13.8742	13.8289	13.8397	13.9112	14.1234	13.917
P53367;B7ZA10;B4E273;Q8N8M9	Arfaptin-1	ARFIP1	sp|P53367|ARFP1_HUMAN Arfaptin-1 OS=Homo sapiens OX=9606 GN=ARFIP1 PE=1 SV=2;tr|B7ZA10|B7ZA10_HUMAN cDNA, FLJ79024, highly similar to Arfaptin-1 OS=Homo sapiens OX=9606 PE=2 SV=1;tr|B4E273|B4E273_HUMAN ADP-ribosylation factor interacting protein 1 (Arfapti	41.738	1	5.9	0.0983976	0.541446	0.00117413	0.994133	12.2034	12.2669	12.1296	12.1232	12.3958	11.7857	12.4226	12.2575	12.0867	12.1967	12.5296	12.0369
O60749;B3KML1;Q53GG3;B3KN57	Sorting nexin-2	SNX2	sp|O60749|SNX2_HUMAN Sorting nexin-2 OS=Homo sapiens OX=9606 GN=SNX2 PE=1 SV=2;tr|B3KML1|B3KML1_HUMAN Sorting nexin-2 OS=Homo sapiens OX=9606 PE=2 SV=1;tr|Q53GG3|Q53GG3_HUMAN Sorting nexin-2 (Fragment) OS=Homo sapiens OX=9606 PE=2 SV=1;tr|B3KN57|B3KN57_HUM	58.47	8	20.2	0.0983827	0.138295	0.0673466	0.296804	17.9761	17.9756	17.8337	17.8044	17.9069	17.7791	17.8164	17.8848	17.9851	17.9251	17.8055	17.7537
Q9BZE1;S4R369;H0Y4J2;A6NHR2	39S ribosomal protein L37, mitochondrial	MRPL37	sp|Q9BZE1|RM37_HUMAN 39S ribosomal protein L37, mitochondrial OS=Homo sapiens OX=9606 GN=MRPL37 PE=1 SV=2;tr|S4R369|S4R369_HUMAN 39S ribosomal protein L37, mitochondrial OS=Homo sapiens OX=9606 GN=MRPL37 PE=1 SV=1;tr|H0Y4J2|H0Y4J2_HUMAN 39S ribosomal prote	48.117	2	7.6	0.0983701	0.150428	-0.0610099	0.35775	14.0641	13.7936	13.9404	13.7832	13.898	13.8218	13.7481	13.8498	13.8293	13.8251	13.8462	13.9389
Q9UQL6;B4DGT4;Q5W9G6	Histone deacetylase 5;Histone deacetylase	HDAC5;KIAA0600	sp|Q9UQL6|HDAC5_HUMAN Histone deacetylase 5 OS=Homo sapiens OX=9606 GN=HDAC5 PE=1 SV=2;tr|B4DGT4|B4DGT4_HUMAN Histone deacetylase OS=Homo sapiens OX=9606 PE=2 SV=1;tr|Q5W9G6|Q5W9G6_HUMAN Histone deacetylase (Fragment) OS=Homo sapiens OX=9606 GN=KIAA0600 PE	121.98	1	0.6	0.0983052	0.191712	-0.0800527	0.28116	12.8529	12.8108	12.6007	12.5517	12.7063	12.7116	12.7414	12.6676	12.6283	12.7435	12.6907	12.8432
O95363;A0A3B3ITR6	Phenylalanine--tRNA ligase, mitochondrial	FARS2	sp|O95363|SYFM_HUMAN Phenylalanine--tRNA ligase, mitochondrial OS=Homo sapiens OX=9606 GN=FARS2 PE=1 SV=1;tr|A0A3B3ITR6|A0A3B3ITR6_HUMAN Phenylalanyl-tRNA synthetase OS=Homo sapiens OX=9606 GN=FARS2 PE=1 SV=1	52.356	1	2.4	0.0981245	0.397914	-0.0446733	0.696352	12.4287	12.8686	12.9327	12.6501	12.5912	12.6943	12.7259	12.7625	12.8708	12.74	12.8055	12.9477
Q709F0;D6RDI8;F8WEV0	Acyl-CoA dehydrogenase family member 11	ACAD11	sp|Q709F0|ACD11_HUMAN Acyl-CoA dehydrogenase family member 11 OS=Homo sapiens OX=9606 GN=ACAD11 PE=1 SV=3;tr|D6RDI8|D6RDI8_HUMAN Acyl-CoA dehydrogenase family member 11 OS=Homo sapiens OX=9606 GN=ACAD11 PE=1 SV=2;tr|F8WEV0|F8WEV0_HUMAN Acyl-CoA dehydrogena	87.263	15	34.6	0.0981103	0.0151394	0.132361	0.00263969	17.8052	17.7184	17.7474	17.6946	17.6226	17.6595	17.8914	17.8855	17.9684	17.7732	17.7858	17.7892
P10632;B7Z1F5;B7Z8S1;G3V188;A0A0D9SG51;B7Z541	Cytochrome P450 2C8	CYP2C8	sp|P10632|CP2C8_HUMAN Cytochrome P450 2C8 OS=Homo sapiens OX=9606 GN=CYP2C8 PE=1 SV=2;tr|B7Z1F5|B7Z1F5_HUMAN Cytochrome P450 2C8 OS=Homo sapiens OX=9606 GN=CYP2C8 PE=1 SV=1;tr|B7Z8S1|B7Z8S1_HUMAN cDNA FLJ56839, highly similar to Cytochrome P450 2C8 OS=Homo	55.824	27	70.2	-0.0980058	0.188675	0.105919	0.158181	19.5869	19.6136	19.739	19.8717	19.6407	19.721	19.1887	19.1852	19.3267	19.1601	19.197	19.0258
O43504;R4GMU8;E9PLX3;A0A0C4DGV4	Ragulator complex protein LAMTOR5	LAMTOR5	sp|O43504|LTOR5_HUMAN Ragulator complex protein LAMTOR5 OS=Homo sapiens OX=9606 GN=LAMTOR5 PE=1 SV=1;tr|R4GMU8|R4GMU8_HUMAN Late endosomal/lysosomal adaptor and MAPK and MTOR activator 5 OS=Homo sapiens OX=9606 GN=LAMTOR5 PE=1 SV=1;tr|E9PLX3|E9PLX3_HUMAN L	9.6138	1	22	0.0979807	0.129192	-0.131514	0.0502402	13.7679	13.7419	13.6922	13.6349	13.5878	13.6853	13.828	13.7114	13.8391	13.78	13.9988	13.9942
A0AV96;D6RBS9;D6R9D6;A0A024R9W3;B7Z8Z7;B7ZLP7;D6REZ6	RNA-binding protein 47	RBM47;FLJ20273	sp|A0AV96|RBM47_HUMAN RNA-binding protein 47 OS=Homo sapiens OX=9606 GN=RBM47 PE=1 SV=2;tr|D6RBS9|D6RBS9_HUMAN RNA-binding protein 47 (Fragment) OS=Homo sapiens OX=9606 GN=RBM47 PE=1 SV=1;tr|D6R9D6|D6R9D6_HUMAN RNA-binding motif protein 47 OS=Homo sapiens	64.098	1	4.6	-0.0978784	0.273246	0.145937	0.11391	12.7121	12.4988	12.7676	12.8168	12.784	12.6712	12.6721	12.7945	12.8556	12.7678	12.6214	12.4952
Q96PU8;F5GXS8;F5GYM3;F5H5U6;F5H8C8;H0YG47	Protein quaking	QKI	sp|Q96PU8|QKI_HUMAN Protein quaking OS=Homo sapiens OX=9606 GN=QKI PE=1 SV=1;tr|F5GXS8|F5GXS8_HUMAN Protein quaking (Fragment) OS=Homo sapiens OX=9606 GN=QKI PE=1 SV=1;tr|F5GYM3|F5GYM3_HUMAN Protein quaking (Fragment) OS=Homo sapiens OX=9606 GN=QKI PE=1 SV	37.67	2	10	0.0977551	0.295781	-0.0443703	0.627846	15.7168	15.3403	15.4007	15.4141	15.2756	15.4747	15.1657	15.2123	15.332	15.2793	15.3027	15.2611
P52907;A8K0T9	F-actin-capping protein subunit alpha-1	CAPZA1	sp|P52907|CAZA1_HUMAN F-actin-capping protein subunit alpha-1 OS=Homo sapiens OX=9606 GN=CAPZA1 PE=1 SV=3;tr|A8K0T9|A8K0T9_HUMAN F-actin-capping protein subunit alpha OS=Homo sapiens OX=9606 PE=2 SV=1	32.922	7	49	0.0977438	0.019775	-0.0640803	0.100767	17.9803	17.9294	17.9517	17.7912	17.874	17.9029	17.9713	17.9271	18.0155	18.0543	18.0121	18.0398
O14548;E5RJZ1;H0YBD2;Q6FGA0	Cytochrome c oxidase subunit 7A-related protein, mitochondrial	COX7A2L	sp|O14548|COX7R_HUMAN Cytochrome c oxidase subunit 7A-related protein, mitochondrial OS=Homo sapiens OX=9606 GN=COX7A2L PE=1 SV=2;tr|E5RJZ1|E5RJZ1_HUMAN Cytochrome c oxidase subunit 7A-related protein, mitochondrial OS=Homo sapiens OX=9606 GN=COX7A2L PE=1	12.615	2	40.4	-0.0977388	0.0674659	-0.0163104	0.740597	15.799	15.9489	15.9149	15.9941	15.9601	16.0018	15.8627	15.7751	15.8736	15.7753	15.9136	15.8715
Q13485;K7EL18;K7EIJ2;B4DZP1;K7ES96;Q9BYG6;K7EIU8;A0A0S2Z4B2;A0A024R274	Mothers against decapentaplegic homolog 4;Mothers against decapentaplegic homolog	SMAD4	sp|Q13485|SMAD4_HUMAN Mothers against decapentaplegic homolog 4 OS=Homo sapiens OX=9606 GN=SMAD4 PE=1 SV=1;tr|K7EL18|K7EL18_HUMAN Mothers against decapentaplegic homolog 4 (Fragment) OS=Homo sapiens OX=9606 GN=SMAD4 PE=1 SV=1;tr|K7EIJ2|K7EIJ2_HUMAN Mothers	60.438	1	1.6	0.0976694	0.168136	-0.0621219	0.367674	13.747	13.5095	13.7752	13.5007	13.6134	13.6246	13.6418	13.6089	13.7207	13.7068	13.7645	13.6864
Q9NQE9	Histidine triad nucleotide-binding protein 3	HINT3	sp|Q9NQE9|HINT3_HUMAN Histidine triad nucleotide-binding protein 3 OS=Homo sapiens OX=9606 GN=HINT3 PE=1 SV=1	20.361	1	7.7	0.0975598	0.319248	-0.00399691	0.966645	13.6251	13.4848	13.6615	13.4205	13.3947	13.6636	13.5998	13.4925	13.6629	13.775	13.4575	13.5348
P0DPI3;A0A0U1RR11;A0A0U1RRI6			sp|P0DPI3|CENL2_HUMAN Centromere protein V-like protein 2 OS=Homo sapiens OX=9606 GN=CENPVL2 PE=3 SV=1;sp|A0A0U1RR11|CENL1_HUMAN Centromere protein V-like protein 1 OS=Homo sapiens OX=9606 GN=CENPVL1 PE=2 SV=1;sp|A0A0U1RRI6|CENL3_HUMAN Centromere protein V	29.887	1	2.9	0.0975091	0.0933119	-0.0167145	0.758079	12.7805	12.935	12.7948	12.6849	12.7087	12.8242	12.8786	12.8254	12.8088	12.8431	12.7945	12.9252
O75170;A0A024R4W0;T1ECW5	Serine/threonine-protein phosphatase 6 regulatory subunit 2	PPP6R2;SAPS2	sp|O75170|PP6R2_HUMAN Serine/threonine-protein phosphatase 6 regulatory subunit 2 OS=Homo sapiens OX=9606 GN=PPP6R2 PE=1 SV=2;tr|A0A024R4W0|A0A024R4W0_HUMAN SAPS domain family, member 2, isoform CRA_a OS=Homo sapiens OX=9606 GN=SAPS2 PE=3 SV=1;tr|T1ECW5|T1	104.94	1	2.2	0.0974898	0.294064	-0.10823	0.246914	12.8503	12.8827	12.7993	12.6925	12.9309	12.6163	12.8576	12.6466	12.6958	12.857	12.965	12.7026
P15907;C9JVK7;C9JH16	Beta-galactoside alpha-2,6-sialyltransferase 1	ST6GAL1	sp|P15907|SIAT1_HUMAN Beta-galactoside alpha-2,6-sialyltransferase 1 OS=Homo sapiens OX=9606 GN=ST6GAL1 PE=1 SV=1;tr|C9JVK7|C9JVK7_HUMAN Beta-galactoside alpha-2,6-sialyltransferase 1 (Fragment) OS=Homo sapiens OX=9606 GN=ST6GAL1 PE=1 SV=1;tr|C9JH16|C9JH16	46.604	1	2.2	0.0974079	0.0410868	0.0257199	0.552295	14.9309	14.914	14.9505	14.8642	14.7761	14.8629	14.911	14.994	14.9295	14.9891	14.8414	14.9268
Q9GZT3;A0A087WUN7;H0YJ40;G3V4X6;G3V2S9;H0YJW7	SRA stem-loop-interacting RNA-binding protein, mitochondrial	SLIRP	sp|Q9GZT3|SLIRP_HUMAN SRA stem-loop-interacting RNA-binding protein, mitochondrial OS=Homo sapiens OX=9606 GN=SLIRP PE=1 SV=1;tr|A0A087WUN7|A0A087WUN7_HUMAN SRA stem-loop-interacting RNA-binding protein, mitochondrial OS=Homo sapiens OX=9606 GN=SLIRP PE=1	12.349	5	55	0.0972246	0.00894454	-0.0215714	0.493866	17.8257	17.8546	17.7961	17.7007	17.7182	17.7658	17.7145	17.7435	17.7735	17.7325	17.7776	17.7861
O96007;A0A024QZS1	Molybdopterin synthase catalytic subunit	MOCS2	sp|O96007|MOC2B_HUMAN Molybdopterin synthase catalytic subunit OS=Homo sapiens OX=9606 GN=MOCS2 PE=1 SV=1;tr|A0A024QZS1|A0A024QZS1_HUMAN Molybdopterin synthase catalytic subunit OS=Homo sapiens OX=9606 GN=MOCS2 PE=3 SV=1	20.944	2	16.5	0.0971338	0.122098	0.057272	0.343885	14.6783	14.6997	14.6897	14.5793	14.6331	14.5637	14.6932	14.8049	14.9788	14.7808	14.7864	14.7378
P22352;A0A087X1J7	Glutathione peroxidase 3;Glutathione peroxidase	GPX3	sp|P22352|GPX3_HUMAN Glutathione peroxidase 3 OS=Homo sapiens OX=9606 GN=GPX3 PE=1 SV=2;tr|A0A087X1J7|A0A087X1J7_HUMAN Glutathione peroxidase OS=Homo sapiens OX=9606 GN=GPX3 PE=1 SV=1	25.552	1	5.3	-0.0970284	0.199854	0.192652	0.020745	13.5033	13.3144	13.4772	13.5527	13.5902	13.4432	13.7087	13.8396	13.9669	13.601	13.7111	13.6251
P27694;I3L4R8	Replication protein A 70 kDa DNA-binding subunit;Replication protein A 70 kDa DNA-binding subunit, N-terminally processed	RPA1	sp|P27694|RFA1_HUMAN Replication protein A 70 kDa DNA-binding subunit OS=Homo sapiens OX=9606 GN=RPA1 PE=1 SV=2;tr|I3L4R8|I3L4R8_HUMAN Replication protein A 70 kDa DNA-binding subunit (Fragment) OS=Homo sapiens OX=9606 GN=RPA1 PE=1 SV=1	68.137	3	4.4	0.0969104	0.0293832	0.0739566	0.0821036	15.7362	15.7544	15.6943	15.6284	15.6664	15.5995	15.5395	15.6229	15.6929	15.557	15.5429	15.5335
Q9H8G2;B4DUP7;A0A3B3ISJ3	Caspase activity and apoptosis inhibitor 1	CAAP1	sp|Q9H8G2|CAAP1_HUMAN Caspase activity and apoptosis inhibitor 1 OS=Homo sapiens OX=9606 GN=CAAP1 PE=1 SV=2;tr|B4DUP7|B4DUP7_HUMAN cDNA FLJ50744 OS=Homo sapiens OX=9606 PE=2 SV=1;tr|A0A3B3ISJ3|A0A3B3ISJ3_HUMAN Caspase activity and apoptosis inhibitor 1 OS=	38.367	1	2.5	-0.0968092	0.26209	-0.0852776	0.319966	15.7077	15.7005	15.4012	15.6487	15.6482	15.8029	15.6074	15.5829	15.474	15.6284	15.5705	15.7214
P61619;B3KNF6;B4DR61	Protein transport protein Sec61 subunit alpha isoform 1	SEC61A1	sp|P61619|S61A1_HUMAN Protein transport protein Sec61 subunit alpha isoform 1 OS=Homo sapiens OX=9606 GN=SEC61A1 PE=1 SV=2;tr|B3KNF6|B3KNF6_HUMAN Sec61 alpha 1 subunit (S. cerevisiae), isoform CRA_c OS=Homo sapiens OX=9606 GN=SEC61A1 PE=2 SV=1;tr|B4DR61|B4	52.264	5	14.9	-0.0967869	0.136813	0.162761	0.0210259	17.735	17.7184	17.9238	17.944	17.8046	17.9189	17.6838	17.6523	17.7101	17.481	17.6061	17.4708
Q71UI9;P0C0S5;C9J0D1;A0A494C189	Histone H2A.V;Histone H2A.Z;Histone H2A	H2AFV;H2AFZ	sp|Q71UI9|H2AV_HUMAN Histone H2A.V OS=Homo sapiens OX=9606 GN=H2AZ2 PE=1 SV=3;sp|P0C0S5|H2AZ_HUMAN Histone H2A.Z OS=Homo sapiens OX=9606 GN=H2AZ1 PE=1 SV=2;tr|C9J0D1|C9J0D1_HUMAN Histone H2A OS=Homo sapiens OX=9606 GN=H2AZ2 PE=1 SV=1;tr|A0A494C189|A0A494C1	13.509	3	53.9	0.0966958	0.0288366	-0.0224209	0.570147	15.5867	15.5336	15.5521	15.525	15.4335	15.4238	15.4217	15.4615	15.4826	15.5364	15.4722	15.4244
Q3MHD2;K7ELG9;B4DUG4	Protein LSM12 homolog	LSM12	sp|Q3MHD2|LSM12_HUMAN Protein LSM12 homolog OS=Homo sapiens OX=9606 GN=LSM12 PE=1 SV=2;tr|K7ELG9|K7ELG9_HUMAN Protein LSM12 homolog OS=Homo sapiens OX=9606 GN=LSM12 PE=1 SV=1;tr|B4DUG4|B4DUG4_HUMAN cDNA FLJ51308 OS=Homo sapiens OX=9606 PE=2 SV=1	21.701	1	6.7	0.0965725	0.229819	0.0115561	0.881673	14.8379	14.8809	14.897	14.6077	14.8193	14.899	14.9953	14.7994	14.7583	14.8116	14.8118	14.8949
O60493	Sorting nexin-3	SNX3	sp|O60493|SNX3_HUMAN Sorting nexin-3 OS=Homo sapiens OX=9606 GN=SNX3 PE=1 SV=3	18.762	3	21.6	0.0965075	0.0252387	-0.0423516	0.278451	15.9656	16.0273	15.994	15.849	15.9448	15.9036	15.9661	15.9276	15.9059	16.0123	16.0023	15.912
Q9H1E5	Thioredoxin-related transmembrane protein 4	TMX4	sp|Q9H1E5|TMX4_HUMAN Thioredoxin-related transmembrane protein 4 OS=Homo sapiens OX=9606 GN=TMX4 PE=1 SV=1	38.952	2	8.6	-0.0964847	0.17706	-0.00867873	0.898938	14.2444	14.3505	14.506	14.4406	14.48	14.4698	14.3488	14.5452	14.3475	14.444	14.4376	14.3858
P46109	Crk-like protein	CRKL	sp|P46109|CRKL_HUMAN Crk-like protein OS=Homo sapiens OX=9606 GN=CRKL PE=1 SV=1	33.777	4	21.1	0.0963019	0.0441932	0.153815	0.00408988	16.4712	16.4982	16.4325	16.4538	16.3413	16.318	16.6435	16.6839	16.6513	16.5541	16.4381	16.5251
P13473;B4E2S7;H0YCG2;B4DF49;B7Z2R9	Lysosome-associated membrane glycoprotein 2	LAMP2	sp|P13473|LAMP2_HUMAN Lysosome-associated membrane glycoprotein 2 OS=Homo sapiens OX=9606 GN=LAMP2 PE=1 SV=2;tr|B4E2S7|B4E2S7_HUMAN cDNA FLJ58780, highly similar to Homo sapiens lysosomal-associated membrane protein 2 (LAMP2), transcript variant LAMP2B, mR	44.96	2	5.1	-0.0962085	0.0465722	-0.0803034	0.0878611	16.0889	16.1537	16.1651	16.1977	16.2013	16.2972	16.5165	16.5983	16.4601	16.5929	16.5799	16.6431
O95721	Synaptosomal-associated protein 29	SNAP29	sp|O95721|SNP29_HUMAN Synaptosomal-associated protein 29 OS=Homo sapiens OX=9606 GN=SNAP29 PE=1 SV=1	28.97	4	20.9	0.0960883	0.0730739	0.0222354	0.654531	16.7475	16.7941	16.8369	16.5788	16.7523	16.759	16.8528	16.8167	16.798	16.7867	16.7683	16.8458
P05177	Cytochrome P450 1A2	CYP1A2	sp|P05177|CP1A2_HUMAN Cytochrome P450 1A2 OS=Homo sapiens OX=9606 GN=CYP1A2 PE=1 SV=4	58.407	11	34.9	-0.0960582	0.208912	0.112238	0.147329	18.2642	18.28	18.4294	18.5659	18.2849	18.4109	18.1086	18.0037	18.1432	17.9545	18.0422	17.922
Q99470;K7ELI9;Q6IBU4	Stromal cell-derived factor 2	SDF2	sp|Q99470|SDF2_HUMAN Stromal cell-derived factor 2 OS=Homo sapiens OX=9606 GN=SDF2 PE=1 SV=2;tr|K7ELI9|K7ELI9_HUMAN Stromal cell-derived factor 2 (Fragment) OS=Homo sapiens OX=9606 GN=SDF2 PE=1 SV=1;tr|Q6IBU4|Q6IBU4_HUMAN SDF2 protein OS=Homo sapiens OX=96	23.026	1	11.4	-0.0959679	0.142811	-0.0160809	0.79591	12.2653	12.1566	12.3246	12.2899	12.4741	12.2704	12.6564	12.6929	12.6059	12.5994	12.6872	12.7168
Q6GMV3	Putative peptidyl-tRNA hydrolase PTRHD1	PTRHD1	sp|Q6GMV3|PTRD1_HUMAN Putative peptidyl-tRNA hydrolase PTRHD1 OS=Homo sapiens OX=9606 GN=PTRHD1 PE=1 SV=1	15.805	4	51.4	0.0959671	0.00964065	-0.0662209	0.0533053	16.4556	16.3983	16.3945	16.288	16.3344	16.3381	16.3904	16.356	16.3948	16.4846	16.4132	16.4421
P36537;Q53GU2;Q53GQ9	UDP-glucuronosyltransferase 2B10	UGT2B10	sp|P36537|UDB10_HUMAN UDP-glucuronosyltransferase 2B10 OS=Homo sapiens OX=9606 GN=UGT2B10 PE=1 SV=1;tr|Q53GU2|Q53GU2_HUMAN UDP-glucuronosyltransferase (Fragment) OS=Homo sapiens OX=9606 PE=2 SV=1;tr|Q53GQ9|Q53GQ9_HUMAN UDP-glucuronosyltransferase (Fragment	60.773	8	31.4	-0.0959394	0.0820719	0.0534257	0.308564	18.373	18.3975	18.4739	18.5735	18.4113	18.5474	17.9759	17.9206	17.9851	17.9103	17.9731	17.8379
B4DVR9;Q6P1M3;J3QRV5;B3KX47;A0PJJ0	Lethal(2) giant larvae protein homolog 2	LLGL2	tr|B4DVR9|B4DVR9_HUMAN cDNA FLJ56252, highly similar to Lethal(2) giant larvae protein homolog 2 OS=Homo sapiens OX=9606 PE=2 SV=1;sp|Q6P1M3|L2GL2_HUMAN LLGL scribble cell polarity complex component 2 OS=Homo sapiens OX=9606 GN=LLGL2 PE=1 SV=2;tr|J3QRV5|J3	71.55	2	7.1	0.0958176	0.110193	-0.0294963	0.602599	13.6702	13.6085	13.6349	13.4924	13.6351	13.4986	13.4735	13.5191	13.6725	13.6356	13.5532	13.5648
A0A097Q0T5;P00403;A0A059RPV8;A0A343SEV6;A0A343RU73;A0A343R0N9;A0A343YTG0;A0A4D6FL11;A0A1L7NY43;A0A1J0QL53;A0A1B0W3A7;A0A059RNF8;A0A343UE68;A0A059RKX5;A0A059RKP1;A0A059RJF0;A0A059RIZ2;A0A059RIQ8;A0A059RI53;A0A059RHY7;A0A343SU82;A0A343V3Y6;A0A059R1T0;L7XMG0;A0A4D6CUW3;A0A410RF05;A0A3S9JHN1;A0A3S8PQC9;A0A3Q8UG27;A0A3Q8UFB0;A0A3Q8A5Z2;A0A346M081;A0A346LZU9;A0A346LZT8;A0A345WIR4;A0A1S6M799;A0A345ALL9;…	Cytochrome c oxidase subunit 2	COX2;MT-CO2;COII;cox2	tr|A0A097Q0T5|A0A097Q0T5_HUMAN Cytochrome c oxidase subunit 2 OS=Homo sapiens OX=9606 GN=COX2 PE=3 SV=1;sp|P00403|COX2_HUMAN Cytochrome c oxidase subunit 2 OS=Homo sapiens OX=9606 GN=MT-CO2 PE=1 SV=1;tr|A0A059RPV8|A0A059RPV8_HUMAN Cytochrome c oxidase subu	25.566	5	20.7	-0.0957432	0.171564	0.0593397	0.383615	17.9521	17.9741	18.144	18.2195	18.0013	18.1365	17.8286	17.8629	17.9429	17.7836	17.888	17.7848
Q15599;Q6NTG0;H3BN50;H3BQS0	Na(+)/H(+) exchange regulatory cofactor NHE-RF2	SLC9A3R2	sp|Q15599|NHRF2_HUMAN Na(+)/H(+) exchange regulatory cofactor NHE-RF2 OS=Homo sapiens OX=9606 GN=SLC9A3R2 PE=1 SV=2;tr|Q6NTG0|Q6NTG0_HUMAN SLC9A3R2 protein (Fragment) OS=Homo sapiens OX=9606 GN=SLC9A3R2 PE=2 SV=1;tr|H3BN50|H3BN50_HUMAN Na(+)/H(+) exchange	37.413	4	18.7	0.095622	0.219335	-0.0105217	0.888465	15.7888	15.8065	16.0375	15.7066	15.8695	15.7698	15.8296	15.868	15.9761	15.8803	15.9951	15.8299
Q9Y5J9;E9PIR3;G3XAN8	Mitochondrial import inner membrane translocase subunit Tim8 B	TIMM8B	sp|Q9Y5J9|TIM8B_HUMAN Mitochondrial import inner membrane translocase subunit Tim8 B OS=Homo sapiens OX=9606 GN=TIMM8B PE=1 SV=1;tr|E9PIR3|E9PIR3_HUMAN Mitochondrial import inner membrane translocase subunit Tim8 B OS=Homo sapiens OX=9606 GN=TIMM8B PE=1 SV	9.3435	2	30.1	0.0954804	0.189907	0.201286	0.0136444	16.2133	16.1924	15.9777	16.0726	16.0392	15.9852	16.4173	16.4747	16.3983	16.3443	16.119	16.2233
Q5H9U9;H0Y8H0;A0A0K1H1B1	Probable ATP-dependent RNA helicase DDX60-like	DDX60L	sp|Q5H9U9|DDX6L_HUMAN Probable ATP-dependent RNA helicase DDX60-like OS=Homo sapiens OX=9606 GN=DDX60L PE=2 SV=2;tr|H0Y8H0|H0Y8H0_HUMAN Probable ATP-dependent RNA helicase DDX60-like (Fragment) OS=Homo sapiens OX=9606 GN=DDX60L PE=1 SV=2;tr|A0A0K1H1B1|A0A0	197.67	1	0.6	-0.0954796	0.241085	-0.0178449	0.820883	14.3945	14.6415	14.4008	14.5737	14.5477	14.6019	14.7471	14.5426	14.516	14.5696	14.5752	14.7144
P25685;Q6FI51;Q6FHS4;M0QXK0;A0A7I2V3K7;M0R080	DnaJ homolog subfamily B member 1	DNAJB1	sp|P25685|DNJB1_HUMAN DnaJ homolog subfamily B member 1 OS=Homo sapiens OX=9606 GN=DNAJB1 PE=1 SV=4;tr|Q6FI51|Q6FI51_HUMAN DNAJB1 protein OS=Homo sapiens OX=9606 GN=DNAJB1 PE=2 SV=1;tr|Q6FHS4|Q6FHS4_HUMAN DNAJB1 protein (Fragment) OS=Homo sapiens OX=9606 G	38.044	9	30.3	0.0954197	0.0128661	-0.0273791	0.410479	18.1738	18.1868	18.2117	18.0479	18.1025	18.1356	18.2222	18.2132	18.2715	18.2866	18.2777	18.2246
O14735;B3KSW0;Q53HA5;A8K3L7;B3KY94	CDP-diacylglycerol--inositol 3-phosphatidyltransferase	CDIPT	sp|O14735|CDIPT_HUMAN CDP-diacylglycerol--inositol 3-phosphatidyltransferase OS=Homo sapiens OX=9606 GN=CDIPT PE=1 SV=1;tr|B3KSW0|B3KSW0_HUMAN CDP-diacylglycerol--inositol 3-phosphatidyltransferase OS=Homo sapiens OX=9606 GN=CDIPT PE=2 SV=1;tr|Q53HA5|Q53HA	23.539	1	6.1	0.095254	0.53705	0.179564	0.25532	10.2288	10.4671	10.786	10.4834	10.4809	10.2318	10.5206	10.343	10.7391	10.5496	10.1766	10.3379
P22612	cAMP-dependent protein kinase catalytic subunit gamma	PRKACG	sp|P22612|KAPCG_HUMAN cAMP-dependent protein kinase catalytic subunit gamma OS=Homo sapiens OX=9606 GN=PRKACG PE=1 SV=3	40.434	1	14.5	-0.095247	0.0615047	0.0946535	0.0628897	14.3931	14.311	14.3416	14.4034	14.4937	14.4343	14.334	14.4415	14.4564	14.3111	14.2512	14.3855
K7ER88		ACAA2	tr|K7ER88|K7ER88_HUMAN 3-ketoacyl-CoA thiolase, mitochondrial (Fragment) OS=Homo sapiens OX=9606 GN=ACAA2 PE=1 SV=1	7.5987	1	63.9	0.0952263	0.238245	-0.134453	0.106372	13.5674	13.5842	13.7015	13.5106	13.5441	13.5126	13.5473	13.3844	13.6709	13.7837	13.6897	13.5326
Q9Y2Z0;A8K5T7;A8K7W3;B4DYC6	Suppressor of G2 allele of SKP1 homolog	SUGT1	sp|Q9Y2Z0|SGT1_HUMAN Protein SGT1 homolog OS=Homo sapiens OX=9606 GN=SUGT1 PE=1 SV=3;tr|A8K5T7|A8K5T7_HUMAN cDNA FLJ75365, highly similar to Homo sapiens SUGT1B (SUGT1) mRNA OS=Homo sapiens OX=9606 PE=2 SV=1;tr|A8K7W3|A8K7W3_HUMAN cDNA FLJ75780, highly sim	41.024	9	26.8	0.0952107	0.0389602	-0.0460832	0.279432	17.7968	17.8365	17.8492	17.6384	17.8038	17.7548	17.8061	17.7648	17.8076	17.8545	17.8552	17.8071
Q969X5;B4E0N6	Endoplasmic reticulum-Golgi intermediate compartment protein 1	ERGIC1	sp|Q969X5|ERGI1_HUMAN Endoplasmic reticulum-Golgi intermediate compartment protein 1 OS=Homo sapiens OX=9606 GN=ERGIC1 PE=1 SV=1;tr|B4E0N6|B4E0N6_HUMAN cDNA FLJ56280, highly similar to Endoplasmic reticulum-Golgi intermediate compartment protein 1 OS=Homo	32.592	6	23.8	-0.0951385	0.116519	0.0698787	0.236341	18.0547	18.1281	18.1996	18.2641	18.1193	18.2844	18.0378	17.921	18.0258	17.9206	17.9859	17.8685
Q8IXJ6;A0A024R0G8	NAD-dependent protein deacetylase sirtuin-2	SIRT2	sp|Q8IXJ6|SIR2_HUMAN NAD-dependent protein deacetylase sirtuin-2 OS=Homo sapiens OX=9606 GN=SIRT2 PE=1 SV=2;tr|A0A024R0G8|A0A024R0G8_HUMAN NAD-dependent protein deacetylase OS=Homo sapiens OX=9606 GN=SIRT2 PE=3 SV=1	43.182	1	4.1	0.0950503	0.354422	-0.0780877	0.443725	12.8593	12.8499	12.9491	12.9529	12.5601	12.8601	12.9394	12.9127	12.8214	13.135	12.9434	12.8293
A0A2R8Y602			tr|A0A2R8Y602|A0A2R8Y602_HUMAN Caseinolytic peptidase B protein homolog (Fragment) OS=Homo sapiens OX=9606 GN=CLPB PE=1 SV=1	43.351	1	13.4	0.0949449	0.199668	0.0227425	0.749558	14.7229	14.7756	14.8437	14.6374	14.7231	14.6969	14.8096	14.8763	14.9976	14.7463	15.0246	14.8445
Q6JQN1;F8W1I9	Acyl-CoA dehydrogenase family member 10	ACAD10	sp|Q6JQN1|ACD10_HUMAN Acyl-CoA dehydrogenase family member 10 OS=Homo sapiens OX=9606 GN=ACAD10 PE=1 SV=1;tr|F8W1I9|F8W1I9_HUMAN Acyl-CoA dehydrogenase family member 10 OS=Homo sapiens OX=9606 GN=ACAD10 PE=1 SV=1	118.83	6	8.7	-0.0949318	0.170701	-0.0774365	0.256711	14.7189	14.6059	14.8325	14.9449	14.786	14.7112	14.8402	14.7975	14.8754	14.9279	14.8813	14.9362
P62841;K7ELC2;K7EM56;A0A0B4J2B4;K7EJ78;S4R417;K7EQJ5;S4R456	40S ribosomal protein S15	RPS15	sp|P62841|RS15_HUMAN 40S ribosomal protein S15 OS=Homo sapiens OX=9606 GN=RPS15 PE=1 SV=2;tr|K7ELC2|K7ELC2_HUMAN 40S ribosomal protein S15 OS=Homo sapiens OX=9606 GN=RPS15 PE=1 SV=1;tr|K7EM56|K7EM56_HUMAN 40S ribosomal protein S15 OS=Homo sapiens OX=9606 G	17.04	3	42.8	-0.0945246	0.165106	0.0219722	0.735677	15.5203	15.6098	15.445	15.5937	15.6076	15.6575	15.4481	15.3242	15.228	15.2836	15.2385	15.4124
P08621;A8KAQ5;A0A024QZD5	U1 small nuclear ribonucleoprotein 70 kDa	SNRNP70;SNRP70	sp|P08621|RU17_HUMAN U1 small nuclear ribonucleoprotein 70 kDa OS=Homo sapiens OX=9606 GN=SNRNP70 PE=1 SV=2;tr|A8KAQ5|A8KAQ5_HUMAN U1 small nuclear ribonucleoprotein 70 kDa OS=Homo sapiens OX=9606 PE=2 SV=1;tr|A0A024QZD5|A0A024QZD5_HUMAN U1 small nuclear r	51.556	3	6.6	0.094405	0.100433	-0.0861333	0.129926	15.4298	15.4258	15.5853	15.3538	15.4627	15.3412	15.4763	15.4196	15.5113	15.4944	15.5624	15.6087
Q9HB40;B4DP22;I3L4Z9;Q9H2J9	Retinoid-inducible serine carboxypeptidase	SCPEP1	sp|Q9HB40|RISC_HUMAN Retinoid-inducible serine carboxypeptidase OS=Homo sapiens OX=9606 GN=SCPEP1 PE=1 SV=1;tr|B4DP22|B4DP22_HUMAN Carboxypeptidase OS=Homo sapiens OX=9606 PE=2 SV=1;tr|I3L4Z9|I3L4Z9_HUMAN Retinoid-inducible serine carboxypeptidase (Fragmen	50.83	3	8.2	-0.0943331	0.316154	0.0650097	0.484119	13.0012	12.9499	12.6747	12.9515	13.0241	12.9332	13.1036	13.2152	12.9024	13.0011	12.9691	13.056
Q9Y2L1;F2Z2C0;A8QI98	Exosome complex exonuclease RRP44	DIS3	sp|Q9Y2L1|RRP44_HUMAN Exosome complex exonuclease RRP44 OS=Homo sapiens OX=9606 GN=DIS3 PE=1 SV=2;tr|F2Z2C0|F2Z2C0_HUMAN Exosome complex exonuclease RRP44 OS=Homo sapiens OX=9606 GN=DIS3 PE=1 SV=1;tr|A8QI98|A8QI98_HUMAN DIS3 OS=Homo sapiens OX=9606 PE=2 SV	109	2	3.2	0.0941888	0.198271	-0.10558	0.153251	13.8547	13.943	14.1198	13.826	13.8969	13.912	13.7189	13.8815	13.8807	14.0104	13.9037	13.8837
A0A3B3ISR2;B4DPQ0;P00736;F5H2D0;A8K5J8;Q53HU9;Q53HT9;D3DUT5;B4E1B0	Complement C1r subcomponent;Complement C1r subcomponent heavy chain;Complement C1r subcomponent light chain	C1R	tr|A0A3B3ISR2|A0A3B3ISR2_HUMAN Complement subcomponent C1r OS=Homo sapiens OX=9606 GN=C1R PE=1 SV=1;tr|B4DPQ0|B4DPQ0_HUMAN Complement subcomponent C1r OS=Homo sapiens OX=9606 GN=C1R PE=1 SV=1;sp|P00736|C1R_HUMAN Complement C1r subcomponent OS=Homo sapiens	80.173	13	31.5	0.0941535	0.0360795	0.0502106	0.228043	17.5471	17.5156	17.5767	17.4399	17.4384	17.4787	17.629	17.4953	17.5714	17.549	17.4563	17.5398
Q96C19;A0A024QZ77	EF-hand domain-containing protein D2	EFHD2	sp|Q96C19|EFHD2_HUMAN EF-hand domain-containing protein D2 OS=Homo sapiens OX=9606 GN=EFHD2 PE=1 SV=1;tr|A0A024QZ77|A0A024QZ77_HUMAN EF-hand domain family, member D2, isoform CRA_a OS=Homo sapiens OX=9606 GN=EFHD2 PE=2 SV=1	26.697	3	19.2	0.0940647	0.0294387	-0.145662	0.00267846	15.7491	15.82	15.7636	15.6709	15.7268	15.6527	15.5926	15.5905	15.6834	15.7425	15.8158	15.7452
Q9Y450;A8K9E1;B3KNB9;D9YZV0;J3QT46;H0YDX7;B7Z524;B7Z1K2	HBS1-like protein	HBS1L	sp|Q9Y450|HBS1L_HUMAN HBS1-like protein OS=Homo sapiens OX=9606 GN=HBS1L PE=1 SV=1;tr|A8K9E1|A8K9E1_HUMAN HBS1-like protein OS=Homo sapiens OX=9606 PE=2 SV=1;tr|B3KNB9|B3KNB9_HUMAN HBS1-like protein OS=Homo sapiens OX=9606 PE=2 SV=1;tr|D9YZV0|D9YZV0_HUMAN	75.472	4	9.2	0.0940343	0.0430579	-0.0474963	0.271312	15.2138	15.1167	15.1619	14.9859	15.0962	15.1281	15.0642	15.0345	15.1036	15.1408	15.1043	15.0996
P50542;B4DS19;B4DWW0;B4DR50;A0A0S2Z4F3;A0A0S2Z480;A0A0S2Z4H1;B4E0T2	Peroxisomal targeting signal 1 receptor	PEX5	sp|P50542|PEX5_HUMAN Peroxisomal targeting signal 1 receptor OS=Homo sapiens OX=9606 GN=PEX5 PE=1 SV=3;tr|B4DS19|B4DS19_HUMAN PTS1-BP OS=Homo sapiens OX=9606 PE=2 SV=1;tr|B4DWW0|B4DWW0_HUMAN PTS1-BP OS=Homo sapiens OX=9606 PE=2 SV=1;tr|B4DR50|B4DR50_HUMAN	70.864	1	3.3	-0.0939411	0.328463	-0.104793	0.278309	12.6274	13.0061	12.7074	12.9021	12.9511	12.7695	12.8347	12.9864	12.8658	12.9199	13.097	12.9845
O95352;H7C2R3;H7BZ92;H7C2J8;B4DQK1;A0A024R2E9;B3KQM6;B2RB57	Ubiquitin-like modifier-activating enzyme ATG7	ATG7	sp|O95352|ATG7_HUMAN Ubiquitin-like modifier-activating enzyme ATG7 OS=Homo sapiens OX=9606 GN=ATG7 PE=1 SV=1;tr|H7C2R3|H7C2R3_HUMAN Ubiquitin-like modifier-activating enzyme ATG7 (Fragment) OS=Homo sapiens OX=9606 GN=ATG7 PE=1 SV=1;tr|H7BZ92|H7BZ92_HUMAN	77.959	1	1.8	0.0938525	0.290565	0.0246801	0.775531	13.1865	13.0713	13.0856	12.8357	13.0714	13.1548	13.1736	13.1543	12.9862	13.1676	13.1082	12.9643
P24311;A0A3B3IRN8;A0A3B3ITX0	Cytochrome c oxidase subunit 7B, mitochondrial	COX7B	sp|P24311|COX7B_HUMAN Cytochrome c oxidase subunit 7B, mitochondrial OS=Homo sapiens OX=9606 GN=COX7B PE=1 SV=2;tr|A0A3B3IRN8|A0A3B3IRN8_HUMAN Cytochrome c oxidase subunit 7B, mitochondrial OS=Homo sapiens OX=9606 GN=COX7B PE=1 SV=1;tr|A0A3B3ITX0|A0A3B3ITX	9.1604	1	10	-0.0937835	0.173619	0.0520278	0.436139	16.2376	16.2262	16.3964	16.3858	16.3144	16.4414	16.1376	15.9942	16.1154	15.9238	16.1233	16.0439
O15021;H7C1I9	Microtubule-associated serine/threonine-protein kinase 4	MAST4	sp|O15021|MAST4_HUMAN Microtubule-associated serine/threonine-protein kinase 4 OS=Homo sapiens OX=9606 GN=MAST4 PE=1 SV=4;tr|H7C1I9|H7C1I9_HUMAN Microtubule-associated serine/threonine-protein kinase 4 (Fragment) OS=Homo sapiens OX=9606 GN=MAST4 PE=1 SV=1	284.09	1	0.3	0.0936245	0.17155	0.0287222	0.661843	14.2608	14.1447	13.9653	14.0667	14.0011	14.0221	14.0602	13.9513	14.0143	13.9887	14.0242	13.9268
P05362;Q5NKV8;A0A384MEK5;K7EKL8	Intercellular adhesion molecule 1	ICAM1	sp|P05362|ICAM1_HUMAN Intercellular adhesion molecule 1 OS=Homo sapiens OX=9606 GN=ICAM1 PE=1 SV=2;tr|Q5NKV8|Q5NKV8_HUMAN Intercellular adhesion molecule 1 OS=Homo sapiens OX=9606 GN=ICAM1 PE=2 SV=1;tr|A0A384MEK5|A0A384MEK5_HUMAN Epididymis secretory sperm	57.825	2	4.5	-0.093593	0.2433	0.0934742	0.243861	13.9032	13.8298	13.8861	13.9413	13.8949	14.0637	13.9194	13.6644	13.8376	13.849	13.5999	13.692
Q9BQB6;A0A0B5EEB2;A0A0S2Z5X7;I3L3B4;F8W9H0;A0A0S2Z6I4;E9PLN8	Vitamin K epoxide reductase complex subunit 1	VKORC1	sp|Q9BQB6|VKOR1_HUMAN Vitamin K epoxide reductase complex subunit 1 OS=Homo sapiens OX=9606 GN=VKORC1 PE=1 SV=1;tr|A0A0B5EEB2|A0A0B5EEB2_HUMAN VKORC1 (Fragment) OS=Homo sapiens OX=9606 GN=VKORC1 PE=4 SV=1;tr|A0A0S2Z5X7|A0A0S2Z5X7_HUMAN Vitamin K epoxide re	18.234	1	8	-0.0935199	0.168415	-0.0686385	0.301976	15.7496	15.7962	15.9589	15.9825	15.8325	15.9702	15.5144	15.4766	15.623	15.6578	15.6177	15.5443
P19075;Q53GA9	Tetraspanin-8;Tetraspanin	TSPAN8	sp|P19075|TSN8_HUMAN Tetraspanin-8 OS=Homo sapiens OX=9606 GN=TSPAN8 PE=1 SV=1;tr|Q53GA9|Q53GA9_HUMAN Tetraspanin (Fragment) OS=Homo sapiens OX=9606 PE=2 SV=1	26.044	1	5.9	-0.0931075	0.29509	0.185224	0.0517696	12.8335	13.025	13.0303	13.0143	13.0948	13.059	12.9939	13.1183	12.758	12.828	12.7984	12.6882
Q6V1X1;H0YK36;J3KPT0;B4DYW8;B4DLA8;A8K4U2;A0A024R5Z6	Dipeptidyl peptidase 8	DPP8	sp|Q6V1X1|DPP8_HUMAN Dipeptidyl peptidase 8 OS=Homo sapiens OX=9606 GN=DPP8 PE=1 SV=1;tr|H0YK36|H0YK36_HUMAN Dipeptidyl peptidase 8 (Fragment) OS=Homo sapiens OX=9606 GN=DPP8 PE=1 SV=2;tr|J3KPT0|J3KPT0_HUMAN Dipeptidyl peptidase 8 OS=Homo sapiens OX=9606 G	103.36	1	1.7	0.093105	0.260925	-0.0952424	0.25079	13.6622	13.6211	13.6217	13.5857	13.5393	13.5007	13.3152	13.4233	13.4682	13.7074	13.3331	13.4519
P13671;A8K8Z4	Complement component C6	C6	sp|P13671|CO6_HUMAN Complement component C6 OS=Homo sapiens OX=9606 GN=C6 PE=1 SV=3;tr|A8K8Z4|A8K8Z4_HUMAN Complement component C6 OS=Homo sapiens OX=9606 PE=2 SV=1	104.79	1	2.1	-0.0930997	0.504088	-0.0764373	0.582012	11.5656	11.4691	11.4274	11.5132	11.5247	11.7036	11.7795	11.3253	11.3175	11.811	11.4748	11.3657
Q9BV57	1,2-dihydroxy-3-keto-5-methylthiopentene dioxygenase	ADI1	sp|Q9BV57|MTND_HUMAN 1,2-dihydroxy-3-keto-5-methylthiopentene dioxygenase OS=Homo sapiens OX=9606 GN=ADI1 PE=1 SV=1	21.498	11	69.8	0.0930217	0.136542	0.181181	0.00986359	18.7201	18.6344	18.4722	18.5214	18.5257	18.5006	18.7497	18.8774	18.8537	18.6866	18.5951	18.6556
Q15370;A0A384MDL3;B8ZZU8;A0A0B4J296;I3L0M9	Transcription elongation factor B polypeptide 2	TCEB2	sp|Q15370|ELOB_HUMAN Elongin-B OS=Homo sapiens OX=9606 GN=ELOB PE=1 SV=1;tr|A0A384MDL3|A0A384MDL3_HUMAN Epididymis secretory sperm binding protein OS=Homo sapiens OX=9606 PE=2 SV=1;tr|B8ZZU8|B8ZZU8_HUMAN Elongin-B OS=Homo sapiens OX=9606 GN=ELOB PE=1 SV=1;	13.133	5	49.2	0.0929293	0.0388502	-0.0723883	0.094578	17.0262	17.0679	17.1164	16.9469	16.9908	16.994	17.0678	17.0357	17.0973	17.204	17.0638	17.1501
Q9BXJ9;B4E2T6;A0A0B4J1W3;B2RBE5;Q58F05	N-alpha-acetyltransferase 15, NatA auxiliary subunit	NAA15;NARG1	sp|Q9BXJ9|NAA15_HUMAN N-alpha-acetyltransferase 15, NatA auxiliary subunit OS=Homo sapiens OX=9606 GN=NAA15 PE=1 SV=1;tr|B4E2T6|B4E2T6_HUMAN cDNA FLJ58231, highly similar to NMDA receptor-regulated protein 1 OS=Homo sapiens OX=9606 PE=2 SV=1;tr|A0A0B4J1W3|	101.27	5	5.3	0.0929265	0.287013	-0.0753415	0.383587	16.4997	16.4996	16.4988	16.3484	16.4104	16.4604	16.2787	16.3027	16.348	16.634	16.2532	16.2682
P51452;B5BUI8;K7ES89	Dual specificity protein phosphatase 3	DUSP3	sp|P51452|DUS3_HUMAN Dual specificity protein phosphatase 3 OS=Homo sapiens OX=9606 GN=DUSP3 PE=1 SV=1;tr|B5BUI8|B5BUI8_HUMAN Dual specificity protein phosphatase (Fragment) OS=Homo sapiens OX=9606 GN=DUSP3 PE=2 SV=1;tr|K7ES89|K7ES89_HUMAN Dual specificity	20.478	6	44.3	0.0928803	0.0111445	-0.0282401	0.371661	17.452	17.4414	17.422	17.329	17.355	17.3528	17.4951	17.534	17.489	17.5735	17.4769	17.5524
P54868;A0A140VJL2;B7Z784	Hydroxymethylglutaryl-CoA synthase, mitochondrial	HMGCS2	sp|P54868|HMCS2_HUMAN Hydroxymethylglutaryl-CoA synthase, mitochondrial OS=Homo sapiens OX=9606 GN=HMGCS2 PE=1 SV=1;tr|A0A140VJL2|A0A140VJL2_HUMAN 3-hydroxy-3-methylglutaryl coenzyme A synthase OS=Homo sapiens OX=9606 PE=2 SV=1;tr|B7Z784|B7Z784_HUMAN 3-hyd	56.635	32	69.9	-0.0927613	0.0220836	-0.00111069	0.975005	22.5223	22.5697	22.5416	22.7075	22.5724	22.632	22.1424	22.1473	22.1837	22.1472	22.1559	22.1738
P22760	Arylacetamide deacetylase	AADAC	sp|P22760|AAAD_HUMAN Arylacetamide deacetylase OS=Homo sapiens OX=9606 GN=AADAC PE=1 SV=5	45.733	16	59.6	-0.0926752	0.116145	0.121776	0.0468993	18.3607	18.3353	18.3999	18.5566	18.3259	18.4915	18.0129	18.0162	18.0152	17.8814	17.9645	17.833
Q13409;A0A140VKE9;B4DPZ3;Q59GU5;B4DX93	Cytoplasmic dynein 1 intermediate chain 2	DYNC1I2	sp|Q13409|DC1I2_HUMAN Cytoplasmic dynein 1 intermediate chain 2 OS=Homo sapiens OX=9606 GN=DYNC1I2 PE=1 SV=3;tr|A0A140VKE9|A0A140VKE9_HUMAN Testis tissue sperm-binding protein Li 66n OS=Homo sapiens OX=9606 PE=2 SV=1;tr|B4DPZ3|B4DPZ3_HUMAN cDNA FLJ53290, h	71.456	5	14.6	0.0924506	0.0136561	-0.0467423	0.164686	16.4646	16.5278	16.4533	16.3746	16.4218	16.3719	16.5813	16.55	16.5275	16.6317	16.5983	16.569
Q9BY76	Angiopoietin-related protein 4	ANGPTL4	sp|Q9BY76|ANGL4_HUMAN Angiopoietin-related protein 4 OS=Homo sapiens OX=9606 GN=ANGPTL4 PE=1 SV=2	45.214	1	2.7	0.0924096	0.461478	0.317107	0.0244153	11.6998	12.1408	11.7991	11.9363	11.7236	11.7025	12.4485	12.1098	12.4088	12.0947	12.0054	11.9157
Q8WXH0;A0A0C4DGK3;G3V5X4;A0A0A0MRE3;D4YW74	Nesprin-2	SYNE2;TROPH	sp|Q8WXH0|SYNE2_HUMAN Nesprin-2 OS=Homo sapiens OX=9606 GN=SYNE2 PE=1 SV=3;tr|A0A0C4DGK3|A0A0C4DGK3_HUMAN Nesprin-2 OS=Homo sapiens OX=9606 GN=SYNE2 PE=1 SV=1;tr|G3V5X4|G3V5X4_HUMAN Nesprin-2 OS=Homo sapiens OX=9606 GN=SYNE2 PE=1 SV=1;tr|A0A0A0MRE3|A0A0A0M	796.43	2	0.4	-0.0922237	0.389598	-0.097189	0.365519	12.5004	12.2798	12.4099	12.7244	12.4172	12.3252	12.4656	12.5037	12.257	12.4656	12.5996	12.4525
O14880;Q53GB9;A0A024R8Z1;Q5VV89	Microsomal glutathione S-transferase 3	MGST3	sp|O14880|MGST3_HUMAN Microsomal glutathione S-transferase 3 OS=Homo sapiens OX=9606 GN=MGST3 PE=1 SV=1;tr|Q53GB9|Q53GB9_HUMAN Microsomal glutathione S-transferase 3 variant (Fragment) OS=Homo sapiens OX=9606 PE=2 SV=1;tr|A0A024R8Z1|A0A024R8Z1_HUMAN Micros	16.516	7	72.4	-0.0922045	0.0432095	0.177574	0.00112431	17.9315	17.8961	17.9954	18.0735	17.989	18.0373	17.8943	17.9403	17.9234	17.6915	17.8157	17.7181
P24928;A0A6Q8PGB0;B4DET1	DNA-directed RNA polymerase II subunit RPB1	POLR2A	sp|P24928|RPB1_HUMAN DNA-directed RNA polymerase II subunit RPB1 OS=Homo sapiens OX=9606 GN=POLR2A PE=1 SV=2;tr|A0A6Q8PGB0|A0A6Q8PGB0_HUMAN DNA-directed RNA polymerase subunit OS=Homo sapiens OX=9606 GN=POLR2A PE=1 SV=2;tr|B4DET1|B4DET1_HUMAN DNA-directed	217.17	1	0.8	-0.0921287	0.569265	0.0565542	0.725513	12.7089	12.1357	12.3422	12.701	12.3319	12.4303	12.5284	12.6853	12.2657	12.4511	12.2686	12.5901
A0A7I2V647;A8K6V7;A0A024RDB2;Q9UN86;A0A7I2V3E2;A0A7I2V3P9;A0A7I2YQD9;A0A024RDE5;A0A7I2YQS2	Ras GTPase-activating protein-binding protein 2	G3BP2	tr|A0A7I2V647|A0A7I2V647_HUMAN Ras GTPase-activating protein-binding protein 2 OS=Homo sapiens OX=9606 GN=G3BP2 PE=1 SV=1;tr|A8K6V7|A8K6V7_HUMAN cDNA FLJ76053, highly similar to Homo sapiens Ras-GTPase activating protein SH3 domain-binding protein 2 (G3BP2	40.197	2	5.6	0.0921069	0.0517988	0.031376	0.471712	15.7431	15.8302	15.7078	15.6404	15.634	15.7304	15.6573	15.6831	15.7118	15.618	15.627	15.7131
A0A024RCD0;A0A087WY68;A0A087WZR0;H7BXT3;A0A7I2YQH5;P29122;A0A024RCE2;H0Y3Q0;A2RQD9;Q59H04;A0A7I2V2Z7;H0YKZ4	Proprotein convertase subtilisin/kexin type 6	PCSK6	tr|A0A024RCD0|A0A024RCD0_HUMAN Proprotein convertase subtilisin/kexin type 6, isoform CRA_g OS=Homo sapiens OX=9606 GN=PCSK6 PE=3 SV=1;tr|A0A087WY68|A0A087WY68_HUMAN Proprotein convertase subtilisin/kexin type 6 OS=Homo sapiens OX=9606 GN=PCSK6 PE=1 SV=1;t	92.903	1	1.5	-0.0920815	0.431455	-0.051569	0.656186	12.0996	11.9482	12.0114	11.898	12.2561	12.1815	12.0599	12.0667	12.3555	12.3143	12.0224	12.3001
A0A0G2JL54;P0C0L5;A0A140TA29;F5GXS0;A0A3B3ISA6	Complement C4-B;Complement C4 beta chain;Complement C4-B alpha chain;C4a anaphylatoxin;C4b-B;C4d-B;Complement C4 gamma chain	C4B	tr|A0A0G2JL54|A0A0G2JL54_HUMAN C4a anaphylatoxin OS=Homo sapiens OX=9606 GN=C4B_2 PE=1 SV=1;sp|P0C0L5|CO4B_HUMAN Complement C4-B OS=Homo sapiens OX=9606 GN=C4B PE=1 SV=2;tr|A0A140TA29|A0A140TA29_HUMAN C4a anaphylatoxin OS=Homo sapiens OX=9606 GN=C4B PE=1 S	187.71	1	33.7	-0.0920142	0.262534	0.208768	0.0218612	12.479	12.5944	12.6891	12.7697	12.6215	12.6474	12.8572	12.6791	12.6053	12.6086	12.4063	12.5004
Q02928;Q16802;E7EVL8;A0A0C4DFV7;V9GYC6;V9GZ77;A5PKT5;B4DPB8;A0A0C4DFN9;Q5TCH4	Cytochrome P450 4A11;Cytochrome P450 4A22	CYP4A11;CYP4A22	sp|Q02928|CP4AB_HUMAN Cytochrome P450 4A11 OS=Homo sapiens OX=9606 GN=CYP4A11 PE=1 SV=1;tr|Q16802|Q16802_HUMAN Fatty acid omega-hydroxylase OS=Homo sapiens OX=9606 PE=2 SV=1;tr|E7EVL8|E7EVL8_HUMAN Cytochrome P450 4A11 OS=Homo sapiens OX=9606 GN=CYP4A11 PE=	59.347	14	42.8	-0.0919753	0.0965526	0.10045	0.0728484	18.7995	18.8024	18.9124	19.0231	18.8397	18.9275	18.2973	18.3392	18.3901	18.2382	18.2862	18.2009
Q12974	Protein tyrosine phosphatase type IVA 2	PTP4A2	sp|Q12974|TP4A2_HUMAN Protein tyrosine phosphatase type IVA 2 OS=Homo sapiens OX=9606 GN=PTP4A2 PE=1 SV=1	19.127	1	17.4	0.0918488	0.606858	-0.196614	0.281358	12.1336	12.1316	11.6271	11.8286	12.0032	11.7849	11.4427	11.3082	11.9761	11.7163	11.8954	11.7053
Q92484	Acid sphingomyelinase-like phosphodiesterase 3a	SMPDL3A	sp|Q92484|ASM3A_HUMAN Acid sphingomyelinase-like phosphodiesterase 3a OS=Homo sapiens OX=9606 GN=SMPDL3A PE=1 SV=2	51.26	2	6.6	0.0917661	0.402497	-0.155286	0.169112	13.111	13.0708	13.2506	13.0982	13.0759	12.983	13.134	13.538	13.3341	13.3423	13.4451	13.6845
P10620;Q6LET6;A0A024RAX2;F5H7F6;F5H6X2	Microsomal glutathione S-transferase 1	MGST1	sp|P10620|MGST1_HUMAN Microsomal glutathione S-transferase 1 OS=Homo sapiens OX=9606 GN=MGST1 PE=1 SV=1;tr|Q6LET6|Q6LET6_HUMAN Glutathione transferase (Fragment) OS=Homo sapiens OX=9606 GN=MGST1 PE=2 SV=1;tr|A0A024RAX2|A0A024RAX2_HUMAN Glutathione transfer	17.598	8	79.4	-0.0916399	0.022679	0.178126	0.000344078	19.9663	20.0015	20.0142	20.1557	20.0423	20.059	20.1433	20.1501	20.1331	19.9384	20.0052	19.9486
P10606;A0A384NL93;Q6FHM4;Q6FHJ9	Cytochrome c oxidase subunit 5B, mitochondrial	COX5B	sp|P10606|COX5B_HUMAN Cytochrome c oxidase subunit 5B, mitochondrial OS=Homo sapiens OX=9606 GN=COX5B PE=1 SV=2;tr|A0A384NL93|A0A384NL93_HUMAN Cytochrome c oxidase polypeptide Vb OS=Homo sapiens OX=9606 PE=2 SV=1;tr|Q6FHM4|Q6FHM4_HUMAN Cytochrome c oxidase	13.696	7	50.4	-0.0916083	0.0728343	0.0162328	0.731086	19.1479	19.1871	19.2855	19.3246	19.2477	19.323	19.0534	19.0006	19.0404	18.9424	19.0897	19.0136
O14975;Q53GS2;G3V1R7;B3KW19	Very long-chain acyl-CoA synthetase	SLC27A2	sp|O14975|S27A2_HUMAN Very long-chain acyl-CoA synthetase OS=Homo sapiens OX=9606 GN=SLC27A2 PE=1 SV=2;tr|Q53GS2|Q53GS2_HUMAN Solute carrier family 27 (Fatty acid transporter), member 2 variant (Fragment) OS=Homo sapiens OX=9606 PE=2 SV=1;tr|G3V1R7|G3V1R7_	70.311	30	53.9	-0.0915698	0.0335741	0.0329631	0.39916	20.1452	20.1682	20.2524	20.3136	20.2238	20.3032	20.0609	20.021	20.0504	20.0037	20.053	19.9768
Q9BU23	Lipase maturation factor 2	LMF2	sp|Q9BU23|LMF2_HUMAN Lipase maturation factor 2 OS=Homo sapiens OX=9606 GN=LMF2 PE=1 SV=2	79.697	2	5	-0.0915125	0.349296	-0.0113498	0.905608	12.4206	12.7226	12.7147	12.7586	12.7182	12.6556	12.341	12.5452	12.3012	12.4341	12.2684	12.519
Q8NBN7;K7EQB5;K7ERV1;G8JLA1;B3KVA3;A8K6B4;A0A024R4M8	Retinol dehydrogenase 13	RDH13	sp|Q8NBN7|RDH13_HUMAN Retinol dehydrogenase 13 OS=Homo sapiens OX=9606 GN=RDH13 PE=1 SV=2;tr|K7EQB5|K7EQB5_HUMAN Retinol dehydrogenase 13 (Fragment) OS=Homo sapiens OX=9606 GN=RDH13 PE=1 SV=1;tr|K7ERV1|K7ERV1_HUMAN Retinol dehydrogenase 13 OS=Homo sapiens	35.932	1	5.7	-0.091414	0.52788	-0.0150044	0.91669	12.6332	12.6027	12.8613	13.1071	12.7998	12.4645	12.764	12.9206	12.6227	12.6902	12.8213	12.8408
P12004;Q6FI35;Q6FHF5	Proliferating cell nuclear antigen	PCNA	sp|P12004|PCNA_HUMAN Proliferating cell nuclear antigen OS=Homo sapiens OX=9606 GN=PCNA PE=1 SV=1;tr|Q6FI35|Q6FI35_HUMAN Proliferating cell nuclear antigen OS=Homo sapiens OX=9606 GN=PCNA PE=1 SV=1;tr|Q6FHF5|Q6FHF5_HUMAN Proliferating cell nuclear antigen	28.768	4	24.1	0.0913452	0.089546	-0.00732698	0.883665	16.0239	15.9165	15.9025	15.7783	15.8388	15.9517	15.7081	15.6978	15.7798	15.7671	15.7409	15.6997
Q53GQ0;B4DWS6;D3DR22;B3KQJ0;A0A1B0GVY6;A0A1B0GV93	Very-long-chain 3-oxoacyl-CoA reductase	HSD17B12	sp|Q53GQ0|DHB12_HUMAN Very-long-chain 3-oxoacyl-CoA reductase OS=Homo sapiens OX=9606 GN=HSD17B12 PE=1 SV=2;tr|B4DWS6|B4DWS6_HUMAN cDNA FLJ61181, highly similar to Homo sapiens hydroxysteroid (17-beta) dehydrogenase 12 (HSD17B12), mRNA OS=Homo sapiens OX=9	34.324	11	45.5	-0.0912823	0.0568783	0.0975947	0.0440728	18.3854	18.4192	18.5172	18.5578	18.4817	18.5561	18.4724	18.4074	18.4679	18.3167	18.4141	18.3241
P05156;Q6LAM1;Q8WW88;G3XAM2;A0A0U4BCF5;A8K3L0;E7ETH0;B4DRF2;A0A2R8Y3M9	Complement factor I;Complement factor I heavy chain;Complement factor I light chain	CFI	sp|P05156|CFAI_HUMAN Complement factor I OS=Homo sapiens OX=9606 GN=CFI PE=1 SV=2;tr|Q6LAM1|Q6LAM1_HUMAN Heavy chain of factor I (Fragment) OS=Homo sapiens OX=9606 PE=2 SV=1;tr|Q8WW88|Q8WW88_HUMAN CFI protein OS=Homo sapiens OX=9606 GN=CFI PE=2 SV=1;tr|G3X	65.75	1	2.7	0.0912558	0.28601	0.033916	0.684586	13.8951	13.8821	13.6921	13.7748	13.5865	13.8342	13.5877	13.5956	13.8048	13.69	13.5648	13.6316
Q99797	Mitochondrial intermediate peptidase	MIPEP	sp|Q99797|MIPEP_HUMAN Mitochondrial intermediate peptidase OS=Homo sapiens OX=9606 GN=MIPEP PE=1 SV=2	80.64	2	3.1	0.091179	0.177109	-0.0403346	0.535979	14.0945	13.9407	14.2065	14.0204	13.9816	13.9661	14.034	13.8929	14.0065	14.0749	14.0259	13.9536
Q96HH4;A0A024R430;C9JZB1;C9J1P0	Transmembrane protein 169	TMEM169;LOC92691	sp|Q96HH4|TM169_HUMAN Transmembrane protein 169 OS=Homo sapiens OX=9606 GN=TMEM169 PE=2 SV=1;tr|A0A024R430|A0A024R430_HUMAN Uncharacterized protein OS=Homo sapiens OX=9606 GN=LOC92691 PE=4 SV=1;tr|C9JZB1|C9JZB1_HUMAN Transmembrane protein 169 (Fragment) OS	33.611	1	2.4	0.0910785	0.146071	-0.0146505	0.805603	15.3455	15.3144	15.4489	15.3153	15.2273	15.2929	15.2642	15.1962	15.4117	15.2488	15.2946	15.3726
P46940;A0A0J9YXZ5;A4QPB0;A0A024RC65;Q6P1N4	Ras GTPase-activating-like protein IQGAP1	IQGAP1;hCG_1991735	sp|P46940|IQGA1_HUMAN Ras GTPase-activating-like protein IQGAP1 OS=Homo sapiens OX=9606 GN=IQGAP1 PE=1 SV=1;tr|A0A0J9YXZ5|A0A0J9YXZ5_HUMAN Ras GTPase-activating-like protein IQGAP1 OS=Homo sapiens OX=9606 GN=IQGAP1 PE=1 SV=1;tr|A4QPB0|A4QPB0_HUMAN IQ motif	189.25	4	5.3	-0.0909889	0.151163	0.075117	0.228792	14.1927	14.2816	14.3441	14.3987	14.4429	14.2497	14.315	14.4316	14.4575	14.3072	14.2941	14.3775
Q8IUE6;A2RUA4	Histone H2A type 2-B;Histone H2A	HIST2H2AB	sp|Q8IUE6|H2A2B_HUMAN Histone H2A type 2-B OS=Homo sapiens OX=9606 GN=H2AC21 PE=1 SV=3;tr|A2RUA4|A2RUA4_HUMAN Histone H2A OS=Homo sapiens OX=9606 PE=2 SV=1	13.995	1	36.2	0.0909746	0.117128	-0.125609	0.0389467	15.1405	15.1687	15.1919	14.9926	15.0677	15.1678	15.1001	15.0266	15.0923	15.277	15.225	15.0939
P19525;A0A7P0TAL9;A0A7P0Z4M0;Q8IW76;A0A7P0TBA9;B7ZKK7	Interferon-induced, double-stranded RNA-activated protein kinase	EIF2AK2	sp|P19525|E2AK2_HUMAN Interferon-induced, double-stranded RNA-activated protein kinase OS=Homo sapiens OX=9606 GN=EIF2AK2 PE=1 SV=2;tr|A0A7P0TAL9|A0A7P0TAL9_HUMAN Interferon-induced, double-stranded RNA-activated protein kinase OS=Homo sapiens OX=9606 GN=E	62.094	1	1.8	0.0909462	0.0858444	-0.0280082	0.57192	12.4595	12.4384	12.4528	12.3128	12.4276	12.3375	12.2614	12.0855	12.2546	12.2636	12.2148	12.2071
Q96C90;F5GXC4;F5H2U0;A0A024R563;B5MC51	Protein phosphatase 1 regulatory subunit 14B	PPP1R14B;LIMK2	sp|Q96C90|PP14B_HUMAN Protein phosphatase 1 regulatory subunit 14B OS=Homo sapiens OX=9606 GN=PPP1R14B PE=1 SV=3;tr|F5GXC4|F5GXC4_HUMAN Protein phosphatase 1 regulatory subunit 14B OS=Homo sapiens OX=9606 GN=PPP1R14B PE=1 SV=1;tr|F5H2U0|F5H2U0_HUMAN Protei	15.911	1	13.6	0.0909373	0.165816	0.0328821	0.601583	12.4753	12.4676	12.5196	12.3244	12.5028	12.3625	12.3891	12.4228	12.5756	12.5071	12.3462	12.4356
Q92900;A0A024R7L5;A0A024R7L8	Regulator of nonsense transcripts 1	UPF1	sp|Q92900|RENT1_HUMAN Regulator of nonsense transcripts 1 OS=Homo sapiens OX=9606 GN=UPF1 PE=1 SV=2;tr|A0A024R7L5|A0A024R7L5_HUMAN UPF1 OS=Homo sapiens OX=9606 GN=UPF1 PE=2 SV=1;tr|A0A024R7L8|A0A024R7L8_HUMAN UPF1 regulator of nonsense transcripts homolog	124.34	5	5.3	0.0908588	0.0813444	0.0766785	0.133419	15.2506	15.2504	15.1839	15.1866	15.1316	15.0941	15.1626	15.2034	15.3025	15.128	15.2256	15.0849
Q92614;A0A0D9SFK2;A0A024QZ63;B4DYM1	Unconventional myosin-XVIIIa	MYO18A;hCG_27198	sp|Q92614|MY18A_HUMAN Unconventional myosin-XVIIIa OS=Homo sapiens OX=9606 GN=MYO18A PE=1 SV=3;tr|A0A0D9SFK2|A0A0D9SFK2_HUMAN Unconventional myosin-XVIIIa OS=Homo sapiens OX=9606 GN=MYO18A PE=1 SV=1;tr|A0A024QZ63|A0A024QZ63_HUMAN HCG27198, isoform CRA_c OS	233.11	7	4.4	0.0908247	0.0316799	0.142099	0.00279487	16.286	16.3062	16.1849	16.121	16.2085	16.1751	16.279	16.2438	16.2443	16.1346	16.0919	16.1143
Q9BW92;U3KQG0;Q9H045;Q6ST48;F6S7Q7	Threonine--tRNA ligase, mitochondrial	TARS2;DKFZp667F1511	sp|Q9BW92|SYTM_HUMAN Threonine--tRNA ligase, mitochondrial OS=Homo sapiens OX=9606 GN=TARS2 PE=1 SV=1;tr|U3KQG0|U3KQG0_HUMAN Threonyl-tRNA synthetase OS=Homo sapiens OX=9606 GN=TARS2 PE=1 SV=1;tr|Q9H045|Q9H045_HUMAN Threonyl-tRNA synthetase (Fragment) OS=H	81.035	4	9.6	0.0908107	0.0739892	0.0875653	0.0833694	15.1113	15.0726	15.0492	15.0356	14.9322	14.9929	15.0571	15.2028	15.0565	15.0705	15.0033	14.9799
Q9Y6D6;A0A024R7X0;Q59FY5;E5RIF2;B3KMS9;E5RHL7	Brefeldin A-inhibited guanine nucleotide-exchange protein 1	ARFGEF1	sp|Q9Y6D6|BIG1_HUMAN Brefeldin A-inhibited guanine nucleotide-exchange protein 1 OS=Homo sapiens OX=9606 GN=ARFGEF1 PE=1 SV=2;tr|A0A024R7X0|A0A024R7X0_HUMAN ADP-ribosylation factor guanine nucleotide-exchange factor 1(Brefeldin A-inhibited), isoform CRA_a	208.76	1	1.6	-0.0908047	0.550567	-0.035677	0.813226	10.8049	11.3581	10.9102	10.874	11.2735	11.1982	11.3292	11.009	11.1751	11.2283	11.3022	11.0899
Q86Y79;A0A096LP34;A0A096LP22;C9J7Z1	Probable peptidyl-tRNA hydrolase	PTRH1	sp|Q86Y79|PTH_HUMAN Probable peptidyl-tRNA hydrolase OS=Homo sapiens OX=9606 GN=PTRH1 PE=1 SV=1;tr|A0A096LP34|A0A096LP34_HUMAN Probable peptidyl-tRNA hydrolase (Fragment) OS=Homo sapiens OX=9606 GN=PTRH1 PE=1 SV=1;tr|A0A096LP22|A0A096LP22_HUMAN Probable pe	22.936	1	11.7	0.0907846	0.38293	-0.143633	0.178721	13.2852	13.2383	13.2315	13.2567	13.1796	13.0465	12.8424	13.1877	13.0826	12.9775	13.3101	13.256
A0A024R6I7;A0A0G2JRN3;Q13747		SERPINA1	tr|A0A024R6I7|A0A024R6I7_HUMAN Alpha-1-antitrypsin OS=Homo sapiens OX=9606 GN=SERPINA1 PE=1 SV=1;tr|A0A0G2JRN3|A0A0G2JRN3_HUMAN Alpha-1-antitrypsin OS=Homo sapiens OX=9606 GN=SERPINA1 PE=1 SV=1;tr|Q13747|Q13747_HUMAN Alpha-1 antitrypsin (Fragment) OS=Homo	46.708	19	50.2	0.0905721	0.0808174	0.121863	0.0255315	19.8581	19.9207	19.7764	19.8073	19.7423	19.7338	19.5929	19.4944	19.5431	19.4453	19.3455	19.474
Q9H8Y8;B4DEI4;B4DNR1;B4DQF1	Golgi reassembly-stacking protein 2	GORASP2	sp|Q9H8Y8|GORS2_HUMAN Golgi reassembly-stacking protein 2 OS=Homo sapiens OX=9606 GN=GORASP2 PE=1 SV=3;tr|B4DEI4|B4DEI4_HUMAN cDNA FLJ54595, highly similar to Golgi reassembly-stacking protein 2 OS=Homo sapiens OX=9606 PE=2 SV=1;tr|B4DNR1|B4DNR1_HUMAN cDNA	47.145	6	26.1	0.0905712	0.0130863	-0.0826407	0.0206982	15.4908	15.4707	15.4889	15.3666	15.3678	15.4444	15.3591	15.3493	15.4003	15.4526	15.481	15.423
Q9Y277;E5RFP6;E5RJN6;E5RHZ6	Voltage-dependent anion-selective channel protein 3	VDAC3	sp|Q9Y277|VDAC3_HUMAN Voltage-dependent anion-selective channel protein 3 OS=Homo sapiens OX=9606 GN=VDAC3 PE=1 SV=1;tr|E5RFP6|E5RFP6_HUMAN Voltage-dependent anion-selective channel protein 3 OS=Homo sapiens OX=9606 GN=VDAC3 PE=1 SV=1;tr|E5RJN6|E5RJN6_HUMA	30.658	10	45.9	-0.0905442	0.221983	0.033637	0.63958	18.6393	18.7012	18.8222	18.8188	18.7174	18.8982	18.8488	18.72	18.7131	18.6126	18.834	18.7343
P51692;Q59H39;C9J4I3;Q8WW55	Signal transducer and activator of transcription 5B;Signal transducer and activator of transcription	STAT5B	sp|P51692|STA5B_HUMAN Signal transducer and activator of transcription 5B OS=Homo sapiens OX=9606 GN=STAT5B PE=1 SV=2;tr|Q59H39|Q59H39_HUMAN Signal transducer and activator of transcription (Fragment) OS=Homo sapiens OX=9606 PE=2 SV=1;tr|C9J4I3|C9J4I3_HUMA	89.865	2	3.8	-0.0904471	0.166945	-0.0218641	0.726843	14.1004	14.2212	14.1187	14.1824	14.2984	14.2308	14.3429	14.4207	14.3066	14.2625	14.368	14.5052
C0LQF2;O00115;B3KQS9;A0A024R7F4	Deoxyribonuclease-2-alpha	DNASE2	tr|C0LQF2|C0LQF2_HUMAN Deoxyribonuclease II (Fragment) OS=Homo sapiens OX=9606 PE=2 SV=1;sp|O00115|DNS2A_HUMAN Deoxyribonuclease-2-alpha OS=Homo sapiens OX=9606 GN=DNASE2 PE=1 SV=2;tr|B3KQS9|B3KQS9_HUMAN Deoxyribonuclease II OS=Homo sapiens OX=9606 PE=2 SV	38.181	3	10.8	-0.0903096	0.0669984	-0.0658605	0.165838	13.9783	14.1409	14.1328	14.197	14.1487	14.1773	14.3152	14.3335	14.2799	14.4249	14.3326	14.3687
P14621;A0A140VJD7;U3KPX8;U3KQL2;Q4ZFV7;Q53TK7	Acylphosphatase-2;Acylphosphatase	ACYP2	sp|P14621|ACYP2_HUMAN Acylphosphatase-2 OS=Homo sapiens OX=9606 GN=ACYP2 PE=1 SV=2;tr|A0A140VJD7|A0A140VJD7_HUMAN Acylphosphatase OS=Homo sapiens OX=9606 PE=2 SV=1;tr|U3KPX8|U3KPX8_HUMAN Acylphosphatase-2 OS=Homo sapiens OX=9606 GN=ACYP2 PE=1 SV=1;tr|U3KQL	11.139	2	16.2	0.0902392	0.177299	-0.0950257	0.157294	14.5762	14.6744	14.5812	14.4908	14.549	14.5213	14.4702	14.498	14.6465	14.7452	14.5065	14.6481
Q3ZCM7;A0A075B736;Q5SQY0;A0A183YE00	Tubulin beta-8 chain	TUBB8	sp|Q3ZCM7|TBB8_HUMAN Tubulin beta-8 chain OS=Homo sapiens OX=9606 GN=TUBB8 PE=1 SV=2;tr|A0A075B736|A0A075B736_HUMAN Tubulin beta chain OS=Homo sapiens OX=9606 GN=TUBB8 PE=1 SV=1;tr|Q5SQY0|Q5SQY0_HUMAN Tubulin beta chain OS=Homo sapiens OX=9606 GN=TUBB8 PE=	49.775	1	21.8	0.0901861	0.429892	-0.0513159	0.649967	16.9126	17.0826	17.1223	16.701	17.1675	16.9785	17.1351	16.8986	17.1689	17.0551	17.1444	17.1571
P61081;A0A024R4T4	NEDD8-conjugating enzyme Ubc12	UBE2M	sp|P61081|UBC12_HUMAN NEDD8-conjugating enzyme Ubc12 OS=Homo sapiens OX=9606 GN=UBE2M PE=1 SV=1;tr|A0A024R4T4|A0A024R4T4_HUMAN Epididymis secretory sperm binding protein OS=Homo sapiens OX=9606 GN=UBE2M PE=2 SV=1	20.9	5	26.8	0.0900781	0.110917	-0.0719644	0.193185	17.2683	17.2974	17.3001	17.0764	17.2814	17.2378	17.3459	17.2673	17.4013	17.4359	17.4222	17.3722
Q16543;Q6FG59;A0A024R7B7;K7EQA9;K7EKQ2	Hsp90 co-chaperone Cdc37;Hsp90 co-chaperone Cdc37, N-terminally processed	CDC37	sp|Q16543|CDC37_HUMAN Hsp90 co-chaperone Cdc37 OS=Homo sapiens OX=9606 GN=CDC37 PE=1 SV=1;tr|Q6FG59|Q6FG59_HUMAN Hsp90 chaperone protein kinase-targeting subunit OS=Homo sapiens OX=9606 GN=CDC37 PE=2 SV=1;tr|A0A024R7B7|A0A024R7B7_HUMAN Hsp90 chaperone prot	44.468	8	26.5	0.0899917	0.058839	-0.0708272	0.124978	17.9158	17.9704	17.9349	17.7472	17.8892	17.9148	17.9947	17.9293	17.9529	18.0566	18.005	18.0278
O00422;A0A384ME24;H7BZW6;U3KPY7	Histone deacetylase complex subunit SAP18	SAP18	sp|O00422|SAP18_HUMAN Histone deacetylase complex subunit SAP18 OS=Homo sapiens OX=9606 GN=SAP18 PE=1 SV=1;tr|A0A384ME24|A0A384ME24_HUMAN Histone deacetylase complex subunit SAP18 OS=Homo sapiens OX=9606 PE=2 SV=1;tr|H7BZW6|H7BZW6_HUMAN Histone deacetylase	17.561	4	26.8	0.0899593	0.0290334	0.0791508	0.0492406	17.5692	17.6125	17.5821	17.5213	17.5377	17.4349	17.7536	17.7148	17.8073	17.7042	17.651	17.683
P40616;B4DZG7;F8VYN9;B4DR16	ADP-ribosylation factor-like protein 1	ARL1	sp|P40616|ARL1_HUMAN ADP-ribosylation factor-like protein 1 OS=Homo sapiens OX=9606 GN=ARL1 PE=1 SV=1;tr|B4DZG7|B4DZG7_HUMAN ADP-ribosylation factor-like protein 1 OS=Homo sapiens OX=9606 GN=ARL1 PE=1 SV=1;tr|F8VYN9|F8VYN9_HUMAN ADP-ribosylation factor-lik	20.417	5	38.7	-0.0899298	0.122177	0.0424377	0.445301	15.5328	15.5608	15.4589	15.6695	15.4897	15.6631	15.4511	15.5905	15.5324	15.5137	15.4499	15.483
Q9Y4G6;H0YMT1;A0A1B0GVU7;G1UI21	Talin-2	TLN2	sp|Q9Y4G6|TLN2_HUMAN Talin-2 OS=Homo sapiens OX=9606 GN=TLN2 PE=1 SV=4;tr|H0YMT1|H0YMT1_HUMAN Talin-2 (Fragment) OS=Homo sapiens OX=9606 GN=TLN2 PE=1 SV=1;tr|A0A1B0GVU7|A0A1B0GVU7_HUMAN Talin-2 OS=Homo sapiens OX=9606 GN=TLN2 PE=1 SV=1;tr|G1UI21|G1UI21_HUM	271.61	1	3.8	0.0898192	0.255297	0.0414266	0.590619	15.3548	15.3349	15.3171	15.1467	15.3501	15.2405	15.1908	15.1285	15.4078	15.1916	15.297	15.1142
Q8IY95	Transmembrane protein 192	TMEM192	sp|Q8IY95|TM192_HUMAN Transmembrane protein 192 OS=Homo sapiens OX=9606 GN=TMEM192 PE=1 SV=1	30.922	2	8.5	0.0897436	0.377164	-0.184441	0.0857757	14.9281	15.0861	15.3344	14.957	15.1733	14.949	15.3389	15.3015	15.29	15.3934	15.6168	15.4734
P51689;H7C327;A0A140VK06	Arylsulfatase D	ARSD	sp|P51689|ARSD_HUMAN Arylsulfatase D OS=Homo sapiens OX=9606 GN=ARSD PE=1 SV=2;tr|H7C327|H7C327_HUMAN Arylsulfatase D (Fragment) OS=Homo sapiens OX=9606 GN=ARSD PE=1 SV=1;tr|A0A140VK06|A0A140VK06_HUMAN Testis tissue sperm-binding protein Li 39a OS=Homo sap	64.859	1	2.9	0.0895831	0.173284	-0.0445575	0.48344	14.4165	14.3678	14.2027	14.2404	14.2679	14.2099	14.4338	14.3979	14.2301	14.3777	14.4351	14.3827
C9JJT5;G3V325;B4DJ38;C9JU26		ATP5J2-PTCD1;ATP5J2	tr|C9JJT5|C9JJT5_HUMAN ATP synthase membrane subunit f OS=Homo sapiens OX=9606 GN=ATP5MF-PTCD1 PE=3 SV=2;tr|G3V325|G3V325_HUMAN ATP5MF-PTCD1 readthrough OS=Homo sapiens OX=9606 GN=ATP5MF-PTCD1 PE=4 SV=1;tr|B4DJ38|B4DJ38_HUMAN cDNA FLJ56092, highly similar	5.9149	3	61.1	-0.0895208	0.310853	0.0317842	0.712983	18.0161	18.1324	18.3596	18.3275	18.2177	18.2314	18.0628	18.0365	18.1252	17.9736	18.1906	17.9649
Q9Y3B8;H0YG54;H0YGR4;F5GYG5	Oligoribonuclease, mitochondrial	REXO2	sp|Q9Y3B8|ORN_HUMAN Oligoribonuclease, mitochondrial OS=Homo sapiens OX=9606 GN=REXO2 PE=1 SV=3;tr|H0YG54|H0YG54_HUMAN Oligoribonuclease, mitochondrial OS=Homo sapiens OX=9606 GN=REXO2 PE=1 SV=2;tr|H0YGR4|H0YGR4_HUMAN Oligoribonuclease, mitochondrial (Frag	26.832	1	4.2	0.0893539	0.0815239	-0.0398573	0.409595	14.7411	14.8272	14.7655	14.5914	14.7483	14.7261	14.8317	14.7805	14.7244	14.7937	14.8009	14.8616
Q9NXJ5;U3KQG9;S4R2Y9;U3KQ24	Pyroglutamyl-peptidase 1	PGPEP1	sp|Q9NXJ5|PGPI_HUMAN Pyroglutamyl-peptidase 1 OS=Homo sapiens OX=9606 GN=PGPEP1 PE=1 SV=1;tr|U3KQG9|U3KQG9_HUMAN Pyroglutamyl-peptidase I OS=Homo sapiens OX=9606 GN=PGPEP1 PE=1 SV=1;tr|S4R2Y9|S4R2Y9_HUMAN Pyroglutamyl-peptidase I OS=Homo sapiens OX=9606 GN	23.138	2	14.8	0.0892039	0.056792	0.0232657	0.588794	14.1824	14.1484	14.1909	14.1299	14.066	14.0581	14.5016	14.6497	14.5444	14.5337	14.5935	14.4987
Q6PKG0;A0A0B4J210;E5RH50	La-related protein 1	LARP1	sp|Q6PKG0|LARP1_HUMAN La-related protein 1 OS=Homo sapiens OX=9606 GN=LARP1 PE=1 SV=2;tr|A0A0B4J210|A0A0B4J210_HUMAN La-related protein 1 (Fragment) OS=Homo sapiens OX=9606 GN=LARP1 PE=1 SV=5;tr|E5RH50|E5RH50_HUMAN La-related protein 1 (Fragment) OS=Homo s	123.51	1	1.6	-0.0891809	0.219429	-0.0120678	0.863128	13.3991	13.2024	13.2267	13.3243	13.4004	13.371	13.2664	13.2142	13.3291	13.1594	13.4197	13.2668
Q15042;B9A6J2;D3DP75	Rab3 GTPase-activating protein catalytic subunit	RAB3GAP1	sp|Q15042|RB3GP_HUMAN Rab3 GTPase-activating protein catalytic subunit OS=Homo sapiens OX=9606 GN=RAB3GAP1 PE=1 SV=3;tr|B9A6J2|B9A6J2_HUMAN Rab3 GTPase-activating protein catalytic subunit OS=Homo sapiens OX=9606 GN=RAB3GAP1 PE=2 SV=1;tr|D3DP75|D3DP75_HUMA	110.52	2	3.3	0.0891809	0.0963045	0.061723	0.233655	14.5691	14.4076	14.5352	14.493	14.3393	14.4121	14.5341	14.5183	14.5386	14.5072	14.4191	14.4796
Q8NDH3;H0UI76;B2RDV2;H0YEP3	Probable aminopeptidase NPEPL1	NPEPL1	sp|Q8NDH3|PEPL1_HUMAN Probable aminopeptidase NPEPL1 OS=Homo sapiens OX=9606 GN=NPEPL1 PE=1 SV=3;tr|H0UI76|H0UI76_HUMAN Aminopeptidase-like 1, isoform CRA_d OS=Homo sapiens OX=9606 GN=NPEPL1 PE=3 SV=1;tr|B2RDV2|B2RDV2_HUMAN cDNA, FLJ96778, highly similar t	55.86	2	7.5	0.0890484	0.148682	0.0645212	0.283986	15.0162	14.8044	14.8434	14.7594	14.8878	14.7497	14.8836	14.8062	14.78	14.761	14.7849	14.7304
Q58FF8	Putative heat shock protein HSP 90-beta 2	HSP90AB2P	sp|Q58FF8|H90B2_HUMAN Putative heat shock protein HSP 90-beta 2 OS=Homo sapiens OX=9606 GN=HSP90AB2P PE=1 SV=2	44.348	1	23.4	0.0889959	0.124847	-0.0215233	0.694913	17.1764	17.2269	17.2385	16.9942	17.238	17.1426	17.1207	17.1195	17.1493	17.0964	17.1947	17.163
P67870;A0A1U9X7J2;A0A7I2YQ78;Q5SRQ6;N0E4C7;N0E638;N0E472;A0A0G2JM12;Q5SRQ3;N0E466	Casein kinase II subunit beta	CSNK2B;CSNK2B-LY6G5B--991;CSNK2B-LY6G5B-1181	sp|P67870|CSK2B_HUMAN Casein kinase II subunit beta OS=Homo sapiens OX=9606 GN=CSNK2B PE=1 SV=1;tr|A0A1U9X7J2|A0A1U9X7J2_HUMAN Casein kinase II subunit beta OS=Homo sapiens OX=9606 PE=3 SV=1;tr|A0A7I2YQ78|A0A7I2YQ78_HUMAN Casein kinase II subunit beta OS=H	24.942	3	27	0.0889455	0.0921648	-0.0596885	0.240884	15.0597	15.0492	15.0303	14.8987	14.9784	14.9952	14.8993	15.0436	15.0251	15.1107	14.9657	15.0707
Q8N0X7;B4DXT5;B3KML8;A8K6Q9;A0A024RDV9	Spartin	SPG20	sp|Q8N0X7|SPART_HUMAN Spartin OS=Homo sapiens OX=9606 GN=SPART PE=1 SV=1;tr|B4DXT5|B4DXT5_HUMAN cDNA FLJ53483, highly similar to Spartin OS=Homo sapiens OX=9606 PE=2 SV=1;tr|B3KML8|B3KML8_HUMAN cDNA FLJ11345 fis, clone PLACE1010877, highly similar to Spart	72.832	1	2.7	0.0889259	0.411616	-0.0306124	0.774262	13.2589	13.362	13.4714	13.1987	13.3296	13.2972	13.2151	13.199	13.1545	13.2487	12.9513	13.4603
P09669;A0A024R9B7	Cytochrome c oxidase subunit 6C	COX6C	sp|P09669|COX6C_HUMAN Cytochrome c oxidase subunit 6C OS=Homo sapiens OX=9606 GN=COX6C PE=1 SV=2;tr|A0A024R9B7|A0A024R9B7_HUMAN Cytochrome c oxidase polypeptide VIc OS=Homo sapiens OX=9606 GN=COX6C PE=2 SV=1	8.7813	2	20	-0.08866	0.224146	0.035892	0.611968	17.6744	17.6795	17.8409	17.917	17.6645	17.8792	17.5392	17.4319	17.5559	17.4635	17.5189	17.4369
P18084;H7C5U2;D3DNA1;L7RT22;V9GZ57	Integrin beta-5;Integrin beta	ITGB5	sp|P18084|ITB5_HUMAN Integrin beta-5 OS=Homo sapiens OX=9606 GN=ITGB5 PE=1 SV=1;tr|H7C5U2|H7C5U2_HUMAN Integrin beta (Fragment) OS=Homo sapiens OX=9606 GN=ITGB5 PE=1 SV=1;tr|D3DNA1|D3DNA1_HUMAN Integrin beta OS=Homo sapiens OX=9606 GN=ITGB5 PE=3 SV=1;tr|L7	88.053	1	2.6	0.0886281	0.338217	-0.174809	0.0744819	12.1963	12.2991	12.408	12.2446	12.0651	12.3279	12.1221	12.0486	12.1736	12.4	12.1079	12.3609
P54802;Q59FD0;Q14769;A0A140VJE4;A0A286RZ40	Alpha-N-acetylglucosaminidase;Alpha-N-acetylglucosaminidase 82 kDa form;Alpha-N-acetylglucosaminidase 77 kDa form	NAGLU;ufHSD2	sp|P54802|ANAG_HUMAN Alpha-N-acetylglucosaminidase OS=Homo sapiens OX=9606 GN=NAGLU PE=1 SV=2;tr|Q59FD0|Q59FD0_HUMAN Huntingtin interacting protein-1-related (Fragment) OS=Homo sapiens OX=9606 PE=2 SV=1;tr|Q14769|Q14769_HUMAN Alpha-N-acetylglucosaminidase	82.265	2	6.1	-0.0885317	0.400443	0.204642	0.0688214	12.6414	12.6451	12.6443	12.9735	12.5953	12.6276	12.8758	12.9447	12.6802	12.6791	12.4908	12.7169
P06133;A0A1W2PQJ2	UDP-glucuronosyltransferase 2B4	UGT2B4	sp|P06133|UD2B4_HUMAN UDP-glucuronosyltransferase 2B4 OS=Homo sapiens OX=9606 GN=UGT2B4 PE=1 SV=2;tr|A0A1W2PQJ2|A0A1W2PQJ2_HUMAN UDP-glucuronosyltransferase 2B4 OS=Homo sapiens OX=9606 GN=UGT2B4 PE=1 SV=1	60.512	14	45.1	-0.0883924	0.0994375	0.079616	0.133223	19.8712	19.7893	19.9042	19.9878	19.8703	19.9718	19.7724	19.7456	19.8398	19.7045	19.781	19.6334
Q7RTP6	Protein-methionine sulfoxide oxidase MICAL3	MICAL3	sp|Q7RTP6|MICA3_HUMAN [F-actin]-monooxygenase MICAL3 OS=Homo sapiens OX=9606 GN=MICAL3 PE=1 SV=2	224.29	1	0.7	0.0882359	0.447456	-0.059348	0.606619	12.7193	12.4191	12.4855	12.6131	12.4384	12.3077	12.7152	12.4331	12.3126	12.4934	12.6232	12.5224
Q05086;A0A0D9SG77;A0A6Q8PHE5;A0A1B0GVL3;Q9H2G0;Q5W7F7;Q9BUI6	Ubiquitin-protein ligase E3A	UBE3A	sp|Q05086|UBE3A_HUMAN Ubiquitin-protein ligase E3A OS=Homo sapiens OX=9606 GN=UBE3A PE=1 SV=4;tr|A0A0D9SG77|A0A0D9SG77_HUMAN Ubiquitin-protein ligase E3A OS=Homo sapiens OX=9606 GN=UBE3A PE=1 SV=1;tr|A0A6Q8PHE5|A0A6Q8PHE5_HUMAN Ubiquitin-protein ligase E3A	100.69	2	3.5	-0.0881598	0.400181	0.0683966	0.511069	13.215	13.0517	13.191	13.4298	13.291	13.0013	13.1805	13.4603	13.2524	13.2292	13.2255	13.2333
E7ETN3;B4E1Z4;A0A7I6GV09;A0A1U9X7H7;P00751;A0A7I6GV05;A0A1U9X7I0;A0A1U9X7H8;A0A1U9X7H6;A0A1U9X7H5;A0A1U9X7H4;A0A1U9X7H2;A0A678MA98;H7C5H1	Complement factor B;Complement factor B Ba fragment;Complement factor B Bb fragment	CFB	tr|E7ETN3|E7ETN3_HUMAN C3/C5 convertase OS=Homo sapiens OX=9606 PE=1 SV=1;tr|B4E1Z4|B4E1Z4_HUMAN C3/C5 convertase OS=Homo sapiens OX=9606 PE=1 SV=1;tr|A0A7I6GV09|A0A7I6GV09_HUMAN C3/C5 convertase (Fragment) OS=Homo sapiens OX=9606 GN=Bf PE=4 SV=1;tr|A0A1U9	124.02	9	9.2	0.0881558	0.0367495	0.0553349	0.162978	17.5622	17.5132	17.4798	17.4306	17.4415	17.4186	17.8214	17.7114	17.8186	17.7259	17.6928	17.7666
Q96K17;Q6PJ77;E9PL10	Transcription factor BTF3 homolog 4;Transcription factor BTF3	BTF3L4	sp|Q96K17|BT3L4_HUMAN Transcription factor BTF3 homolog 4 OS=Homo sapiens OX=9606 GN=BTF3L4 PE=1 SV=1;tr|Q6PJ77|Q6PJ77_HUMAN Transcription factor BTF3 (Fragment) OS=Homo sapiens OX=9606 GN=BTF3L4 PE=2 SV=1;tr|E9PL10|E9PL10_HUMAN Transcription factor BTF3 O	17.27	3	39.2	0.088134	0.0947594	-0.00916322	0.852325	16.4714	16.498	16.491	16.3212	16.4313	16.4434	16.4163	16.4285	16.5355	16.4701	16.5439	16.3937
Q9H9A5;H7C1X9	CCR4-NOT transcription complex subunit 10	CNOT10	sp|Q9H9A5|CNO10_HUMAN CCR4-NOT transcription complex subunit 10 OS=Homo sapiens OX=9606 GN=CNOT10 PE=1 SV=1;tr|H7C1X9|H7C1X9_HUMAN CCR4-NOT transcription complex subunit 10 (Fragment) OS=Homo sapiens OX=9606 GN=CNOT10 PE=1 SV=1	82.309	1	1.6	-0.0881305	0.390749	-0.0588774	0.562521	10.8397	10.784	10.8362	10.9479	10.8257	10.9506	10.9024	10.7687	10.7472	10.6299	10.8455	11.1196
O43837;A0A087X2E5;A0A087WZN1	Isocitrate dehydrogenase [NAD] subunit beta, mitochondrial;Isocitrate dehydrogenase [NAD] subunit, mitochondrial	IDH3B	sp|O43837|IDH3B_HUMAN Isocitrate dehydrogenase [NAD] subunit beta, mitochondrial OS=Homo sapiens OX=9606 GN=IDH3B PE=1 SV=2;tr|A0A087X2E5|A0A087X2E5_HUMAN Isocitrate dehydrogenase [NAD] subunit, mitochondrial OS=Homo sapiens OX=9606 GN=IDH3B PE=1 SV=1;tr|A	42.183	5	16.6	0.0880212	0.15664	-0.0445731	0.456963	16.9885	16.8493	17.0276	16.9398	16.8078	16.8537	16.8743	16.9484	16.9786	16.9071	17.0674	16.9604
Q9HA64;I3L2G3;I3L139;Q6FIG5;B4DXG0;B4DE94;B2RD19;A0A140VK84	Ketosamine-3-kinase	FN3KRP	sp|Q9HA64|KT3K_HUMAN Ketosamine-3-kinase OS=Homo sapiens OX=9606 GN=FN3KRP PE=1 SV=2;tr|I3L2G3|I3L2G3_HUMAN Protein-ribulosamine 3-kinase (Fragment) OS=Homo sapiens OX=9606 GN=FN3KRP PE=1 SV=1;tr|I3L139|I3L139_HUMAN Protein-ribulosamine 3-kinase OS=Homo sa	34.412	1	4.5	-0.0879661	0.122952	-0.0488753	0.372461	14.5008	14.6134	14.5358	14.6206	14.5938	14.6995	14.6252	14.5558	14.4667	14.6139	14.5169	14.6635
Q9Y4P1;B7ZA52;B4DL29;B4DNY2;B4DZK0;C9J1C1;B3KVU2;C9JIK8	Cysteine protease ATG4B	ATG4B	sp|Q9Y4P1|ATG4B_HUMAN Cysteine protease ATG4B OS=Homo sapiens OX=9606 GN=ATG4B PE=1 SV=2;tr|B7ZA52|B7ZA52_HUMAN Cysteine protease OS=Homo sapiens OX=9606 PE=2 SV=1;tr|B4DL29|B4DL29_HUMAN Cysteine protease OS=Homo sapiens OX=9606 PE=2 SV=1;tr|B4DNY2|B4DNY2_	44.294	1	4.3	-0.0879622	0.176223	0.107496	0.105277	13.6545	13.4855	13.667	13.7123	13.7459	13.6126	13.6259	13.739	13.8252	13.6467	13.6195	13.6014
P49888;Q53X91;H0Y8G0	Estrogen sulfotransferase;Sulfotransferase	SULT1E1	sp|P49888|ST1E1_HUMAN Sulfotransferase 1E1 OS=Homo sapiens OX=9606 GN=SULT1E1 PE=1 SV=1;tr|Q53X91|Q53X91_HUMAN Sulfotransferase (Fragment) OS=Homo sapiens OX=9606 GN=SULT1E1 PE=2 SV=1;tr|H0Y8G0|H0Y8G0_HUMAN Sulfotransferase (Fragment) OS=Homo sapiens OX=96	35.126	4	19.7	-0.0878061	0.153043	0.00879716	0.880331	16.2598	16.3363	16.1316	16.3312	16.3402	16.3197	15.8627	15.8652	15.9765	15.9862	15.8702	15.8216
P09601;Q96DI8;Q6FH11;B2R7U4;A0A7I2V277;A0A7I2V3M0;B1AHA8;A0A7I2V3I1;F2YMD9	Heme oxygenase 1	HMOX1	sp|P09601|HMOX1_HUMAN Heme oxygenase 1 OS=Homo sapiens OX=9606 GN=HMOX1 PE=1 SV=1;tr|Q96DI8|Q96DI8_HUMAN Heme oxygenase OS=Homo sapiens OX=9606 GN=HMOX1 PE=1 SV=1;tr|Q6FH11|Q6FH11_HUMAN Heme oxygenase OS=Homo sapiens OX=9606 GN=HMOX1 PE=2 SV=1;tr|B2R7U4|B2	32.818	1	5.6	0.0873727	0.0302874	0.0124395	0.728951	13.7267	13.6781	13.6922	13.6677	13.5574	13.6099	13.4727	13.4584	13.5291	13.5093	13.4641	13.4496
P35268;Q7Z4W8;K7ERI7;K7EJT5;K7EP65;K7EKS7;K7ELC4;K7EMH1	60S ribosomal protein L22	RPL22	sp|P35268|RL22_HUMAN 60S ribosomal protein L22 OS=Homo sapiens OX=9606 GN=RPL22 PE=1 SV=2;tr|Q7Z4W8|Q7Z4W8_HUMAN Heparin-binding protein HBp15 OS=Homo sapiens OX=9606 PE=1 SV=1;tr|K7ERI7|K7ERI7_HUMAN 60S ribosomal protein L22 OS=Homo sapiens OX=9606 GN=RPL	14.787	4	50.8	0.0873377	0.0970505	0.00150515	0.975557	17.4019	17.4983	17.4947	17.322	17.4048	17.4061	17.4043	17.2523	17.3008	17.3805	17.2685	17.3039
Q9NWV4;D3DQ38	UPF0587 protein C1orf123	C1orf123	sp|Q9NWV4|CZIB_HUMAN CXXC motif containing zinc binding protein OS=Homo sapiens OX=9606 GN=CZIB PE=1 SV=1;tr|D3DQ38|D3DQ38_HUMAN CXXC motif containing zinc binding protein OS=Homo sapiens OX=9606 GN=C1orf123 PE=3 SV=1	18.048	4	35	0.087242	0.0832827	0.0278455	0.554548	16.6815	16.6445	16.5542	16.5571	16.5671	16.4943	16.5857	16.5471	16.6616	16.6078	16.6022	16.5008
P20711;A0A087WV24;A0A3S6D699;A0A3Q8A2L5;A0A7L4XSC9;A0A3S5WLQ6;A0A3S5X9I4;A0A3S5XFR7;A0A3S6CVQ1;B4DPL5;A0A7L4XT53;A0A7M2JGN3;A0A087WU57;Q53Y41;A0A7L4XVG2;A0A7S6PWV5;A0A3S6CPV2;A0A7S6PWV2;A0A7L4XUZ5;A0A0S2Z3N4;A0A7L4XT01;A0A3Q7ZZZ2;Q6IBS8;A0A7L4XVT7;A0A3Q8A2M4;A0A3S6D691;A0A3S6CS67;A0A3S6CJ90;A0A3S6CPU7;A0A3S6CLD8;A0A3Q8A018;A0A3S5X9H9;A0A3S5X9I6;A0A3Q7ZYN3;A0A5C0B7Z4;A0A5C0BAW3;F8WER1;A0A3S6CN52;A…	Aromatic-L-amino-acid decarboxylase	DDC	sp|P20711|DDC_HUMAN Aromatic-L-amino-acid decarboxylase OS=Homo sapiens OX=9606 GN=DDC PE=1 SV=2;tr|A0A087WV24|A0A087WV24_HUMAN Aromatic-L-amino-acid decarboxylase OS=Homo sapiens OX=9606 GN=DDC PE=1 SV=1;tr|A0A3S6D699|A0A3S6D699_HUMAN Aromatic-L-amino-aci	53.926	2	10	0.0871854	0.0987658	-0.093219	0.0801317	13.0351	12.9684	12.8526	12.8412	12.8512	12.9021	12.7424	12.6445	12.6448	12.7432	12.7462	12.8219
Q8TB37;B4DWB0;B3KSK2;F8W0A2;X5D2R5	Iron-sulfur protein NUBPL	NUBPL	sp|Q8TB37|NUBPL_HUMAN Iron-sulfur protein NUBPL OS=Homo sapiens OX=9606 GN=NUBPL PE=1 SV=3;tr|B4DWB0|B4DWB0_HUMAN cDNA FLJ59772, highly similar to Nucleotide-binding protein-like OS=Homo sapiens OX=9606 PE=2 SV=1;tr|B3KSK2|B3KSK2_HUMAN cDNA FLJ36470 fis, c	34.082	1	6.3	-0.0871483	0.578873	0.200639	0.215212	12.2849	12.5182	12.3293	12.8359	12.3978	12.1601	12.476	12.6904	12.3769	12.2003	12.4808	12.2603
O75818;X6RLL4;A0A087X1N3	Ribonuclease P protein subunit p40	RPP40	sp|O75818|RPP40_HUMAN Ribonuclease P protein subunit p40 OS=Homo sapiens OX=9606 GN=RPP40 PE=1 SV=3;tr|X6RLL4|X6RLL4_HUMAN Ribonuclease P protein subunit p40 OS=Homo sapiens OX=9606 GN=RPP40 PE=1 SV=1;tr|A0A087X1N3|A0A087X1N3_HUMAN Ribonuclease P 40kDa sub	41.833	1	4.4	-0.0870805	0.423979	0.137641	0.216444	12.0567	12.2518	12.3534	12.241	12.5094	12.1728	12.3275	12.5701	12.4792	12.2536	12.2524	12.4579
A0A0C4DG51;Q9NP80;A8K6U0;A0A024R746	Calcium-independent phospholipase A2-gamma	PNPLA8;IPLA2(GAMMA)	tr|A0A0C4DG51|A0A0C4DG51_HUMAN Calcium-independent phospholipase A2-gamma (Fragment) OS=Homo sapiens OX=9606 GN=PNPLA8 PE=1 SV=1;sp|Q9NP80|PLPL8_HUMAN Calcium-independent phospholipase A2-gamma OS=Homo sapiens OX=9606 GN=PNPLA8 PE=1 SV=1;tr|A8K6U0|A8K6U0_H	71.877	2	5.3	-0.0870379	0.166496	0.0487651	0.423544	12.6733	12.7597	12.77	12.9283	12.7494	12.7864	12.8276	12.7738	12.8147	12.8587	12.6486	12.7625
P51553;D3DWV9;O15384;G5E9Q7;E7EQB8;H7C1W2;E9PF84	Isocitrate dehydrogenase [NAD] subunit gamma, mitochondrial;Isocitrate dehydrogenase [NAD] subunit, mitochondrial	IDH3G;hCG_2004980	sp|P51553|IDH3G_HUMAN Isocitrate dehydrogenase [NAD] subunit gamma, mitochondrial OS=Homo sapiens OX=9606 GN=IDH3G PE=1 SV=1;tr|D3DWV9|D3DWV9_HUMAN Isocitrate dehydrogenase [NAD] subunit, mitochondrial OS=Homo sapiens OX=9606 GN=hCG_2004980 PE=3 SV=1;tr|O1	42.794	2	7.1	0.0870222	0.389954	-0.196522	0.0688922	14.7779	14.833	15.2092	14.7771	14.9015	14.8804	15.097	14.9134	14.9469	15.145	15.1685	15.2334
Q9Y394;H0YJ66;Q659E8;H0YJR8	Dehydrogenase/reductase SDR family member 7	DHRS7;DKFZp564H1664	sp|Q9Y394|DHRS7_HUMAN Dehydrogenase/reductase SDR family member 7 OS=Homo sapiens OX=9606 GN=DHRS7 PE=1 SV=1;tr|H0YJ66|H0YJ66_HUMAN Dehydrogenase/reductase SDR family member 7 (Fragment) OS=Homo sapiens OX=9606 GN=DHRS7 PE=1 SV=1;tr|Q659E8|Q659E8_HUMAN Unc	38.298	15	51.6	-0.0868047	0.0483973	0.066417	0.117036	18.9233	18.9501	19.0218	19.0448	19.0333	19.0776	19.0859	19.0316	19.0568	18.9336	19.0651	18.9763
O43681;B4DEE5	ATPase ASNA1	ASNA1	sp|O43681|GET3_HUMAN ATPase GET3 OS=Homo sapiens OX=9606 GN=GET3 PE=1 SV=2;tr|B4DEE5|B4DEE5_HUMAN cDNA FLJ60230, highly similar to Arsenical pump-driving ATPase OS=Homo sapiens OX=9606 PE=2 SV=1	38.792	4	19.3	0.0867381	0.107068	0.133544	0.0208831	16.0841	15.9894	15.8835	15.9312	15.8664	15.8993	16.113	16.1469	16.1605	16.059	15.9377	16.0231
Q9NZJ7;A8YXX5;A4FVA6;A0A024RD08;A0A024RCX4;Q9Y374;H0Y8C3;Q8IW90	Mitochondrial carrier homolog 1	MTCH1;PIG60	sp|Q9NZJ7|MTCH1_HUMAN Mitochondrial carrier homolog 1 OS=Homo sapiens OX=9606 GN=MTCH1 PE=1 SV=1;tr|A8YXX5|A8YXX5_HUMAN Cell proliferation-inducing protein 60 OS=Homo sapiens OX=9606 GN=PIG60 PE=2 SV=1;tr|A4FVA6|A4FVA6_HUMAN MTCH1 protein (Fragment) OS=Hom	41.544	3	8	-0.0866923	0.0608936	0.0316787	0.460305	15.4726	15.5609	15.603	15.6493	15.6651	15.5822	15.5919	15.5522	15.5189	15.4685	15.5536	15.5458
P80303;E9PKG6;Q2L696	Nucleobindin-2;Nesfatin-1	NUCB2;Nucb2	sp|P80303|NUCB2_HUMAN Nucleobindin-2 OS=Homo sapiens OX=9606 GN=NUCB2 PE=1 SV=3;tr|E9PKG6|E9PKG6_HUMAN Nucleobindin-2 OS=Homo sapiens OX=9606 GN=NUCB2 PE=1 SV=2;tr|Q2L696|Q2L696_HUMAN Nucb2 splice variant OS=Homo sapiens OX=9606 GN=NUCB2 PE=1 SV=1	50.222	2	7.1	0.086625	0.109209	-0.0577297	0.269421	15.2929	15.2647	15.147	15.1255	15.1875	15.1317	15.127	15.0655	15.1549	15.0818	15.2358	15.2029
Q7Z5P4	17-beta-hydroxysteroid dehydrogenase 13	HSD17B13	sp|Q7Z5P4|DHB13_HUMAN 17-beta-hydroxysteroid dehydrogenase 13 OS=Homo sapiens OX=9606 GN=HSD17B13 PE=1 SV=1	33.655	16	57	-0.0866246	0.124384	0.0717756	0.195169	20.1824	20.1787	20.3004	20.3872	20.2293	20.3049	19.7788	19.7701	19.8564	19.714	19.8032	19.6727
O95155;K7EP75;B4E2Y2	Ubiquitin conjugation factor E4 B	UBE4B	sp|O95155|UBE4B_HUMAN Ubiquitin conjugation factor E4 B OS=Homo sapiens OX=9606 GN=UBE4B PE=1 SV=1;tr|K7EP75|K7EP75_HUMAN Ubiquitin conjugation factor E4 B (Fragment) OS=Homo sapiens OX=9606 GN=UBE4B PE=1 SV=1;tr|B4E2Y2|B4E2Y2_HUMAN cDNA FLJ50370, highly s	146.18	2	2.2	0.0865978	0.166166	-0.0418973	0.487445	14.1565	13.9575	13.9671	13.9038	13.9308	13.9868	14.0749	14.2221	14.1793	14.1703	14.2656	14.1661
Q9BUJ2;M0R3F1;A8K3W4;A0A024R0J9;A0A0A0MRA5;B7Z4B8;A8K6U7;M0QYZ0	Heterogeneous nuclear ribonucleoprotein U-like protein 1	HNRNPUL1;HNRPUL1	sp|Q9BUJ2|HNRL1_HUMAN Heterogeneous nuclear ribonucleoprotein U-like protein 1 OS=Homo sapiens OX=9606 GN=HNRNPUL1 PE=1 SV=2;tr|M0R3F1|M0R3F1_HUMAN Heterogeneous nuclear ribonucleoprotein U-like protein 1 (Fragment) OS=Homo sapiens OX=9606 GN=HNRNPUL1 PE=1	95.737	5	8.5	0.0865745	0.0451186	0.0212458	0.588936	16.8783	16.8848	16.9219	16.7816	16.8272	16.8164	16.8743	16.8365	16.9844	16.8623	16.9107	16.8584
Q96GD0;A0A024R1I3;B1AHD3	Pyridoxal phosphate phosphatase	PDXP	sp|Q96GD0|PLPP_HUMAN Chronophin OS=Homo sapiens OX=9606 GN=PDXP PE=1 SV=2;tr|A0A024R1I3|A0A024R1I3_HUMAN Pyridoxal (Pyridoxine, vitamin B6) phosphatase, isoform CRA_a OS=Homo sapiens OX=9606 GN=PDXP PE=2 SV=1;tr|B1AHD3|B1AHD3_HUMAN Pyridoxal phosphate phos	31.698	2	13.9	0.0865155	0.103861	-0.0338009	0.501924	14.3188	14.217	14.3023	14.1294	14.1896	14.2596	14.2492	14.1793	14.2492	14.2693	14.3336	14.1763
Q9Y4J8;M0QZ28;A0A7P0TBG1;B7Z3X3;A0A7P0T9L1;A0A7P0T8Y5;A0A7P0Z4D7;A0A7P0TBH9	Dystrobrevin alpha	DTNA	sp|Q9Y4J8|DTNA_HUMAN Dystrobrevin alpha OS=Homo sapiens OX=9606 GN=DTNA PE=1 SV=2;tr|M0QZ28|M0QZ28_HUMAN Dystrobrevin alpha OS=Homo sapiens OX=9606 GN=DTNA PE=1 SV=1;tr|A0A7P0TBG1|A0A7P0TBG1_HUMAN Dystrobrevin alpha (Fragment) OS=Homo sapiens OX=9606 GN=DT	83.9	2	2.8	0.0863699	0.063712	-0.0644882	0.151499	14.7559	14.6661	14.6946	14.6489	14.5839	14.6247	14.7343	14.8279	14.776	14.8893	14.878	14.7645
A0A1W2PNV4;C9JEY1;C9K057		ARPC1B	tr|A0A1W2PNV4|A0A1W2PNV4_HUMAN Uncharacterized protein OS=Homo sapiens OX=9606 PE=3 SV=1;tr|C9JEY1|C9JEY1_HUMAN Actin-related protein 2/3 complex subunit 1B (Fragment) OS=Homo sapiens OX=9606 GN=ARPC1B PE=1 SV=2;tr|C9K057|C9K057_HUMAN Actin-related protein	75.872	11	19.6	0.0863002	0.0408157	0.114837	0.0105693	18.4383	18.4239	18.3166	18.2731	18.3231	18.3237	18.4927	18.4979	18.5682	18.3889	18.4093	18.4161
O43808;B0QYW5;F6RTR7;B4DP73;B4DU97	Peroxisomal membrane protein PMP34	SLC25A17	sp|O43808|PM34_HUMAN Peroxisomal membrane protein PMP34 OS=Homo sapiens OX=9606 GN=SLC25A17 PE=1 SV=1;tr|B0QYW5|B0QYW5_HUMAN Peroxisomal membrane protein PMP34 OS=Homo sapiens OX=9606 GN=SLC25A17 PE=1 SV=1;tr|F6RTR7|F6RTR7_HUMAN Peroxisomal membrane protei	34.566	1	2.9	0.0861609	0.283671	0.0807794	0.313228	12.8772	12.8434	12.6031	12.5548	12.7595	12.751	12.6338	12.6262	12.7022	12.5143	12.6524	12.5532
Q8WYK0	Acyl-coenzyme A thioesterase 12	ACOT12	sp|Q8WYK0|ACO12_HUMAN Acetyl-coenzyme A thioesterase OS=Homo sapiens OX=9606 GN=ACOT12 PE=1 SV=1	62.033	4	11.7	0.0861539	0.043376	-0.0165685	0.668036	16.3574	16.3275	16.3883	16.2691	16.3112	16.2344	16.3598	16.3424	16.4554	16.4254	16.4232	16.3588
Q9Y2X3;B3KN82	Nucleolar protein 58	NOP58	sp|Q9Y2X3|NOP58_HUMAN Nucleolar protein 58 OS=Homo sapiens OX=9606 GN=NOP58 PE=1 SV=1;tr|B3KN82|B3KN82_HUMAN cDNA FLJ13913 fis, clone Y79AA1000231, highly similar to Nucleolar protein NOP5 OS=Homo sapiens OX=9606 PE=2 SV=1	59.578	7	16.8	0.0861481	0.0199771	0.0422425	0.207755	17.4625	17.4487	17.4858	17.3868	17.3327	17.4191	17.6748	17.6063	17.6783	17.6251	17.616	17.5917
Q9H6S3;A0A3B3ISQ4	Epidermal growth factor receptor kinase substrate 8-like protein 2	EPS8L2	sp|Q9H6S3|ES8L2_HUMAN Epidermal growth factor receptor kinase substrate 8-like protein 2 OS=Homo sapiens OX=9606 GN=EPS8L2 PE=1 SV=2;tr|A0A3B3ISQ4|A0A3B3ISQ4_HUMAN Epidermal growth factor receptor kinase substrate 8-like protein 2 OS=Homo sapiens OX=9606 G	80.62	15	37.1	0.0861251	0.0119239	0.0450706	0.142239	18.356	18.35	18.3446	18.2477	18.2457	18.2989	18.4891	18.513	18.5177	18.49	18.4784	18.4162
Q6PGP7	Tetratricopeptide repeat protein 37	TTC37	sp|Q6PGP7|TTC37_HUMAN Tetratricopeptide repeat protein 37 OS=Homo sapiens OX=9606 GN=TTC37 PE=1 SV=1	175.48	6	5.8	0.0861014	0.198452	-0.0322119	0.618312	16.3328	16.2432	16.3484	16.1526	16.2863	16.2272	16.1165	16.337	16.1566	16.3234	16.1737	16.2096
Q53H12;A0A3B3ISZ0;E9PC15;B4E2Z8;A0A3B3ITD0;A4D1U5;A0A0G2JLG5;E9PG39;A0A3B3ISY9	Acylglycerol kinase, mitochondrial	AGK;FLJ10842	sp|Q53H12|AGK_HUMAN Acylglycerol kinase, mitochondrial OS=Homo sapiens OX=9606 GN=AGK PE=1 SV=2;tr|A0A3B3ISZ0|A0A3B3ISZ0_HUMAN Acylglycerol kinase, mitochondrial OS=Homo sapiens OX=9606 GN=AGK PE=1 SV=1;tr|E9PC15|E9PC15_HUMAN Acylglycerol kinase, mitochond	47.137	2	4.5	0.086061	0.0719957	0.0338282	0.449369	15.2176	15.1533	15.0965	15.0827	15.0263	15.1002	15.1348	15.0789	15.151	15.1325	15.0109	15.1198
Q9NR56;O95205;A0A7P0T9I3;A2A3S3;C9JP00;Q5VZF2;A0PJJ3;A0A0A0MQX8;H7C4T5;B4E3F7;Q86VM6	Muscleblind-like protein 1;Muscleblind-like protein 2	MBNL1;MBLL;MBNL2	sp|Q9NR56|MBNL1_HUMAN Muscleblind-like protein 1 OS=Homo sapiens OX=9606 GN=MBNL1 PE=1 SV=2;tr|O95205|O95205_HUMAN Muscleblind-like 2 (Drosophila), isoform CRA_b OS=Homo sapiens OX=9606 GN=MBNL2 PE=1 SV=1;tr|A0A7P0T9I3|A0A7P0T9I3_HUMAN Muscleblind-like pro	41.817	2	5.2	0.0860315	0.192211	-0.071628	0.271664	15.8046	15.8242	15.7962	15.6132	15.7818	15.772	15.7793	15.5862	15.8238	15.7596	15.8366	15.808
P26927;B7Z250;Q53GN8;G3XAK1;B7Z538;Q2TV78	Hepatocyte growth factor-like protein;Hepatocyte growth factor-like protein alpha chain;Hepatocyte growth factor-like protein beta chain;Putative macrophage stimulating 1-like protein	MST1;MST1L	sp|P26927|HGFL_HUMAN Hepatocyte growth factor-like protein OS=Homo sapiens OX=9606 GN=MST1 PE=1 SV=2;tr|B7Z250|B7Z250_HUMAN cDNA FLJ56324, highly similar to Hepatocyte growth factor-like protein OS=Homo sapiens OX=9606 PE=2 SV=1;tr|Q53GN8|Q53GN8_HUMAN Macr	80.319	2	6.6	-0.0859429	0.241894	0.0938866	0.203873	13.6887	13.8887	13.598	13.7655	13.7838	13.8839	13.8012	13.827	13.8148	13.7305	13.6255	13.8053
Q9H2H8;B8ZZ77;A0A024R3V4;A0A0S2Z5A8;H7BZ14;B4DN80	Peptidyl-prolyl cis-trans isomerase-like 3;Peptidyl-prolyl cis-trans isomerase	PPIL3	sp|Q9H2H8|PPIL3_HUMAN Peptidyl-prolyl cis-trans isomerase-like 3 OS=Homo sapiens OX=9606 GN=PPIL3 PE=1 SV=1;tr|B8ZZ77|B8ZZ77_HUMAN Peptidyl-prolyl cis-trans isomerase OS=Homo sapiens OX=9606 GN=PPIL3 PE=1 SV=1;tr|A0A024R3V4|A0A024R3V4_HUMAN Peptidyl-prolyl	18.154	3	25.5	0.0859346	0.0318323	0.0703213	0.0691727	15.8989	15.8332	15.7824	15.7467	15.7215	15.7886	15.9491	15.9516	15.8982	15.8737	15.8377	15.8766
P17096;Q5T6U8;B4DWA0;A0A024RCT9	High mobility group protein HMG-I/HMG-Y	HMGA1	sp|P17096|HMGA1_HUMAN High mobility group protein HMG-I/HMG-Y OS=Homo sapiens OX=9606 GN=HMGA1 PE=1 SV=3;tr|Q5T6U8|Q5T6U8_HUMAN High mobility group AT-hook 1 OS=Homo sapiens OX=9606 GN=HMGA1 PE=2 SV=1;tr|B4DWA0|B4DWA0_HUMAN cDNA FLJ54188, moderately simila	11.676	2	30.8	0.0858524	0.264158	-0.0224228	0.764083	15.9241	16.1193	16.1848	15.9303	16.025	16.0154	16.022	15.9176	16.0714	16.0443	16.1215	15.9125
Q6P161	39S ribosomal protein L54, mitochondrial	MRPL54	sp|Q6P161|RM54_HUMAN 39S ribosomal protein L54, mitochondrial OS=Homo sapiens OX=9606 GN=MRPL54 PE=1 SV=1	15.819	1	18.8	0.0858069	0.253295	-0.0141269	0.846112	12.5456	12.4008	12.398	12.4362	12.1843	12.4665	12.3178	12.3701	12.3407	12.4271	12.292	12.3519
Q92879;G5EA30;E9PQK4;E9PSH0;F5H0D8;E9PKU1;F5H4Y5	CUGBP Elav-like family member 1	CELF1	sp|Q92879|CELF1_HUMAN CUGBP Elav-like family member 1 OS=Homo sapiens OX=9606 GN=CELF1 PE=1 SV=2;tr|G5EA30|G5EA30_HUMAN CUG triplet repeat, RNA binding protein 1, isoform CRA_c OS=Homo sapiens OX=9606 GN=CELF1 PE=1 SV=1;tr|E9PQK4|E9PQK4_HUMAN CUGBP Elav-li	52.063	2	3.7	0.0855112	0.216198	0.0127476	0.848269	13.9639	14.1782	14.215	13.9688	14.04	14.0918	14.0353	14.0346	14.1207	14.0227	13.9965	14.1332
P48637;A0A2R8Y430;V9HWJ1;B7Z1C5;B7Z514;A0A2R8Y5T7	Glutathione synthetase	GSS;HEL-S-64p	sp|P48637|GSHB_HUMAN Glutathione synthetase OS=Homo sapiens OX=9606 GN=GSS PE=1 SV=1;tr|A0A2R8Y430|A0A2R8Y430_HUMAN Glutathione synthetase OS=Homo sapiens OX=9606 GN=GSS PE=1 SV=1;tr|V9HWJ1|V9HWJ1_HUMAN Glutathione synthetase OS=Homo sapiens OX=9606 GN=HEL	52.384	11	31.2	0.0854495	0.136142	0.0437519	0.427115	18.4742	18.4718	18.421	18.3608	18.3196	18.4303	18.3826	18.5965	18.4173	18.3784	18.4406	18.4462
Q92520	Protein FAM3C	FAM3C	sp|Q92520|FAM3C_HUMAN Protein FAM3C OS=Homo sapiens OX=9606 GN=FAM3C PE=1 SV=1	24.68	1	7	-0.0853158	0.293051	-0.120465	0.147599	12.6318	12.7407	12.5705	12.7184	12.7473	12.7332	12.4999	12.8304	12.6859	12.7629	12.8959	12.7188
O75153;I3L2B0;A0A494C0R8;K7EIG1	Clustered mitochondria protein homolog	CLUH	sp|O75153|CLU_HUMAN Clustered mitochondria protein homolog OS=Homo sapiens OX=9606 GN=CLUH PE=1 SV=2;tr|I3L2B0|I3L2B0_HUMAN Clustered mitochondria protein homolog OS=Homo sapiens OX=9606 GN=CLUH PE=1 SV=3;tr|A0A494C0R8|A0A494C0R8_HUMAN Clustered mitochondr	146.67	6	5.8	0.085311	0.0829253	-0.16001	0.00449356	16.8432	16.9336	16.9184	16.7301	16.8876	16.8216	16.7477	16.6502	16.6732	16.8768	16.8565	16.8178
O95433;G3V3W9;H0YJG7	Activator of 90 kDa heat shock protein ATPase homolog 1	AHSA1	sp|O95433|AHSA1_HUMAN Activator of 90 kDa heat shock protein ATPase homolog 1 OS=Homo sapiens OX=9606 GN=AHSA1 PE=1 SV=1;tr|G3V3W9|G3V3W9_HUMAN Activator of 90 kDa heat shock protein ATPase homolog 1 OS=Homo sapiens OX=9606 GN=AHSA1 PE=1 SV=1;tr|H0YJG7|H0Y	38.274	7	25.1	0.085234	0.0788686	-0.0387867	0.395889	17.5107	17.5539	17.5911	17.3716	17.5367	17.4917	17.5448	17.5386	17.6225	17.5814	17.6184	17.6223
P07332;E9PIJ7;B4DUD9;A0A024RC92	Tyrosine-protein kinase Fes/Fps;Tyrosine-protein kinase	FES	sp|P07332|FES_HUMAN Tyrosine-protein kinase Fes/Fps OS=Homo sapiens OX=9606 GN=FES PE=1 SV=3;tr|E9PIJ7|E9PIJ7_HUMAN Tyrosine-protein kinase Fes/Fps OS=Homo sapiens OX=9606 GN=FES PE=1 SV=1;tr|B4DUD9|B4DUD9_HUMAN Tyrosine-protein kinase OS=Homo sapiens OX=9	93.495	1	1.9	-0.0852239	0.338626	0.0448333	0.608929	11.9906	12.0323	12.1224	12.2278	12.2265	11.9466	12.2197	12.1467	12.261	12.2226	12.2659	12.0043
Q9Y3U8;J3QSB5	60S ribosomal protein L36	RPL36	sp|Q9Y3U8|RL36_HUMAN 60S ribosomal protein L36 OS=Homo sapiens OX=9606 GN=RPL36 PE=1 SV=3;tr|J3QSB5|J3QSB5_HUMAN 60S ribosomal protein L36 OS=Homo sapiens OX=9606 GN=RPL36 PE=1 SV=1	12.254	1	9.5	0.0852164	0.100163	0.101561	0.0558891	16.5364	16.4577	16.4146	16.3868	16.4626	16.3036	16.6244	16.5478	16.6631	16.5127	16.5319	16.486
Q9BXP5	Serrate RNA effector molecule homolog	SRRT	sp|Q9BXP5|SRRT_HUMAN Serrate RNA effector molecule homolog OS=Homo sapiens OX=9606 GN=SRRT PE=1 SV=1	100.67	3	4.1	0.0850686	0.127185	0.0546109	0.311611	16.4849	16.3048	16.346	16.2344	16.2915	16.3545	16.2789	16.2437	16.3734	16.2538	16.2543	16.224
P82650;G5E9W7;A0A7P0MKV3;Q59GX8;Q8NBL6	28S ribosomal protein S22, mitochondrial	MRPS22	sp|P82650|RT22_HUMAN 28S ribosomal protein S22, mitochondrial OS=Homo sapiens OX=9606 GN=MRPS22 PE=1 SV=1;tr|G5E9W7|G5E9W7_HUMAN 28S ribosomal protein S22, mitochondrial OS=Homo sapiens OX=9606 GN=MRPS22 PE=1 SV=1;tr|A0A7P0MKV3|A0A7P0MKV3_HUMAN 28S ribosom	41.28	3	10.6	0.085063	0.158968	-0.113903	0.068352	15.1134	15.086	15.243	14.9734	15.0686	15.1454	14.9963	14.9547	15.0595	15.0598	15.1867	15.1057
P17735;A1L4G7;A0A140VKB7	Tyrosine aminotransferase	TAT	sp|P17735|ATTY_HUMAN Tyrosine aminotransferase OS=Homo sapiens OX=9606 GN=TAT PE=1 SV=1;tr|A1L4G7|A1L4G7_HUMAN Tyrosine aminotransferase OS=Homo sapiens OX=9606 GN=TAT PE=2 SV=1;tr|A0A140VKB7|A0A140VKB7_HUMAN Tyrosine aminotransferase OS=Homo sapiens OX=96	50.399	12	36.6	-0.0850535	0.131329	-0.220802	0.00149729	17.241	17.3246	17.2434	17.3529	17.4455	17.2657	17.1629	17.2449	17.1383	17.4753	17.3869	17.3464
Q14165;F5H1S8	Malectin	MLEC	sp|Q14165|MLEC_HUMAN Malectin OS=Homo sapiens OX=9606 GN=MLEC PE=1 SV=1;tr|F5H1S8|F5H1S8_HUMAN Malectin (Fragment) OS=Homo sapiens OX=9606 GN=MLEC PE=1 SV=1	32.233	10	41.1	-0.085025	0.107705	0.0982817	0.0680979	18.8188	18.8437	18.9325	19.0075	18.8628	18.9798	18.7266	18.6739	18.7072	18.5782	18.6825	18.5522
Q9UJU6;B4DDD6;Q59FH4;H0Y5J4;B4DDU5;B4DXL9;B4DUF9;B4DKZ4	Drebrin-like protein	DBNL	sp|Q9UJU6|DBNL_HUMAN Drebrin-like protein OS=Homo sapiens OX=9606 GN=DBNL PE=1 SV=1;tr|B4DDD6|B4DDD6_HUMAN Drebrin-like protein OS=Homo sapiens OX=9606 GN=DBNL PE=1 SV=1;tr|Q59FH4|Q59FH4_HUMAN Drebrin-like protein variant (Fragment) OS=Homo sapiens OX=9606	48.207	4	15.1	0.0850234	0.0189193	-0.0271953	0.395763	16.6531	16.6832	16.7431	16.581	16.6284	16.6149	16.654	16.6057	16.6201	16.6799	16.639	16.6424
P21796;A0A1L1UHR1;B3KTS5;C9JI87	Voltage-dependent anion-selective channel protein 1	VDAC1	sp|P21796|VDAC1_HUMAN Voltage-dependent anion-selective channel protein 1 OS=Homo sapiens OX=9606 GN=VDAC1 PE=1 SV=2;tr|A0A1L1UHR1|A0A1L1UHR1_HUMAN Voltage-dependent anion-selective channel protein 1 OS=Homo sapiens OX=9606 PE=2 SV=1;tr|B3KTS5|B3KTS5_HUMAN	30.772	20	85.9	-0.0849537	0.40583	-0.0616588	0.5431	20.2017	20.3586	20.6532	20.4663	20.4574	20.5448	20.4542	20.3781	20.414	20.3576	20.6131	20.4606
P29350;Q53EL0;Q53XS4;F5H5H9;F5H1Z8;F5H0N8;B4DTD7;B4DPS0	Tyrosine-protein phosphatase non-receptor type 6;Tyrosine-protein phosphatase non-receptor type;Protein-tyrosine-phosphatase	PTPN6	sp|P29350|PTN6_HUMAN Tyrosine-protein phosphatase non-receptor type 6 OS=Homo sapiens OX=9606 GN=PTPN6 PE=1 SV=1;tr|Q53EL0|Q53EL0_HUMAN Protein-tyrosine-phosphatase (Fragment) OS=Homo sapiens OX=9606 PE=2 SV=1;tr|Q53XS4|Q53XS4_HUMAN Tyrosine-protein phosph	67.56	2	4	-0.0848263	0.155105	-0.0797152	0.179143	13.7496	13.8413	13.6448	13.9134	13.7661	13.8106	13.8763	13.8949	13.7904	13.9792	13.9368	13.8848
P04181;A0A140VJQ4;Q59HE2	Ornithine aminotransferase, mitochondrial;Ornithine aminotransferase, hepatic form;Ornithine aminotransferase, renal form	OAT	sp|P04181|OAT_HUMAN Ornithine aminotransferase, mitochondrial OS=Homo sapiens OX=9606 GN=OAT PE=1 SV=1;tr|A0A140VJQ4|A0A140VJQ4_HUMAN Ornithine--oxo-acid aminotransferase OS=Homo sapiens OX=9606 PE=2 SV=1;tr|Q59HE2|Q59HE2_HUMAN Ornithine--oxo-acid aminotra	48.534	5	18	-0.0847806	0.10103	0.0638436	0.204384	15.6975	15.5863	15.6296	15.798	15.6853	15.6843	15.452	15.478	15.5226	15.4195	15.3477	15.4939
Q6NTF9;Q9UDT1	Rhomboid domain-containing protein 2	RHBDD2;WUGSC:H_RG122E10.2a	sp|Q6NTF9|RHBD2_HUMAN Rhomboid domain-containing protein 2 OS=Homo sapiens OX=9606 GN=RHBDD2 PE=1 SV=2;tr|Q9UDT1|Q9UDT1_HUMAN Rhomboid domain-containing protein 2 OS=Homo sapiens OX=9606 GN=RHBDD2 PE=1 SV=1	39.202	1	4.4	-0.0847575	0.32158	0.10046	0.244438	13.4562	13.6768	13.5918	13.7238	13.6955	13.5597	13.5959	13.6826	13.5897	13.4311	13.7097	13.4261
Q9BRT3;J3KTI2	Migration and invasion enhancer 1	MIEN1	sp|Q9BRT3|MIEN1_HUMAN Migration and invasion enhancer 1 OS=Homo sapiens OX=9606 GN=MIEN1 PE=1 SV=1;tr|J3KTI2|J3KTI2_HUMAN Migration and invasion enhancer 1 OS=Homo sapiens OX=9606 GN=MIEN1 PE=1 SV=1	12.403	2	27	0.0846292	0.0872802	-0.0405059	0.387232	13.246	13.3731	13.3249	13.1724	13.2854	13.2323	13.5668	13.4539	13.4517	13.5494	13.5009	13.5436
O76027	Annexin A9	ANXA9	sp|O76027|ANXA9_HUMAN Annexin A9 OS=Homo sapiens OX=9606 GN=ANXA9 PE=1 SV=3	38.363	1	4.9	-0.0846061	0.360529	-0.0969606	0.297686	10.6869	10.7461	11.042	10.9037	10.9628	10.8624	10.8872	10.7016	10.8875	10.9602	10.9888	10.8183
P63092;A0A0S2Z3H8;A0A0S2Z3S5;Q5JWF2;Q5FWY2;Q14455;B0AZR9;A0A590UJ58;A0A0A0MR13;A0A590UJF0;A0A590UJB0;A0A590UJY2;A0A590UJQ9;A0A590UJG5;A0A590UJR6;A0A590UJI6;A0A590UKB4;A0A590UJJ0	Guanine nucleotide-binding protein G(s) subunit alpha isoforms short;Guanine nucleotide-binding protein G(s) subunit alpha isoforms XLas	GNAS;GSA	sp|P63092|GNAS2_HUMAN Guanine nucleotide-binding protein G(s) subunit alpha isoforms short OS=Homo sapiens OX=9606 GN=GNAS PE=1 SV=1;tr|A0A0S2Z3H8|A0A0S2Z3H8_HUMAN GNAS complex locus isoform 1 (Fragment) OS=Homo sapiens OX=9606 GN=GNAS PE=2 SV=1;tr|A0A0S2Z	45.664	7	26.6	-0.0845906	0.0582963	-0.0268589	0.514857	15.3247	15.331	15.4382	15.4619	15.3809	15.5049	15.4934	15.4408	15.4514	15.4924	15.4752	15.4986
Q12769;G3V198;E9PR16	Nuclear pore complex protein Nup160	NUP160	sp|Q12769|NU160_HUMAN Nuclear pore complex protein Nup160 OS=Homo sapiens OX=9606 GN=NUP160 PE=1 SV=3;tr|G3V198|G3V198_HUMAN Nuclear pore complex protein Nup160 (Fragment) OS=Homo sapiens OX=9606 GN=NUP160 PE=1 SV=2;tr|E9PR16|E9PR16_HUMAN Nuclear pore comp	162.12	3	3.6	-0.0845307	0.331453	0.100064	0.254493	12.6127	12.6061	12.7557	12.8864	12.6845	12.6572	12.7742	12.7592	12.7603	12.7735	12.749	12.471
Q8NCW5;B4DP80;A0A7P0TAG8	NAD(P)H-hydrate epimerase	APOA1BP	sp|Q8NCW5|NNRE_HUMAN NAD(P)H-hydrate epimerase OS=Homo sapiens OX=9606 GN=NAXE PE=1 SV=2;tr|B4DP80|B4DP80_HUMAN NAD(P)H-hydrate epimerase OS=Homo sapiens OX=9606 GN=APOA1BP PE=2 SV=1;tr|A0A7P0TAG8|A0A7P0TAG8_HUMAN NAD(P)H-hydrate epimerase OS=Homo sapiens	31.674	5	27.8	0.0843994	0.0186512	-0.0154883	0.620994	16.7049	16.6283	16.6543	16.5521	16.6186	16.5636	16.6626	16.6853	16.6275	16.6662	16.6762	16.6794
Q53GL6;A8K4T9;Q9UKM9;Q5QPL9;Q5QPM0;Q5QPM1	RNA-binding protein Raly	RALY	tr|Q53GL6|Q53GL6_HUMAN RNA binding protein (Autoantigenic, hnRNP-associated with lethal yellow) long isoform variant (Fragment) OS=Homo sapiens OX=9606 GN=RALY PE=2 SV=1;tr|A8K4T9|A8K4T9_HUMAN cDNA FLJ77421, highly similar to Homo sapiens autoantigen p542	32.55	6	17.9	0.0842359	0.0365843	-0.0524719	0.165499	17.1835	17.2536	17.2499	17.0954	17.1995	17.1395	17.4069	17.3684	17.3516	17.4546	17.4389	17.3908
Q5T0N5;B4DSW1;B4DSI7;A0A075B6Q2;B4DKY5;B7Z9L6	Formin-binding protein 1-like	FNBP1L	sp|Q5T0N5|FBP1L_HUMAN Formin-binding protein 1-like OS=Homo sapiens OX=9606 GN=FNBP1L PE=1 SV=3;tr|B4DSW1|B4DSW1_HUMAN cDNA FLJ50855 OS=Homo sapiens OX=9606 PE=2 SV=1;tr|B4DSI7|B4DSI7_HUMAN cDNA FLJ61686 OS=Homo sapiens OX=9606 PE=2 SV=1;tr|A0A075B6Q2|A0A0	70.065	1	3.5	-0.0840967	0.479823	0.157115	0.199541	12.4349	12.6123	12.4019	12.7035	12.7063	12.2916	12.7022	12.6974	12.5102	12.6383	12.3791	12.4211
P22310;A3KME6;Q8WX88;Q8WX87;Q8WX86;Q53QD2;A9UKD9;A9UKD7;A9UKD8	UDP-glucuronosyltransferase 1-4	UGT1A4;UGT1	sp|P22310|UD14_HUMAN UDP-glucuronosyltransferase 1A4 OS=Homo sapiens OX=9606 GN=UGT1A4 PE=1 SV=1;tr|A3KME6|A3KME6_HUMAN UDP-glucuronosyltransferase (Fragment) OS=Homo sapiens OX=9606 GN=UGT1A4 PE=2 SV=1;tr|Q8WX88|Q8WX88_HUMAN UDP-glucuronosyltransferase (F	60.024	19	44.9	-0.084062	0.0660686	0.0841727	0.0657657	20.1122	20.1855	20.2277	20.2797	20.2446	20.2533	20.4104	20.3633	20.3802	20.2319	20.3778	20.2917
A0A669KBD6			tr|A0A669KBD6|A0A669KBD6_HUMAN Vascular non-inflammatory molecule 3 OS=Homo sapiens OX=9606 GN=VNN3 PE=1 SV=1	18.634	1	4.2	0.0840261	0.585744	-0.157757	0.31475	12.5717	12.3407	12.8517	12.6249	12.1668	12.7203	12.4525	12.4541	12.6901	12.6796	12.7404	12.6501
Q9NXA8;A0A024R012;A0A7P0T915;A0A7P0TBF5;A0A7P0TA05;A0A7P0T9X1;A0A7P0Z490;A0A7P0T9N1	NAD-dependent protein deacylase sirtuin-5, mitochondrial	SIRT5	sp|Q9NXA8|SIR5_HUMAN NAD-dependent protein deacylase sirtuin-5, mitochondrial OS=Homo sapiens OX=9606 GN=SIRT5 PE=1 SV=2;tr|A0A024R012|A0A024R012_HUMAN NAD-dependent protein deacylase sirtuin-5, mitochondrial OS=Homo sapiens OX=9606 GN=SIRT5 PE=3 SV=1;tr|A	33.881	5	29.4	0.0838072	0.0312243	-0.0488495	0.176931	16.7326	16.7708	16.8367	16.6454	16.7269	16.7164	16.665	16.6787	16.7104	16.7405	16.7382	16.722
Q13630;A0A140VKC8;E9PLH9;B3KU96;B4DZW9;E9PP14;A0A0J9YX13;E9PKL9	GDP-L-fucose synthase	TSTA3	sp|Q13630|FCL_HUMAN GDP-L-fucose synthase OS=Homo sapiens OX=9606 GN=GFUS PE=1 SV=1;tr|A0A140VKC8|A0A140VKC8_HUMAN GDP-4-keto-6-deoxy-D-mannose-3,5-epimerase-4-reductase OS=Homo sapiens OX=9606 PE=2 SV=1;tr|E9PLH9|E9PLH9_HUMAN GDP-L-fucose synthase (Fragme	35.892	5	21.5	0.0837652	0.0457203	-0.0335477	0.384897	17.457	17.5018	17.4712	17.3507	17.4665	17.3615	17.4731	17.4048	17.4899	17.4882	17.5138	17.4664
P35813;B5BUD5;A0A024R6A5;B2R8E4	Protein phosphatase 1A	PPM1A	sp|P35813|PPM1A_HUMAN Protein phosphatase 1A OS=Homo sapiens OX=9606 GN=PPM1A PE=1 SV=1;tr|B5BUD5|B5BUD5_HUMAN Protein-serine/threonine phosphatase (Fragment) OS=Homo sapiens OX=9606 GN=PPM1A PE=2 SV=1;tr|A0A024R6A5|A0A024R6A5_HUMAN Protein-serine/threonin	42.447	4	14.9	0.083723	0.116817	-0.11161	0.044683	15.8528	15.9652	15.8729	15.8803	15.8249	15.7345	15.9116	16.041	15.9172	16.105	16.0568	16.0429
P19022;C9J126;A0A024RC42;A0A6Q8PHJ8;C9JMH2;A0A6Q8PF58	Cadherin-2	CDH2	sp|P19022|CADH2_HUMAN Cadherin-2 OS=Homo sapiens OX=9606 GN=CDH2 PE=1 SV=4;tr|C9J126|C9J126_HUMAN Cadherin-2 OS=Homo sapiens OX=9606 GN=CDH2 PE=1 SV=2;tr|A0A024RC42|A0A024RC42_HUMAN Cadherin-2 OS=Homo sapiens OX=9606 GN=CDH2 PE=4 SV=1;tr|A0A6Q8PHJ8|A0A6Q8P	99.808	4	8.2	0.0836116	0.097998	-0.00289477	0.95108	16.1197	16.0599	16.1349	16.0288	15.9804	16.0545	16.3359	16.2166	16.2214	16.1923	16.3412	16.2489
Q15287;H3BV80;H3BMM9;H3BTC0;D3DU92;H3BPG5;H3BMS0;A0A024R9P1	RNA-binding protein with serine-rich domain 1	RNPS1;hCG_2026745	sp|Q15287|RNPS1_HUMAN RNA-binding protein with serine-rich domain 1 OS=Homo sapiens OX=9606 GN=RNPS1 PE=1 SV=1;tr|H3BV80|H3BV80_HUMAN RNA-binding protein with serine-rich domain 1 OS=Homo sapiens OX=9606 GN=RNPS1 PE=1 SV=2;tr|H3BMM9|H3BMM9_HUMAN RNA-bindin	34.208	1	4.9	0.0835577	0.251757	-0.0729519	0.313415	13.9153	13.8193	13.8842	13.633	13.9716	13.7637	13.9196	13.9495	13.8621	13.9728	13.9673	14.01
P27824;A0A7P0TAE9;A0A7P0TB65;A0A7P0T937;A0A7P0T840;D6RGY2;A0A7P0Z484;A0A7P0T8G1;A0A7P0T9L0;A0A7P0Z4D6;A0A7P0TAR9	Calnexin	CANX	sp|P27824|CALX_HUMAN Calnexin OS=Homo sapiens OX=9606 GN=CANX PE=1 SV=2;tr|A0A7P0TAE9|A0A7P0TAE9_HUMAN Calnexin OS=Homo sapiens OX=9606 GN=CANX PE=4 SV=1;tr|A0A7P0TB65|A0A7P0TB65_HUMAN Calnexin OS=Homo sapiens OX=9606 GN=CANX PE=4 SV=1;tr|A0A7P0T937|A0A7P0	67.567	19	33.4	-0.083481	0.168301	0.103421	0.0951786	20.3496	20.3863	20.4856	20.5458	20.3882	20.5378	20.4394	20.3622	20.3966	20.2192	20.3881	20.2805
D3YTI2		ACP1	tr|D3YTI2|D3YTI2_HUMAN Acid phosphatase OS=Homo sapiens OX=9606 GN=ACP1 PE=1 SV=1	9.4507	1	29.4	-0.0833654	0.39647	-0.258146	0.0199678	11.9593	12.2603	12.2564	12.1554	12.3027	12.268	12.1942	12.0859	11.9259	12.4346	12.3388	12.2071
Q9Y3E5;J3KQ48;Q96ME4	Peptidyl-tRNA hydrolase 2, mitochondrial	PTRH2	sp|Q9Y3E5|PTH2_HUMAN Peptidyl-tRNA hydrolase 2, mitochondrial OS=Homo sapiens OX=9606 GN=PTRH2 PE=1 SV=1;tr|J3KQ48|J3KQ48_HUMAN Aminoacyl-tRNA hydrolase OS=Homo sapiens OX=9606 GN=PTRH2 PE=1 SV=1;tr|Q96ME4|Q96ME4_HUMAN Aminoacyl-tRNA hydrolase OS=Homo sapi	19.193	4	35.8	0.0833633	0.14835	-0.0136417	0.803516	15.4792	15.352	15.4177	15.3042	15.2614	15.4333	15.3749	15.251	15.3382	15.3569	15.3747	15.2733
Q9UBI1;H0Y4E5;R4GMW6;H0Y6Z9;R4GMX3	COMM domain-containing protein 3	COMMD3;COMMD3-BMI1	sp|Q9UBI1|COMD3_HUMAN COMM domain-containing protein 3 OS=Homo sapiens OX=9606 GN=COMMD3 PE=1 SV=1;tr|H0Y4E5|H0Y4E5_HUMAN COMM domain-containing protein 3 (Fragment) OS=Homo sapiens OX=9606 GN=COMMD3 PE=1 SV=1;tr|R4GMW6|R4GMW6_HUMAN COMMD3-BMI1 readthrough	22.151	2	10.3	0.0833519	0.205474	-0.0100119	0.874328	14.162	14.2723	14.2972	14.0451	14.1757	14.2606	14.2309	14.3552	14.2163	14.3491	14.2372	14.2462
O43715	TP53-regulated inhibitor of apoptosis 1	TRIAP1	sp|O43715|TRIA1_HUMAN TP53-regulated inhibitor of apoptosis 1 OS=Homo sapiens OX=9606 GN=TRIAP1 PE=1 SV=1	8.7858	2	28.9	0.0833326	0.0566802	0.0199233	0.619636	15.6865	15.7577	15.6826	15.5747	15.6526	15.6495	15.5978	15.6817	15.6187	15.6109	15.6661	15.5614
P35998;C9JX88;A0A140VK70;Q75L23	26S protease regulatory subunit 7	PSMC2	sp|P35998|PRS7_HUMAN 26S proteasome regulatory subunit 7 OS=Homo sapiens OX=9606 GN=PSMC2 PE=1 SV=3;tr|C9JX88|C9JX88_HUMAN 26S proteasome AAA-ATPase subunit RPT1 OS=Homo sapiens OX=9606 GN=PSMC2 PE=1 SV=1;tr|A0A140VK70|A0A140VK70_HUMAN 26S proteasome AAA-A	48.633	18	45.3	0.0832444	0.0137385	0.00807107	0.78045	19.0215	18.9908	18.9659	18.8783	18.9118	18.9385	18.9878	18.968	18.9932	18.9473	18.9738	19.0038
O95167;S4R3I5;Q6FGG4	NADH dehydrogenase [ubiquinone] 1 alpha subcomplex subunit 3	NDUFA3	sp|O95167|NDUA3_HUMAN NADH dehydrogenase [ubiquinone] 1 alpha subcomplex subunit 3 OS=Homo sapiens OX=9606 GN=NDUFA3 PE=1 SV=1;tr|S4R3I5|S4R3I5_HUMAN Complex I-B9 OS=Homo sapiens OX=9606 GN=NDUFA3 PE=1 SV=1;tr|Q6FGG4|Q6FGG4_HUMAN Complex I-B9 OS=Homo sapie	9.2787	1	41.7	-0.0830735	0.207083	0.153274	0.0313607	13.7347	13.7604	13.5082	13.6701	13.826	13.7564	13.7975	13.7309	13.7476	13.5957	13.6175	13.603
Q86W56;B7Z1P8;Q0MQR4;I1VE11	Poly(ADP-ribose) glycohydrolase	PARG	sp|Q86W56|PARG_HUMAN Poly(ADP-ribose) glycohydrolase OS=Homo sapiens OX=9606 GN=PARG PE=1 SV=1;tr|B7Z1P8|B7Z1P8_HUMAN cDNA FLJ60441, highly similar to Poly(ADP-ribose) glycohydrolase OS=Homo sapiens OX=9606 PE=2 SV=1;tr|Q0MQR4|Q0MQR4_HUMAN Poly(ADP-ribose)	111.11	1	1	-0.0829695	0.24772	-0.101445	0.163907	15.6676	15.6365	15.6031	15.772	15.586	15.7981	15.5549	15.3702	15.4621	15.6787	15.5004	15.5125
P15291;W6MEN3;W6MEN4;Q86XA6;B7ZAH9;B4DLB8	Beta-1,4-galactosyltransferase 1;Lactose synthase A protein;N-acetyllactosamine synthase;Beta-N-acetylglucosaminylglycopeptide beta-1,4-galactosyltransferase;Beta-N-acetylglucosaminyl-glycolipid beta-1,4-galactosyltransferase;Processed beta-1,4-galactosyltransferase 1	B4GALT1	sp|P15291|B4GT1_HUMAN Beta-1,4-galactosyltransferase 1 OS=Homo sapiens OX=9606 GN=B4GALT1 PE=1 SV=5;tr|W6MEN3|W6MEN3_HUMAN Beta-1,4-galactosyltransferase 1 OS=Homo sapiens OX=9606 GN=B4GALT1 PE=2 SV=1;tr|W6MEN4|W6MEN4_HUMAN Beta-1,4-galactosyltransferase 1	43.92	1	5	-0.0828312	0.251011	0.0535882	0.449317	12.5571	12.656	12.7948	12.7769	12.7195	12.76	12.6546	12.7504	12.5385	12.5563	12.5369	12.6896
Q709C8;Q6ZQY1	Vacuolar protein sorting-associated protein 13C	VPS13C	sp|Q709C8|VP13C_HUMAN Vacuolar protein sorting-associated protein 13C OS=Homo sapiens OX=9606 GN=VPS13C PE=1 SV=1;tr|Q6ZQY1|Q6ZQY1_HUMAN cDNA FLJ46809 fis, clone TRACH3035451 (Fragment) OS=Homo sapiens OX=9606 PE=2 SV=1	422.39	3	1.3	0.0827349	0.0772238	0.00730789	0.866025	14.4224	14.3434	14.4254	14.2302	14.3659	14.3468	14.4485	14.5439	14.4753	14.4927	14.4981	14.4549
P02748;A0A024R035	Complement component C9;Complement component C9a;Complement component C9b	C9	sp|P02748|CO9_HUMAN Complement component C9 OS=Homo sapiens OX=9606 GN=C9 PE=1 SV=2;tr|A0A024R035|A0A024R035_HUMAN Complement component C9 OS=Homo sapiens OX=9606 GN=C9 PE=3 SV=1	63.173	1	2.1	0.0826649	0.098366	0.0661478	0.175988	14.3472	14.3712	14.3966	14.1958	14.3382	14.333	14.8929	14.8643	14.7972	14.7664	14.8499	14.7396
P02649;A0A0S2Z3D5;A0A346DBY2;J9ZVQ3;H0Y7L5;E9PEV4;E7ERP7;A0A0S2Z3V0	Apolipoprotein E	APOE	sp|P02649|APOE_HUMAN Apolipoprotein E OS=Homo sapiens OX=9606 GN=APOE PE=1 SV=1;tr|A0A0S2Z3D5|A0A0S2Z3D5_HUMAN Apolipoprotein E isoform 1 (Fragment) OS=Homo sapiens OX=9606 GN=APOE PE=2 SV=1;tr|A0A346DBY2|A0A346DBY2_HUMAN Apolipoprotein E (Fragment) OS=Hom	36.154	19	59.3	0.0826007	0.0354531	-0.017294	0.624289	19.684	19.7058	19.6463	19.634	19.5348	19.6196	20.2739	20.3069	20.2512	20.3325	20.2702	20.2812
P07686;A0A024RAJ6;Q5URX0;H0Y9B6;H0YA83	Beta-hexosaminidase subunit beta;Beta-hexosaminidase subunit beta chain B;Beta-hexosaminidase subunit beta chain A;Beta-hexosaminidase	HEXB	sp|P07686|HEXB_HUMAN Beta-hexosaminidase subunit beta OS=Homo sapiens OX=9606 GN=HEXB PE=1 SV=3;tr|A0A024RAJ6|A0A024RAJ6_HUMAN Beta-hexosaminidase OS=Homo sapiens OX=9606 GN=HEXB PE=2 SV=1;tr|Q5URX0|Q5URX0_HUMAN Beta-N-acetylhexosaminidase OS=Homo sapiens	63.111	10	25.2	0.0824818	0.0567679	0.00673769	0.864672	18.712	18.7553	18.708	18.5626	18.6839	18.6813	18.9049	18.8245	18.9015	18.8492	18.8645	18.8971
O43414;B4DEX5;F6QUN3;H0Y4B0;B4DN03;A0A3B3ISV9	ERI1 exoribonuclease 3	ERI3;PRNPIP	sp|O43414|ERI3_HUMAN ERI1 exoribonuclease 3 OS=Homo sapiens OX=9606 GN=ERI3 PE=1 SV=2;tr|B4DEX5|B4DEX5_HUMAN Prion protein interacting protein, isoform CRA_d OS=Homo sapiens OX=9606 GN=PRNPIP PE=2 SV=1;tr|F6QUN3|F6QUN3_HUMAN ERI1 exoribonuclease 3 (Fragmen	37.238	1	5.6	-0.0823894	0.224445	-0.0448614	0.497513	13.5351	13.5915	13.378	13.5694	13.5726	13.6098	13.627	13.6578	13.4662	13.6548	13.5455	13.6852
O43237;A0A024R6Z0;B4E2E0;B4DHD8	Cytoplasmic dynein 1 light intermediate chain 2	DYNC1LI2	sp|O43237|DC1L2_HUMAN Cytoplasmic dynein 1 light intermediate chain 2 OS=Homo sapiens OX=9606 GN=DYNC1LI2 PE=1 SV=1;tr|A0A024R6Z0|A0A024R6Z0_HUMAN Dynein light intermediate chain OS=Homo sapiens OX=9606 GN=DYNC1LI2 PE=3 SV=1;tr|B4E2E0|B4E2E0_HUMAN Dynein l	54.099	3	11.2	-0.0822748	0.41294	0.0932592	0.355576	12.8742	12.8781	13.0152	13.1522	13.101	12.7611	13.3205	13.0889	13.1776	13.0442	13.1818	13.0812
Q7Z3Q1;A0A024RDN9;B3KSM7	Solute carrier family 46 member 3	SLC46A3;LOC283537	sp|Q7Z3Q1|S46A3_HUMAN Solute carrier family 46 member 3 OS=Homo sapiens OX=9606 GN=SLC46A3 PE=1 SV=1;tr|A0A024RDN9|A0A024RDN9_HUMAN Uncharacterized protein OS=Homo sapiens OX=9606 GN=LOC283537 PE=4 SV=1;tr|B3KSM7|B3KSM7_HUMAN cDNA FLJ36613 fis, clone TRACH	51.519	1	2.8	0.0822277	0.0827715	-0.0948654	0.050108	14.603	14.5189	14.5629	14.4861	14.4432	14.5088	14.3261	14.2634	14.4404	14.4405	14.4422	14.4318
P50579;F8VRR3;F8VQZ7;A0A140VJE3;G3V1U3;B3KWL6;F8VY03;Q96B43	Methionine aminopeptidase 2;Methionine aminopeptidase	METAP2	sp|P50579|MAP2_HUMAN Methionine aminopeptidase 2 OS=Homo sapiens OX=9606 GN=METAP2 PE=1 SV=1;tr|F8VRR3|F8VRR3_HUMAN Methionine aminopeptidase 2 OS=Homo sapiens OX=9606 GN=METAP2 PE=1 SV=1;tr|F8VQZ7|F8VQZ7_HUMAN Methionine aminopeptidase 2 OS=Homo sapiens O	52.891	4	13.4	-0.0822175	0.272551	0.031154	0.669793	15.1232	15.3051	15.2885	15.3891	15.3698	15.2046	15.0568	15.2363	15.0437	15.0048	15.1281	15.1104
Q641Q2;F8W7U3;E7ESD2;A0A087WYF6;B7ZME8;Q9NVB8	WASH complex subunit FAM21A	FAM21A	sp|Q641Q2|WAC2A_HUMAN WASH complex subunit 2A OS=Homo sapiens OX=9606 GN=WASHC2A PE=1 SV=3;tr|F8W7U3|F8W7U3_HUMAN WASH complex subunit 2A OS=Homo sapiens OX=9606 GN=WASHC2A PE=1 SV=1;tr|E7ESD2|E7ESD2_HUMAN WASH complex subunit 2A OS=Homo sapiens OX=9606 GN	147.18	1	1.6	-0.0822097	0.516957	0.138389	0.284013	11.8676	11.741	11.9589	11.8168	12.0065	11.9909	12.0566	12.1181	11.6961	11.6511	11.7618	12.0427
P22059	Oxysterol-binding protein 1	OSBP	sp|P22059|OSBP1_HUMAN Oxysterol-binding protein 1 OS=Homo sapiens OX=9606 GN=OSBP PE=1 SV=1	89.42	8	13.5	0.0821901	0.0107644	-0.0129991	0.635226	17.515	17.522	17.4702	17.4059	17.4102	17.4445	17.5213	17.5138	17.5466	17.5198	17.54	17.5609
P20962;A0A158RFU3;O15256;A2VCM6	Parathymosin	PTMS	sp|P20962|PTMS_HUMAN Parathymosin OS=Homo sapiens OX=9606 GN=PTMS PE=1 SV=2;tr|A0A158RFU3|A0A158RFU3_HUMAN Parathymosin OS=Homo sapiens OX=9606 GN=PTMS PE=2 SV=1;tr|O15256|O15256_HUMAN Parathymosin (Fragment) OS=Homo sapiens OX=9606 GN=PTMS PE=3 SV=1;tr|A2	11.53	5	23.5	0.0821568	0.155783	-0.150414	0.0179285	17.153	17.2145	17.2437	17.0593	17.1418	17.1635	16.9138	17.0203	16.8019	17.0848	17.0085	17.094
P10635;Q2XND2;C1ID52;D0U5L8;D5KMU5;D5KMZ1;D5KN61;G9CGD2;Q6NWU0;D5KND2;D5KN50;Q2XND3;D5KMQ2;D5KN10;D5KNB5;A0A0F7L0X4;Q38LG2;Q3KPF3;D5KMR1;D5KMS0;D5KN01;Q2XND0;A0A0F7KYR9;D5KN64;Q38LG0;Q2XND8;C1ID54;Q6ICD8;A0A0G2JSD7;Q16804;D5KMU6;W5QSH4;A0A1B0GU72;A0A0G2JLK7;A0A0F7KZW3;A0A1B0GV74;Q16753;Q59FG8;A0A087X1C5;A0A0U1RRC6;A0A0G2JMD2;A0A0G2JNM9;A0A0G2JLV4;A0A2R9YJI8;A0A087WXN8;A0A0U1RQD0	Cytochrome P450 2D6;Putative cytochrome P450 2D7	CYP2D6;CYP2D7	sp|P10635|CP2D6_HUMAN Cytochrome P450 2D6 OS=Homo sapiens OX=9606 GN=CYP2D6 PE=1 SV=2;tr|Q2XND2|Q2XND2_HUMAN CYP2D6 variant OS=Homo sapiens OX=9606 GN=CYP2D6 PE=3 SV=1;tr|C1ID52|C1ID52_HUMAN Cytochrome P450 2D6 OS=Homo sapiens OX=9606 GN=CYP2D6 PE=3 SV=1;t	55.769	15	44.7	-0.0820735	0.117608	0.0269189	0.587984	19.1833	19.2081	19.313	19.377	19.2685	19.3051	19.2891	19.2705	19.3351	19.274	19.3466	19.1933
P61086;B4DIZ2;D6RDM7	Ubiquitin-conjugating enzyme E2 K	UBE2K	sp|P61086|UBE2K_HUMAN Ubiquitin-conjugating enzyme E2 K OS=Homo sapiens OX=9606 GN=UBE2K PE=1 SV=3;tr|B4DIZ2|B4DIZ2_HUMAN cDNA FLJ57995, moderately similar to Ubiquitin-conjugating enzyme E2-25 kDa OS=Homo sapiens OX=9606 PE=2 SV=1;tr|D6RDM7|D6RDM7_HUMAN U	22.406	4	27.5	0.0818835	0.123243	0.0585275	0.257425	15.7969	15.704	15.6301	15.5654	15.6311	15.6889	15.6311	15.6246	15.6656	15.6551	15.5441	15.5465
Q5W0V3	Protein FAM160B1	FAM160B1	sp|Q5W0V3|FHI2A_HUMAN FHF complex subunit HOOK interacting protein 2A OS=Homo sapiens OX=9606 GN=FHIP2A PE=1 SV=1	86.557	3	6.3	0.081872	0.212398	0.111591	0.0989344	14.1826	14.067	14.1526	14.1846	13.9677	14.0043	14.1076	14.2174	14.0477	13.9776	14.0643	13.996
Q9NSD9;Q9BR63;A8K666;B7ZB32	Phenylalanine--tRNA ligase beta subunit	FARSB	sp|Q9NSD9|SYFB_HUMAN Phenylalanine--tRNA ligase beta subunit OS=Homo sapiens OX=9606 GN=FARSB PE=1 SV=3;tr|Q9BR63|Q9BR63_HUMAN Phenylalanyl-tRNA synthetase beta subunit (Fragment) OS=Homo sapiens OX=9606 GN=FARSB PE=2 SV=2;tr|A8K666|A8K666_HUMAN Phenylalan	66.115	7	14.8	0.0817222	0.0916277	-0.0261211	0.565696	17.0499	17.1116	17.0984	16.8946	17.0845	17.0357	17.0522	17.0547	17.1022	17.0878	17.1112	17.0885
P51159;H3BUD9;H3BS49;H3BVH7;H3BN55;Q6IAS8;A2RU94	Ras-related protein Rab-27A	RAB27A	sp|P51159|RB27A_HUMAN Ras-related protein Rab-27A OS=Homo sapiens OX=9606 GN=RAB27A PE=1 SV=3;tr|H3BUD9|H3BUD9_HUMAN Ras-related protein Rab-27A (Fragment) OS=Homo sapiens OX=9606 GN=RAB27A PE=1 SV=1;tr|H3BS49|H3BS49_HUMAN Ras-related protein Rab-27A (Frag	24.868	1	5.9	0.0816998	0.20499	-0.128919	0.0574106	14.1925	14.1802	14.1429	14.1705	13.9841	14.116	14.1321	13.996	14.045	14.191	14.2882	14.0806
Q7RTV0;A0A024R1U2	PHD finger-like domain-containing protein 5A	PHF5A	sp|Q7RTV0|PHF5A_HUMAN PHD finger-like domain-containing protein 5A OS=Homo sapiens OX=9606 GN=PHF5A PE=1 SV=1;tr|A0A024R1U2|A0A024R1U2_HUMAN PHD finger protein 5A, isoform CRA_a OS=Homo sapiens OX=9606 GN=PHF5A PE=3 SV=1	12.405	2	21.8	0.0816244	0.129096	-0.0378909	0.461517	16.0556	16.027	16.0625	15.9116	16.0698	15.9189	15.9095	15.9061	16.0571	15.9873	15.9924	16.0065
Q9GZP4;X6RHB9;B4DKP7	PITH domain-containing protein 1	PITHD1	sp|Q9GZP4|PITH1_HUMAN PITH domain-containing protein 1 OS=Homo sapiens OX=9606 GN=PITHD1 PE=1 SV=1;tr|X6RHB9|X6RHB9_HUMAN PITH domain-containing protein 1 (Fragment) OS=Homo sapiens OX=9606 GN=PITHD1 PE=1 SV=1;tr|B4DKP7|B4DKP7_HUMAN cDNA FLJ60641 OS=Homo s	24.178	1	10	0.0815655	0.347186	-0.13795	0.125429	13.5019	13.2637	13.3908	13.2695	13.2764	13.3659	13.4245	13.5362	13.3237	13.7359	13.5117	13.4507
P54920;A0A024R0R9;M0R0Y2;M0R2M1	Alpha-soluble NSF attachment protein	NAPA	sp|P54920|SNAA_HUMAN Alpha-soluble NSF attachment protein OS=Homo sapiens OX=9606 GN=NAPA PE=1 SV=3;tr|A0A024R0R9|A0A024R0R9_HUMAN N-ethylmaleimide-sensitive factor attachment protein, alpha, isoform CRA_c OS=Homo sapiens OX=9606 GN=NAPA PE=3 SV=1;tr|M0R0Y	33.232	12	55.9	0.0814502	0.0520423	0.0798105	0.0561411	18.6248	18.6512	18.5217	18.4935	18.5394	18.5204	18.6915	18.6753	18.6882	18.6406	18.5542	18.6208
Q16850;B3KRC6;A0A0C4DFL7	Lanosterol 14-alpha demethylase	CYP51A1	sp|Q16850|CP51A_HUMAN Lanosterol 14-alpha demethylase OS=Homo sapiens OX=9606 GN=CYP51A1 PE=1 SV=3;tr|B3KRC6|B3KRC6_HUMAN cDNA FLJ34004 fis, clone FCBBF1000232, highly similar to Cytochrome P450 51A1 OS=Homo sapiens OX=9606 PE=2 SV=1;tr|A0A0C4DFL7|A0A0C4DF	56.805	14	44.5	-0.0813322	0.172525	0.0557536	0.338303	18.7003	18.6694	18.8434	18.9059	18.7618	18.7894	18.5837	18.4572	18.594	18.4797	18.5173	18.4705
P31939;V9HWH7;B2R7P8;B4DP06	Bifunctional purine biosynthesis protein PURH;Phosphoribosylaminoimidazolecarboxamide formyltransferase;IMP cyclohydrolase	ATIC;HEL-S-70p	sp|P31939|PUR9_HUMAN Bifunctional purine biosynthesis protein ATIC OS=Homo sapiens OX=9606 GN=ATIC PE=1 SV=3;tr|V9HWH7|V9HWH7_HUMAN 5-aminoimidazole-4-carboxamide ribonucleotide formyltransferase OS=Homo sapiens OX=9606 GN=HEL-S-70p PE=2 SV=1;tr|B2R7P8|B2R	64.615	26	64.2	0.0813178	0.0116084	0.0239929	0.388934	19.2605	19.3022	19.2921	19.1716	19.2334	19.2058	19.4089	19.3843	19.4044	19.353	19.3815	19.391
Q15800;D6RDP9;D6R952	Methylsterol monooxygenase 1	MSMO1	sp|Q15800|MSMO1_HUMAN Methylsterol monooxygenase 1 OS=Homo sapiens OX=9606 GN=MSMO1 PE=1 SV=1;tr|D6RDP9|D6RDP9_HUMAN Methylsterol monooxygenase 1 (Fragment) OS=Homo sapiens OX=9606 GN=MSMO1 PE=1 SV=1;tr|D6R952|D6R952_HUMAN Methylsterol monooxygenase 1 OS=H	35.215	4	20.1	-0.0810487	0.122924	0.0814079	0.121451	17.3345	17.3125	17.2777	17.4549	17.2966	17.4165	17.1288	16.9945	17.0997	16.9484	17.0431	16.9872
P12235;A0A0S2Z3H3;A8K787;V9GYG0;A0A0S2Z359;Q59EP7	ADP/ATP translocase 1	SLC25A4	sp|P12235|ADT1_HUMAN ADP/ATP translocase 1 OS=Homo sapiens OX=9606 GN=SLC25A4 PE=1 SV=4;tr|A0A0S2Z3H3|A0A0S2Z3H3_HUMAN ADP/ATP translocase (Fragment) OS=Homo sapiens OX=9606 GN=SLC25A4 PE=2 SV=1;tr|A8K787|A8K787_HUMAN ADP/ATP translocase OS=Homo sapiens OX	33.064	4	52.3	-0.0808031	0.203395	0.0356658	0.562154	17.7513	17.8156	17.9534	17.9882	17.833	17.9415	17.919	17.8375	17.8973	17.802	17.9365	17.8083
A6ND91	Putative L-aspartate dehydrogenase	ASPDH	sp|A6ND91|ASPD_HUMAN Putative L-aspartate dehydrogenase OS=Homo sapiens OX=9606 GN=ASPDH PE=1 SV=2	29.946	5	24.7	0.0807771	0.0566435	-0.0353516	0.370078	16.8842	16.9182	16.8698	16.7798	16.8661	16.7839	16.823	16.7965	16.8582	16.9088	16.8823	16.7925
Q13085;A0A024R0Y2	Acetyl-CoA carboxylase 1;Biotin carboxylase	ACACA;hCG_30204	sp|Q13085|ACACA_HUMAN Acetyl-CoA carboxylase 1 OS=Homo sapiens OX=9606 GN=ACACA PE=1 SV=2;tr|A0A024R0Y2|A0A024R0Y2_HUMAN Acetyl-CoA carboxylase 1 OS=Homo sapiens OX=9606 GN=hCG_30204 PE=4 SV=1	265.55	3	4.9	0.0806474	0.104443	-0.0113689	0.807107	14.652	14.6622	14.5952	14.6231	14.4887	14.5557	14.6314	14.6305	14.751	14.7324	14.6429	14.6716
Q66PJ3;F5GYV5;H7BZV4;B2RE15;A0A0C4DG62;F8WCT1;Q8TEM4;F8WEP2;A0A0C4DH18	ADP-ribosylation factor-like protein 6-interacting protein 4	ARL6IP4;FLJ00169	sp|Q66PJ3|AR6P4_HUMAN ADP-ribosylation factor-like protein 6-interacting protein 4 OS=Homo sapiens OX=9606 GN=ARL6IP4 PE=1 SV=2;tr|F5GYV5|F5GYV5_HUMAN ADP-ribosylation factor-like protein 6-interacting protein 4 (Fragment) OS=Homo sapiens OX=9606 GN=ARL6IP	44.915	1	6.7	0.080613	0.215345	-0.0866839	0.185192	14.12	14.0769	14.2189	13.931	14.0897	14.1533	13.9512	14.0791	14.1073	14.1018	14.1434	14.1524
Q15738;A0A7D5Q2L7;A0A384NPZ7;C9JDR0	Sterol-4-alpha-carboxylate 3-dehydrogenase, decarboxylating	NSDHL	sp|Q15738|NSDHL_HUMAN Sterol-4-alpha-carboxylate 3-dehydrogenase, decarboxylating OS=Homo sapiens OX=9606 GN=NSDHL PE=1 SV=2;tr|A0A7D5Q2L7|A0A7D5Q2L7_HUMAN NAD(P) dependent steroid dehydrogenase-like protein transcript variant OS=Homo sapiens OX=9606 PE=3	41.9	12	39.9	-0.0805979	0.107295	0.0167225	0.722246	18.6685	18.6917	18.785	18.8412	18.7044	18.8413	18.7587	18.6653	18.6822	18.6835	18.7082	18.6643
Q9UN37;I3L4J1;A0A024R705	Vacuolar protein sorting-associated protein 4A	VPS4A	sp|Q9UN37|VPS4A_HUMAN Vacuolar protein sorting-associated protein 4A OS=Homo sapiens OX=9606 GN=VPS4A PE=1 SV=1;tr|I3L4J1|I3L4J1_HUMAN Vesicle-fusing ATPase (Fragment) OS=Homo sapiens OX=9606 PE=1 SV=3;tr|A0A024R705|A0A024R705_HUMAN Vesicle-fusing ATPase O	48.897	1	9.6	0.0805023	0.436279	-0.0619809	0.546518	12.0098	12.2061	12.129	11.8633	12.2685	11.9716	12.2291	12.1744	12.1378	12.1084	12.2345	12.3844
Q9BSD7;Q5TDF0;Q5TDE9	Cancer-related nucleoside-triphosphatase	NTPCR;C1orf57	sp|Q9BSD7|NTPCR_HUMAN Cancer-related nucleoside-triphosphatase OS=Homo sapiens OX=9606 GN=NTPCR PE=1 SV=1;tr|Q5TDF0|Q5TDF0_HUMAN Cancer-related nucleoside-triphosphatase OS=Homo sapiens OX=9606 GN=NTPCR PE=1 SV=1;tr|Q5TDE9|Q5TDE9_HUMAN Chromosome 1 open re	20.713	4	30	0.0804992	0.120177	0.0455937	0.359768	15.1292	15.1287	15.2172	15.0882	15.135	15.0104	15.0272	15.0997	15.2001	15.0704	15.0744	15.0455
Q14C86;A0A024R875;A0A024R862;A0A024R8A2;F8W9S7;B3KN67;H0Y7I9;C9IZ08;B4DK42;H0Y4E7	GTPase-activating protein and VPS9 domain-containing protein 1	GAPVD1	sp|Q14C86|GAPD1_HUMAN GTPase-activating protein and VPS9 domain-containing protein 1 OS=Homo sapiens OX=9606 GN=GAPVD1 PE=1 SV=2;tr|A0A024R875|A0A024R875_HUMAN GTPase activating protein and VPS9 domains 1, isoform CRA_a OS=Homo sapiens OX=9606 GN=GAPVD1 PE	164.98	1	1.1	0.0804119	0.186791	0.0259888	0.657463	13.8633	13.7302	13.7527	13.596	13.7733	13.7356	13.7851	13.8759	13.87	13.9036	13.7606	13.7888
Q9NR28;A0A024RBT2;Q502X2;A0A0S2Z5U7;A0A0S2Z5P6;Q53HB7;K7X1S0;H7BZQ7;H7BZK7;A0A2U3TZH2	Diablo homolog, mitochondrial	DIABLO	sp|Q9NR28|DBLOH_HUMAN Diablo homolog, mitochondrial OS=Homo sapiens OX=9606 GN=DIABLO PE=1 SV=1;tr|A0A024RBT2|A0A024RBT2_HUMAN Diablo homolog, mitochondrial OS=Homo sapiens OX=9606 GN=DIABLO PE=1 SV=1;tr|Q502X2|Q502X2_HUMAN Diablo homolog, mitochondrial OS	27.131	5	32.2	0.0802822	0.234495	0.0843479	0.213204	17.1934	16.9883	16.9807	17.0038	16.9147	17.0031	17.036	17.0331	17.1867	16.9764	17.0697	16.9567
Q9Y2V2;H3BSW7;H3BUY4;H3BPY5;H3BNU9;H3BTK3;I3L3X8	Calcium-regulated heat stable protein 1	CARHSP1	sp|Q9Y2V2|CHSP1_HUMAN Calcium-regulated heat-stable protein 1 OS=Homo sapiens OX=9606 GN=CARHSP1 PE=1 SV=2;tr|H3BSW7|H3BSW7_HUMAN Calcium-regulated heat-stable protein 1 (Fragment) OS=Homo sapiens OX=9606 GN=CARHSP1 PE=1 SV=1;tr|H3BUY4|H3BUY4_HUMAN Calcium	15.892	3	40.8	0.0802355	0.205452	-0.0457154	0.4589	16.1016	16.2594	16.2235	16.0047	16.2117	16.1274	16.0785	15.9607	16.0928	16.0479	16.1242	16.097
Q16630;F8WJN3;A0A2P1M905;A0A2P1M8Z1;B4DSU9	Cleavage and polyadenylation specificity factor subunit 6	CPSF6	sp|Q16630|CPSF6_HUMAN Cleavage and polyadenylation specificity factor subunit 6 OS=Homo sapiens OX=9606 GN=CPSF6 PE=1 SV=2;tr|F8WJN3|F8WJN3_HUMAN Cleavage and polyadenylation specificity factor subunit 6 OS=Homo sapiens OX=9606 GN=CPSF6 PE=1 SV=1;tr|A0A2P1	59.209	2	5.8	0.0802347	0.340363	-0.000769057	0.992543	12.3969	12.5064	12.4479	12.1808	12.4557	12.4739	12.3774	12.407	12.2024	12.3945	12.2495	12.3451
Q9Y2S7;B4DEM9	Polymerase delta-interacting protein 2	POLDIP2	sp|Q9Y2S7|PDIP2_HUMAN Polymerase delta-interacting protein 2 OS=Homo sapiens OX=9606 GN=POLDIP2 PE=1 SV=1;tr|B4DEM9|B4DEM9_HUMAN Polymerase delta-interacting protein 2 OS=Homo sapiens OX=9606 GN=POLDIP2 PE=1 SV=1	42.033	5	23.4	0.0802136	0.0345073	-0.037572	0.281104	16.3563	16.3087	16.3605	16.219	16.2854	16.2805	16.2171	16.2409	16.2621	16.2226	16.2977	16.3125
P20042;Q6IBR8;B5BU01;Q96I16	Eukaryotic translation initiation factor 2 subunit 2	EIF2S2	sp|P20042|IF2B_HUMAN Eukaryotic translation initiation factor 2 subunit 2 OS=Homo sapiens OX=9606 GN=EIF2S2 PE=1 SV=2;tr|Q6IBR8|Q6IBR8_HUMAN Eukaryotic translation initiation factor 2, subunit 2 beta, 38kDa OS=Homo sapiens OX=9606 GN=EIF2S2 PE=2 SV=1;tr|B5	38.388	11	36.9	0.0801024	0.0780063	0.0572464	0.19179	18.0992	18.1682	18.0938	17.9648	18.1039	18.0522	18.1887	18.1285	18.1231	18.1234	18.0432	18.102
O95757;E9PDE8;Q53ZP9;A0A140VKE7;B4DZR0;B4DXT2;B3KNM0;D6RJ96	Heat shock 70 kDa protein 4L	HSPA4L	sp|O95757|HS74L_HUMAN Heat shock 70 kDa protein 4L OS=Homo sapiens OX=9606 GN=HSPA4L PE=1 SV=3;tr|E9PDE8|E9PDE8_HUMAN Heat shock 70 kDa protein 4L OS=Homo sapiens OX=9606 GN=HSPA4L PE=1 SV=1;tr|Q53ZP9|Q53ZP9_HUMAN Heat shock protein apg-1 OS=Homo sapiens O	94.511	6	15.5	0.079974	0.0162164	0.0687522	0.0327795	16.8795	16.9308	16.9392	16.8333	16.8191	16.8572	16.9759	16.9618	16.977	16.9003	16.8713	16.9368
Q9Y2P5	Bile acyl-CoA synthetase	SLC27A5	sp|Q9Y2P5|S27A5_HUMAN Bile acyl-CoA synthetase OS=Homo sapiens OX=9606 GN=SLC27A5 PE=1 SV=1	75.384	27	59.6	-0.0799225	0.150422	0.0505762	0.348453	20.309	20.3158	20.4332	20.4884	20.3623	20.4471	20.0774	20.0479	20.1314	20.0533	20.1059	19.9459
P05155;H9KV48;A0A7I2V2D2;E9KL26;A0A384MDV8;A0A7I2V5R3;A0A348GSH7;E9PGN7;A0A087WUD9;Q5UGI6;A0A7I2V2X2;A0A7I2V4I9	Plasma protease C1 inhibitor	SERPING1	sp|P05155|IC1_HUMAN Plasma protease C1 inhibitor OS=Homo sapiens OX=9606 GN=SERPING1 PE=1 SV=2;tr|H9KV48|H9KV48_HUMAN Plasma protease C1 inhibitor OS=Homo sapiens OX=9606 GN=SERPING1 PE=1 SV=1;tr|A0A7I2V2D2|A0A7I2V2D2_HUMAN Plasma protease C1 inhibitor OS=	55.154	9	22.2	0.0798927	0.148539	0.05878	0.276855	17.6068	17.5066	17.4547	17.5126	17.3639	17.452	17.5549	17.4344	17.5156	17.4562	17.3945	17.4778
O94929;A0A0C4DGA7	Actin-binding LIM protein 3	ABLIM3	sp|O94929|ABLM3_HUMAN Actin-binding LIM protein 3 OS=Homo sapiens OX=9606 GN=ABLIM3 PE=1 SV=3;tr|A0A0C4DGA7|A0A0C4DGA7_HUMAN Actin-binding LIM protein 3 OS=Homo sapiens OX=9606 GN=ABLIM3 PE=1 SV=1	77.801	8	14.5	0.0798665	0.049188	-0.023143	0.533558	17.8924	17.911	17.8891	17.757	17.8564	17.8396	17.7617	17.7187	17.8365	17.79	17.791	17.8054
O00515;Q63HQ8;E9PDI4;Q6IPJ9	Ladinin-1	LAD1;DKFZp686M21196	sp|O00515|LAD1_HUMAN Ladinin-1 OS=Homo sapiens OX=9606 GN=LAD1 PE=1 SV=2;tr|Q63HQ8|Q63HQ8_HUMAN Ladinin-1 OS=Homo sapiens OX=9606 GN=DKFZp686M21196 PE=2 SV=1;tr|E9PDI4|E9PDI4_HUMAN Ladinin-1 OS=Homo sapiens OX=9606 GN=LAD1 PE=1 SV=1;tr|Q6IPJ9|Q6IPJ9_HUMAN	57.13	5	13.3	0.0796238	0.159256	-0.0109808	0.838561	15.9193	16.1114	16.0496	15.8646	15.9909	15.986	15.9228	15.8646	15.8488	15.8835	15.8479	15.9379
O15173;U3KQM0	Membrane-associated progesterone receptor component 2	PGRMC2	sp|O15173|PGRC2_HUMAN Membrane-associated progesterone receptor component 2 OS=Homo sapiens OX=9606 GN=PGRMC2 PE=1 SV=1;tr|U3KQM0|U3KQM0_HUMAN Membrane-associated progesterone receptor component 2 OS=Homo sapiens OX=9606 GN=PGRMC2 PE=1 SV=1	23.818	7	41.3	-0.079598	0.176935	0.0338016	0.551969	17.7796	17.8802	17.9951	18.0078	17.9234	17.9625	17.9246	17.8516	17.8922	17.8488	17.9339	17.7843
Q9UDX3;Q6ICM2;B3KSF0;B3KRP9;B2RMR2	SEC14-like protein 4	SEC14L4;Em:AC004832.5	sp|Q9UDX3|S14L4_HUMAN SEC14-like protein 4 OS=Homo sapiens OX=9606 GN=SEC14L4 PE=1 SV=1;tr|Q6ICM2|Q6ICM2_HUMAN Em:AC004832.5 protein OS=Homo sapiens OX=9606 GN=Em:AC004832.5 PE=2 SV=1;tr|B3KSF0|B3KSF0_HUMAN SEC14-like 4 (S. cerevisiae), isoform CRA_b OS=Ho	46.643	4	16.7	0.0795067	0.233292	-0.00645196	0.920209	15.3577	15.3291	15.3789	15.1852	15.3956	15.2464	15.1574	15.3918	15.2039	15.257	15.2616	15.254
Q9UNE7;H3BS86	E3 ubiquitin-protein ligase CHIP	STUB1	sp|Q9UNE7|CHIP_HUMAN E3 ubiquitin-protein ligase CHIP OS=Homo sapiens OX=9606 GN=STUB1 PE=1 SV=2;tr|H3BS86|H3BS86_HUMAN E3 ubiquitin-protein ligase CHIP (Fragment) OS=Homo sapiens OX=9606 GN=STUB1 PE=1 SV=8	34.856	1	4	0.0795041	0.259421	0.00795333	0.907342	14.3058	14.4258	14.3862	14.3661	14.2762	14.237	14.2816	14.372	14.3752	14.446	14.3867	14.1722
P04844;B2RE46;B4DJL0	Dolichyl-diphosphooligosaccharide--protein glycosyltransferase subunit 2	RPN2	sp|P04844|RPN2_HUMAN Dolichyl-diphosphooligosaccharide--protein glycosyltransferase subunit 2 OS=Homo sapiens OX=9606 GN=RPN2 PE=1 SV=3;tr|B2RE46|B2RE46_HUMAN Dolichyl-diphosphooligosaccharide--protein glycosyltransferase subunit 2 OS=Homo sapiens OX=9606	69.283	24	57.5	-0.0794607	0.0713157	0.118975	0.0125491	19.6743	19.6158	19.6975	19.7811	19.6724	19.7724	19.4847	19.4523	19.5156	19.3225	19.4186	19.3546
P15954;D6R9Z7;Q71U45	Cytochrome c oxidase subunit 7C, mitochondrial	COX7C	sp|P15954|COX7C_HUMAN Cytochrome c oxidase subunit 7C, mitochondrial OS=Homo sapiens OX=9606 GN=COX7C PE=1 SV=1;tr|D6R9Z7|D6R9Z7_HUMAN Cytochrome c oxidase polypeptide VIIc OS=Homo sapiens OX=9606 GN=COX7C PE=1 SV=1;tr|Q71U45|Q71U45_HUMAN Cytochrome c oxid	7.2454	3	55.6	-0.0792273	0.343208	0.0945655	0.262178	17.5854	17.6585	17.8332	17.8537	17.6773	17.7838	17.6096	17.5049	17.6871	17.4309	17.6449	17.4421
Q96I51	Williams-Beuren syndrome chromosomal region 16 protein	WBSCR16	sp|Q96I51|RCC1L_HUMAN RCC1-like G exchanging factor-like protein OS=Homo sapiens OX=9606 GN=RCC1L PE=1 SV=2	49.996	1	3.4	-0.0790945	0.196213	0.0411004	0.489025	13.9955	13.8755	14.0346	14.0886	14.0666	13.9877	13.8471	14.026	13.989	13.9831	13.8656	13.89
P17612;A8K8B9;A0A024R7J0;A0A7I2V5J4;K7ERP6	cAMP-dependent protein kinase catalytic subunit alpha	PRKACA	sp|P17612|KAPCA_HUMAN cAMP-dependent protein kinase catalytic subunit alpha OS=Homo sapiens OX=9606 GN=PRKACA PE=1 SV=2;tr|A8K8B9|A8K8B9_HUMAN cAMP-dependent protein kinase OS=Homo sapiens OX=9606 PE=2 SV=1;tr|A0A024R7J0|A0A024R7J0_HUMAN cAMP-dependent pro	40.589	6	26.8	0.078984	0.185418	-0.0319008	0.57924	14.9029	14.94	15.0395	14.8078	14.9117	14.9259	14.9262	14.8079	14.9407	14.9915	14.8337	14.9452
Q8WWM7;H3BUF6;A0A024QZC0;A0A024QZB7;A0A024QZ91	Ataxin-2-like protein	ATXN2L	sp|Q8WWM7|ATX2L_HUMAN Ataxin-2-like protein OS=Homo sapiens OX=9606 GN=ATXN2L PE=1 SV=2;tr|H3BUF6|H3BUF6_HUMAN Ataxin-2-like protein OS=Homo sapiens OX=9606 GN=ATXN2L PE=1 SV=1;tr|A0A024QZC0|A0A024QZC0_HUMAN Ataxin 2-like, isoform CRA_e OS=Homo sapiens OX=	113.37	4	4.4	0.0789146	0.182742	0.00289513	0.959258	15.9229	16.0299	16.0863	15.8449	16.0007	15.9568	15.8611	15.9515	16.0313	15.9403	15.9549	15.9401
O15511;B1ALC0	Actin-related protein 2/3 complex subunit 5	ARPC5	sp|O15511|ARPC5_HUMAN Actin-related protein 2/3 complex subunit 5 OS=Homo sapiens OX=9606 GN=ARPC5 PE=1 SV=3;tr|B1ALC0|B1ALC0_HUMAN Actin-related protein 2/3 complex subunit 5 OS=Homo sapiens OX=9606 GN=ARPC5 PE=1 SV=1	16.32	7	66.2	0.078748	0.0779096	-0.0203632	0.624118	17.9787	18.1084	18.0699	17.9433	18.0315	17.946	18.1574	18.1005	18.1881	18.1514	18.1878	18.1677
A0A087WWI0;Q9H2I8	Leucine-rich repeat-containing protein C10orf11	C10orf11	tr|A0A087WWI0|A0A087WWI0_HUMAN Leucine-rich melanocyte differentiation-associated protein OS=Homo sapiens OX=9606 GN=LRMDA PE=1 SV=1;sp|Q9H2I8|LRMDA_HUMAN Leucine-rich melanocyte differentiation-associated protein OS=Homo sapiens OX=9606 GN=LRMDA PE=1 SV=1	25.689	3	19.9	-0.0786709	0.380002	0.109138	0.230976	12.8909	12.6278	12.9641	12.9384	12.9275	12.8529	13.0064	13.207	13.0451	12.9224	13.0932	12.9155
P46459;B7Z9U2;B4DH19;B4DSK5;I3L0N3;B7Z5J7;A0A384MTI6;B4DGR3	Vesicle-fusing ATPase	NSF	sp|P46459|NSF_HUMAN Vesicle-fusing ATPase OS=Homo sapiens OX=9606 GN=NSF PE=1 SV=3;tr|B7Z9U2|B7Z9U2_HUMAN Vesicle-fusing ATPase OS=Homo sapiens OX=9606 PE=2 SV=1;tr|B4DH19|B4DH19_HUMAN Vesicle-fusing ATPase OS=Homo sapiens OX=9606 PE=2 SV=1;tr|B4DSK5|B4DSK	82.593	12	20.7	0.0785572	0.0203793	0.0330699	0.276602	17.4466	17.4603	17.4576	17.363	17.3887	17.3771	17.5198	17.5515	17.5719	17.5514	17.5281	17.4645
Q53FA7;B4DMQ7	Quinone oxidoreductase PIG3	TP53I3	sp|Q53FA7|QORX_HUMAN Quinone oxidoreductase PIG3 OS=Homo sapiens OX=9606 GN=TP53I3 PE=1 SV=2;tr|B4DMQ7|B4DMQ7_HUMAN Tumor protein p53 inducible protein 3, isoform CRA_c OS=Homo sapiens OX=9606 GN=TP53I3 PE=2 SV=1	35.536	6	23.8	0.0785207	0.0923601	0.110048	0.0256963	17.5238	17.5716	17.439	17.3904	17.4677	17.4406	18.0242	17.9919	17.9819	17.8177	17.909	17.9412
P62995;Q8N1H4;Q68DZ9;Q59GA1;B2RDQ3;H7BXF3;H7C2L4	Transformer-2 protein homolog beta	TRA2B;DKFZp686F18120	sp|P62995|TRA2B_HUMAN Transformer-2 protein homolog beta OS=Homo sapiens OX=9606 GN=TRA2B PE=1 SV=1;tr|Q8N1H4|Q8N1H4_HUMAN cDNA FLJ40872 fis, clone TUTER2000283, highly similar to Homo sapiens transformer-2-beta (SFRS10) gene OS=Homo sapiens OX=9606 PE=2 S	33.665	4	18.8	0.0784127	0.0422117	0.0367353	0.303359	17.1288	17.0452	17.0416	16.9525	16.9959	17.032	17.0189	16.9904	17.0095	17.0089	16.9401	16.9597
Q5T2E6;Q5T2E7;Q7Z2U8	UPF0668 protein C10orf76	C10orf76	sp|Q5T2E6|ARMD3_HUMAN Armadillo-like helical domain-containing protein 3 OS=Homo sapiens OX=9606 GN=ARMH3 PE=1 SV=1;tr|Q5T2E7|Q5T2E7_HUMAN Armadillo-like helical domain-containing protein 3 OS=Homo sapiens OX=9606 GN=ARMH3 PE=1 SV=1;tr|Q7Z2U8|Q7Z2U8_HUMAN	78.71	1	1.9	0.0782405	0.69987	0.210207	0.310863	10.8577	9.85565	10.432	10.2211	10.273	10.4166	10.434	10.3942	10.3638	10.3993	9.99138	10.1706
P67809;H0Y449;A0JLU4;Q2VIK8;Q6PKI6;Q7KZ24	Nuclease-sensitive element-binding protein 1	YBX1	sp|P67809|YBOX1_HUMAN Y-box-binding protein 1 OS=Homo sapiens OX=9606 GN=YBX1 PE=1 SV=3;tr|H0Y449|H0Y449_HUMAN Y-box-binding protein 1 (Fragment) OS=Homo sapiens OX=9606 GN=YBX1 PE=1 SV=1;tr|A0JLU4|A0JLU4_HUMAN YBX1 protein (Fragment) OS=Homo sapiens OX=96	35.924	6	34	0.0782182	0.160478	-0.0131588	0.804432	16.8112	16.8718	16.9022	16.6746	16.8178	16.8582	16.7891	16.7725	16.7712	16.7147	16.7865	16.8709
Q9H330;F8WBJ7	Transmembrane protein 245	TMEM245	sp|Q9H330|TM245_HUMAN Transmembrane protein 245 OS=Homo sapiens OX=9606 GN=TMEM245 PE=1 SV=3;tr|F8WBJ7|F8WBJ7_HUMAN Transmembrane protein 245 OS=Homo sapiens OX=9606 GN=TMEM245 PE=1 SV=1	97.356	1	1.1	-0.0781953	0.125322	-0.0478398	0.331272	12.9989	12.8878	12.8941	13.0054	13.0207	12.9893	12.8024	12.6683	12.8081	12.8596	12.8192	12.7435
P01023	Alpha-2-macroglobulin	A2M	sp|P01023|A2MG_HUMAN Alpha-2-macroglobulin OS=Homo sapiens OX=9606 GN=A2M PE=1 SV=3	163.29	6	10.4	0.0781116	0.0905182	0.0279126	0.519988	15.6102	15.5859	15.611	15.5692	15.5133	15.4903	15.5135	15.5146	15.3849	15.381	15.4734	15.4748
O76003;A0A140VJK1	Glutaredoxin-3	GLRX3	sp|O76003|GLRX3_HUMAN Glutaredoxin-3 OS=Homo sapiens OX=9606 GN=GLRX3 PE=1 SV=2;tr|A0A140VJK1|A0A140VJK1_HUMAN Testicular tissue protein Li 75 OS=Homo sapiens OX=9606 PE=2 SV=1	37.432	6	26	0.0780936	0.0394515	-0.00149129	0.965071	16.9783	17.0932	17.0597	16.9272	16.994	16.9757	17.176	17.21	17.1863	17.1908	17.2045	17.1816
P21980;V9HWG3;B4DIT7;B4DTN7	Protein-glutamine gamma-glutamyltransferase 2	TGM2;HEL-S-45	sp|P21980|TGM2_HUMAN Protein-glutamine gamma-glutamyltransferase 2 OS=Homo sapiens OX=9606 GN=TGM2 PE=1 SV=2;tr|V9HWG3|V9HWG3_HUMAN Epididymis secretory protein Li 45 OS=Homo sapiens OX=9606 GN=HEL-S-45 PE=2 SV=1;tr|B4DIT7|B4DIT7_HUMAN cDNA FLJ58187, highl	77.328	30	60.1	0.0780414	0.161086	0.0744806	0.179297	20.6449	20.7267	20.6986	20.5304	20.6313	20.6744	20.4803	20.3905	20.5926	20.4143	20.3989	20.4267
O75146;A0A024RBR4	Huntingtin-interacting protein 1-related protein	HIP1R	sp|O75146|HIP1R_HUMAN Huntingtin-interacting protein 1-related protein OS=Homo sapiens OX=9606 GN=HIP1R PE=1 SV=2;tr|A0A024RBR4|A0A024RBR4_HUMAN Huntingtin interacting protein 1 related, isoform CRA_a OS=Homo sapiens OX=9606 GN=HIP1R PE=4 SV=1	119.39	9	12.6	0.0779817	0.0565033	0.107383	0.0137777	16.6561	16.6308	16.5737	16.4952	16.603	16.5285	16.7032	16.6475	16.6851	16.533	16.6022	16.5785
P11168;Q6PAU8	Solute carrier family 2, facilitated glucose transporter member 2	SLC2A2	sp|P11168|GTR2_HUMAN Solute carrier family 2, facilitated glucose transporter member 2 OS=Homo sapiens OX=9606 GN=SLC2A2 PE=1 SV=1;tr|Q6PAU8|Q6PAU8_HUMAN SLC2A2 protein OS=Homo sapiens OX=9606 GN=SLC2A2 PE=2 SV=1	57.489	4	7.8	-0.077969	0.375996	0.0260721	0.763301	17.0081	16.9973	17.1901	17.2765	16.9525	17.2004	16.9851	16.8496	16.9833	16.9538	16.9649	16.821
Q9NUN5;A0A3B3IT31;A0A494C126	Probable lysosomal cobalamin transporter	LMBRD1	sp|Q9NUN5|LMBD1_HUMAN Lysosomal cobalamin transport escort protein LMBD1 OS=Homo sapiens OX=9606 GN=LMBRD1 PE=1 SV=1;tr|A0A3B3IT31|A0A3B3IT31_HUMAN Lysosomal cobalamin transport escort protein LMBD1 OS=Homo sapiens OX=9606 GN=LMBRD1 PE=1 SV=1;tr|A0A494C126	61.388	2	6.1	0.0778393	0.195751	-0.0629605	0.288716	14.535	14.5409	14.7146	14.4968	14.5999	14.4603	14.4757	14.4168	14.558	14.5626	14.5646	14.5121
A0A024R7I2;B7Z442;Q08477;B7Z5A8;A0A024R7J8;B7Z449	Docosahexaenoic acid omega-hydroxylase CYP4F3	CYP4F3	tr|A0A024R7I2|A0A024R7I2_HUMAN Cytochrome P450, family 4, subfamily F, polypeptide 3, isoform CRA_b OS=Homo sapiens OX=9606 GN=CYP4F3 PE=3 SV=1;tr|B7Z442|B7Z442_HUMAN cDNA FLJ56100, highly similar to Cytochrome P450 4F2 OS=Homo sapiens OX=9606 PE=2 SV=1;sp	59.738	26	62.3	-0.0778026	0.0861102	0.0668412	0.133402	19.5117	19.5962	19.6608	19.6911	19.64	19.6709	19.5934	19.5852	19.5485	19.4705	19.5709	19.4853
Q99685;A0A0C4DFN3;A0A3B3ITT3;H7C4E0;B2ZGL7;Q2VYF8;E7EWX8;H7C599	Monoglyceride lipase	MGLL	sp|Q99685|MGLL_HUMAN Monoglyceride lipase OS=Homo sapiens OX=9606 GN=MGLL PE=1 SV=2;tr|A0A0C4DFN3|A0A0C4DFN3_HUMAN Monoglyceride lipase OS=Homo sapiens OX=9606 GN=MGLL PE=1 SV=1;tr|A0A3B3ITT3|A0A3B3ITT3_HUMAN Monoglyceride lipase OS=Homo sapiens OX=9606 GN	33.261	8	35.3	0.0777758	0.0221926	0.02364	0.433841	16.5079	16.559	16.5417	16.4337	16.4463	16.4953	16.3444	16.3907	16.3948	16.3642	16.3267	16.368
Q8NB14;B3KSB9	Ubiquitin carboxyl-terminal hydrolase 38	USP38	sp|Q8NB14|UBP38_HUMAN Ubiquitin carboxyl-terminal hydrolase 38 OS=Homo sapiens OX=9606 GN=USP38 PE=1 SV=2;tr|B3KSB9|B3KSB9_HUMAN cDNA FLJ35970 fis, clone TESTI2013231, highly similar to Ubiquitin carboxyl-terminal hydrolase 38 (EC3.1.2.15) OS=Homo sapiens	116.54	1	1	-0.0776977	0.0866606	-0.0151391	0.720172	14.8893	15.0323	15.0175	15.0333	15.0988	15.0401	14.7966	14.7269	14.7789	14.7885	14.7487	14.8105
O00267;B4DJK4;B4E0Q4;B4DZJ7	Transcription elongation factor SPT5	SUPT5H	sp|O00267|SPT5H_HUMAN Transcription elongation factor SPT5 OS=Homo sapiens OX=9606 GN=SUPT5H PE=1 SV=1;tr|B4DJK4|B4DJK4_HUMAN cDNA FLJ54005, highly similar to Transcription elongation factor SPT5 OS=Homo sapiens OX=9606 PE=2 SV=1;tr|B4E0Q4|B4E0Q4_HUMAN DRB	121	2	2.5	-0.0776231	0.437995	0.0187039	0.849695	15.2635	15.1505	14.8904	15.3096	15.0565	15.1712	14.8142	14.6508	14.7054	14.779	14.5883	14.7469
Q7Z4V5	Hepatoma-derived growth factor-related protein 2	HDGFRP2	sp|Q7Z4V5|HDGR2_HUMAN Hepatoma-derived growth factor-related protein 2 OS=Homo sapiens OX=9606 GN=HDGFL2 PE=1 SV=1	74.316	3	9.4	0.0774896	0.205728	0.0020942	0.971613	14.3634	14.4092	14.3215	14.2348	14.4178	14.2091	14.4369	14.3175	14.3534	14.3732	14.4267	14.3016
P26373;Q6NZ55;A8K4C8;J3QSB4	60S ribosomal protein L13	RPL13	sp|P26373|RL13_HUMAN 60S ribosomal protein L13 OS=Homo sapiens OX=9606 GN=RPL13 PE=1 SV=4;tr|Q6NZ55|Q6NZ55_HUMAN 60S ribosomal protein L13 OS=Homo sapiens OX=9606 GN=RPL13 PE=1 SV=1;tr|A8K4C8|A8K4C8_HUMAN 60S ribosomal protein L13 OS=Homo sapiens OX=9606 G	24.261	9	36.5	0.077322	0.0798273	-0.0182691	0.6564	18.3182	18.3796	18.3826	18.215	18.338	18.2954	18.2048	18.1258	18.2442	18.1982	18.2197	18.2117
P07948;A8K379;Q6NUK7;E5RJ37	Tyrosine-protein kinase Lyn;Non-specific protein-tyrosine kinase	LYN	sp|P07948|LYN_HUMAN Tyrosine-protein kinase Lyn OS=Homo sapiens OX=9606 GN=LYN PE=1 SV=3;tr|A8K379|A8K379_HUMAN Tyrosine-protein kinase OS=Homo sapiens OX=9606 PE=2 SV=1;tr|Q6NUK7|Q6NUK7_HUMAN Tyrosine-protein kinase (Fragment) OS=Homo sapiens OX=9606 GN=L	58.573	1	1.6	-0.0772809	0.39503	-0.198718	0.0444374	10.9492	11.1787	11.0291	11.0991	11.2292	11.0606	11.0928	10.8552	11.1109	11.2945	11.0773	11.2832
O15067;B4DJ26;A8K9T9;A8K8N7;Q6P4B4	Phosphoribosylformylglycinamidine synthase	PFAS	sp|O15067|PUR4_HUMAN Phosphoribosylformylglycinamidine synthase OS=Homo sapiens OX=9606 GN=PFAS PE=1 SV=4;tr|B4DJ26|B4DJ26_HUMAN Formylglycinamide ribonucleotide amidotransferase OS=Homo sapiens OX=9606 GN=PFAS PE=2 SV=1;tr|A8K9T9|A8K9T9_HUMAN Formylglycin	144.73	1	0.7	-0.0772297	0.211594	-0.0843238	0.175562	12.5791	12.6141	12.5251	12.636	12.7092	12.6047	12.5486	12.5698	12.4372	12.5078	12.5705	12.7304
Q16719;A8K4D5;Q53F63;A8K7T0;A0A087X297;Q53SX6	Kynureninase	KYNU	sp|Q16719|KYNU_HUMAN Kynureninase OS=Homo sapiens OX=9606 GN=KYNU PE=1 SV=1;tr|A8K4D5|A8K4D5_HUMAN Kynureninase OS=Homo sapiens OX=9606 GN=KYNU PE=2 SV=1;tr|Q53F63|Q53F63_HUMAN Kynureninase (L-kynurenine hydrolase) variant (Fragment) OS=Homo sapiens OX=960	52.351	6	20	-0.0772275	0.124842	0.00300743	0.949459	16.9594	17.0239	16.9704	17.076	17.1273	16.9822	16.9569	17.0655	17.0056	16.9368	17.0272	17.055
Q8WZA9;B7ZMD6	Immunity-related GTPase family Q protein	IRGQ	sp|Q8WZA9|IRGQ_HUMAN Immunity-related GTPase family Q protein OS=Homo sapiens OX=9606 GN=IRGQ PE=1 SV=1;tr|B7ZMD6|B7ZMD6_HUMAN IRGQ protein OS=Homo sapiens OX=9606 GN=IRGQ PE=2 SV=1	62.717	6	18.6	0.0772226	0.0381237	0.0144675	0.666273	15.9832	16.024	15.9986	15.8894	15.9511	15.9336	15.9969	15.9058	15.9337	15.9028	15.969	15.9212
P52888;Q96CV8;Q9BW75;K7EP46;B4DU96	Thimet oligopeptidase	THOP1	sp|P52888|THOP1_HUMAN Thimet oligopeptidase OS=Homo sapiens OX=9606 GN=THOP1 PE=1 SV=2;tr|Q96CV8|Q96CV8_HUMAN Thimet oligopeptidase 1 OS=Homo sapiens OX=9606 GN=THOP1 PE=2 SV=1;tr|Q9BW75|Q9BW75_HUMAN THOP1 protein (Fragment) OS=Homo sapiens OX=9606 GN=THOP	78.839	9	15.1	0.0771466	0.0549899	0.0243176	0.511303	17.7374	17.6895	17.6202	17.6381	17.595	17.5826	17.7011	17.7778	17.7529	17.7489	17.7041	17.7058
Q70E73;C9K0J5;C9J164	Ras-associated and pleckstrin homology domains-containing protein 1	RAPH1	sp|Q70E73|RAPH1_HUMAN Ras-associated and pleckstrin homology domains-containing protein 1 OS=Homo sapiens OX=9606 GN=RAPH1 PE=1 SV=3;tr|C9K0J5|C9K0J5_HUMAN Ras association (RalGDS/AF-6) and pleckstrin homology domains 1, isoform CRA_b OS=Homo sapiens OX=96	135.25	2	2.2	-0.0770431	0.385778	0.144351	0.119242	12.2806	12.5466	12.3221	12.5282	12.365	12.4871	12.5321	12.5458	12.5234	12.5653	12.2473	12.3557
Q8IZV5;A0A024R7X6;E5RK48	Retinol dehydrogenase 10	RDH10	sp|Q8IZV5|RDH10_HUMAN Retinol dehydrogenase 10 OS=Homo sapiens OX=9606 GN=RDH10 PE=1 SV=1;tr|A0A024R7X6|A0A024R7X6_HUMAN NADP-retinol dehydrogenase OS=Homo sapiens OX=9606 GN=RDH10 PE=3 SV=1;tr|E5RK48|E5RK48_HUMAN NADP-retinol dehydrogenase OS=Homo sapiens	38.087	1	4.7	0.0768758	0.342806	-0.148792	0.0818829	13.8608	13.8158	14.0987	13.9253	13.7636	13.8558	13.4703	13.6073	13.541	13.7143	13.7704	13.5803
P52594;A0A0S2Z444;A0A0S2Z3Y3;A0A0S2Z3Z1;A0A0S2Z462;B8ZZY2;B4DHC5;A0A024R458	Arf-GAP domain and FG repeat-containing protein 1	AGFG1;HRB	sp|P52594|AGFG1_HUMAN Arf-GAP domain and FG repeat-containing protein 1 OS=Homo sapiens OX=9606 GN=AGFG1 PE=1 SV=2;tr|A0A0S2Z444|A0A0S2Z444_HUMAN ArfGAP with FG repeats 1 isoform 1 (Fragment) OS=Homo sapiens OX=9606 GN=AGFG1 PE=2 SV=1;tr|A0A0S2Z3Y3|A0A0S2Z	58.259	3	9.3	0.0767448	0.440697	0.0873296	0.382287	15.9515	15.9071	15.8542	15.8094	15.8524	15.8209	15.5193	15.9535	15.5115	15.5216	15.5828	15.618
A0A2R8Y611;O14617;Q6PK82	AP-3 complex subunit delta-1	AP3D1	tr|A0A2R8Y611|A0A2R8Y611_HUMAN AP-3 complex subunit delta (Fragment) OS=Homo sapiens OX=9606 GN=AP3D1 PE=1 SV=1;sp|O14617|AP3D1_HUMAN AP-3 complex subunit delta-1 OS=Homo sapiens OX=9606 GN=AP3D1 PE=1 SV=1;tr|Q6PK82|Q6PK82_HUMAN AP-3 complex subunit delta	106.19	5	7.6	-0.0766821	0.0393338	-0.0454442	0.192307	16.2233	16.191	16.1673	16.2655	16.2925	16.2536	16.3403	16.2788	16.2285	16.3033	16.3375	16.3431
Q9H8H3;H0YI09;A0A024R118;F8VQX6;B4DDW1	Methyltransferase-like protein 7A	METTL7A	sp|Q9H8H3|MET7A_HUMAN Methyltransferase-like protein 7A OS=Homo sapiens OX=9606 GN=METTL7A PE=1 SV=1;tr|H0YI09|H0YI09_HUMAN Methyltransferase-like protein 7A (Fragment) OS=Homo sapiens OX=9606 GN=METTL7A PE=1 SV=1;tr|A0A024R118|A0A024R118_HUMAN Methyltrans	28.319	12	52	-0.0766243	0.115293	0.0647551	0.176052	19.4027	19.4056	19.5207	19.5606	19.4585	19.5398	19.3657	19.3746	19.4143	19.2838	19.3937	19.2828
Q9Y5S9;A0A023T787	RNA-binding protein 8A	RBM8A;RBM8	sp|Q9Y5S9|RBM8A_HUMAN RNA-binding protein 8A OS=Homo sapiens OX=9606 GN=RBM8A PE=1 SV=1;tr|A0A023T787|A0A023T787_HUMAN RNA-binding protein 8A OS=Homo sapiens OX=9606 GN=RBM8 PE=2 SV=1	19.889	3	25.3	0.0766241	0.197501	-0.0521869	0.369869	15.4085	15.3118	15.3517	15.3064	15.3567	15.1791	15.361	15.4534	15.3527	15.4217	15.3682	15.5338
Q14156;A2VDI4;A0A1B0GUZ7;B4DG97	Protein EFR3 homolog A	EFR3A	sp|Q14156|EFR3A_HUMAN Protein EFR3 homolog A OS=Homo sapiens OX=9606 GN=EFR3A PE=1 SV=2;tr|A2VDI4|A2VDI4_HUMAN EFR3A protein (Fragment) OS=Homo sapiens OX=9606 GN=EFR3A PE=2 SV=1;tr|A0A1B0GUZ7|A0A1B0GUZ7_HUMAN Protein EFR3 homolog A OS=Homo sapiens OX=9606	92.923	2	3.3	-0.0765473	0.469611	0.130212	0.22932	13.0241	12.9626	12.9198	13.2731	12.9989	12.8641	13.0283	13.1851	13.0805	12.7931	13.1156	12.9945
P50552;A0A0S2Z4N8;A0A024R0V4;A0A0S2Z4I7;A0A0S2Z4I9	Vasodilator-stimulated phosphoprotein	VASP	sp|P50552|VASP_HUMAN Vasodilator-stimulated phosphoprotein OS=Homo sapiens OX=9606 GN=VASP PE=1 SV=3;tr|A0A0S2Z4N8|A0A0S2Z4N8_HUMAN Vasodilator-stimulated phosphoprotein isoform 2 (Fragment) OS=Homo sapiens OX=9606 GN=VASP PE=2 SV=1;tr|A0A024R0V4|A0A024R0V	39.829	5	9.2	0.0765249	0.113139	-0.00379445	0.933349	15.9744	16.103	15.9963	15.8681	15.9941	15.9819	16.0178	15.9352	15.9467	15.9747	15.9497	15.9868
Q9NZZ3	Charged multivesicular body protein 5	CHMP5	sp|Q9NZZ3|CHMP5_HUMAN Charged multivesicular body protein 5 OS=Homo sapiens OX=9606 GN=CHMP5 PE=1 SV=1	24.57	4	32.4	0.0764959	0.0868966	-0.0554292	0.199908	14.7089	14.7055	14.5715	14.5819	14.6233	14.5512	14.6609	14.6248	14.6348	14.7288	14.6512	14.7068
Q9UNP9;A8KAM9;E9PK21	Peptidyl-prolyl cis-trans isomerase E	PPIE	sp|Q9UNP9|PPIE_HUMAN Peptidyl-prolyl cis-trans isomerase E OS=Homo sapiens OX=9606 GN=PPIE PE=1 SV=1;tr|A8KAM9|A8KAM9_HUMAN Peptidyl-prolyl cis-trans isomerase E OS=Homo sapiens OX=9606 PE=2 SV=1;tr|E9PK21|E9PK21_HUMAN Peptidyl-prolyl cis-trans isomerase E	33.43	1	10.6	0.0764691	0.646291	-0.132276	0.431927	10.7577	10.5323	11.0527	10.7077	10.5537	10.8519	10.7349	11.0212	10.3831	10.9039	10.7187	10.9134
Q9NUM4;F2Z3N7;C9JZ87;A0A024R9Z1;Q8N353	Transmembrane protein 106B	TMEM106B	sp|Q9NUM4|T106B_HUMAN Transmembrane protein 106B OS=Homo sapiens OX=9606 GN=TMEM106B PE=1 SV=2;tr|F2Z3N7|F2Z3N7_HUMAN Transmembrane protein 106B OS=Homo sapiens OX=9606 GN=TMEM106B PE=1 SV=1;tr|C9JZ87|C9JZ87_HUMAN Transmembrane protein 106B (Fragment) OS=H	31.127	1	4.7	0.0762352	0.395313	-0.0397434	0.653517	12.1031	12.4285	12.4173	12.254	12.2771	12.1892	12.4172	12.1964	12.4457	12.4017	12.4044	12.3723
Q9P035;H3BS72;H3BPZ1	Very-long-chain (3R)-3-hydroxyacyl-CoA dehydratase 3	HACD3	sp|Q9P035|HACD3_HUMAN Very-long-chain (3R)-3-hydroxyacyl-CoA dehydratase 3 OS=Homo sapiens OX=9606 GN=HACD3 PE=1 SV=2;tr|H3BS72|H3BS72_HUMAN Very-long-chain (3R)-3-hydroxyacyl-CoA dehydratase OS=Homo sapiens OX=9606 GN=HACD3 PE=1 SV=1;tr|H3BPZ1|H3BPZ1_HUMA	43.159	7	24.3	-0.0762241	0.180222	0.161151	0.011848	17.6242	17.5301	17.6371	17.7372	17.6197	17.6632	17.5584	17.7033	17.6424	17.4033	17.5617	17.4556
Q5VSQ6;P13674	Prolyl 4-hydroxylase subunit alpha-1	P4HA1	tr|Q5VSQ6|Q5VSQ6_HUMAN Procollagen-proline 4-dioxygenase (Fragment) OS=Homo sapiens OX=9606 GN=P4HA1 PE=2 SV=1;sp|P13674|P4HA1_HUMAN Prolyl 4-hydroxylase subunit alpha-1 OS=Homo sapiens OX=9606 GN=P4HA1 PE=1 SV=2	60.966	4	10.7	0.076037	0.379078	0.136701	0.128189	16.0717	15.8876	15.8052	15.9907	15.7426	15.8031	16.0583	16.0377	16.0243	16.0376	15.7953	15.8772
P14406;Q496I0;H0UI06;D6R9C3;D6RIE3;D6RGV5	Cytochrome c oxidase subunit 7A2, mitochondrial	COX7A2	sp|P14406|CX7A2_HUMAN Cytochrome c oxidase subunit 7A2, mitochondrial OS=Homo sapiens OX=9606 GN=COX7A2 PE=1 SV=1;tr|Q496I0|Q496I0_HUMAN COX7A2 protein OS=Homo sapiens OX=9606 GN=COX7A2 PE=2 SV=1;tr|H0UI06|H0UI06_HUMAN Cytochrome c oxidase subunit 7A2, mit	9.3959	3	56.6	-0.0760262	0.171237	0.0889361	0.115042	16.6994	16.6754	16.8227	16.9046	16.7246	16.7965	16.4415	16.4093	16.5029	16.3555	16.3956	16.3358
[truncated: 2,591 more rows]
