# Supplementary material for: Deciphering the phospho-signature induced by hepatitis B virus in primary human hepatocytes
Source: Front Microbiol. 2024 May 22;15:1415449. doi: 10.3389/fmicb.2024.1415449 (PMC11150682; doi:10.3389/fmicb.2024.1415449)
Supplement: Supplementary file 4 [file Table_2.XLSX]

## Sheet: Phosphosites
Supplemental Table 2: MS-based quantitative characterization of phosphoproteomes of PHH (1 donor) infected or not with HBV for 2 and 7 days (3 biological replicates per condition).
	phosphosite found enriched in HBV infected-PHH 2-dpi compared to mock-infected cells (log2(Fold change) ≥ 0.25, limma p-value ≤ 0.01, columns H and I)
	phosphosite found enriched in mock-infected cells compared to HBV infected-PHH 2-dpi (log2(Fold change) ≤ -0.25, limma p-value ≤ 0.01, columns H and I)
	phosphosite found enriched in HBV infected-PHH 7-dpi compared to mock-infected cells (log2(Fold change) ≥ 0.25, limma p-value ≤ 0.01, columns J and K)
	phosphosite found enriched in mock-infected cells compared to HBV infected-PHH 7-dpi (log2(Fold change) ≤ -0.25, limma p-value ≤ 0.01, columns J and K)
	imputed value
Leading proteins	Protein names	Gene names	Fasta headers	Amino acid	Positions	Multiplicity	Localization probability	HBV J2_vs_Mock J2		HBV J7_vs_Mock J7		log2(normalized and imputed corrected reporter intensities)
								log2(Fold Change)	p-value	log2(Fold Change)	p-value	HBV J2 R1	HBV J2 R2	HBV J2 R3	Mock J2 R1	Mock J2 R2	Mock J2 R3	HBV J7 R1	HBV J7 R2	HBV J7 R3	Mock J7 R1	Mock J7 R2	Mock J7 R3
Q02952	A-kinase anchor protein 12	AKAP12;DKFZp686M0430	sp|Q02952|AKA12_HUMAN A-kinase anchor protein 12 OS=Homo sapiens OX=9606 GN=AKAP12 PE=1 SV=4;tr|Q5CZB5|Q5CZB5_HUMAN Uncharacterized protein DKFZp686M0430 OS=Homo sapiens OX=9606 GN=DKFZp686M0430 PE=2 SV=1	S	381	___1	0.99618	0.27987	0.000273522	0.278724	0.000282867	12.8636	12.8922	13.0006	12.673	12.5988	12.6449	12.5573	12.4385	12.505	12.2483	12.2115	12.2048
O14523	C2 domain-containing protein 2-like	C2CD2L	sp|O14523|C2C2L_HUMAN Phospholipid transfer protein C2CD2L OS=Homo sapiens OX=9606 GN=C2CD2L PE=1 SV=3;tr|Q6DHX1|Q6DHX1_HUMAN C2CD2L protein (Fragment) OS=Homo sapiens OX=9606 GN=C2CD2L PE=2 SV=1;tr|Q9BTM2|Q9BTM2_HUMAN C2CD2L protein OS=Homo sapiens OX=960	S	662	___1	0.998841	0.327065	0.00169954	0.359654	0.000850144	15.1551	15.0527	14.9361	14.8652	14.6298	14.6678	15.4583	15.4535	15.4382	15.2168	15.0405	15.0138
Q13618	Cullin-3	CUL3	sp|Q13618|CUL3_HUMAN Cullin-3 OS=Homo sapiens OX=9606 GN=CUL3 PE=1 SV=2;tr|Q53S54|Q53S54_HUMAN Uncharacterized protein CUL3 (Fragment) OS=Homo sapiens OX=9606 GN=CUL3 PE=3 SV=1;tr|A0A024R475|A0A024R475_HUMAN Cullin 3, isoform CRA_a OS=Homo sapiens OX=9606	Y	233	___1	0.986201	0.666618	0.00691076	0.889219	0.00100881	14.6243	14.2214	13.7557	13.8585	13.4324	13.3106	14.9593	15.0607	14.8458	14.1782	13.8112	14.2086
P07108	Acyl-CoA-binding protein	DBI	sp|P07108|ACBP_HUMAN Acyl-CoA-binding protein OS=Homo sapiens OX=9606 GN=DBI PE=1 SV=2	S	2	___1	1	0.810538	6.51339e-06	1.21091	1.11953e-07	15.3527	15.2523	15.0738	14.5311	14.3622	14.3539	15.6678	15.5649	15.5411	14.6139	14.2439	14.2833
O43768	Alpha-endosulfine	ENSA	sp|O43768|ENSA_HUMAN Alpha-endosulfine OS=Homo sapiens OX=9606 GN=ENSA PE=1 SV=1;tr|A6NMQ3|A6NMQ3_HUMAN Alpha-endosulfine OS=Homo sapiens OX=9606 GN=ENSA PE=1 SV=2;tr|Q5T5H1|Q5T5H1_HUMAN Alpha-endosulfine OS=Homo sapiens OX=9606 GN=ENSA PE=1 SV=1;tr|A0A1W2	S	2	___1	0.999949	0.547592	3.0554e-07	0.5869	1.48626e-07	14.9272	14.9824	14.8881	14.3688	14.3969	14.3892	15.0393	14.9728	14.9204	14.4445	14.3782	14.3491
P49327	Fatty acid synthase;[Acyl-carrier-protein] S-acetyltransferase;[Acyl-carrier-protein] S-malonyltransferase;3-oxoacyl-[acyl-carrier-protein] synthase;3-oxoacyl-[acyl-carrier-protein] reductase;3-hydroxyacyl-[acyl-carrier-protein] dehydratase;Enoyl-[acyl-carrier-protein] reductase;Oleoyl-[acyl-carrier-protein] hydrolase	FASN	sp|P49327|FAS_HUMAN Fatty acid synthase OS=Homo sapiens OX=9606 GN=FASN PE=1 SV=3;tr|A0A0U1RQF0|A0A0U1RQF0_HUMAN 3-hydroxyacyl-[acyl-carrier-protein] dehydratase OS=Homo sapiens OX=9606 GN=FASN PE=1 SV=1	S	2422	___1	0.777705	0.530468	0.000319383	0.687674	3.3891e-05	11.8982	11.8991	11.6483	11.4194	11.2949	11.14	12.5958	12.6866	12.3559	11.9278	11.7569	11.8906
Q02790	Peptidyl-prolyl cis-trans isomerase FKBP4;Peptidyl-prolyl cis-trans isomerase FKBP4, N-terminally processed	FKBP4	sp|Q02790|FKBP4_HUMAN Peptidyl-prolyl cis-trans isomerase FKBP4 OS=Homo sapiens OX=9606 GN=FKBP4 PE=1 SV=3;tr|B2R9U2|B2R9U2_HUMAN Peptidylprolyl isomerase OS=Homo sapiens OX=9606 PE=2 SV=1	S	453	___1	0.889229	0.250593	0.00430184	0.275502	0.00230545	13.08	12.9872	13.2075	12.9066	12.7791	12.8371	13.0186	13.054	13.195	12.8082	12.8715	12.7614
Q13451	Peptidyl-prolyl cis-trans isomerase FKBP5;Peptidyl-prolyl cis-trans isomerase FKBP5, N-terminally processed	FKBP5	sp|Q13451|FKBP5_HUMAN Peptidyl-prolyl cis-trans isomerase FKBP5 OS=Homo sapiens OX=9606 GN=FKBP5 PE=1 SV=2;tr|Q53GX4|Q53GX4_HUMAN Peptidylprolyl isomerase (Fragment) OS=Homo sapiens OX=9606 PE=2 SV=1;tr|Q2TA84|Q2TA84_HUMAN Peptidylprolyl isomerase OS=Homo	S	445	___1	0.951714	0.938101	1.30176e-07	1.126	1.88232e-08	14.8395	14.972	14.8018	13.8425	14.0662	13.8902	15.1923	14.9408	15.0139	13.8717	13.9794	13.9179
P17096	High mobility group protein HMG-I/HMG-Y	HMGA1	sp|P17096|HMGA1_HUMAN High mobility group protein HMG-I/HMG-Y OS=Homo sapiens OX=9606 GN=HMGA1 PE=1 SV=3;tr|B4DWA0|B4DWA0_HUMAN cDNA FLJ54188, moderately similar to High mobility group protein HMG-I/HMG-Y OS=Homo sapiens OX=9606 PE=2 SV=1;tr|A0A024RCT9|A0A	S	44	___1	0.994687	0.512995	0.000318497	0.530795	0.000240906	12.2312	12.4208	12.2576	11.8425	11.6068	11.9214	12.0952	12.3923	12.3192	11.854	11.6997	11.6605
Q6ZSS7	Major facilitator superfamily domain-containing protein 6	MFSD6	sp|Q6ZSS7|MFSD6_HUMAN Major facilitator superfamily domain-containing protein 6 OS=Homo sapiens OX=9606 GN=MFSD6 PE=1 SV=2;tr|C9JAZ7|C9JAZ7_HUMAN Major facilitator superfamily domain-containing protein 6 (Fragment) OS=Homo sapiens OX=9606 GN=MFSD6 PE=1 SV=	T	10	___1	1	0.357281	0.000478496	0.410969	0.000151995	10.6936	10.4919	10.6427	10.3217	10.1511	10.2835	10.8036	10.8636	10.7606	10.4429	10.2814	10.4706
P15151	Poliovirus receptor	PVR	sp|P15151|PVR_HUMAN Poliovirus receptor OS=Homo sapiens OX=9606 GN=PVR PE=1 SV=2;tr|B3KSS4|B3KSS4_HUMAN cDNA FLJ36858 fis, clone ASTRO2015185, highly similar to POLIOVIRUS RECEPTOR OS=Homo sapiens OX=9606 PE=2 SV=1;tr|A8K4I1|A8K4I1_HUMAN cDNA FLJ75404 OS=H	S	227	___1	1	0.687786	0.00929611	0.812182	0.00337682	17.6002	17.2911	16.9139	17.0416	16.5171	16.1831	18.1635	18.1909	18.1237	17.6415	17.049	17.3511
Q92878	DNA repair protein RAD50	RAD50	sp|Q92878|RAD50_HUMAN DNA repair protein RAD50 OS=Homo sapiens OX=9606 GN=RAD50 PE=1 SV=1;tr|E7EN38|E7EN38_HUMAN DNA repair protein RAD50 (Fragment) OS=Homo sapiens OX=9606 GN=RAD50 PE=1 SV=1;tr|Q32P42|Q32P42_HUMAN RAD50 protein (Fragment) OS=Homo sapiens	S	635	___1	0.999998	0.921988	1.52836e-07	1.00101	6.44197e-08	13.8719	14.0144	14.1875	13.1593	13.1089	13.0397	14.3556	14.4902	14.3561	13.4179	13.4709	13.3101
Q969E4	Transcription elongation factor A protein-like 3	TCEAL3	sp|Q969E4|TCAL3_HUMAN Transcription elongation factor A protein-like 3 OS=Homo sapiens OX=9606 GN=TCEAL3 PE=1 SV=1	S	65	___1	1	0.788034	1.483e-05	1.01633	1.23558e-06	14.653	14.7258	14.4523	13.9678	13.5817	13.9175	15.7003	15.6301	15.7721	14.5506	14.6865	14.8164
Q2MV58	Tectonic-1	TCTN1	sp|Q2MV58|TECT1_HUMAN Tectonic-1 OS=Homo sapiens OX=9606 GN=TCTN1 PE=2 SV=2;tr|A0A7P0T9A6|A0A7P0T9A6_HUMAN Tectonic-1 OS=Homo sapiens OX=9606 GN=TCTN1 PE=4 SV=1;tr|A8MW34|A8MW34_HUMAN cDNA FLJ53230, highly similar to Tectonic-1 OS=Homo sapiens OX=9606 PE=2	S	518	___3	1	0.914863	0.000115172	0.660285	0.0015183	14.442	14.429	14.0013	13.3552	13.4916	13.281	14.8292	14.7889	14.8748	14.5164	13.8137	14.182
Q2MV58	Tectonic-1	TCTN1	sp|Q2MV58|TECT1_HUMAN Tectonic-1 OS=Homo sapiens OX=9606 GN=TCTN1 PE=2 SV=2;tr|A0A7P0T9A6|A0A7P0T9A6_HUMAN Tectonic-1 OS=Homo sapiens OX=9606 GN=TCTN1 PE=4 SV=1;tr|A8MW34|A8MW34_HUMAN cDNA FLJ53230, highly similar to Tectonic-1 OS=Homo sapiens OX=9606 PE=2	T	514	___3	1	0.914863	0.000115172	0.660285	0.0015183	14.442	14.429	14.0013	13.3552	13.4916	13.281	14.8292	14.7889	14.8748	14.5164	13.8137	14.182
Q2MV58	Tectonic-1	TCTN1	sp|Q2MV58|TECT1_HUMAN Tectonic-1 OS=Homo sapiens OX=9606 GN=TCTN1 PE=2 SV=2;tr|A0A7P0T9A6|A0A7P0T9A6_HUMAN Tectonic-1 OS=Homo sapiens OX=9606 GN=TCTN1 PE=4 SV=1;tr|A8MW34|A8MW34_HUMAN cDNA FLJ53230, highly similar to Tectonic-1 OS=Homo sapiens OX=9606 PE=2	Y	516	___3	1	0.914863	0.000115172	0.660285	0.0015183	14.442	14.429	14.0013	13.3552	13.4916	13.281	14.8292	14.7889	14.8748	14.5164	13.8137	14.182
Q12888	Tumor suppressor p53-binding protein 1	TP53BP1	sp|Q12888|TP53B_HUMAN TP53-binding protein 1 OS=Homo sapiens OX=9606 GN=TP53BP1 PE=1 SV=2;tr|A6NNK5|A6NNK5_HUMAN TP53-binding protein 1 OS=Homo sapiens OX=9606 GN=TP53BP1 PE=1 SV=2;tr|B7Z3E7|B7Z3E7_HUMAN cDNA FLJ56510, highly similar to Tumor suppressor p5	S	1068	___1	0.861045	0.259763	0.00630277	0.281347	0.00383745	13.6526	13.6807	13.5313	13.3676	13.497	13.2207	13.6546	13.5626	13.7209	13.2839	13.4274	13.3828
A0A096LNZ0;A0A096LP25	AP2-associated protein kinase 1	AAK1	tr|A0A096LNZ0|A0A096LNZ0_HUMAN AP2-associated protein kinase 1 (Fragment) OS=Homo sapiens OX=9606 GN=AAK1 PE=1 SV=6;tr|A0A096LP25|A0A096LP25_HUMAN AP2-associated protein kinase 1 OS=Homo sapiens OX=9606 GN=AAK1 PE=1 SV=2;sp|Q2M2I8|AAK1_HUMAN AP2-associated	T	22;674	___3	0.997321	0.25478	0.00528621	0.0900002	0.248466	15.0217	15.0753	15.0137	14.9084	14.6488	14.7891	14.9855	14.8907	15.046	14.8586	14.9852	14.8084
Q96P47	Arf-GAP with GTPase, ANK repeat and PH domain-containing protein 3	AGAP3;CENTG3	sp|Q96P47|AGAP3_HUMAN Arf-GAP with GTPase, ANK repeat and PH domain-containing protein 3 OS=Homo sapiens OX=9606 GN=AGAP3 PE=1 SV=2;tr|D3DX07|D3DX07_HUMAN Centaurin, gamma 3, isoform CRA_b OS=Homo sapiens OX=9606 GN=CENTG3 PE=3 SV=1;tr|A0A090N7Y0|A0A090N7Y	T	324	___1	0.788739	0.534646	0.00180415	0.177982	0.20344	10.7011	10.7385	11.1715	10.4166	10.233	10.3574	10.9154	10.5763	10.8029	10.5483	10.7645	10.4479
Q09666	Neuroblast differentiation-associated protein AHNAK	AHNAK	sp|Q09666|AHNK_HUMAN Neuroblast differentiation-associated protein AHNAK OS=Homo sapiens OX=9606 GN=AHNAK PE=1 SV=2	S	3426	___1	1	0.286048	0.00337908	0.187272	0.0334881	14.1772	14.1119	14.2388	14.0334	13.829	13.8074	13.972	13.9078	13.7855	13.7815	13.7193	13.6027
Q02952	A-kinase anchor protein 12	AKAP12;DKFZp686M0430	sp|Q02952|AKA12_HUMAN A-kinase anchor protein 12 OS=Homo sapiens OX=9606 GN=AKAP12 PE=1 SV=4;tr|Q5CZB5|Q5CZB5_HUMAN Uncharacterized protein DKFZp686M0430 OS=Homo sapiens OX=9606 GN=DKFZp686M0430 PE=2 SV=1	S	371	___1	0.999979	0.297397	0.00451966	0.150347	0.100976	14.2637	14.3048	14.1252	13.9838	13.8993	13.9183	13.0049	12.9818	13.1729	13.0435	12.9304	12.7347
Q8WWM7	Ataxin-2-like protein	ATXN2L	sp|Q8WWM7|ATX2L_HUMAN Ataxin-2-like protein OS=Homo sapiens OX=9606 GN=ATXN2L PE=1 SV=2;tr|H3BUF6|H3BUF6_HUMAN Ataxin-2-like protein OS=Homo sapiens OX=9606 GN=ATXN2L PE=1 SV=1;tr|A0A024QZC0|A0A024QZC0_HUMAN Ataxin 2-like, isoform CRA_e OS=Homo sapiens OX=	S	684	___1	0.993217	0.356542	0.00664119	0.0750992	0.498816	13.7519	14.0658	14.0201	13.5957	13.4854	13.6871	13.4996	13.5267	13.7767	13.3853	13.6781	13.5144
A0A0S2Z3K9	Adapter molecule crk	CRK	tr|A0A0S2Z3K9|A0A0S2Z3K9_HUMAN V-crk sarcoma virus CT10 oncogene-like protein isoform 2 OS=Homo sapiens OX=9606 GN=CRK PE=2 SV=1;sp|P46108|CRK_HUMAN Adapter molecule crk OS=Homo sapiens OX=9606 GN=CRK PE=1 SV=2;tr|L7RT18|L7RT18_HUMAN V-crk sarcoma virus CT	S	83	___1	0.818525	0.320996	0.00867308	0.249916	0.0307701	12.4237	12.2792	12.1696	12.0518	11.87	11.9878	12.4575	12.5131	12.5264	12.0112	12.3016	12.4344
Q5VZ89	DENN domain-containing protein 4C	DENND4C	sp|Q5VZ89|DEN4C_HUMAN DENN domain-containing protein 4C OS=Homo sapiens OX=9606 GN=DENND4C PE=1 SV=3;tr|B7Z850|B7Z850_HUMAN cDNA FLJ54514 OS=Homo sapiens OX=9606 PE=2 SV=1;tr|B7Z660|B7Z660_HUMAN cDNA FLJ53183 OS=Homo sapiens OX=9606 PE=2 SV=1;tr|X6RAE7|X6R	T	1216	___1	0.906143	0.330021	0.00675038	-0.148113	0.164969	11.4414	11.2073	11.1848	11.0783	10.8042	10.9609	11.3069	11.4135	11.1633	11.3259	11.4287	11.5733
P13639	Elongation factor 2	EEF2	sp|P13639|EF2_HUMAN Elongation factor 2 OS=Homo sapiens OX=9606 GN=EEF2 PE=1 SV=4;tr|A0A384N6H1|A0A384N6H1_HUMAN Epididymis secretory sperm binding protein OS=Homo sapiens OX=9606 PE=2 SV=1;tr|B4DPU3|B4DPU3_HUMAN cDNA FLJ56548, highly similar to Elongation	T	57	___1	0.999951	0.68005	0.00521441	-0.552751	0.0167123	17.4306	17.8765	18.1139	16.8629	17.1392	17.3789	16.2899	16.696	16.6352	16.9469	16.9147	17.4177
P41567;O60739	Eukaryotic translation initiation factor 1;Eukaryotic translation initiation factor 1b	EIF1;SUI1;EIF1B;GC20	sp|P41567|EIF1_HUMAN Eukaryotic translation initiation factor 1 OS=Homo sapiens OX=9606 GN=EIF1 PE=1 SV=1;tr|Q6IAV3|Q6IAV3_HUMAN Eukaryotic translation initiation factor 1, isoform CRA_a OS=Homo sapiens OX=9606 GN=SUI1 PE=2 SV=1;tr|K7EM18|K7EM18_HUMAN Euka	Y	30;30	___1	0.999788	0.308302	0.00724326	-0.1897	0.0687623	11.0653	11.0181	10.9488	10.7598	10.7314	10.6161	10.5822	10.9809	10.717	10.9384	10.8508	11.06
Q9HC35	Echinoderm microtubule-associated protein-like 4;Tyrosine-protein kinase receptor	EML4;EML4-ALK variant 7;EML4-ALK;EML4-ALK variant 6;EML4/ALK fusion	sp|Q9HC35|EMAL4_HUMAN Echinoderm microtubule-associated protein-like 4 OS=Homo sapiens OX=9606 GN=EML4 PE=1 SV=3;tr|B5MBZ0|B5MBZ0_HUMAN Echinoderm microtubule-associated protein-like 4 OS=Homo sapiens OX=9606 GN=EML4 PE=1 SV=3;tr|A6P4V4|A6P4V4_HUMAN Tyrosi	S	134	___1	0.964854	0.254207	0.00662736	0.0349869	0.656494	12.6551	12.9517	12.7115	12.5729	12.4685	12.5143	12.6407	12.6202	12.7546	12.6979	12.6211	12.5916
A6ND36	Protein FAM83G	FAM83G	sp|A6ND36|FA83G_HUMAN Protein FAM83G OS=Homo sapiens OX=9606 GN=FAM83G PE=1 SV=2	S	4	___1	1	0.615103	0.00873273	0.318526	0.128724	10.4496	10.1842	10.3752	9.23491	10.0433	9.88542	10.1202	10.5797	10.4395	10.2863	9.8502	10.0473
P35754	Glutaredoxin-1	GLRX	sp|P35754|GLRX1_HUMAN Glutaredoxin-1 OS=Homo sapiens OX=9606 GN=GLRX PE=1 SV=2;tr|A0A024RAM2|A0A024RAM2_HUMAN Glutaredoxin (Thioltransferase), isoform CRA_c OS=Homo sapiens OX=9606 GN=GLRX PE=4 SV=1	S	84	___1	0.999981	0.286007	0.00295415	-0.0198178	0.798464	11.9517	11.7089	11.8092	11.5637	11.4393	11.6086	11.9293	12.0058	11.9422	11.9003	11.9416	12.0949
P49448;P00367;Q53GW3	Glutamate dehydrogenase 2, mitochondrial;Glutamate dehydrogenase 1, mitochondrial;Glutamate dehydrogenase	GLUD2;GLUD1	sp|P49448|DHE4_HUMAN Glutamate dehydrogenase 2, mitochondrial OS=Homo sapiens OX=9606 GN=GLUD2 PE=1 SV=2;tr|A0A140VK14|A0A140VK14_HUMAN Glutamate dehydrogenase (NAD(P)(+)) OS=Homo sapiens OX=9606 PE=2 SV=1;tr|Q9BSD0|Q9BSD0_HUMAN Glutamate dehydrogenase (NA	S	450;450;450	___1	1	0.292948	0.00413651	-0.234989	0.0147937	14.8948	14.7219	14.9249	14.7066	14.4716	14.4846	14.2971	14.4072	14.5021	14.5841	14.6888	14.6384
Q9UJM8	Hydroxyacid oxidase 1	HAO1	sp|Q9UJM8|HAOX1_HUMAN Hydroxyacid oxidase 1 OS=Homo sapiens OX=9606 GN=HAO1 PE=1 SV=1;tr|A8K058|A8K058_HUMAN Hydroxyacid oxidase (Glycolate oxidase) 1, isoform CRA_a OS=Homo sapiens OX=9606 GN=HAO1 PE=2 SV=1	S	45	___1	0.999995	0.516693	0.00522415	-0.0561674	0.714456	9.57209	9.8068	9.97377	9.11587	9.63063	9.05608	9.21352	9.41456	9.3275	9.42028	9.19869	9.50511
Q8NHM5	Lysine-specific demethylase 2B	KDM2B;FBXL10	sp|Q8NHM5|KDM2B_HUMAN Lysine-specific demethylase 2B OS=Homo sapiens OX=9606 GN=KDM2B PE=1 SV=1;tr|S4R3G4|S4R3G4_HUMAN Lysine-specific demethylase 2B OS=Homo sapiens OX=9606 GN=KDM2B PE=1 SV=1;tr|F8WBN2|F8WBN2_HUMAN Lysine-specific demethylase 2B (Fragment	Y	229	___2	1	0.308352	0.00696738	0.0767554	0.429633	11.7662	11.4021	11.5923	11.3989	11.2483	11.1884	11.3229	11.4707	11.4849	11.2916	11.308	11.4486
Q6PKG0	La-related protein 1	LARP1	sp|Q6PKG0|LARP1_HUMAN La-related protein 1 OS=Homo sapiens OX=9606 GN=LARP1 PE=1 SV=2;tr|A0A0B4J210|A0A0B4J210_HUMAN La-related protein 1 (Fragment) OS=Homo sapiens OX=9606 GN=LARP1 PE=1 SV=5;tr|E5RH50|E5RH50_HUMAN La-related protein 1 (Fragment) OS=Homo s	S	766	___1	1	0.258434	0.00549828	-0.0942432	0.237211	11.4973	11.6751	11.6735	11.4732	11.3738	11.2237	10.9758	10.8894	11.0612	11.0814	11.0898	11.0379
Q14676	Mediator of DNA damage checkpoint protein 1	MDC1	sp|Q14676|MDC1_HUMAN Mediator of DNA damage checkpoint protein 1 OS=Homo sapiens OX=9606 GN=MDC1 PE=1 SV=3;tr|B4DYH4|B4DYH4_HUMAN cDNA FLJ51571, moderately similar to Mediator of DNA damage checkpoint protein 1 OS=Homo sapiens OX=9606 PE=2 SV=1;tr|A0A1U9XB	S	402	___2	0.833782	0.564218	0.00316719	0.279243	0.0910062	10.6362	10.566	10.5935	10.2558	10.1803	9.66695	10.4995	10.5629	10.5578	10.5065	10.3079	9.968
Q9UN36	Protein NDRG2	NDRG2	sp|Q9UN36|NDRG2_HUMAN Protein NDRG2 OS=Homo sapiens OX=9606 GN=NDRG2 PE=1 SV=2;tr|Q8TDR6|Q8TDR6_HUMAN Protein NDRG2 OS=Homo sapiens OX=9606 PE=2 SV=1;tr|A0A0A0MS87|A0A0A0MS87_HUMAN Protein NDRG2 OS=Homo sapiens OX=9606 GN=NDRG2 PE=1 SV=1;tr|H0YJT9|H0YJT9_H	S	353	___1	0.799384	0.253552	0.000616058	-0.150341	0.159872	12.9574	12.9854	12.966	12.7362	12.7228	12.6891	11.883	11.6729	11.9219	12.1348	11.8474	11.9466
Q96PU5	E3 ubiquitin-protein ligase NEDD4-like	NEDD4L	sp|Q96PU5|NED4L_HUMAN E3 ubiquitin-protein ligase NEDD4-like OS=Homo sapiens OX=9606 GN=NEDD4L PE=1 SV=2;tr|B7Z6K0|B7Z6K0_HUMAN E3 ubiquitin-protein ligase OS=Homo sapiens OX=9606 PE=2 SV=1;tr|A0A024R2A4|A0A024R2A4_HUMAN E3 ubiquitin-protein ligase OS=Homo	S	475	___2	0.982464	0.308999	0.00178682	-0.128369	0.370122	12.5081	12.3441	12.2436	12.0121	12.0454	12.1114	12.003	11.6846	12.0097	11.8359	12.1881	12.0584
Q96PU5	E3 ubiquitin-protein ligase NEDD4-like	NEDD4L	sp|Q96PU5|NED4L_HUMAN E3 ubiquitin-protein ligase NEDD4-like OS=Homo sapiens OX=9606 GN=NEDD4L PE=1 SV=2;tr|B7Z6K0|B7Z6K0_HUMAN E3 ubiquitin-protein ligase OS=Homo sapiens OX=9606 PE=2 SV=1;tr|A0A024R2A4|A0A024R2A4_HUMAN E3 ubiquitin-protein ligase OS=Homo	S	479	___2	0.999996	0.308999	0.00178682	-0.0775788	0.366046	12.5081	12.3441	12.2436	12.0121	12.0454	12.1114	13.4558	13.4053	13.4627	13.5829	13.5304	13.4432
Q13469	Nuclear factor of activated T-cells, cytoplasmic 2	NFATC2	sp|Q13469|NFAC2_HUMAN Nuclear factor of activated T-cells, cytoplasmic 2 OS=Homo sapiens OX=9606 GN=NFATC2 PE=1 SV=2	S	110	___1	0.836906	0.484374	0.00734894	0.269682	0.0960506	12.9361	13.0825	13.2369	12.8391	12.574	12.3893	12.9274	12.9765	13.1853	12.5247	13.0744	12.6812
P04150	Glucocorticoid receptor	NR3C1	sp|P04150|GCR_HUMAN Glucocorticoid receptor OS=Homo sapiens OX=9606 GN=NR3C1 PE=1 SV=1;tr|A0A411AGV9|A0A411AGV9_HUMAN Nuclear receptor subfamily 3 group C member 1 variant hGR-B(77) OS=Homo sapiens OX=9606 GN=NR3C1 PE=2 SV=1;tr|A0A411AGW6|A0A411AGW6_HUMAN	T	8	___1	0.844179	0.275641	0.00500854	-0.224533	0.0159884	11.8205	11.8339	11.9093	11.6713	11.6591	11.4065	11.5876	11.7719	11.6248	11.9693	11.8512	11.8374
O15534	Period circadian protein homolog 1	PER1	sp|O15534|PER1_HUMAN Period circadian protein homolog 1 OS=Homo sapiens OX=9606 GN=PER1 PE=1 SV=2;tr|J3KRL7|J3KRL7_HUMAN Period circadian protein homolog 1 OS=Homo sapiens OX=9606 GN=PER1 PE=1 SV=1;tr|A2I2P6|A2I2P6_HUMAN Period 1 OS=Homo sapiens OX=9606 GN	S	592	___1	0.99853	0.419716	0.00286571	0.0482387	0.671321	11.4062	11.3937	11.2184	11.0006	11.0115	10.747	11.1272	11.0036	11.037	11.239	11.0025	10.7815
Q99569	Plakophilin-4	PKP4	sp|Q99569|PKP4_HUMAN Plakophilin-4 OS=Homo sapiens OX=9606 GN=PKP4 PE=1 SV=2;tr|Q4W5T8|Q4W5T8_HUMAN Uncharacterized protein PKP4 (Fragment) OS=Homo sapiens OX=9606 GN=PKP4 PE=3 SV=1;tr|A0A0D9SF60|A0A0D9SF60_HUMAN Plakophilin-4 OS=Homo sapiens OX=9606 GN=PK	S	406	___2	0.990775	0.346038	0.00793173	-0.195486	0.0956196	10.8749	11.045	10.8627	10.3288	10.6442	10.7715	10.5952	10.8135	10.7857	10.8314	10.9501	10.9994
Q99569	Plakophilin-4	PKP4	sp|Q99569|PKP4_HUMAN Plakophilin-4 OS=Homo sapiens OX=9606 GN=PKP4 PE=1 SV=2;tr|Q4W5T8|Q4W5T8_HUMAN Uncharacterized protein PKP4 (Fragment) OS=Homo sapiens OX=9606 GN=PKP4 PE=3 SV=1;tr|A0A0D9SF60|A0A0D9SF60_HUMAN Plakophilin-4 OS=Homo sapiens OX=9606 GN=PK	T	412	___2	0.999977	0.346038	0.00793173	-0.195486	0.0956196	10.8749	11.045	10.8627	10.3288	10.6442	10.7715	10.5952	10.8135	10.7857	10.8314	10.9501	10.9994
Q05397	Focal adhesion kinase 1	PTK2;FAK;DKFZp666O0110	sp|Q05397|FAK1_HUMAN Focal adhesion kinase 1 OS=Homo sapiens OX=9606 GN=PTK2 PE=1 SV=2;tr|H0YB33|H0YB33_HUMAN Focal adhesion kinase 1 (Fragment) OS=Homo sapiens OX=9606 GN=PTK2 PE=1 SV=1;tr|H0YB99|H0YB99_HUMAN Non-specific protein-tyrosine kinase (Fragment	Y	397	___1	0.999969	0.31571	0.00952705	-0.205835	0.235716	12.7541	12.557	12.7423	12.4551	12.2031	12.4481	9.96192	9.92954	9.77432	10.1162	10.0506	10.1165
Q96D71	RalBP1-associated Eps domain-containing protein 1	REPS1	sp|Q96D71|REPS1_HUMAN RalBP1-associated Eps domain-containing protein 1 OS=Homo sapiens OX=9606 GN=REPS1 PE=1 SV=3;tr|E9PMG1|E9PMG1_HUMAN RalBP1-associated Eps domain-containing protein 1 OS=Homo sapiens OX=9606 GN=REPS1 PE=1 SV=1;tr|H0YDT0|H0YDT0_HUMAN Ra	T	544	___1	0.995541	0.788898	0.000784533	0.473001	0.0507416	9.16717	9.15792	9.38982	8.13236	8.32584	8.89001	10.8087	10.044	10.1752	9.84925	10.1484	9.61121
O75446	Histone deacetylase complex subunit SAP30	SAP30	sp|O75446|SAP30_HUMAN Histone deacetylase complex subunit SAP30 OS=Homo sapiens OX=9606 GN=SAP30 PE=1 SV=1	S	131	___1	0.98479	0.482797	0.00435661	0.115492	0.412972	10.9085	11.0092	10.8692	10.4908	10.2898	10.5579	10.5052	10.7909	10.5605	10.8082	10.193	10.5089
Q8IXJ6	NAD-dependent protein deacetylase sirtuin-2	SIRT2	sp|Q8IXJ6|SIR2_HUMAN NAD-dependent protein deacetylase sirtuin-2 OS=Homo sapiens OX=9606 GN=SIRT2 PE=1 SV=2	S	23	___2	0.996223	0.266072	0.00139364	-0.00618905	0.923782	12.5939	12.5844	12.8173	12.3819	12.3909	12.4246	12.7259	12.6953	12.7586	12.7308	12.7674	12.7001
Q8IXJ6	NAD-dependent protein deacetylase sirtuin-2	SIRT2	sp|Q8IXJ6|SIR2_HUMAN NAD-dependent protein deacetylase sirtuin-2 OS=Homo sapiens OX=9606 GN=SIRT2 PE=1 SV=2	S	25	___2	0.980608	0.266072	0.00139364	-0.00618905	0.923782	12.5939	12.5844	12.8173	12.3819	12.3909	12.4246	12.7259	12.6953	12.7586	12.7308	12.7674	12.7001
O00193	Small acidic protein	SMAP;C11orf58	sp|O00193|SMAP_HUMAN Small acidic protein OS=Homo sapiens OX=9606 GN=SMAP PE=1 SV=1;tr|E9PM92|E9PM92_HUMAN Small acidic protein OS=Homo sapiens OX=9606 GN=C11orf58 PE=1 SV=2;tr|E9PQA1|E9PQA1_HUMAN Chromosome 11 open reading frame 58 OS=Homo sapiens OX=9606	S	15	___2	0.999999	0.381869	0.00287771	0.239323	0.0363729	12.0471	11.7964	11.8124	11.6294	11.5813	11.2997	11.8837	11.8187	11.8961	11.4689	11.7222	11.6894
O00193	Small acidic protein	SMAP;C11orf58	sp|O00193|SMAP_HUMAN Small acidic protein OS=Homo sapiens OX=9606 GN=SMAP PE=1 SV=1;tr|E9PM92|E9PM92_HUMAN Small acidic protein OS=Homo sapiens OX=9606 GN=C11orf58 PE=1 SV=2;tr|E9PQA1|E9PQA1_HUMAN Chromosome 11 open reading frame 58 OS=Homo sapiens OX=9606	S	17	___2	0.999994	0.381869	0.00287771	0.239323	0.0363729	12.0471	11.7964	11.8124	11.6294	11.5813	11.2997	11.8837	11.8187	11.8961	11.4689	11.7222	11.6894
Q9UQ35	Serine/arginine repetitive matrix protein 2	SRRM2;KIAA0324	sp|Q9UQ35|SRRM2_HUMAN Serine/arginine repetitive matrix protein 2 OS=Homo sapiens OX=9606 GN=SRRM2 PE=1 SV=2;tr|A0A140VK53|A0A140VK53_HUMAN Testicular secretory protein Li 53 OS=Homo sapiens OX=9606 PE=2 SV=1;tr|O60382|O60382_HUMAN KIAA0324 (Fragment) OS=H	S	1101	___3	0.99811	0.616853	0.0021162	0.225735	0.0806126	10.6791	10.1789	10.3676	9.92768	9.59124	9.85616	13.2692	13.2159	13.317	13.2439	12.9218	12.9592
Q9UQ35	Serine/arginine repetitive matrix protein 2	SRRM2;KIAA0324	sp|Q9UQ35|SRRM2_HUMAN Serine/arginine repetitive matrix protein 2 OS=Homo sapiens OX=9606 GN=SRRM2 PE=1 SV=2;tr|A0A140VK53|A0A140VK53_HUMAN Testicular secretory protein Li 53 OS=Homo sapiens OX=9606 PE=2 SV=1;tr|O60382|O60382_HUMAN KIAA0324 (Fragment) OS=H	S	1103	___3	0.951987	0.616853	0.0021162	0.0972504	0.270052	10.6791	10.1789	10.3676	9.92768	9.59124	9.85616	14.9726	15.0218	15.0822	14.937	15.0104	14.8374
Q9UQ35	Serine/arginine repetitive matrix protein 2	SRRM2;KIAA0324	sp|Q9UQ35|SRRM2_HUMAN Serine/arginine repetitive matrix protein 2 OS=Homo sapiens OX=9606 GN=SRRM2 PE=1 SV=2;tr|A0A140VK53|A0A140VK53_HUMAN Testicular secretory protein Li 53 OS=Homo sapiens OX=9606 PE=2 SV=1;tr|O60382|O60382_HUMAN KIAA0324 (Fragment) OS=H	T	1413	___1	0.960387	0.31	0.00653608	0.079653	0.41047	13.0933	13.0313	13.1125	12.7714	12.8414	12.6944	12.9089	13.0081	13.1897	13.109	12.7587	13
A0A1S5UZ07	Talin-1	TLN1	tr|A0A1S5UZ07|A0A1S5UZ07_HUMAN Talin-1 OS=Homo sapiens OX=9606 GN=TLN1 PE=2 SV=1;sp|Q9Y490|TLN1_HUMAN Talin-1 OS=Homo sapiens OX=9606 GN=TLN1 PE=1 SV=3	S	746	___1	0.851217	0.36062	0.000552045	-0.0158758	0.837797	12.5233	12.2389	12.4026	11.947	11.9876	12.1484	12.4823	12.5254	12.468	12.5391	12.4548	12.5294
Q96S44	TP53-regulating kinase	TP53RK	sp|Q96S44|PRPK_HUMAN EKC/KEOPS complex subunit TP53RK OS=Homo sapiens OX=9606 GN=TP53RK PE=1 SV=2;tr|B2RCM6|B2RCM6_HUMAN Non-specific serine/threonine protein kinase OS=Homo sapiens OX=9606 PE=2 SV=1;tr|Q5JZ02|Q5JZ02_HUMAN Non-specific serine/threonine pro	T	8	___1	0.814471	0.30028	0.0091725	-0.155104	0.132603	11.4711	11.4485	11.634	11.042	11.3013	11.3094	11.446	11.5932	11.6645	11.8381	11.5768	11.7541
Q5VZL5	Zinc finger MYM-type protein 4	ZMYM4	sp|Q5VZL5|ZMYM4_HUMAN Zinc finger MYM-type protein 4 OS=Homo sapiens OX=9606 GN=ZMYM4 PE=1 SV=1;tr|H7C1I7|H7C1I7_HUMAN Zinc finger MYM-type protein 4 (Fragment) OS=Homo sapiens OX=9606 GN=ZMYM4 PE=1 SV=1	S	1542	___2	0.991495	0.271889	0.00278227	-0.0204852	0.779428	13.5731	13.5973	13.6804	13.3466	13.4493	13.2392	13.5259	13.6256	13.6535	13.5342	13.5969	13.7354
Q5VZL5	Zinc finger MYM-type protein 4	ZMYM4	sp|Q5VZL5|ZMYM4_HUMAN Zinc finger MYM-type protein 4 OS=Homo sapiens OX=9606 GN=ZMYM4 PE=1 SV=1;tr|H7C1I7|H7C1I7_HUMAN Zinc finger MYM-type protein 4 (Fragment) OS=Homo sapiens OX=9606 GN=ZMYM4 PE=1 SV=1	S	1547	___2	1	0.271889	0.00278227	-0.0204852	0.779428	13.5731	13.5973	13.6804	13.3466	13.4493	13.2392	13.5259	13.6256	13.6535	13.5342	13.5969	13.7354
Q8TEB9	Rhomboid-related protein 4	RHBDD1	sp|Q8TEB9|RHBL4_HUMAN Rhomboid-related protein 4 OS=Homo sapiens OX=9606 GN=RHBDD1 PE=1 SV=1	S	314	___1	1	-0.710076	0.00130017	-0.541166	0.00768751	10.8605	11.5505	11.232	11.672	12.1501	11.9512	11.4917	11.2846	11.1253	11.8327	11.7371	11.9553
Q9NP61	ADP-ribosylation factor GTPase-activating protein 3	ARFGAP3	sp|Q9NP61|ARFG3_HUMAN ADP-ribosylation factor GTPase-activating protein 3 OS=Homo sapiens OX=9606 GN=ARFGAP3 PE=1 SV=1;tr|A0A024R4U0|A0A024R4U0_HUMAN ADP-ribosylation factor GTPase activating protein 3, isoform CRA_a OS=Homo sapiens OX=9606 GN=ARFGAP3 PE=4	S	231	___1	1	-0.696756	0.00143937	-0.706768	0.0012987	14.468	14.6001	14.3879	14.7792	15.6352	15.1319	14.4508	14.5109	14.3499	15.2379	14.9941	15.2
P62328	Thymosin beta-4;Hematopoietic system regulatory peptide	TMSB4X	sp|P62328|TYB4_HUMAN Thymosin beta-4 OS=Homo sapiens OX=9606 GN=TMSB4X PE=1 SV=2;tr|A2VCK8|A2VCK8_HUMAN Thymosin beta OS=Homo sapiens OX=9606 GN=TMSB4X PE=2 SV=1;tr|Q0P5T0|Q0P5T0_HUMAN TMSB4X protein (Fragment) OS=Homo sapiens OX=9606 GN=TMSB4X PE=2 SV=1;t	T	23	___1	0.980018	-0.625915	0.00298586	-0.637277	0.00264793	16.1204	16.0764	16.0776	16.2714	17.1462	16.7345	16.4002	16.4979	16.376	16.9822	16.9657	17.238
Q13362	Serine/threonine-protein phosphatase 2A 56 kDa regulatory subunit gamma isoform	PPP2R5C	sp|Q13362|2A5G_HUMAN Serine/threonine-protein phosphatase 2A 56 kDa regulatory subunit gamma isoform OS=Homo sapiens OX=9606 GN=PPP2R5C PE=1 SV=3;tr|H0YJ75|H0YJ75_HUMAN Serine/threonine-protein phosphatase 2A 56 kDa regulatory subunit gamma isoform (Fragme	S	497	___1	1	-0.588722	0.000381491	-0.517037	0.00103779	15.4358	15.6056	15.5474	15.7903	16.3329	16.2317	15.7816	15.7324	15.5885	16.1777	16.1925	16.2834
P28290	Sperm-specific antigen 2	SSFA2	sp|P28290|ITPI2_HUMAN Protein ITPRID2 OS=Homo sapiens OX=9606 GN=ITPRID2 PE=1 SV=3;tr|E9PHV5|E9PHV5_HUMAN Protein ITPRID2 OS=Homo sapiens OX=9606 GN=ITPRID2 PE=1 SV=1;tr|B4E2E5|B4E2E5_HUMAN cDNA FLJ56289, highly similar to Homo sapiens sperm specific antig	S	641	___1	1	-0.550753	0.00179637	-0.659106	0.00047049	14.1121	14.0782	13.9824	14.3441	14.893	14.5879	13.9234	14.1117	13.7022	14.6771	14.4118	14.6257
O75420	PERQ amino acid-rich with GYF domain-containing protein 1	GIGYF1	sp|O75420|GGYF1_HUMAN GRB10-interacting GYF protein 1 OS=Homo sapiens OX=9606 GN=GIGYF1 PE=1 SV=2	S	137	___1	1	-0.544535	0.000385005	-0.610934	0.000148888	13.8832	14.0586	13.8195	14.2565	14.6503	14.488	14.0351	14.2521	14.089	14.762	14.5838	14.8632
A0A1B0GUN5	Pleckstrin homology domain-containing family A member 6	PLEKHA6	tr|A0A1B0GUN5|A0A1B0GUN5_HUMAN Pleckstrin homology domain-containing family A member 6 OS=Homo sapiens OX=9606 GN=PLEKHA6 PE=1 SV=1;sp|Q9Y2H5|PKHA6_HUMAN Pleckstrin homology domain-containing family A member 6 OS=Homo sapiens OX=9606 GN=PLEKHA6 PE=1 SV=4;t	S	448	___1	1	-0.541609	0.00244391	-0.451053	0.00774452	11.0543	11.1105	10.8943	11.2288	11.7932	11.662	11.3043	11.5444	11.2188	11.6346	11.876	11.9101
P78314	SH3 domain-binding protein 2	SH3BP2	sp|P78314|3BP2_HUMAN SH3 domain-binding protein 2 OS=Homo sapiens OX=9606 GN=SH3BP2 PE=1 SV=2;tr|Q6ZTK4|Q6ZTK4_HUMAN cDNA FLJ44573 fis, clone UTERU3016789, moderately similar to SH3 domain-binding protein 3BP-2 OS=Homo sapiens OX=9606 PE=2 SV=1;tr|Q6ZVU3|Q	S	427	___1	0.9894	-0.536224	0.00144515	-0.686843	0.000211396	12.6741	12.2997	12.4621	12.8831	13.1778	12.9837	12.343	12.6684	12.2815	13.2753	12.9646	13.1134
O15155	BET1 homolog	BET1;DKFZp781C0425	sp|O15155|BET1_HUMAN BET1 homolog OS=Homo sapiens OX=9606 GN=BET1 PE=1 SV=1;tr|A0A3B3IU16|A0A3B3IU16_HUMAN BET1 homolog OS=Homo sapiens OX=9606 GN=BET1 PE=1 SV=1;tr|C9JTT8|C9JTT8_HUMAN BET1 homolog OS=Homo sapiens OX=9606 GN=BET1 PE=1 SV=1;tr|Q53XK0|Q53XK0	S	50	___1	0.995786	-0.524511	0.000386088	-0.371625	0.00456161	14.7472	14.8707	14.9047	15.1938	15.6702	15.2321	14.9745	14.8667	14.8974	15.2871	15.2867	15.2797
Q14738	Serine/threonine-protein phosphatase 2A 56 kDa regulatory subunit delta isoform	PPP2R5D	sp|Q14738|2A5D_HUMAN Serine/threonine-protein phosphatase 2A 56 kDa regulatory subunit delta isoform OS=Homo sapiens OX=9606 GN=PPP2R5D PE=1 SV=1;tr|A8K6Y2|A8K6Y2_HUMAN Serine/threonine-protein phosphatase 2A 56 kDa regulatory subunit OS=Homo sapiens OX=96	S	573	___1	0.999999	-0.498147	0.000626441	-0.493406	0.000674282	16.2929	16.3018	16.3985	16.6332	17.0763	16.778	16.6277	16.6739	16.4469	17.1539	16.945	17.1297
Q16851	UTP--glucose-1-phosphate uridylyltransferase	UGP2	sp|Q16851|UGPA_HUMAN UTP--glucose-1-phosphate uridylyltransferase OS=Homo sapiens OX=9606 GN=UGP2 PE=1 SV=5;tr|E7EUC7|E7EUC7_HUMAN UTP--glucose-1-phosphate uridylyltransferase OS=Homo sapiens OX=9606 GN=UGP2 PE=1 SV=1;tr|B4DUP2|B4DUP2_HUMAN UTP--glucose-1-	S	13	___1	1	-0.492207	0.00148131	-0.435156	0.00343912	16.2693	16.3773	16.3318	16.5568	17.1513	16.747	16.0805	16.1576	16.0194	16.5583	16.4472	16.5574
O14795;A0A1B0GUS7	Protein unc-13 homolog B	UNC13B;UNC13B variant protein	sp|O14795|UN13B_HUMAN Protein unc-13 homolog B OS=Homo sapiens OX=9606 GN=UNC13B PE=1 SV=2;tr|A0A0U1RRL2|A0A0U1RRL2_HUMAN Protein unc-13 homolog B OS=Homo sapiens OX=9606 GN=UNC13B PE=1 SV=1;tr|Q4LE73|Q4LE73_HUMAN UNC13B variant protein (Fragment) OS=Homo	S	176;176	___1	0.999756	-0.478553	0.00050595	-0.452389	0.000780731	12.831	12.9218	12.715	13.083	13.4889	13.3315	12.6929	12.9024	12.9043	13.3391	13.2422	13.2754
E9PHY5	Band 4.1-like protein 2	EPB41L2	tr|E9PHY5|E9PHY5_HUMAN Band 4.1-like protein 2 OS=Homo sapiens OX=9606 GN=EPB41L2 PE=1 SV=1;tr|E9PK52|E9PK52_HUMAN Band 4.1-like protein 2 OS=Homo sapiens OX=9606 GN=EPB41L2 PE=1 SV=1;sp|O43491|E41L2_HUMAN Band 4.1-like protein 2 OS=Homo sapiens OX=9606 GN	S	87	___1	0.986021	-0.466149	0.00298123	-0.45982	0.0032625	14.9014	14.9673	15.03	15.1613	15.6821	15.4537	14.9331	14.9192	14.7742	15.3965	15.1236	15.4858
P0DMV8	Heat shock 70 kDa protein 1A;Heat shock 70 kDa protein 1B	HSPA1A;HSPA1B;HEL-S-103	sp|P0DMV8|HS71A_HUMAN Heat shock 70 kDa protein 1A OS=Homo sapiens OX=9606 GN=HSPA1A PE=1 SV=1;sp|P0DMV9|HS71B_HUMAN Heat shock 70 kDa protein 1B OS=Homo sapiens OX=9606 GN=HSPA1B PE=1 SV=1;tr|A0A0G2JIW1|A0A0G2JIW1_HUMAN Heat shock 70 kDa protein 1B OS=Hom	T	636	___1	0.998972	-0.454865	0.00246931	-0.457948	0.00235853	11.6438	11.8446	11.424	11.9146	12.3228	12.0396	11.6911	11.8293	11.6958	12.2482	12.0898	12.252
Q70E73	Ras-associated and pleckstrin homology domains-containing protein 1	RAPH1	sp|Q70E73|RAPH1_HUMAN Ras-associated and pleckstrin homology domains-containing protein 1 OS=Homo sapiens OX=9606 GN=RAPH1 PE=1 SV=3;tr|C9K0J5|C9K0J5_HUMAN Ras association (RalGDS/AF-6) and pleckstrin homology domains 1, isoform CRA_b OS=Homo sapiens OX=96	S	845	___1	0.999988	-0.447561	0.00186159	-0.503606	0.000788165	14.5668	14.5826	14.794	14.8	15.2629	15.2231	14.7514	14.9059	14.8635	15.3932	15.3187	15.3197
H0YC42;P55327	Tumor protein D52	TPD52	tr|H0YC42|H0YC42_HUMAN Uncharacterized protein OS=Homo sapiens OX=9606 PE=1 SV=2;tr|A5Y5A3|A5Y5A3_HUMAN PC1/MRPS28 fusion protein OS=Homo sapiens OX=9606 PE=2 SV=1;sp|P55327|TPD52_HUMAN Tumor protein D52 OS=Homo sapiens OX=9606 GN=TPD52 PE=1 SV=2;tr|E5RK35	S	176;176	___1	0.999999	-0.430874	0.00134736	-0.570494	0.000147358	17.3312	17.3897	17.4144	17.5678	18.031	17.829	17.3991	17.5158	17.3514	18.0254	17.8743	18.0781
P28290	Sperm-specific antigen 2	SSFA2	sp|P28290|ITPI2_HUMAN Protein ITPRID2 OS=Homo sapiens OX=9606 GN=ITPRID2 PE=1 SV=3;tr|E9PHV5|E9PHV5_HUMAN Protein ITPRID2 OS=Homo sapiens OX=9606 GN=ITPRID2 PE=1 SV=1;tr|B4E2E5|B4E2E5_HUMAN cDNA FLJ56289, highly similar to Homo sapiens sperm specific antig	S	352	___1	0.965844	-0.427632	0.00147725	-0.354333	0.00517705	14.2151	14.0697	14.1893	14.3935	14.8024	14.5611	14.2485	14.174	14.0838	14.5733	14.3636	14.6325
A0A0A0MS29	Mitochondrial fission factor	MFF	tr|A0A0A0MS29|A0A0A0MS29_HUMAN Mitochondrial fission factor OS=Homo sapiens OX=9606 GN=MFF PE=1 SV=1;sp|Q9GZY8|MFF_HUMAN Mitochondrial fission factor OS=Homo sapiens OX=9606 GN=MFF PE=1 SV=1;tr|C9JHF5|C9JHF5_HUMAN Mitochondrial fission factor (Fragment) OS	S	79	___1	0.9824	-0.425667	0.0017156	-0.393277	0.00294904	14.0415	14.4084	14.4466	14.5699	14.8733	14.7304	14.3393	14.2883	14.2506	14.6764	14.6372	14.7443
Q04637	Eukaryotic translation initiation factor 4 gamma 1	EIF4G1;EIF4G1 variant protein	sp|Q04637|IF4G1_HUMAN Eukaryotic translation initiation factor 4 gamma 1 OS=Homo sapiens OX=9606 GN=EIF4G1 PE=1 SV=4;tr|E9PGM1|E9PGM1_HUMAN Eukaryotic translation initiation factor 4 gamma 1 OS=Homo sapiens OX=9606 GN=EIF4G1 PE=1 SV=1;tr|Q4LE58|Q4LE58_HUMA	S	1077	___1	0.991883	-0.424972	0.00318999	-0.438087	0.00260569	14.0529	14.211	14.1754	14.2959	14.7919	14.6264	14.0551	14.1926	14.0822	14.5788	14.3936	14.6718
Q6ZSZ5	Rho guanine nucleotide exchange factor 18	ARHGEF18;hCG_22253	sp|Q6ZSZ5|ARHGI_HUMAN Rho guanine nucleotide exchange factor 18 OS=Homo sapiens OX=9606 GN=ARHGEF18 PE=1 SV=4;tr|M0QZS0|M0QZS0_HUMAN Rho guanine nucleotide exchange factor 18 (Fragment) OS=Homo sapiens OX=9606 GN=ARHGEF18 PE=1 SV=1;tr|D6W646|D6W646_HUMAN H	S	1264	___1	0.998925	-0.422826	0.000288375	-0.444177	0.000191868	11.2481	11.2587	11.1494	11.689	11.7225	11.5132	11.4317	11.6578	11.3693	11.8878	11.999	11.9045
P00533	Epidermal growth factor receptor;Receptor protein-tyrosine kinase	EGFR	sp|P00533|EGFR_HUMAN Epidermal growth factor receptor OS=Homo sapiens OX=9606 GN=EGFR PE=1 SV=2;tr|Q59FL8|Q59FL8_HUMAN Receptor protein-tyrosine kinase (Fragment) OS=Homo sapiens OX=9606 PE=2 SV=1;tr|A8K2T7|A8K2T7_HUMAN Receptor protein-tyrosine kinase OS=	S	1166	___1	0.999874	-0.413867	0.000314846	-0.384854	0.000561212	15.52	15.6371	15.7557	15.8736	16.1875	16.0933	15.2382	15.2894	15.3005	15.6325	15.6614	15.6888
Q8N6H7	ADP-ribosylation factor GTPase-activating protein 2	ARFGAP2	sp|Q8N6H7|ARFG2_HUMAN ADP-ribosylation factor GTPase-activating protein 2 OS=Homo sapiens OX=9606 GN=ARFGAP2 PE=1 SV=1;tr|B4E327|B4E327_HUMAN cDNA FLJ58830, highly similar to Homo sapiens zinc finger protein 289, ID1 regulated (ZNF289), mRNA OS=Homo sapien	S	432	___1	0.991212	-0.407019	0.00104275	-0.534841	0.000116444	14.9931	15.1204	14.9074	15.2321	15.5513	15.4586	14.7687	14.9014	14.7124	15.2829	15.2528	15.4514
Q9Y5S2	Serine/threonine-protein kinase MRCK beta;Non-specific serine/threonine protein kinase	CDC42BPB	sp|Q9Y5S2|MRCKB_HUMAN Serine/threonine-protein kinase MRCK beta OS=Homo sapiens OX=9606 GN=CDC42BPB PE=1 SV=2;tr|A0A024R6N2|A0A024R6N2_HUMAN Non-specific serine/threonine protein kinase OS=Homo sapiens OX=9606 GN=CDC42BPB PE=3 SV=1;tr|Q86XZ8|Q86XZ8_HUMAN C	S	481	___1	0.822831	-0.391327	0.000116781	-0.252397	0.00331352	12.8765	12.825	12.9497	13.2777	13.22	13.3275	12.3991	12.3976	12.4737	12.6942	12.5386	12.7947
Q6Y7W6;E7ESB6	PERQ amino acid-rich with GYF domain-containing protein 2	GIGYF2;TNRC15	sp|Q6Y7W6|GGYF2_HUMAN GRB10-interacting GYF protein 2 OS=Homo sapiens OX=9606 GN=GIGYF2 PE=1 SV=1;tr|I1E4Y6|I1E4Y6_HUMAN GRB10-interacting GYF protein 2 OS=Homo sapiens OX=9606 GN=GIGYF2 PE=1 SV=1;tr|A0A024R4A5|A0A024R4A5_HUMAN Trinucleotide repeat contain	S	160;160	___1	0.999998	-0.390674	0.000282071	-0.306415	0.00179204	14.5762	14.6465	14.4654	14.8391	15.0888	14.9323	14.5217	14.5211	14.5185	14.9234	14.7228	14.8344
Q05209	Tyrosine-protein phosphatase non-receptor type 12;Protein-tyrosine-phosphatase	PTPN12	sp|Q05209|PTN12_HUMAN Tyrosine-protein phosphatase non-receptor type 12 OS=Homo sapiens OX=9606 GN=PTPN12 PE=1 SV=3;tr|B4E105|B4E105_HUMAN cDNA FLJ51710, highly similar to Tyrosine-protein phosphatase non-receptor type 12 OS=Homo sapiens OX=9606 PE=2 SV=1	S	449	___1	0.999883	-0.386913	0.00140269	-0.633288	2.34624e-05	14.3422	14.5679	14.5751	14.7271	15.0304	14.8885	14.5292	14.7147	14.599	15.2016	15.1873	15.3539
Q05209	Tyrosine-protein phosphatase non-receptor type 12;Protein-tyrosine-phosphatase	PTPN12	sp|Q05209|PTN12_HUMAN Tyrosine-protein phosphatase non-receptor type 12 OS=Homo sapiens OX=9606 GN=PTPN12 PE=1 SV=3;tr|B4E105|B4E105_HUMAN cDNA FLJ51710, highly similar to Tyrosine-protein phosphatase non-receptor type 12 OS=Homo sapiens OX=9606 PE=2 SV=1	S	435	___1	1	-0.381903	0.000996849	-0.372244	0.00120368	16.2046	16.2788	16.2301	16.4238	16.8002	16.6352	16.4524	16.4783	16.4477	16.8813	16.7037	16.9101
Q96PC5	Melanoma inhibitory activity protein 2;cTAGE family member 2	MIA2;CTAGE1	sp|Q96PC5|MIA2_HUMAN Melanoma inhibitory activity protein 2 OS=Homo sapiens OX=9606 GN=MIA2 PE=1 SV=4;tr|G3V599|G3V599_HUMAN Melanoma inhibitory activity protein 2 OS=Homo sapiens OX=9606 GN=MIA2 PE=1 SV=1;tr|Q59FD2|Q59FD2_HUMAN CTAGE family, member 5 isof	S	1255	___1	1	-0.370098	0.000830101	-0.350948	0.00123073	17.0173	17.1293	17.1301	17.2687	17.6403	17.4779	16.981	16.9837	16.9383	17.2589	17.3773	17.3196
Q04637	Eukaryotic translation initiation factor 4 gamma 1	EIF4G1;EIF4G1 variant protein	sp|Q04637|IF4G1_HUMAN Eukaryotic translation initiation factor 4 gamma 1 OS=Homo sapiens OX=9606 GN=EIF4G1 PE=1 SV=4;tr|E9PGM1|E9PGM1_HUMAN Eukaryotic translation initiation factor 4 gamma 1 OS=Homo sapiens OX=9606 GN=EIF4G1 PE=1 SV=1;tr|Q4LE58|Q4LE58_HUMA	S	1187	___1	0.903619	-0.36935	0.00564285	-0.494524	0.000761641	12.0706	12.2815	12.0883	12.4696	12.5915	12.4873	12.1865	11.763	12.2305	12.5281	12.5845	12.551
B1AK53	Espin	ESPN	sp|B1AK53|ESPN_HUMAN Espin OS=Homo sapiens OX=9606 GN=ESPN PE=1 SV=1;tr|A0A1B0GUS9|A0A1B0GUS9_HUMAN Espin (Fragment) OS=Homo sapiens OX=9606 GN=ESPN PE=1 SV=1;tr|A0A0J9YWQ8|A0A0J9YWQ8_HUMAN Espin (Fragment) OS=Homo sapiens OX=9606 GN=ESPN PE=1 SV=1;tr|A0A0	S	642	___1	1	-0.357177	0.00470612	-0.34972	0.00536403	16.5808	16.753	16.5969	16.8173	17.2414	16.9435	17.0119	17.0921	16.8507	17.2935	17.3254	17.385
Q13557	Calcium/calmodulin-dependent protein kinase type II subunit delta	CAMK2D	sp|Q13557|KCC2D_HUMAN Calcium/calmodulin-dependent protein kinase type II subunit delta OS=Homo sapiens OX=9606 GN=CAMK2D PE=1 SV=3;tr|D6R938|D6R938_HUMAN Calcium/calmodulin-dependent protein kinase OS=Homo sapiens OX=9606 GN=CAMK2D PE=1 SV=1;tr|E9PF82|E9P	S	319	___2	1	-0.34404	0.00462228	-0.431621	0.000974779	13.1612	13.0322	13.1872	13.2916	13.6714	13.4498	13.1652	13.3871	13.3766	13.6402	13.7735	13.8101
Q9NZN5	Rho guanine nucleotide exchange factor 12	ARHGEF12	sp|Q9NZN5|ARHGC_HUMAN Rho guanine nucleotide exchange factor 12 OS=Homo sapiens OX=9606 GN=ARHGEF12 PE=1 SV=1;tr|A0A2X0SFF5|A0A2X0SFF5_HUMAN ARHGEF12 (Fragment) OS=Homo sapiens OX=9606 GN=ARHGEF12 PE=4 SV=1	S	41	___1	1	-0.343892	0.00319729	-0.465531	0.000346293	15.6527	15.7659	15.589	15.7954	16.1997	16.0441	15.5866	15.6165	15.4836	16.0594	15.9579	16.0661
Q9C0C2	182 kDa tankyrase-1-binding protein	TNKS1BP1	sp|Q9C0C2|TB182_HUMAN 182 kDa tankyrase-1-binding protein OS=Homo sapiens OX=9606 GN=TNKS1BP1 PE=1 SV=4;tr|A0A024R542|A0A024R542_HUMAN Tankyrase 1 binding protein 1, 182kDa, isoform CRA_a OS=Homo sapiens OX=9606 GN=TNKS1BP1 PE=2 SV=1;tr|B3KXS7|B3KXS7_HUMAN	S	836	___1	1	-0.33476	0.000833089	-0.278835	0.00304112	15.711	15.7703	15.8066	15.9992	16.1775	16.1155	15.8902	15.9204	15.7811	16.1463	16.0111	16.2709
B7Z2P5	Cordon-bleu protein-like 1	COBLL1	tr|B7Z2P5|B7Z2P5_HUMAN cDNA FLJ56478, highly similar to Homo sapiens COBL-like 1 (COBLL1), mRNA OS=Homo sapiens OX=9606 PE=2 SV=1;tr|A0A0D9SG04|A0A0D9SG04_HUMAN Cordon-bleu protein-like 1 OS=Homo sapiens OX=9606 GN=COBLL1 PE=1 SV=2;sp|Q53SF7|COBL1_HUMAN Co	S	390	___1	0.866959	-0.330972	0.00181659	-0.301072	0.00344601	15.4425	15.473	15.4561	15.6855	15.993	15.6861	15.0536	15.1972	15.058	15.4044	15.3386	15.4691
Q14669	E3 ubiquitin-protein ligase TRIP12	TRIP12	sp|Q14669|TRIPC_HUMAN E3 ubiquitin-protein ligase TRIP12 OS=Homo sapiens OX=9606 GN=TRIP12 PE=1 SV=1;tr|A0A6Q8PHK0|A0A6Q8PHK0_HUMAN E3 ubiquitin-protein ligase TRIP12 OS=Homo sapiens OX=9606 GN=TRIP12 PE=1 SV=1;tr|A0A6Q8PGG9|A0A6Q8PGG9_HUMAN E3 ubiquitin-p	S	1078	___1	0.979489	-0.320925	0.00890565	-0.359628	0.00450129	13.0337	13.1525	13.2138	13.2048	13.6359	13.522	12.8372	12.8997	12.9204	13.257	13.1238	13.3555
O95544	NAD kinase	NADK	sp|O95544|NADK_HUMAN NAD kinase OS=Homo sapiens OX=9606 GN=NADK PE=1 SV=1;tr|A8K6R3|A8K6R3_HUMAN NAD(+) kinase OS=Homo sapiens OX=9606 PE=2 SV=1;tr|A8K6D4|A8K6D4_HUMAN NAD(+) kinase OS=Homo sapiens OX=9606 PE=2 SV=1;tr|A0A024R058|A0A024R058_HUMAN NAD(+) ki	S	48	___1	0.99859	-0.318333	0.00550128	-0.771974	3.8975e-06	13.9817	14.2022	14.1042	14.2627	14.5756	14.4047	13.4047	13.5159	13.2441	14.1581	14.2237	14.0988
B7Z2P5	Cordon-bleu protein-like 1	COBLL1	tr|B7Z2P5|B7Z2P5_HUMAN cDNA FLJ56478, highly similar to Homo sapiens COBL-like 1 (COBLL1), mRNA OS=Homo sapiens OX=9606 PE=2 SV=1;tr|A0A0D9SG04|A0A0D9SG04_HUMAN Cordon-bleu protein-like 1 OS=Homo sapiens OX=9606 GN=COBLL1 PE=1 SV=2;sp|Q53SF7|COBL1_HUMAN Co	S	392	___1	0.995283	-0.317294	0.00285625	-0.432048	0.000287573	15.7281	15.7161	15.5956	15.8715	16.1228	15.9973	15.3926	15.4792	15.2383	15.8567	15.6905	15.8591
P18615	Negative elongation factor E	NELFE;NELF-E;RDBP	sp|P18615|NELFE_HUMAN Negative elongation factor E OS=Homo sapiens OX=9606 GN=NELFE PE=1 SV=3;tr|A0A1U9X839|A0A1U9X839_HUMAN Negative elongation factor E OS=Homo sapiens OX=9606 PE=3 SV=1;tr|H9ZYJ1|H9ZYJ1_HUMAN Negative elongation factor E OS=Homo sapiens	S	115	___1	0.991348	-0.301424	0.00199726	-0.316564	0.00141297	14.5619	14.5957	14.6937	14.8837	14.9453	14.9265	14.4246	14.365	14.5093	14.9112	14.6077	14.7298
P15924	Desmoplakin	DSP;DSP variant protein	sp|P15924|DESP_HUMAN Desmoplakin OS=Homo sapiens OX=9606 GN=DSP PE=1 SV=3;tr|Q4LE79|Q4LE79_HUMAN DSP variant protein (Fragment) OS=Homo sapiens OX=9606 GN=DSP variant protein PE=2 SV=1	S	2608	___1	0.865913	-0.298382	0.0016188	-0.29068	0.00194518	16.4765	16.2289	16.3208	16.7013	16.6691	16.5509	16.4864	16.654	16.6001	16.8799	16.831	16.9016
P28290	Sperm-specific antigen 2	SSFA2	sp|P28290|ITPI2_HUMAN Protein ITPRID2 OS=Homo sapiens OX=9606 GN=ITPRID2 PE=1 SV=3;tr|E9PHV5|E9PHV5_HUMAN Protein ITPRID2 OS=Homo sapiens OX=9606 GN=ITPRID2 PE=1 SV=1;tr|B4E2E5|B4E2E5_HUMAN cDNA FLJ56289, highly similar to Homo sapiens sperm specific antig	S	641	___2	1	-0.292886	0.00847569	-0.659106	0.00047049	13.9451	13.8931	13.9644	14.2346	14.4103	14.0364	13.9234	14.1117	13.7022	14.6771	14.4118	14.6257
A0A0U1RQE4	SH3 domain-containing protein 19	SH3D19	tr|A0A0U1RQE4|A0A0U1RQE4_HUMAN SH3 domain-containing protein 19 OS=Homo sapiens OX=9606 GN=SH3D19 PE=1 SV=1;tr|A0A494C1M0|A0A494C1M0_HUMAN SH3 domain-containing protein 19 OS=Homo sapiens OX=9606 GN=SH3D19 PE=1 SV=1;sp|Q5HYK7|SH319_HUMAN SH3 domain-contain	S	649	___1	0.995222	-0.286614	0.00658145	-0.353341	0.00168204	14.9756	15.0988	15.0344	15.1157	15.4705	15.3824	15.4833	15.5032	15.5727	15.9513	15.7678	15.9
Q765P7	MTSS1-like protein	MTSS1L	sp|Q765P7|MTSS2_HUMAN Protein MTSS 2 OS=Homo sapiens OX=9606 GN=MTSS2 PE=1 SV=1;tr|A0A087WXN9|A0A087WXN9_HUMAN Protein MTSS 2 OS=Homo sapiens OX=9606 GN=MTSS2 PE=1 SV=1	S	456	___1	1	-0.286383	0.00960312	-0.447589	0.000463992	14.7511	14.7668	14.7862	14.8933	15.2629	15.0071	14.3396	14.4772	14.4708	14.8996	14.7421	14.9888
Q9Y5K6	CD2-associated protein	CD2AP	sp|Q9Y5K6|CD2AP_HUMAN CD2-associated protein OS=Homo sapiens OX=9606 GN=CD2AP PE=1 SV=1	S	256	___1	0.894391	-0.280393	0.00719102	-0.358051	0.00145648	14.1976	14.1256	14.1057	14.3391	14.5703	14.3607	14.1043	14.2987	14.22	14.5515	14.4318	14.7138
Q9BYG5	Partitioning defective 6 homolog beta	PARD6B	sp|Q9BYG5|PAR6B_HUMAN Partitioning defective 6 homolog beta OS=Homo sapiens OX=9606 GN=PARD6B PE=1 SV=1	S	11	___1	0.999963	-0.279431	0.00365299	-0.264948	0.00511562	12.7171	12.919	12.8676	12.9835	13.2163	13.1422	12.8451	12.8263	12.8512	13.2044	13.1118	13.0013
Q9UPU5	Ubiquitin carboxyl-terminal hydrolase 24	USP24	sp|Q9UPU5|UBP24_HUMAN Ubiquitin carboxyl-terminal hydrolase 24 OS=Homo sapiens OX=9606 GN=USP24 PE=1 SV=3	S	1299	___1	0.915312	-0.278756	0.00419122	-0.373742	0.000521398	12.5854	12.7414	12.7569	12.8136	13.0656	13.0407	13.0379	13.074	13.1808	13.5346	13.4117	13.4676
Q09666	Neuroblast differentiation-associated protein AHNAK	AHNAK	sp|Q09666|AHNK_HUMAN Neuroblast differentiation-associated protein AHNAK OS=Homo sapiens OX=9606 GN=AHNAK PE=1 SV=2;tr|Q6ZQN2|Q6ZQN2_HUMAN cDNA FLJ46846 fis, clone UTERU3004635, moderately similar to Neuroblast differentiation associated protein AHNAK (Fra	S	5400	___1	0.998553	-0.277989	0.000670377	-0.274822	0.000731787	15.0634	15.1596	15.1391	15.323	15.5063	15.3669	14.9824	15.0538	14.9225	15.2505	15.2466	15.2861
A0JNW5	UHRF1-binding protein 1-like	UHRF1BP1L;DKFZp686A1736	sp|A0JNW5|UH1BL_HUMAN UHRF1-binding protein 1-like OS=Homo sapiens OX=9606 GN=UHRF1BP1L PE=1 SV=2;tr|Q63HQ7|Q63HQ7_HUMAN Uncharacterized protein DKFZp686A1736 OS=Homo sapiens OX=9606 GN=DKFZp686A1736 PE=2 SV=1;tr|A0A0C4DGH6|A0A0C4DGH6_HUMAN UHRF1-binding p	T	775	___1	0.836829	-0.274902	0.00655186	-0.386036	0.000639133	12.7587	12.8071	12.7949	12.9875	13.0659	13.1321	12.7807	13.0462	12.7998	13.2427	13.1449	13.3972
Q9P1Y5	Calmodulin-regulated spectrin-associated protein 3	CAMSAP3;hCG_2004001	sp|Q9P1Y5|CAMP3_HUMAN Calmodulin-regulated spectrin-associated protein 3 OS=Homo sapiens OX=9606 GN=CAMSAP3 PE=1 SV=2;tr|D6W648|D6W648_HUMAN HCG2004001, isoform CRA_b OS=Homo sapiens OX=9606 GN=hCG_2004001 PE=3 SV=1	S	431	___1	0.837485	-0.272426	0.00990673	-0.301276	0.00549387	13.3549	13.2521	13.3498	13.4115	13.7913	13.5713	13.2522	13.2694	13.1244	13.4896	13.4584	13.6018
B7Z3D7;C9JI79		SORBS2	tr|B7Z3D7|B7Z3D7_HUMAN cDNA FLJ55213, highly similar to Rattus norvegicus Arg/Abl-interacting protein ArgBP2 (Argbp2), mRNA OS=Homo sapiens OX=9606 PE=2 SV=1;tr|C9J9D3|C9J9D3_HUMAN Sorbin and SH3 domain-containing protein 2 (Fragment) OS=Homo sapiens OX=96	S	14;14	___1	0.808416	-0.267691	0.00546145	-0.339772	0.00109123	14.7249	14.5948	14.7068	14.8571	15.122	14.8505	14.7445	14.8463	14.6777	15.1258	15.05	15.112
Q15121	Astrocytic phosphoprotein PEA-15	PEA15	sp|Q15121|PEA15_HUMAN Astrocytic phosphoprotein PEA-15 OS=Homo sapiens OX=9606 GN=PEA15 PE=1 SV=2;tr|B1AKZ4|B1AKZ4_HUMAN 15 kDa phosphoprotein enriched in astrocytes OS=Homo sapiens OX=9606 GN=PEA15 PE=2 SV=1;tr|B1AKZ5|B1AKZ5_HUMAN Astrocytic phosphoprotei	S	116	___1	1	-0.264997	0.00236429	-0.349742	0.000295113	16.5741	16.665	16.6839	16.7835	17.0243	16.9102	16.9692	17.076	17.0002	17.3298	17.3248	17.4401
Q09666	Neuroblast differentiation-associated protein AHNAK	AHNAK	sp|Q09666|AHNK_HUMAN Neuroblast differentiation-associated protein AHNAK OS=Homo sapiens OX=9606 GN=AHNAK PE=1 SV=2	S	5830	___1	1	-0.264519	0.00396892	-0.282696	0.00256398	14.4072	14.4038	14.5002	14.557	14.832	14.7157	13.9762	13.9382	13.9153	14.1255	14.3097	14.2426
Q8IY95	Transmembrane protein 192	TMEM192	sp|Q8IY95|TM192_HUMAN Transmembrane protein 192 OS=Homo sapiens OX=9606 GN=TMEM192 PE=1 SV=1	Y	213	___1	0.997805	-0.264265	0.000809441	-0.3527	7.56879e-05	14.0474	14.059	14.1097	14.3236	14.343	14.3423	15.0531	15.0613	14.9528	15.2697	15.4701	15.3854
B7Z2P5	Cordon-bleu protein-like 1	COBLL1	tr|B7Z2P5|B7Z2P5_HUMAN cDNA FLJ56478, highly similar to Homo sapiens COBL-like 1 (COBLL1), mRNA OS=Homo sapiens OX=9606 PE=2 SV=1;tr|A0A0D9SG04|A0A0D9SG04_HUMAN Cordon-bleu protein-like 1 OS=Homo sapiens OX=9606 GN=COBLL1 PE=1 SV=2;sp|Q53SF7|COBL1_HUMAN Co	S	981	___1	0.999986	-0.263264	0.00808729	-0.290667	0.0044458	14.9755	14.9311	14.8424	15.1352	15.3309	15.0728	14.6037	14.3756	14.4127	14.8122	14.6718	14.78
P02686	Myelin basic protein	MBP	sp|P02686|MBP_HUMAN Myelin basic protein OS=Homo sapiens OX=9606 GN=MBP PE=1 SV=3;tr|J3KS94|J3KS94_HUMAN Myelin basic protein (Fragment) OS=Homo sapiens OX=9606 GN=MBP PE=1 SV=1;tr|J3QQK6|J3QQK6_HUMAN Myelin basic protein OS=Homo sapiens OX=9606 GN=MBP PE=	S	96	___1	1	-0.254007	0.00393305	-0.363461	0.000286032	14.9507	14.9835	15.1021	15.1529	15.2537	15.3916	14.9508	14.9875	14.8877	15.2502	15.2834	15.3828
Q15751	Probable E3 ubiquitin-protein ligase HERC1	HERC1	sp|Q15751|HERC1_HUMAN Probable E3 ubiquitin-protein ligase HERC1 OS=Homo sapiens OX=9606 GN=HERC1 PE=1 SV=2;tr|A0A024R5W0|A0A024R5W0_HUMAN Hect (Homologous to the E6-AP (UBE3A) carboxyl terminus) domain and RCC1 (CHC1)-like domain (RLD) 1, isoform CRA_b OS	S	1491	___1	0.860678	-0.252523	0.00472635	-0.40155	0.000151205	13.9229	13.8982	14.0869	14.144	14.266	14.2556	13.9637	14.0743	13.8546	14.3832	14.3059	14.4082
E7EVA0	Microtubule-associated protein;Microtubule-associated protein 4	MAP4;DKFZp547H1810	tr|E7EVA0|E7EVA0_HUMAN Microtubule-associated protein OS=Homo sapiens OX=9606 GN=MAP4 PE=1 SV=1;sp|P27816|MAP4_HUMAN Microtubule-associated protein 4 OS=Homo sapiens OX=9606 GN=MAP4 PE=1 SV=3;tr|A0A024R2V0|A0A024R2V0_HUMAN Microtubule-associated protein OS	S	2145	___1	0.887887	-0.754109	0.000101327	-0.329663	0.0263137	10.3678	10.541	10.2938	10.9273	11.3939	11.1437	10.53	10.8673	10.8695	11.0102	11.0046	11.241
P17858	ATP-dependent 6-phosphofructokinase, liver type	PFKL	sp|P17858|PFKAL_HUMAN ATP-dependent 6-phosphofructokinase, liver type OS=Homo sapiens OX=9606 GN=PFKL PE=1 SV=6;tr|Q7L2M7|Q7L2M7_HUMAN PFKL protein (Fragment) OS=Homo sapiens OX=9606 GN=PFKL PE=2 SV=2;tr|Q9BSP4|Q9BSP4_HUMAN PFKL protein (Fragment) OS=Homo	S	775	___1	0.938656	-0.743657	0.00789051	-0.588694	0.0265157	10.3301	10.0156	9.81823	10.5104	11.0789	10.8056	10.632	10.6438	9.85271	11.0304	10.6484	11.2158
Q9H788	SH2 domain-containing protein 4A	SH2D4A	sp|Q9H788|SH24A_HUMAN SH2 domain-containing protein 4A OS=Homo sapiens OX=9606 GN=SH2D4A PE=1 SV=1	S	261	___1	1	-0.694987	0.00319653	-0.362236	0.0773598	11.1646	11.709	11.4815	11.7847	12.3995	12.256	11.884	11.7925	11.426	12.2294	11.8304	12.1294
Q5JSH3	WD repeat-containing protein 44	WDR44;DKFZp761M142	sp|Q5JSH3|WDR44_HUMAN WD repeat-containing protein 44 OS=Homo sapiens OX=9606 GN=WDR44 PE=1 SV=1;tr|Q8N397|Q8N397_HUMAN WD repeat-containing protein 44 (Fragment) OS=Homo sapiens OX=9606 GN=DKFZp761M142 PE=2 SV=1;tr|H7BY83|H7BY83_HUMAN WD repeat-containing	S	262	___1	1	-0.667212	0.00199319	-0.512233	0.0103862	12.8604	12.8588	12.5955	13.0394	13.8348	13.4421	12.9576	12.9206	12.8064	13.5888	13.2198	13.4126
Q8IVT5;Q6VAB6	Kinase suppressor of Ras 1;Kinase suppressor of Ras 2	KSR1;KSR2	sp|Q8IVT5|KSR1_HUMAN Kinase suppressor of Ras 1 OS=Homo sapiens OX=9606 GN=KSR1 PE=1 SV=3;tr|A8MY87|A8MY87_HUMAN Kinase suppressor of Ras 1 (Fragment) OS=Homo sapiens OX=9606 GN=KSR1 PE=1 SV=2;tr|A0A2R8Y4X0|A0A2R8Y4X0_HUMAN Kinase suppressor of Ras 1 OS=Ho	S	888;939	___1	1	-0.55046	0.00121741	0.0317084	0.809468	9.63361	9.68267	10.1267	10.3643	10.3802	10.3499	10.1894	10.2793	9.8635	10.0561	10.0317	10.1493
A0A024RAJ8;B7Z881	Ras GTPase-activating-like protein IQGAP2	IQGAP2	tr|A0A024RAJ8|A0A024RAJ8_HUMAN IQ motif containing GTPase activating protein 2, isoform CRA_b OS=Homo sapiens OX=9606 GN=IQGAP2 PE=4 SV=1;sp|Q13576|IQGA2_HUMAN Ras GTPase-activating-like protein IQGAP2 OS=Homo sapiens OX=9606 GN=IQGAP2 PE=1 SV=4;tr|F5H7S7|	S	1461;751	___1	1	-0.534843	0.00200122	-0.206303	0.150812	13.0582	13.0138	12.8964	13.3112	13.8596	13.4021	12.6564	12.7045	12.5061	12.8778	12.6258	12.9824
Q9NQX3	Gephyrin;Molybdopterin adenylyltransferase;Molybdopterin molybdenumtransferase	GPHN	sp|Q9NQX3|GEPH_HUMAN Gephyrin OS=Homo sapiens OX=9606 GN=GPHN PE=1 SV=1;tr|B2RDJ7|B2RDJ7_HUMAN Molybdopterin molybdenumtransferase OS=Homo sapiens OX=9606 PE=2 SV=1;tr|F5H039|F5H039_HUMAN Molybdopterin molybdenumtransferase OS=Homo sapiens OX=9606 GN=GPHN	S	305	___1	0.984705	-0.530748	0.00573801	-0.283152	0.0964291	11.6348	11.9514	11.9908	12.1915	12.7982	12.1795	11.7452	11.9402	11.688	12.037	11.9901	12.1957
Q9Y624	Junctional adhesion molecule A	F11R	sp|Q9Y624|JAM1_HUMAN Junctional adhesion molecule A OS=Homo sapiens OX=9606 GN=F11R PE=1 SV=1;tr|D3DVF0|D3DVF0_HUMAN Junctional adhesion molecule 1 OS=Homo sapiens OX=9606 GN=F11R PE=3 SV=1;tr|Q6FIB4|Q6FIB4_HUMAN Junctional adhesion molecule 1 OS=Homo sapi	S	284	___2	0.999997	-0.519458	0.00268314	-0.312125	0.0414854	14.291	14.5145	14.6567	14.722	15.3209	14.9777	14.2665	14.2896	14.1097	14.5239	14.4497	14.6285
Q9NYM9	BET1-like protein	BET1L	sp|Q9NYM9|BET1L_HUMAN BET1-like protein OS=Homo sapiens OX=9606 GN=BET1L PE=1 SV=1;tr|H7BXT7|H7BXT7_HUMAN BET1-like protein OS=Homo sapiens OX=9606 GN=BET1L PE=1 SV=1;tr|A0A0C4DH16|A0A0C4DH16_HUMAN BET1-like protein OS=Homo sapiens OX=9606 GN=BET1L PE=1 SV	S	37	___1	1	-0.497965	0.000229022	-0.228441	0.0325984	10.9689	10.9871	10.8654	11.2765	11.6158	11.423	11.1192	10.842	11.0103	11.117	11.2645	11.2753
Q6NX51	Exocyst complex component 4	EXOC4	tr|Q6NX51|Q6NX51_HUMAN Exocyst complex component Sec8 OS=Homo sapiens OX=9606 GN=EXOC4 PE=2 SV=1;sp|Q96A65|EXOC4_HUMAN Exocyst complex component 4 OS=Homo sapiens OX=9606 GN=EXOC4 PE=1 SV=1;tr|Q8TAR2|Q8TAR2_HUMAN Exocyst complex component Sec8 OS=Homo sapi	S	32	___1	0.855673	-0.486097	6.52815e-05	-0.239793	0.0111353	13.674	13.744	13.7509	14.1301	14.3853	14.1118	13.8314	13.9602	13.7419	14.0467	14.0745	14.1317
Q9NRY4	Rho GTPase-activating protein 35	ARHGAP35	sp|Q9NRY4|RHG35_HUMAN Rho GTPase-activating protein 35 OS=Homo sapiens OX=9606 GN=ARHGAP35 PE=1 SV=3;tr|A0A2X0SFV3|A0A2X0SFV3_HUMAN ARHGAP35 (Fragment) OS=Homo sapiens OX=9606 GN=ARHGAP35 PE=4 SV=1;tr|B4DPI8|B4DPI8_HUMAN cDNA FLJ56603, highly similar to Gl	S	1150	___1	0.998516	-0.467181	0.00282525	-0.319467	0.0243689	12.2053	12.4202	12.4985	12.5885	13.1364	12.8006	12.5764	12.7074	12.6335	12.9119	12.8881	13.0758
P20813	Cytochrome P450 2B6	CYP2B6;CYP2B;CYP2B7	sp|P20813|CP2B6_HUMAN Cytochrome P450 2B6 OS=Homo sapiens OX=9606 GN=CYP2B6 PE=1 SV=1;tr|Q6NWU2|Q6NWU2_HUMAN Cytochrome P450, family 2, subfamily B, polypeptide 6 OS=Homo sapiens OX=9606 GN=CYP2B6 PE=2 SV=1;tr|Q6NWU1|Q6NWU1_HUMAN Cytochrome P450, family 2,	S	128	___1	0.997714	-0.460939	0.00144842	0.0786756	0.489715	10.573	10.6217	10.9445	11.2548	11.2787	10.9885	10.4816	10.471	10.5264	10.3211	10.3394	10.5825
O94763	Unconventional prefoldin RPB5 interactor 1	URI1;C19orf2	sp|O94763|RMP_HUMAN Unconventional prefoldin RPB5 interactor 1 OS=Homo sapiens OX=9606 GN=URI1 PE=1 SV=3;tr|I3L280|I3L280_HUMAN Unconventional prefoldin RPB5 interactor 1 (Fragment) OS=Homo sapiens OX=9606 GN=URI1 PE=1 SV=1;tr|Q96C15|Q96C15_HUMAN C19orf2 p	S	442	___1	0.873228	-0.448958	0.00186475	-0.203134	0.0943534	13.3544	13.0165	13.4569	13.7518	13.8807	13.5422	13.4951	13.479	13.3534	13.6419	13.5977	13.6973
Q96A57	Transmembrane protein 230	TMEM230	sp|Q96A57|TM230_HUMAN Transmembrane protein 230 OS=Homo sapiens OX=9606 GN=TMEM230 PE=1 SV=1;tr|Q5JWB9|Q5JWB9_HUMAN Transmembrane protein 230 (Fragment) OS=Homo sapiens OX=9606 GN=TMEM230 PE=1 SV=1;tr|A0A087WTT2|A0A087WTT2_HUMAN Transmembrane protein 230 O	S	24	___1	0.968791	-0.444965	7.12148e-05	-0.239221	0.00722361	16.355	16.3801	16.5782	16.7523	16.9478	16.9481	16.4641	16.4715	16.3748	16.6435	16.6883	16.6962
Q09666	Neuroblast differentiation-associated protein AHNAK	AHNAK	sp|Q09666|AHNK_HUMAN Neuroblast differentiation-associated protein AHNAK OS=Homo sapiens OX=9606 GN=AHNAK PE=1 SV=2;tr|B4DTV0|B4DTV0_HUMAN cDNA FLJ57801, highly similar to Homo sapiens AHNAK nucleoprotein (desmoyokin) (AHNAK), transcript variant 1, mRNA (F	S	1010	___1	0.996054	-0.437488	0.00848267	-0.406172	0.0127987	13.7123	14.0035	13.9122	14.0543	14.5014	14.3848	13.8635	14.2285	13.8745	14.2778	14.3244	14.5828
Q5VU21;Q8NC51	Plasminogen activator inhibitor 1 RNA-binding protein	DKFZp686P17171;SERBP1	tr|Q5VU21|Q5VU21_HUMAN PAI-1 mRNA-binding protein variant OS=Homo sapiens OX=9606 PE=2 SV=1;tr|Q63HR1|Q63HR1_HUMAN Uncharacterized protein DKFZp686P17171 OS=Homo sapiens OX=9606 GN=DKFZp686P17171 PE=2 SV=1;tr|D3DQ69|D3DQ69_HUMAN SERPINE1 mRNA binding prote	S	309;330	___1	1	-0.421468	0.00615952	-0.318879	0.0269289	15.4932	15.3378	15.3533	15.5915	16.1754	15.6818	15.4305	15.4411	15.311	15.7686	15.6103	15.7604
O75387	Large neutral amino acids transporter small subunit 3	SLC43A1	sp|O75387|LAT3_HUMAN Large neutral amino acids transporter small subunit 3 OS=Homo sapiens OX=9606 GN=SLC43A1 PE=1 SV=1;tr|B3KNL1|B3KNL1_HUMAN cDNA FLJ14826 fis, clone OVARC1000850, highly similar to Large neutral amino acids transporter small subunit 3 OS	S	262	___1	0.95708	-0.417058	0.00313063	-0.169171	0.156758	12.6568	12.9301	12.9949	13.1876	13.3863	13.259	12.7411	12.8623	12.6968	12.8144	12.8217	13.1715
Q9UBM7	7-dehydrocholesterol reductase	DHCR7	sp|Q9UBM7|DHCR7_HUMAN 7-dehydrocholesterol reductase OS=Homo sapiens OX=9606 GN=DHCR7 PE=1 SV=1;tr|A0A024R5F7|A0A024R5F7_HUMAN 7-dehydrocholesterol reductase isoform 1 OS=Homo sapiens OX=9606 GN=DHCR7 PE=2 SV=1;tr|A0A1Y1B909|A0A1Y1B909_HUMAN 7-dehydrochole	S	14	___1	1	-0.414813	0.000266485	-0.0682401	0.40906	17.2996	17.3905	17.6153	17.9446	17.7388	17.8665	17.5431	17.4906	17.5576	17.5837	17.6398	17.5725
Q8N7R7	Cyclin-Y-like protein 1	CCNYL1	sp|Q8N7R7|CCYL1_HUMAN Cyclin-Y-like protein 1 OS=Homo sapiens OX=9606 GN=CCNYL1 PE=1 SV=2;tr|H7BZD2|H7BZD2_HUMAN Cyclin-Y-like protein 1 (Fragment) OS=Homo sapiens OX=9606 GN=CCNYL1 PE=1 SV=1	S	112	___1	0.996773	-0.406085	0.006577	0.145257	0.259147	10.422	10.3475	10.5557	10.97	10.6742	10.8992	11.4116	11.0191	11.233	10.8266	11.141	11.2602
Q9NQ55	Suppressor of SWI4 1 homolog	PPAN;PPAN-P2RY11	sp|Q9NQ55|SSF1_HUMAN Suppressor of SWI4 1 homolog OS=Homo sapiens OX=9606 GN=PPAN PE=2 SV=1;tr|A8MV53|A8MV53_HUMAN HCG2033702, isoform CRA_a OS=Homo sapiens OX=9606 GN=PPAN PE=1 SV=1;tr|A0A0A6YYI3|A0A0A6YYI3_HUMAN Protein PPAN-P2RY11 OS=Homo sapiens OX=960	S	238	___1	0.979597	-0.379429	0.00279537	0.18673	0.0873044	10.8934	10.6644	10.888	11.0532	11.2058	11.325	10.9961	11.2694	11.1237	10.8334	11.0812	10.9144
Q17RC7	Exocyst complex component 3-like protein 4	EXOC3L4	sp|Q17RC7|EX3L4_HUMAN Exocyst complex component 3-like protein 4 OS=Homo sapiens OX=9606 GN=EXOC3L4 PE=1 SV=2;tr|H0YNV0|H0YNV0_HUMAN Exocyst complex component 3-like protein 4 (Fragment) OS=Homo sapiens OX=9606 GN=EXOC3L4 PE=1 SV=1	S	79	___1	0.935416	-0.360645	6.7156e-05	-0.106702	0.096658	13.513	13.5711	13.6573	13.8418	14.0027	13.9789	12.9793	13.0259	13.0105	13.0927	13.0784	13.1647
P20020	Plasma membrane calcium-transporting ATPase 1;Calcium-transporting ATPase	ATP2B1	sp|P20020|AT2B1_HUMAN Plasma membrane calcium-transporting ATPase 1 OS=Homo sapiens OX=9606 GN=ATP2B1 PE=1 SV=4;tr|A0A024RBC7|A0A024RBC7_HUMAN Calcium-transporting ATPase OS=Homo sapiens OX=9606 GN=ATP2B1 PE=3 SV=1;tr|A0A0U1RQU3|A0A0U1RQU3_HUMAN Plasma mem	S	1177	___1	0.840199	-0.356045	0.00087561	0.0522352	0.52417	10.7092	11.0166	10.9901	11.2791	11.2993	11.2057	10.9898	10.9458	11.1002	10.9598	10.917	11.0023
O76024	Wolframin	WFS1	sp|O76024|WFS1_HUMAN Wolframin OS=Homo sapiens OX=9606 GN=WFS1 PE=1 SV=2;tr|A0A669KBF0|A0A669KBF0_HUMAN Wolframin (Fragment) OS=Homo sapiens OX=9606 GN=WFS1 PE=1 SV=1;tr|H0Y9G5|H0Y9G5_HUMAN Wolframin OS=Homo sapiens OX=9606 GN=WFS1 PE=1 SV=2;tr|A0A0S2Z4V6|	S	235	___1	0.878165	-0.350095	0.00176876	-0.181637	0.0579543	10.5415	10.3332	10.4743	10.6322	10.8531	10.9139	10.2762	10.38	10.3939	10.558	10.4141	10.623
Q92521	GPI mannosyltransferase 3	PIGB	sp|Q92521|PIGB_HUMAN GPI mannosyltransferase 3 OS=Homo sapiens OX=9606 GN=PIGB PE=1 SV=1;tr|H3BRK6|H3BRK6_HUMAN GPI mannosyltransferase 3 OS=Homo sapiens OX=9606 GN=PIGB PE=1 SV=1;tr|H3BQU3|H3BQU3_HUMAN GPI mannosyltransferase 3 OS=Homo sapiens OX=9606 GN=	S	39	___1	0.958155	-0.349506	0.000496958	-0.170252	0.038001	15.2326	15.1105	15.2414	15.4395	15.6048	15.5888	15.3469	15.3855	15.1888	15.45	15.5651	15.4167
A0A669KB05	Catenin delta-1	CTNND1;DKFZp781O2021	tr|A0A669KB05|A0A669KB05_HUMAN Catenin delta-1 OS=Homo sapiens OX=9606 GN=CTNND1 PE=1 SV=1;tr|A0A669KB62|A0A669KB62_HUMAN Catenin delta-1 OS=Homo sapiens OX=9606 GN=CTNND1 PE=1 SV=1;sp|O60716|CTND1_HUMAN Catenin delta-1 OS=Homo sapiens OX=9606 GN=CTNND1 PE	S	244	___2	1	-0.345818	0.00389266	-0.176647	0.0910452	11.3888	11.6439	11.5812	12.0101	11.7166	11.9247	11.9435	11.9695	11.9095	11.9676	12.2651	12.1198
A0A669KB05	Catenin delta-1	CTNND1;DKFZp781O2021	tr|A0A669KB05|A0A669KB05_HUMAN Catenin delta-1 OS=Homo sapiens OX=9606 GN=CTNND1 PE=1 SV=1;tr|A0A669KB62|A0A669KB62_HUMAN Catenin delta-1 OS=Homo sapiens OX=9606 GN=CTNND1 PE=1 SV=1;sp|O60716|CTND1_HUMAN Catenin delta-1 OS=Homo sapiens OX=9606 GN=CTNND1 PE	S	245	___2	1	-0.345818	0.00389266	-0.176647	0.0910452	11.3888	11.6439	11.5812	12.0101	11.7166	11.9247	11.9435	11.9695	11.9095	11.9676	12.2651	12.1198
O94887	FERM, RhoGEF and pleckstrin domain-containing protein 2	FARP2	sp|O94887|FARP2_HUMAN FERM, ARHGEF and pleckstrin domain-containing protein 2 OS=Homo sapiens OX=9606 GN=FARP2 PE=1 SV=3;tr|A0A2X0SSL3|A0A2X0SSL3_HUMAN FARP2 (Fragment) OS=Homo sapiens OX=9606 GN=FARP2 PE=4 SV=1	S	480	___2	0.765186	-0.336435	0.00109191	-0.033465	0.673448	11.7748	11.4956	11.5831	11.9725	11.9165	11.9738	12.3539	12.3914	12.1714	12.3816	12.3078	12.3276
Q14160	Protein scribble homolog	SCRIB	sp|Q14160|SCRIB_HUMAN Protein scribble homolog OS=Homo sapiens OX=9606 GN=SCRIB PE=1 SV=4;tr|A0A0G2JNZ2|A0A0G2JNZ2_HUMAN Protein scribble homolog OS=Homo sapiens OX=9606 GN=SCRIB PE=1 SV=1;tr|A0A0G2JMS7|A0A0G2JMS7_HUMAN Protein scribble homolog OS=Homo sap	S	1508	___1	1	-0.334575	0.00301232	-0.082263	0.374345	13.7799	13.9245	14.036	14.0853	14.3364	14.3224	14.1473	14.0619	14.0448	14.0331	14.2184	14.2493
A0A2H4Y9B2	Anoctamin	ANO1	tr|A0A2H4Y9B2|A0A2H4Y9B2_HUMAN Anoctamin OS=Homo sapiens OX=9606 GN=ANO1 PE=2 SV=1;tr|H0YDD9|H0YDD9_HUMAN Anoctamin (Fragment) OS=Homo sapiens OX=9606 GN=ANO1 PE=1 SV=1	S	317	___1	0.999998	-0.327283	0.000609714	-0.199559	0.0150415	13.6514	13.6477	13.7932	14.095	13.9849	13.9943	13.5864	13.4564	13.6091	13.6389	13.829	13.7826
O00515	Ladinin-1	LAD1;DKFZp686M21196	sp|O00515|LAD1_HUMAN Ladinin-1 OS=Homo sapiens OX=9606 GN=LAD1 PE=1 SV=2;tr|Q63HQ8|Q63HQ8_HUMAN Ladinin-1 OS=Homo sapiens OX=9606 GN=DKFZp686M21196 PE=2 SV=1;tr|E9PDI4|E9PDI4_HUMAN Ladinin-1 OS=Homo sapiens OX=9606 GN=LAD1 PE=1 SV=1;tr|Q6IPJ9|Q6IPJ9_HUMAN	S	394	___1	0.992272	-0.324973	0.00564625	-0.241028	0.0276174	17.563	17.8022	17.676	17.8338	18.1597	18.0226	17.6961	17.5759	17.4589	17.8385	17.7206	17.8948
H0Y948;J3KN01	Afadin	MLLT4	tr|H0Y948|H0Y948_HUMAN Afadin (Fragment) OS=Homo sapiens OX=9606 GN=AFDN PE=1 SV=1;tr|J3KN01|J3KN01_HUMAN Afadin OS=Homo sapiens OX=9606 GN=AFDN PE=1 SV=1;sp|P55196|AFAD_HUMAN Afadin OS=Homo sapiens OX=9606 GN=AFDN PE=1 SV=3;tr|G1UI22|G1UI22_HUMAN Afadin O	T	182;1822	___1	1	-0.324151	0.00487265	-0.210038	0.0443884	11.9273	12.2649	12.3053	12.5135	12.4724	12.4841	12.5187	12.6887	12.4549	12.7997	12.7421	12.7506
P25054	Adenomatous polyposis coli protein	APC;APC variant protein	sp|P25054|APC_HUMAN Adenomatous polyposis coli protein OS=Homo sapiens OX=9606 GN=APC PE=1 SV=2;tr|A0A224ANK2|A0A224ANK2_HUMAN Adenomatous polyposis coli protein isoform b OS=Homo sapiens OX=9606 GN=APC PE=2 SV=1;tr|Q4LE70|Q4LE70_HUMAN APC variant protein	S	780	___1	1	-0.321102	0.00078639	-0.125426	0.102831	12.0605	12.1465	12.2171	12.4509	12.5214	12.4152	12.2312	12.4079	12.3399	12.4388	12.3522	12.5643
O75569	Interferon-inducible double-stranded RNA-dependent protein kinase activator A	PRKRA	sp|O75569|PRKRA_HUMAN Interferon-inducible double-stranded RNA-dependent protein kinase activator A OS=Homo sapiens OX=9606 GN=PRKRA PE=1 SV=1;tr|A0A7I2V332|A0A7I2V332_HUMAN Interferon-inducible double-stranded RNA-dependent protein kinase activator A OS=H	S	18	___1	0.96124	-0.3176	0.00928065	-0.312636	0.010138	15.2466	15.0683	15.0324	15.2751	15.6579	15.3671	15.1457	15.0444	15.0075	15.4943	15.2507	15.3904
Q9UJU6	Drebrin-like protein	DBNL	sp|Q9UJU6|DBNL_HUMAN Drebrin-like protein OS=Homo sapiens OX=9606 GN=DBNL PE=1 SV=1;tr|B4DDD6|B4DDD6_HUMAN Drebrin-like protein OS=Homo sapiens OX=9606 GN=DBNL PE=1 SV=1;tr|Q59FH4|Q59FH4_HUMAN Drebrin-like protein variant (Fragment) OS=Homo sapiens OX=9606	S	269	___1	0.868539	-0.315396	0.00918349	-0.307941	0.0104992	14.6395	14.6745	14.7654	14.7388	15.2149	15.0719	14.4813	14.4269	14.3233	14.7034	14.6925	14.7595
P56937	3-keto-steroid reductase	HSD17B7;hCG_2024989	sp|P56937|DHB7_HUMAN 3-keto-steroid reductase/17-beta-hydroxysteroid dehydrogenase 7 OS=Homo sapiens OX=9606 GN=HSD17B7 PE=1 SV=1;tr|A0A024R913|A0A024R913_HUMAN 3-keto-steroid reductase OS=Homo sapiens OX=9606 GN=hCG_2024989 PE=3 SV=1;tr|Q5MGS6|Q5MGS6_HUMA	S	177	___1	0.972604	-0.310383	0.00747412	0.200502	0.0589156	12.1048	12.3265	12.4308	12.5728	12.5107	12.7099	11.9782	11.9527	12.1824	11.7286	11.9117	11.8715
Q8N5D0	WD and tetratricopeptide repeats protein 1	WDTC1	sp|Q8N5D0|WDTC1_HUMAN WD and tetratricopeptide repeats protein 1 OS=Homo sapiens OX=9606 GN=WDTC1 PE=1 SV=2	S	511	___1	0.931504	-0.305109	0.00195416	0.0840016	0.292622	12.7197	12.6463	12.5459	12.8365	13.1139	12.8769	13.0519	13.0974	13.1573	13.0594	13.0292	12.966
B7Z3D7;C9JI79		SORBS2	tr|B7Z3D7|B7Z3D7_HUMAN cDNA FLJ55213, highly similar to Rattus norvegicus Arg/Abl-interacting protein ArgBP2 (Argbp2), mRNA OS=Homo sapiens OX=9606 PE=2 SV=1;tr|C9J9D3|C9J9D3_HUMAN Sorbin and SH3 domain-containing protein 2 (Fragment) OS=Homo sapiens OX=96	S	13;13	___1	0.961634	-0.298208	0.00121027	-0.224989	0.00769813	15.287	15.278	15.3546	15.4736	15.7376	15.603	15.4532	15.5248	15.3877	15.7394	15.6271	15.6743
Q8IWB9	Testis-expressed sequence 2 protein	TEX2	sp|Q8IWB9|TEX2_HUMAN Testis-expressed protein 2 OS=Homo sapiens OX=9606 GN=TEX2 PE=1 SV=2;tr|A0A087WVA8|A0A087WVA8_HUMAN Testis-expressed protein 2 OS=Homo sapiens OX=9606 GN=TEX2 PE=1 SV=1	S	196	___1	0.880986	-0.297734	0.000817556	-0.128218	0.0768525	11.5442	11.3481	11.3014	11.6993	11.6582	11.7295	11.2363	11.3288	11.2621	11.3834	11.463	11.3655
O95342	Bile salt export pump	ABCB11	sp|O95342|ABCBB_HUMAN Bile salt export pump OS=Homo sapiens OX=9606 GN=ABCB11 PE=1 SV=2;tr|B4DYQ0|B4DYQ0_HUMAN Bile salt export pump OS=Homo sapiens OX=9606 PE=2 SV=1;tr|A0A3B3IS78|A0A3B3IS78_HUMAN Bile salt export pump (Fragment) OS=Homo sapiens OX=9606 G	S	686	___1	0.941852	-0.294556	0.00190122	-0.0342892	0.648277	14.098	14.0076	14.12	14.5337	14.2718	14.3038	13.8299	13.6834	13.7284	13.7844	13.8232	13.7369
P28290	Sperm-specific antigen 2	SSFA2	sp|P28290|ITPI2_HUMAN Protein ITPRID2 OS=Homo sapiens OX=9606 GN=ITPRID2 PE=1 SV=3;tr|E9PHV5|E9PHV5_HUMAN Protein ITPRID2 OS=Homo sapiens OX=9606 GN=ITPRID2 PE=1 SV=1;tr|B4E2E5|B4E2E5_HUMAN cDNA FLJ56289, highly similar to Homo sapiens sperm specific antig	S	644	___2	1	-0.292886	0.00847569	-0.110208	0.25571	13.9451	13.8931	13.9644	14.2346	14.4103	14.0364	13.8577	13.7283	13.6858	13.9609	13.7376	13.9039
Q9C0H9	SRC kinase signaling inhibitor 1	SRCIN1	sp|Q9C0H9|SRCN1_HUMAN SRC kinase signaling inhibitor 1 OS=Homo sapiens OX=9606 GN=SRCIN1 PE=1 SV=4;tr|A0A087X165|A0A087X165_HUMAN SRC kinase-signaling inhibitor 1 OS=Homo sapiens OX=9606 GN=SRCIN1 PE=1 SV=1;tr|B4DHC2|B4DHC2_HUMAN cDNA FLJ56434, highly simi	S	165	___1	1	-0.288894	0.00962365	-0.225108	0.0332245	12.3992	12.3279	12.236	12.4705	12.8087	12.5505	11.7979	11.9001	11.7498	12.1006	11.8992	12.1234
Q13557	Calcium/calmodulin-dependent protein kinase type II subunit delta	CAMK2D	sp|Q13557|KCC2D_HUMAN Calcium/calmodulin-dependent protein kinase type II subunit delta OS=Homo sapiens OX=9606 GN=CAMK2D PE=1 SV=3;tr|D6R938|D6R938_HUMAN Calcium/calmodulin-dependent protein kinase OS=Homo sapiens OX=9606 GN=CAMK2D PE=1 SV=1;tr|E9PF82|E9P	S	330	___1	0.89118	-0.28176	0.0061403	-0.102776	0.245132	15.2722	14.9256	15.1453	15.3448	15.4771	15.3666	15.1046	15.2343	15.2337	15.365	15.2375	15.2785
Q8TEQ0	Sorting nexin-29	SNX29	sp|Q8TEQ0|SNX29_HUMAN Sorting nexin-29 OS=Homo sapiens OX=9606 GN=SNX29 PE=1 SV=3	S	268	___1	0.999233	-0.277584	0.00520007	-0.225787	0.016613	13.3864	13.3819	13.4647	13.5032	13.8217	13.7409	13.3186	13.2868	13.4288	13.5583	13.5022	13.6511
Q7RTP6	Protein-methionine sulfoxide oxidase MICAL3	MICAL3	sp|Q7RTP6|MICA3_HUMAN [F-actin]-monooxygenase MICAL3 OS=Homo sapiens OX=9606 GN=MICAL3 PE=1 SV=2;tr|J3QR21|J3QR21_HUMAN [F-actin]-monooxygenase MICAL3 (Fragment) OS=Homo sapiens OX=9606 GN=MICAL3 PE=1 SV=1;tr|J3QLA3|J3QLA3_HUMAN [F-actin]-monooxygenase MIC	S	1134	___1	1	-0.277038	0.0048264	0.150357	0.319563	13.2791	13.0903	13.0407	13.4305	13.4086	13.402	11.8559	11.6955	11.6632	11.289	11.6525	11.822
Q9H6L5	Protein FAM134B	FAM134B	sp|Q9H6L5|RETR1_HUMAN Reticulophagy regulator 1 OS=Homo sapiens OX=9606 GN=RETREG1 PE=1 SV=1	S	281	___1	0.775259	-0.276174	0.00350168	0.191301	0.0266946	12.1246	12.2457	12.2604	12.6107	12.4513	12.3972	12.3499	12.3555	12.2503	12.1573	12.0034	12.2211
Q9Y2W1	Thyroid hormone receptor-associated protein 3	THRAP3	sp|Q9Y2W1|TR150_HUMAN Thyroid hormone receptor-associated protein 3 OS=Homo sapiens OX=9606 GN=THRAP3 PE=1 SV=2;tr|A0A3B3ITZ9|A0A3B3ITZ9_HUMAN Thyroid hormone receptor-associated protein 3 OS=Homo sapiens OX=9606 GN=THRAP3 PE=1 SV=1	S	575	___1	1	-0.274296	0.0055313	0.0672578	0.419148	14.6481	14.857	14.8186	15.1121	15.074	14.9605	14.7864	14.7129	14.9078	14.6897	14.654	14.8617
B7Z3D7;O94875;H7BXR3	Sorbin and SH3 domain-containing protein 2	SORBS2	tr|B7Z3D7|B7Z3D7_HUMAN cDNA FLJ55213, highly similar to Rattus norvegicus Arg/Abl-interacting protein ArgBP2 (Argbp2), mRNA OS=Homo sapiens OX=9606 PE=2 SV=1;sp|O94875|SRBS2_HUMAN Sorbin and SH3 domain-containing protein 2 OS=Homo sapiens OX=9606 GN=SORBS2	S	322;259;377	___1	1	-0.274236	0.00183664	-0.208816	0.0101846	16.1202	16.1751	16.1076	16.3093	16.5641	16.3523	16.3752	16.4376	16.4573	16.6081	16.5905	16.6979
Q9H2M3	S-methylmethionine--homocysteine S-methyltransferase BHMT2	BHMT2	sp|Q9H2M3|BHMT2_HUMAN S-methylmethionine--homocysteine S-methyltransferase BHMT2 OS=Homo sapiens OX=9606 GN=BHMT2 PE=1 SV=1;tr|A0A024RAQ0|A0A024RAQ0_HUMAN Betaine-homocysteine methyltransferase 2, isoform CRA_c OS=Homo sapiens OX=9606 GN=BHMT2 PE=4 SV=1	S	321	___1	0.999901	-0.267799	0.00272405	-0.0660686	0.365813	12.1636	12.1291	12.2911	12.531	12.427	12.4291	12.6024	12.4328	12.4898	12.4705	12.6639	12.5888
Q9NWW5	Ceroid-lipofuscinosis neuronal protein 6	CLN6	sp|Q9NWW5|CLN6_HUMAN Ceroid-lipofuscinosis neuronal protein 6 OS=Homo sapiens OX=9606 GN=CLN6 PE=1 SV=1;tr|A0A1B0GU90|A0A1B0GU90_HUMAN Ceroid-lipofuscinosis neuronal protein 6 (Fragment) OS=Homo sapiens OX=9606 GN=CLN6 PE=4 SV=1;tr|A0A1B0GW73|A0A1B0GW73_HU	S	31	___1	0.998466	-0.26276	0.000368526	-0.158396	0.0113812	15.6793	15.6963	15.7632	15.9916	16.0318	15.9036	15.6497	15.5925	15.6631	15.8338	15.797	15.7496
O95425	Supervillin	SVIL	sp|O95425|SVIL_HUMAN Supervillin OS=Homo sapiens OX=9606 GN=SVIL PE=1 SV=2;tr|A0A6I8PIX7|A0A6I8PIX7_HUMAN Supervillin OS=Homo sapiens OX=9606 GN=SVIL PE=1 SV=1	S	707	___1	1	-0.252588	0.00774812	-0.188584	0.0339249	16.1659	16.1757	16.0675	16.2101	16.5609	16.3959	15.8696	15.8596	15.8159	16.0117	16.0031	16.0961
Q9ULD2	Microtubule-associated tumor suppressor 1	MTUS1	sp|Q9ULD2|MTUS1_HUMAN Microtubule-associated tumor suppressor 1 OS=Homo sapiens OX=9606 GN=MTUS1 PE=1 SV=2;tr|B4E246|B4E246_HUMAN cDNA FLJ53273, highly similar to Homo sapiens mitochondrial tumor suppressor 1 (MTUS1), transcript variant 2, mRNA OS=Homo sap	S	1203	___1	0.799478	-0.252296	0.00969784	0.0657146	0.435026	12.1665	12.463	12.1947	12.5219	12.6006	12.4587	12.4222	12.3987	12.4148	12.4551	12.2591	12.3244
Q9Y3D6	Mitochondrial fission 1 protein	FIS1	sp|Q9Y3D6|FIS1_HUMAN Mitochondrial fission 1 protein OS=Homo sapiens OX=9606 GN=FIS1 PE=1 SV=2	T	100	___2	1	0.627469	0.0128036	0.952123	0.000873062	13.6836	13.3844	12.9803	13.0697	12.8686	12.2276	14.3256	14.3603	14.4872	13.5418	13.2012	13.5738
Q9Y3D6	Mitochondrial fission 1 protein	FIS1	sp|Q9Y3D6|FIS1_HUMAN Mitochondrial fission 1 protein OS=Homo sapiens OX=9606 GN=FIS1 PE=1 SV=2	Y	93	___2	1	0.627469	0.0128036	0.952123	0.000873062	13.6836	13.3844	12.9803	13.0697	12.8686	12.2276	14.3256	14.3603	14.4872	13.5418	13.2012	13.5738
P55795	Heterogeneous nuclear ribonucleoprotein H2	HNRNPH2	sp|P55795|HNRH2_HUMAN Heterogeneous nuclear ribonucleoprotein H2 OS=Homo sapiens OX=9606 GN=HNRNPH2 PE=1 SV=1;tr|A0A384MDT2|A0A384MDT2_HUMAN Epididymis secretory sperm binding protein OS=Homo sapiens OX=9606 PE=2 SV=1;tr|B4DFK9|B4DFK9_HUMAN cDNA FLJ57964,	S	63	___1	0.99966	-0.240303	0.209396	0.911405	0.000345134	9.41205	9.38176	9.12073	9.52255	9.64569	9.4672	9.6956	9.67342	9.82814	9.24668	8.89942	8.31685
Q01105	Protein SET	SET	sp|Q01105|SET_HUMAN Protein SET OS=Homo sapiens OX=9606 GN=SET PE=1 SV=3;tr|Q5VXV3|Q5VXV3_HUMAN SET OS=Homo sapiens OX=9606 GN=SET PE=2 SV=1;tr|A0A0C4DFV9|A0A0C4DFV9_HUMAN Protein SET OS=Homo sapiens OX=9606 GN=SET PE=1 SV=1;tr|B2RCX0|B2RCX0_HUMAN cDNA, FL	S	63	___1	1	0.1991	0.119199	0.877791	1.13077e-05	12.0998	11.8614	11.8524	11.824	11.5292	11.8632	12.6459	12.2284	12.4932	11.4981	11.5774	11.6585
P05023	Sodium/potassium-transporting ATPase subunit alpha-1	ATP1A1	sp|P05023|AT1A1_HUMAN Sodium/potassium-transporting ATPase subunit alpha-1 OS=Homo sapiens OX=9606 GN=ATP1A1 PE=1 SV=1;tr|B7Z3V1|B7Z3V1_HUMAN Sodium/potassium-transporting ATPase subunit alpha (Fragment) OS=Homo sapiens OX=9606 PE=2 SV=1;tr|Q5TC02|Q5TC02_H	Y	55	___1	0.997219	-0.253567	0.171797	0.84103	0.000483551	13.5122	13.8259	13.4451	13.9727	13.7269	13.8443	14.4493	14.0912	14.5024	13.8965	13.4568	13.1664
Q9H7U2			tr|Q9H7U2|Q9H7U2_HUMAN cDNA FLJ14260 fis, clone PLACE1001118, weakly similar to ZINC FINGER PROTEIN 135 OS=Homo sapiens OX=9606 PE=2 SV=1	T	5	___1	1	0.630183	0.0132321	0.833885	0.00243	16.8708	16.566	16.2786	16.3689	15.8814	15.5745	17.4393	17.5191	17.408	16.9749	16.2692	16.6207
Q53GI3	Zinc finger protein 394	ZNF394	sp|Q53GI3|ZN394_HUMAN Zinc finger protein 394 OS=Homo sapiens OX=9606 GN=ZNF394 PE=1 SV=2	S	320	___2	1	0.550974	0.011195	0.818853	0.000846874	16.9787	16.7454	16.494	16.5017	16.2365	15.8269	17.5396	17.5977	17.5156	17.0047	16.4105	16.7812
Q53GI3	Zinc finger protein 394	ZNF394	sp|Q53GI3|ZN394_HUMAN Zinc finger protein 394 OS=Homo sapiens OX=9606 GN=ZNF394 PE=1 SV=2	T	325	___2	1	0.550974	0.011195	0.818853	0.000846874	16.9787	16.7454	16.494	16.5017	16.2365	15.8269	17.5396	17.5977	17.5156	17.0047	16.4105	16.7812
Q4KMP8		KIF6	tr|Q4KMP8|Q4KMP8_HUMAN KIF6 protein OS=Homo sapiens OX=9606 GN=KIF6 PE=2 SV=1;tr|F6VGH2|F6VGH2_HUMAN Kinesin-like protein KIF6 OS=Homo sapiens OX=9606 GN=KIF6 PE=1 SV=2	S	272	___3	0.81312	0.599434	0.0376333	0.804045	0.0088426	16.8874	16.4579	16.0609	16.3979	15.7437	15.4662	17.4354	17.4106	17.2696	16.8697	16.1758	16.658
Q4KMP8		KIF6	tr|Q4KMP8|Q4KMP8_HUMAN KIF6 protein OS=Homo sapiens OX=9606 GN=KIF6 PE=2 SV=1;tr|F6VGH2|F6VGH2_HUMAN Kinesin-like protein KIF6 OS=Homo sapiens OX=9606 GN=KIF6 PE=1 SV=2	T	281	___3	0.994293	0.599434	0.0376333	0.804045	0.0088426	16.8874	16.4579	16.0609	16.3979	15.7437	15.4662	17.4354	17.4106	17.2696	16.8697	16.1758	16.658
P53350	Serine/threonine-protein kinase PLK1;Serine/threonine-protein kinase PLK	PLK1	sp|P53350|PLK1_HUMAN Serine/threonine-protein kinase PLK1 OS=Homo sapiens OX=9606 GN=PLK1 PE=1 SV=1;tr|D3DWF3|D3DWF3_HUMAN Polo-like kinase 1 (Drosophila), isoform CRA_b OS=Homo sapiens OX=9606 GN=PLK1 PE=4 SV=1;tr|B4E083|B4E083_HUMAN Polo kinase OS=Homo s	S	487	___1	0.997742	0.389828	0.110381	0.777164	0.0052009	13.2491	13.0698	12.388	12.9453	12.4448	12.1474	13.771	13.7015	13.6275	13.0396	12.6915	13.0373
Q92466	DNA damage-binding protein 2	DDB2	sp|Q92466|DDB2_HUMAN DNA damage-binding protein 2 OS=Homo sapiens OX=9606 GN=DDB2 PE=1 SV=1;tr|A0A087WTQ7|A0A087WTQ7_HUMAN DNA damage-binding protein 2 OS=Homo sapiens OX=9606 GN=DDB2 PE=1 SV=1;tr|A0A087WV56|A0A087WV56_HUMAN DNA damage-binding protein 2 (F	S	26	___1	1	0.152585	0.134191	0.6868	0.0024032	16.0409	15.8051	15.7173	15.8341	15.5235	15.748	10.6131	10.6706	10.4233	10.3419	9.83289	9.47181
Q92466	DNA damage-binding protein 2	DDB2	sp|Q92466|DDB2_HUMAN DNA damage-binding protein 2 OS=Homo sapiens OX=9606 GN=DDB2 PE=1 SV=1;tr|A0A087WTQ7|A0A087WTQ7_HUMAN DNA damage-binding protein 2 OS=Homo sapiens OX=9606 GN=DDB2 PE=1 SV=1;tr|A0A087WV56|A0A087WV56_HUMAN DNA damage-binding protein 2 (F	S	24	___2	1	0.0520169	0.773588	0.6868	0.0024032	10.3063	10.4606	10.5524	10.5648	10.353	10.2455	10.6131	10.6706	10.4233	10.3419	9.83289	9.47181
Q92466	DNA damage-binding protein 2	DDB2	sp|Q92466|DDB2_HUMAN DNA damage-binding protein 2 OS=Homo sapiens OX=9606 GN=DDB2 PE=1 SV=1;tr|A0A087WTQ7|A0A087WTQ7_HUMAN DNA damage-binding protein 2 OS=Homo sapiens OX=9606 GN=DDB2 PE=1 SV=1;tr|A0A087WV56|A0A087WV56_HUMAN DNA damage-binding protein 2 (F	S	26	___2	1	0.0520169	0.773588	0.6868	0.0024032	10.3063	10.4606	10.5524	10.5648	10.353	10.2455	10.6131	10.6706	10.4233	10.3419	9.83289	9.47181
P12956	X-ray repair cross-complementing protein 6	XRCC6;G22P1	sp|P12956|XRCC6_HUMAN X-ray repair cross-complementing protein 6 OS=Homo sapiens OX=9606 GN=XRCC6 PE=1 SV=2;tr|A0A024R1N4|A0A024R1N4_HUMAN ATP-dependent DNA helicase 2 subunit 1 OS=Homo sapiens OX=9606 GN=XRCC6 PE=3 SV=1;tr|B2RDN9|B2RDN9_HUMAN ATP-dependen	S	477	___1	0.829791	0.160006	0.392095	0.644374	0.00412793	14.481	13.951	14.0957	14.4071	13.781	13.8595	14.1947	14.5378	14.1946	13.694	13.4817	13.8182
Q9BTU6	Phosphatidylinositol 4-kinase type 2-alpha	PI4K2A	sp|Q9BTU6|P4K2A_HUMAN Phosphatidylinositol 4-kinase type 2-alpha OS=Homo sapiens OX=9606 GN=PI4K2A PE=1 SV=1	S	47	___1	0.99885	0.490136	0.0105828	0.631193	0.00220729	15.3553	15.2009	15.0223	15.068	14.6349	14.4052	15.7846	15.9087	15.7321	15.3685	14.9186	15.2448
Q9BTU6	Phosphatidylinositol 4-kinase type 2-alpha	PI4K2A	sp|Q9BTU6|P4K2A_HUMAN Phosphatidylinositol 4-kinase type 2-alpha OS=Homo sapiens OX=9606 GN=PI4K2A PE=1 SV=1	S	47	___2	0.99885	-0.0102847	0.905614	0.631193	0.00220729	14.0361	14.2004	14.1158	13.997	14.267	14.1191	15.7846	15.9087	15.7321	15.3685	14.9186	15.2448
P35579;A0A0U4BW16;Q99529	Myosin-9	MYH9	sp|P35579|MYH9_HUMAN Myosin-9 OS=Homo sapiens OX=9606 GN=MYH9 PE=1 SV=4;tr|A0A024R1N1|A0A024R1N1_HUMAN Myosin, heavy polypeptide 9, non-muscle, isoform CRA_a OS=Homo sapiens OX=9606 GN=MYH9 PE=3 SV=1;tr|Q86XU5|Q86XU5_HUMAN MYH9 protein (Fragment) OS=Homo s	S	1114;1117;174	___1	0.999271	0.365914	1	0.629611	0.00900064	8.37582	8.59624	8.73918	8.05687	8.06013	8.49651	7.77463	7.42461	6.8468	6.63353	6.71928	6.8044
P02671	Fibrinogen alpha chain;Fibrinopeptide A;Fibrinogen alpha chain	FGA	sp|P02671|FIBA_HUMAN Fibrinogen alpha chain OS=Homo sapiens OX=9606 GN=FGA PE=1 SV=2;tr|A0A0S2Z3E8|A0A0S2Z3E8_HUMAN Fibrinopeptide A (Fragment) OS=Homo sapiens OX=9606 GN=FGA PE=1 SV=1	S	364	___1	0.969469	-0.000520234	0.997731	0.613246	0.00546039	17.1447	16.5675	16.546	16.867	16.4983	16.8944	17.7845	17.5763	17.8872	16.8963	17.4125	17.0994
Q8NB49	Phospholipid-transporting ATPase IG	ATP11C	sp|Q8NB49|AT11C_HUMAN Phospholipid-transporting ATPase IG OS=Homo sapiens OX=9606 GN=ATP11C PE=1 SV=3;tr|H7C113|H7C113_HUMAN Phospholipid-transporting ATPase IG (Fragment) OS=Homo sapiens OX=9606 GN=ATP11C PE=1 SV=1	S	1129	___1	0.999985	0.225028	0.0664403	0.549026	0.000400218	11.2475	11.2193	11.3716	11.0585	11.0716	11.0332	11.4463	11.2725	11.5235	10.9894	11.0372	10.5687
Q8NB49	Phospholipid-transporting ATPase IG	ATP11C	sp|Q8NB49|AT11C_HUMAN Phospholipid-transporting ATPase IG OS=Homo sapiens OX=9606 GN=ATP11C PE=1 SV=3;tr|H7C113|H7C113_HUMAN Phospholipid-transporting ATPase IG (Fragment) OS=Homo sapiens OX=9606 GN=ATP11C PE=1 SV=1	S	1129	___2	0.999985	-0.0401404	0.868461	0.549026	0.000400218	10.7402	10.2048	10.9966	10.3203	11.0973	10.6444	11.4463	11.2725	11.5235	10.9894	11.0372	10.5687
P05023	Sodium/potassium-transporting ATPase subunit alpha-1	ATP1A1	sp|P05023|AT1A1_HUMAN Sodium/potassium-transporting ATPase subunit alpha-1 OS=Homo sapiens OX=9606 GN=ATP1A1 PE=1 SV=1;tr|B7Z3V1|B7Z3V1_HUMAN Sodium/potassium-transporting ATPase subunit alpha (Fragment) OS=Homo sapiens OX=9606 PE=2 SV=1	Y	260	___1	0.999882	-0.373444	0.0400043	0.531516	0.00682252	12.7635	13.1346	12.9628	13.4373	13.231	13.313	13.6719	13.2629	13.8504	13.3616	12.8634	12.9656
Q9Y4E1;Q641Q2	WASH complex subunit FAM21C;WASH complex subunit FAM21A	FAM21C;FAM21A	sp|Q9Y4E1|WAC2C_HUMAN WASH complex subunit 2C OS=Homo sapiens OX=9606 GN=WASHC2C PE=1 SV=4;tr|A0A0A0MR88|A0A0A0MR88_HUMAN WASH complex subunit 2C OS=Homo sapiens OX=9606 GN=WASHC2C PE=1 SV=1;tr|A0A096LPC5|A0A096LPC5_HUMAN WASH complex subunit 2C OS=Homo sa	S	619;619	___1	0.998545	0.282212	0.0181456	0.518516	0.000332312	11.2393	11.4934	11.4287	11.1351	11.2355	10.9441	11.4792	11.6168	11.4144	11.0696	10.8043	11.0809
Q9Y4E1;Q641Q2	WASH complex subunit FAM21C;WASH complex subunit FAM21A	FAM21C;FAM21A	sp|Q9Y4E1|WAC2C_HUMAN WASH complex subunit 2C OS=Homo sapiens OX=9606 GN=WASHC2C PE=1 SV=4;tr|A0A0A0MR88|A0A0A0MR88_HUMAN WASH complex subunit 2C OS=Homo sapiens OX=9606 GN=WASHC2C PE=1 SV=1;tr|A0A096LPC5|A0A096LPC5_HUMAN WASH complex subunit 2C OS=Homo sa	S	619;619	___2	0.998545	0.0421505	0.587708	0.518516	0.000332312	12.6372	12.3747	12.4404	12.5089	12.4382	12.3788	11.4792	11.6168	11.4144	11.0696	10.8043	11.0809
Q9H788	SH2 domain-containing protein 4A	SH2D4A	sp|Q9H788|SH24A_HUMAN SH2 domain-containing protein 4A OS=Homo sapiens OX=9606 GN=SH2D4A PE=1 SV=1	S	315	___1	0.780294	0.371826	0.0200447	0.486648	0.0044521	9.76888	10.0192	9.90665	9.60695	9.3921	9.58023	9.92909	9.77467	10.1505	9.66454	9.1394	9.59035
Q07954	Prolow-density lipoprotein receptor-related protein 1;Low-density lipoprotein receptor-related protein 1 85 kDa subunit;Low-density lipoprotein receptor-related protein 1 515 kDa subunit;Low-density lipoprotein receptor-related protein 1 intracellular domain	LRP1	sp|Q07954|LRP1_HUMAN Prolow-density lipoprotein receptor-related protein 1 OS=Homo sapiens OX=9606 GN=LRP1 PE=1 SV=2;tr|Q59FG2|Q59FG2_HUMAN Low density lipoprotein-related protein 1 variant (Fragment) OS=Homo sapiens OX=9606 PE=2 SV=1	S	4520	___1	0.999998	0.0303779	0.846967	0.484933	0.00894326	11.9419	11.2635	11.4694	11.5173	11.4862	11.5801	11.7042	11.6154	11.7431	11.0333	11.0942	11.4803
Q07954	Prolow-density lipoprotein receptor-related protein 1;Low-density lipoprotein receptor-related protein 1 85 kDa subunit;Low-density lipoprotein receptor-related protein 1 515 kDa subunit;Low-density lipoprotein receptor-related protein 1 intracellular domain	LRP1	sp|Q07954|LRP1_HUMAN Prolow-density lipoprotein receptor-related protein 1 OS=Homo sapiens OX=9606 GN=LRP1 PE=1 SV=2;tr|Q59FG2|Q59FG2_HUMAN Low density lipoprotein-related protein 1 variant (Fragment) OS=Homo sapiens OX=9606 PE=2 SV=1	S	4520	___2	0.999998	0.00354054	0.974378	0.484933	0.00894326	12.9884	12.6803	12.5224	12.6327	12.8227	12.7251	11.7042	11.6154	11.7431	11.0333	11.0942	11.4803
Q9NZN4	EH domain-containing protein 2	EHD2	sp|Q9NZN4|EHD2_HUMAN EH domain-containing protein 2 OS=Homo sapiens OX=9606 GN=EHD2 PE=1 SV=2;tr|B4DLA1|B4DLA1_HUMAN cDNA FLJ53453, highly similar to EH-domain-containing protein 2 OS=Homo sapiens OX=9606 PE=2 SV=1;tr|A0A024R0S6|A0A024R0S6_HUMAN EH-domain	S	438	___1	1	-0.0131647	0.903205	0.474186	0.000876065	13.0176	12.9183	12.6408	12.9992	12.7142	12.9028	13.2033	12.9819	13.1473	12.7048	12.6734	12.5317
A8K964	Pinin	PNN	tr|A8K964|A8K964_HUMAN Pinin OS=Homo sapiens OX=9606 PE=2 SV=1;sp|Q9H307|PININ_HUMAN Pinin OS=Homo sapiens OX=9606 GN=PNN PE=1 SV=5;tr|B4E392|B4E392_HUMAN cDNA FLJ52602, highly similar to Pinin OS=Homo sapiens OX=9606 PE=2 SV=1;tr|B4DTD4|B4DTD4_HUMAN cDNA	S	381	___1	1	0.0449964	0.638455	0.453312	0.000464811	13.7294	13.9073	13.5764	13.7026	13.7914	13.584	14.0774	13.8671	13.8875	13.5764	13.3987	13.4969
H7C0V5;Q8IWZ3	Ankyrin repeat and KH domain-containing protein 1	ANKHD1-EIF4EBP3;ANKHD1;DKFZp586G1024	tr|H7C0V5|H7C0V5_HUMAN ANKHD1-EIF4EBP3 readthrough (Fragment) OS=Homo sapiens OX=9606 GN=ANKHD1-EIF4EBP3 PE=4 SV=1;sp|Q8IWZ3|ANKH1_HUMAN Ankyrin repeat and KH domain-containing protein 1 OS=Homo sapiens OX=9606 GN=ANKHD1 PE=1 SV=1;tr|Q9H059|Q9H059_HUMAN Un	S	292;2281	___1	0.808396	0.056363	0.586542	0.449734	0.000895389	12.2917	12.0603	12.067	12.1676	11.9741	12.1083	12.3482	12.5683	12.5965	11.9974	12.2375	11.929
Q9UPQ0	LIM and calponin homology domains-containing protein 1	LIMCH1	sp|Q9UPQ0|LIMC1_HUMAN LIM and calponin homology domains-containing protein 1 OS=Homo sapiens OX=9606 GN=LIMCH1 PE=1 SV=4;tr|G5EA03|G5EA03_HUMAN LIM and calponin homology domains-containing protein 1 OS=Homo sapiens OX=9606 GN=LIMCH1 PE=1 SV=1;tr|B7Z2J4|B7Z	S	718	___1	0.999864	0.102445	0.436378	0.423664	0.00641357	13.5854	13.3251	13.3028	13.1582	13.4468	13.301	13.2724	12.9653	13.5076	12.8634	12.7615	12.8494
Q8N5I9	Uncharacterized protein C12orf45	C12orf45	sp|Q8N5I9|NOPC1_HUMAN NOP protein chaperone 1 OS=Homo sapiens OX=9606 GN=NOPCHAP1 PE=1 SV=2	S	178	___1	0.998321	0.0475806	0.68571	0.418588	0.00364766	11.3971	11.341	10.9439	11.1586	11.1107	11.2701	12.2026	11.9357	12.0737	11.7703	11.5585	11.6274
Q96RU3	Formin-binding protein 1	FNBP1	sp|Q96RU3|FNBP1_HUMAN Formin-binding protein 1 OS=Homo sapiens OX=9606 GN=FNBP1 PE=1 SV=2;tr|B7ZL14|B7ZL14_HUMAN FNBP1 protein OS=Homo sapiens OX=9606 GN=FNBP1 PE=1 SV=1;tr|H0Y7W6|H0Y7W6_HUMAN Formin-binding protein 1 (Fragment) OS=Homo sapiens OX=9606 GN=	S	497	___1	0.999927	-0.00231042	0.982173	0.408932	0.00184275	12.8694	12.7616	12.9806	12.8764	12.9459	12.7962	12.9785	12.7791	13.14	12.4522	12.7284	12.4903
Q9BTX7	Alpha-tocopherol transfer protein-like	TTPAL;DKFZp686E0870	sp|Q9BTX7|TTPAL_HUMAN Alpha-tocopherol transfer protein-like OS=Homo sapiens OX=9606 GN=TTPAL PE=1 SV=2;tr|Q5CZA1|Q5CZA1_HUMAN Uncharacterized protein DKFZp686E0870 OS=Homo sapiens OX=9606 GN=DKFZp686E0870 PE=2 SV=1;tr|Q5QPC2|Q5QPC2_HUMAN Alpha-tocopherol	S	16	___1	0.90904	0.0837082	0.507885	0.396985	0.00759546	12.8542	12.4541	12.502	12.5686	12.4482	12.5423	12.8539	13.0707	12.9463	12.6244	12.3129	12.7427
Q02952	A-kinase anchor protein 12	AKAP12;DKFZp686M0430	sp|Q02952|AKA12_HUMAN A-kinase anchor protein 12 OS=Homo sapiens OX=9606 GN=AKAP12 PE=1 SV=4;tr|Q5CZB5|Q5CZB5_HUMAN Uncharacterized protein DKFZp686M0430 OS=Homo sapiens OX=9606 GN=DKFZp686M0430 PE=2 SV=1;tr|Q86TJ9|Q86TJ9_HUMAN AKAP12 protein (Fragment) OS	S	248	___1	0.987475	0.175982	0.140169	0.396162	0.00421437	12.5318	12.6093	12.4082	12.354	12.248	12.4194	11.7239	11.568	11.755	11.4014	10.9996	11.4575
Q8WX93	Palladin	PALLD	sp|Q8WX93|PALLD_HUMAN Palladin OS=Homo sapiens OX=9606 GN=PALLD PE=1 SV=3;tr|B2RTX2|B2RTX2_HUMAN Palladin, cytoskeletal associated protein OS=Homo sapiens OX=9606 GN=PALLD PE=2 SV=1	S	1121	___3	1	-0.0336341	0.570959	0.387627	0.000121962	14.4319	14.5235	14.4454	14.4813	14.5364	14.484	15.4184	15.453	15.38	14.92	15.125	15.0434
Q8WX93	Palladin	PALLD	sp|Q8WX93|PALLD_HUMAN Palladin OS=Homo sapiens OX=9606 GN=PALLD PE=1 SV=3;tr|B2RTX2|B2RTX2_HUMAN Palladin, cytoskeletal associated protein OS=Homo sapiens OX=9606 GN=PALLD PE=2 SV=1	S	1121	___1	1	0.0210982	0.761223	0.387627	0.000121962	14.6993	14.6903	14.5998	14.6655	14.5324	14.7281	15.4184	15.453	15.38	14.92	15.125	15.0434
Q5JRA6	Melanoma inhibitory activity protein 3	MIA3	sp|Q5JRA6|TGO1_HUMAN Transport and Golgi organization protein 1 homolog OS=Homo sapiens OX=9606 GN=MIA3 PE=1 SV=1	S	407	___1	0.777998	-0.0703344	0.570944	0.38446	0.0083525	13.7451	13.4176	13.2834	13.6437	13.4133	13.6001	13.0128	13.2099	12.9322	12.7882	12.528	12.6853
P14625	Endoplasmin;Putative endoplasmin-like protein	HSP90B1;HEL-S-125m;TRA1;HSP90B2P	sp|P14625|ENPL_HUMAN Endoplasmin OS=Homo sapiens OX=9606 GN=HSP90B1 PE=1 SV=1;tr|V9HWP2|V9HWP2_HUMAN Epididymis luminal protein 35 OS=Homo sapiens OX=9606 GN=HEL-S-125m PE=2 SV=1;tr|Q5CAQ5|Q5CAQ5_HUMAN Epididymis secretory sperm binding protein OS=Homo sap	S	501	___1	1	-0.267824	0.034148	0.38046	0.00550282	9.82764	9.80398	9.78216	10.1671	10.1338	9.91633	9.81602	9.36012	9.72835	9.34629	9.1262	9.29062
Q6NZI2	Polymerase I and transcript release factor	PTRF	sp|Q6NZI2|CAVN1_HUMAN Caveolae-associated protein 1 OS=Homo sapiens OX=9606 GN=CAVIN1 PE=1 SV=1;tr|B4DPZ5|B4DPZ5_HUMAN cDNA FLJ53495, highly similar to Polymerase I and transcript release factor OS=Homo sapiens OX=9606 PE=2 SV=1;tr|B4DNU9|B4DNU9_HUMAN cDNA	S	366	___2	1	0.276369	0.133177	0.376323	0.00601652	11.7735	11.9369	11.909	11.6546	11.6347	11.501	12.6792	12.464	12.5408	12.0892	12.3481	12.1177
Q6NZI2	Polymerase I and transcript release factor	PTRF	sp|Q6NZI2|CAVN1_HUMAN Caveolae-associated protein 1 OS=Homo sapiens OX=9606 GN=CAVIN1 PE=1 SV=1;tr|B4DPZ5|B4DPZ5_HUMAN cDNA FLJ53495, highly similar to Polymerase I and transcript release factor OS=Homo sapiens OX=9606 PE=2 SV=1;tr|B4DNU9|B4DNU9_HUMAN cDNA	S	366	___1	1	-0.14446	0.221292	0.376323	0.00601652	12.2662	12.382	12.6523	12.5677	12.4414	12.7248	12.6792	12.464	12.5408	12.0892	12.3481	12.1177
P02671	Fibrinogen alpha chain;Fibrinopeptide A;Fibrinogen alpha chain	FGA	sp|P02671|FIBA_HUMAN Fibrinogen alpha chain OS=Homo sapiens OX=9606 GN=FGA PE=1 SV=2	S	524	___1	0.996554	0.0419798	0.69267	0.375051	0.00385049	16.4996	16.3351	16.7102	16.5622	16.2874	16.5693	17.3557	17.4776	17.403	16.9492	17.1587	17.0032
Q92597	Protein NDRG1	NDRG1;TRG14	sp|Q92597|NDRG1_HUMAN Protein NDRG1 OS=Homo sapiens OX=9606 GN=NDRG1 PE=1 SV=1;tr|Q53EU7|Q53EU7_HUMAN N-myc downstream-regulated gene 1 protein (Fragment) OS=Homo sapiens OX=9606 PE=2 SV=1;tr|Q597H1|Q597H1_HUMAN N-myc downstream-regulated gene 1 protein OS	S	367	___2	0.81989	0.160306	0.120663	0.371521	0.0024039	14.8007	14.6767	14.7144	14.7324	14.5851	14.3933	14.7966	14.9022	14.9839	14.683	14.395	14.4902
Q9H7N4	Splicing factor, arginine/serine-rich 19	SCAF1;SR-A1	sp|Q9H7N4|SFR19_HUMAN Splicing factor, arginine/serine-rich 19 OS=Homo sapiens OX=9606 GN=SCAF1 PE=1 SV=3;tr|A0A024QZH6|A0A024QZH6_HUMAN Serine arginine-rich pre-mRNA splicing factor SR-A1, isoform CRA_a OS=Homo sapiens OX=9606 GN=SR-A1 PE=4 SV=1	S	453	___1	0.999336	0.0403717	0.739718	0.370183	0.00944059	10.9901	11.3583	11.2157	11.1073	10.9378	11.398	11.3176	11.3802	11.3136	11.0907	10.8455	10.9648
Q9Y666	Solute carrier family 12 member 7	SLC12A7	sp|Q9Y666|S12A7_HUMAN Solute carrier family 12 member 7 OS=Homo sapiens OX=9606 GN=SLC12A7 PE=1 SV=3;tr|A0A0G2JNW7|A0A0G2JNW7_HUMAN Solute carrier family 12 member 7 OS=Homo sapiens OX=9606 GN=SLC12A7 PE=1 SV=1;tr|B4DZD0|B4DZD0_HUMAN cDNA FLJ59172, highly	T	30	___1	0.999962	0.0478755	0.622831	0.366988	0.00246579	13.6333	13.4135	13.538	13.4608	13.4584	13.5219	13.5495	13.5035	13.8798	13.3428	13.188	13.3011
Q9BRD0	BUD13 homolog	BUD13	sp|Q9BRD0|BUD13_HUMAN BUD13 homolog OS=Homo sapiens OX=9606 GN=BUD13 PE=1 SV=1;tr|A8K4Z6|A8K4Z6_HUMAN BUD13 homolog OS=Homo sapiens OX=9606 PE=2 SV=1	S	163	___2	1	0.010981	0.883716	0.361411	0.000421954	12.4378	12.4338	12.3673	12.4566	12.355	12.3944	13.0362	12.9451	12.9211	12.5121	12.7843	12.5217
Q9BRD0	BUD13 homolog	BUD13	sp|Q9BRD0|BUD13_HUMAN BUD13 homolog OS=Homo sapiens OX=9606 GN=BUD13 PE=1 SV=1;tr|A8K4Z6|A8K4Z6_HUMAN BUD13 homolog OS=Homo sapiens OX=9606 PE=2 SV=1	T	159	___2	1	0.010981	0.883716	0.361411	0.000421954	12.4378	12.4338	12.3673	12.4566	12.355	12.3944	13.0362	12.9451	12.9211	12.5121	12.7843	12.5217
Q8IXT5	RNA-binding protein 12B	RBM12B	sp|Q8IXT5|RB12B_HUMAN RNA-binding protein 12B OS=Homo sapiens OX=9606 GN=RBM12B PE=1 SV=2;tr|B9ZVT1|B9ZVT1_HUMAN RNA-binding protein 12B OS=Homo sapiens OX=9606 GN=RBM12B PE=1 SV=2	S	250	___2	1	0.12015	0.234723	0.359156	0.0030623	15.0352	14.8841	14.6068	14.7972	14.6648	14.7037	15.0001	15.114	15.1372	14.7953	14.6376	14.7408
Q8IXT5	RNA-binding protein 12B	RBM12B	sp|Q8IXT5|RB12B_HUMAN RNA-binding protein 12B OS=Homo sapiens OX=9606 GN=RBM12B PE=1 SV=2;tr|B9ZVT1|B9ZVT1_HUMAN RNA-binding protein 12B OS=Homo sapiens OX=9606 GN=RBM12B PE=1 SV=2	S	254	___2	1	0.12015	0.234723	0.359156	0.0030623	15.0352	14.8841	14.6068	14.7972	14.6648	14.7037	15.0001	15.114	15.1372	14.7953	14.6376	14.7408
Q7RTP6	Protein-methionine sulfoxide oxidase MICAL3	MICAL3	sp|Q7RTP6|MICA3_HUMAN [F-actin]-monooxygenase MICAL3 OS=Homo sapiens OX=9606 GN=MICAL3 PE=1 SV=2;tr|J3KRP8|J3KRP8_HUMAN [F-actin]-monooxygenase MICAL3 (Fragment) OS=Homo sapiens OX=9606 GN=MICAL3 PE=1 SV=1;tr|J3QQT0|J3QQT0_HUMAN [F-actin]-monooxygenase MIC	S	1759	___1	0.957657	-0.048709	0.622708	0.353878	0.00351219	12.7498	12.783	12.4329	12.7036	12.607	12.8013	13.0109	13.177	13.1921	12.8169	12.6718	12.8297
Q9UHB6	LIM domain and actin-binding protein 1	LIMA1	sp|Q9UHB6|LIMA1_HUMAN LIM domain and actin-binding protein 1 OS=Homo sapiens OX=9606 GN=LIMA1 PE=1 SV=1;tr|Q53GG0|Q53GG0_HUMAN Epithelial protein lost in neoplasm beta variant (Fragment) OS=Homo sapiens OX=9606 PE=2 SV=1;tr|F8VRN8|F8VRN8_HUMAN LIM domain a	T	57	___1	0.944903	0.194122	0.0322124	0.35198	0.000956269	12.7429	12.7474	12.5157	12.604	12.4407	12.3789	13.0106	13.0221	13.0301	12.6817	12.5714	12.7539
Q96RL1	BRCA1-A complex subunit RAP80	UIMC1;DKFZp434I1926;RAP80	sp|Q96RL1|UIMC1_HUMAN BRCA1-A complex subunit RAP80 OS=Homo sapiens OX=9606 GN=UIMC1 PE=1 SV=2;tr|Q9NTC5|Q9NTC5_HUMAN Uncharacterized protein DKFZp434I1926 (Fragment) OS=Homo sapiens OX=9606 GN=DKFZp434I1926 PE=2 SV=1;tr|A0A024R7S2|A0A024R7S2_HUMAN Recepto	S	677	___1	1	0.0636104	0.303875	0.343736	0.000104846	14.1367	14.1623	14.0273	14.029	14.0315	14.0749	14.094	14.1105	14.1056	13.8738	13.7043	13.7007
P48634	Protein PRRC2A	PRRC2A	sp|P48634|PRC2A_HUMAN Protein PRRC2A OS=Homo sapiens OX=9606 GN=PRRC2A PE=1 SV=3;tr|A0A1U9X982|A0A1U9X982_HUMAN PRRC2A OS=Homo sapiens OX=9606 PE=4 SV=1;tr|A0A1U9X9A9|A0A1U9X9A9_HUMAN PRRC2A OS=Homo sapiens OX=9606 PE=4 SV=1;tr|A0A1U9X999|A0A1U9X999_HUMAN	S	1092	___2	0.991892	0.141474	0.124427	0.336892	0.00215602	12.8476	12.661	12.8186	12.7593	12.468	12.6754	13.0084	12.8696	12.8517	12.534	12.5118	12.6734
P48634	Protein PRRC2A	PRRC2A	sp|P48634|PRC2A_HUMAN Protein PRRC2A OS=Homo sapiens OX=9606 GN=PRRC2A PE=1 SV=3;tr|A0A1U9X982|A0A1U9X982_HUMAN PRRC2A OS=Homo sapiens OX=9606 PE=4 SV=1;tr|A0A1U9X9A9|A0A1U9X9A9_HUMAN PRRC2A OS=Homo sapiens OX=9606 PE=4 SV=1;tr|A0A1U9X999|A0A1U9X999_HUMAN	S	1092	___3	0.991892	-0.0155109	0.792081	0.336892	0.00215602	14.5585	14.6669	14.6673	14.6825	14.6689	14.5878	13.0084	12.8696	12.8517	12.534	12.5118	12.6734
Q5VZK9	Leucine-rich repeat-containing protein 16A	LRRC16A	sp|Q5VZK9|CARL1_HUMAN F-actin-uncapping protein LRRC16A OS=Homo sapiens OX=9606 GN=CARMIL1 PE=1 SV=1;tr|A0A140VJN1|A0A140VJN1_HUMAN Testicular tissue protein Li 107 OS=Homo sapiens OX=9606 PE=2 SV=1;tr|B2RTQ5|B2RTQ5_HUMAN LRRC16A protein OS=Homo sapiens OX	S	1360	___1	0.964499	-0.0269931	0.787906	0.336624	0.00537489	13.1821	12.9732	13.0716	13.1439	13.0412	13.1228	13.2788	13.2892	13.2766	12.6795	13.1029	13.0523
Q03001	Dystonin	DST	sp|Q03001|DYST_HUMAN Dystonin OS=Homo sapiens OX=9606 GN=DST PE=1 SV=4;tr|E9PHM6|E9PHM6_HUMAN Dystonin OS=Homo sapiens OX=9606 GN=DST PE=1 SV=3;tr|F6QMI7|F6QMI7_HUMAN Dystonin OS=Homo sapiens OX=9606 GN=DST PE=1 SV=2;tr|F8W9J4|F8W9J4_HUMAN Dystonin OS=Homo	S	7513	___1	0.999999	0.285932	0.0157189	0.327918	0.007402	10.9736	11.0049	10.9653	10.4237	10.8671	10.7951	10.9447	11.1598	11.0646	10.7298	10.7844	10.6711
Q03001	Dystonin	DST	sp|Q03001|DYST_HUMAN Dystonin OS=Homo sapiens OX=9606 GN=DST PE=1 SV=4;tr|E9PHM6|E9PHM6_HUMAN Dystonin OS=Homo sapiens OX=9606 GN=DST PE=1 SV=3;tr|F6QMI7|F6QMI7_HUMAN Dystonin OS=Homo sapiens OX=9606 GN=DST PE=1 SV=2;tr|F8W9J4|F8W9J4_HUMAN Dystonin OS=Homo	S	7513	___2	0.999999	-0.017287	0.834909	0.327918	0.007402	13.1722	12.8889	13.1016	13.0463	13.1019	13.0663	10.9447	11.1598	11.0646	10.7298	10.7844	10.6711
Q9NS69	Mitochondrial import receptor subunit TOM22 homolog	TOMM22;MST065	sp|Q9NS69|TOM22_HUMAN Mitochondrial import receptor subunit TOM22 homolog OS=Homo sapiens OX=9606 GN=TOMM22 PE=1 SV=3;tr|Q549C5|Q549C5_HUMAN Mitochondrial import receptor subunit TOM22 homolog OS=Homo sapiens OX=9606 GN=MST065 PE=2 SV=1;tr|Q53GB0|Q53GB0_HU	S	45	___1	0.786999	-0.201324	0.0563736	0.322166	0.0057089	11.1689	11.1351	11.2163	11.4218	11.1649	11.5375	11.1422	11.1029	11.1727	10.7146	10.9903	10.7463
Q9BRZ2	E3 ubiquitin-protein ligase TRIM56	TRIM56	sp|Q9BRZ2|TRI56_HUMAN E3 ubiquitin-protein ligase TRIM56 OS=Homo sapiens OX=9606 GN=TRIM56 PE=1 SV=3	S	471	___2	0.999926	0.151251	0.0240808	0.317944	0.000177284	14.845	14.7273	14.7086	14.6726	14.5477	14.6068	14.9048	14.8993	14.8416	14.5515	14.6334	14.507
Q9BRZ2	E3 ubiquitin-protein ligase TRIM56	TRIM56	sp|Q9BRZ2|TRI56_HUMAN E3 ubiquitin-protein ligase TRIM56 OS=Homo sapiens OX=9606 GN=TRIM56 PE=1 SV=3	S	471	___3	0.999926	-0.0816808	0.260524	0.317944	0.000177284	13.4826	13.3937	13.2654	13.4541	13.4806	13.452	14.9048	14.8993	14.8416	14.5515	14.6334	14.507
Q6VMQ6	Activating transcription factor 7-interacting protein 1	ATF7IP	sp|Q6VMQ6|MCAF1_HUMAN Activating transcription factor 7-interacting protein 1 OS=Homo sapiens OX=9606 GN=ATF7IP PE=1 SV=3;tr|A0A024RAY1|A0A024RAY1_HUMAN Activating transcription factor 7 interacting protein, isoform CRA_a OS=Homo sapiens OX=9606 GN=ATF7IP	S	477	___1	0.994584	0.113026	0.139149	0.316756	0.000906235	12.6456	12.689	12.8068	12.7004	12.5886	12.5133	12.937	13.0302	13.0428	12.7983	12.6129	12.6484
Q9UJM3	ERBB receptor feedback inhibitor 1	ERRFI1	sp|Q9UJM3|ERRFI_HUMAN ERBB receptor feedback inhibitor 1 OS=Homo sapiens OX=9606 GN=ERRFI1 PE=1 SV=1;tr|I6S2Y9|I6S2Y9_HUMAN ERBB receptor feedback inhibitor 1 OS=Homo sapiens OX=9606 GN=ERRFI1 PE=4 SV=1;tr|B3KTV8|B3KTV8_HUMAN cDNA FLJ38830 fis, clone MESAN	S	326	___1	0.84481	0.203335	0.0298164	0.312448	0.00272641	15.1924	15.0527	14.874	14.7803	14.8355	14.8933	14.8509	14.8143	14.9039	14.6552	14.4352	14.5414
Q15084	Protein disulfide-isomerase A6	PDIA6	sp|Q15084|PDIA6_HUMAN Protein disulfide-isomerase A6 OS=Homo sapiens OX=9606 GN=PDIA6 PE=1 SV=1;tr|A0A384NPU5|A0A384NPU5_HUMAN Protein disulfide-isomerase A6 OS=Homo sapiens OX=9606 PE=2 SV=1	S	428	___1	1	0.00629623	0.946535	0.309664	0.00602242	14.9973	14.815	14.7083	14.9252	14.7534	14.8231	15.1458	15.1597	15.1216	14.9519	14.6403	14.9059
Q9NZ01	Very-long-chain enoyl-CoA reductase	TECR	sp|Q9NZ01|TECR_HUMAN Very-long-chain enoyl-CoA reductase OS=Homo sapiens OX=9606 GN=TECR PE=1 SV=1;tr|B3KM97|B3KM97_HUMAN Very-long-chain enoyl-CoA reductase OS=Homo sapiens OX=9606 PE=2 SV=1;tr|B3KSQ1|B3KSQ1_HUMAN Very-long-chain enoyl-CoA reductase OS=Ho	S	58	___1	1	0.0210907	0.821409	0.308283	0.00596778	14.2836	14.1692	14.2245	14.2771	14.1454	14.1916	14.3503	14.1195	14.2582	14.1338	13.9093	13.76
A0A024RAN2;A0A6Q8PH20	Calpastatin	CAST	tr|A0A024RAN2|A0A024RAN2_HUMAN Calpain inhibitor OS=Homo sapiens OX=9606 GN=CAST PE=3 SV=1;tr|A0A6Q8PFF6|A0A6Q8PFF6_HUMAN Calpain inhibitor OS=Homo sapiens OX=9606 GN=CAST PE=1 SV=1;tr|Q15786|Q15786_HUMAN Calpain inhibitor OS=Homo sapiens OX=9606 PE=2 SV=2	S	469;419	___1	0.999879	0.0901064	0.362867	0.307849	0.00764069	12.2067	12.0694	12.2206	12.1032	11.9611	12.1621	12.3836	12.383	12.3854	12.2414	11.8373	12.1497
P23528	Cofilin-1	CFL1;HEL-S-15	sp|P23528|COF1_HUMAN Cofilin-1 OS=Homo sapiens OX=9606 GN=CFL1 PE=1 SV=3;tr|V9HWI5|V9HWI5_HUMAN Cofilin, non-muscle isoform OS=Homo sapiens OX=9606 GN=HEL-S-15 PE=2 SV=1;tr|G3V1A4|G3V1A4_HUMAN Cofilin, non-muscle isoform OS=Homo sapiens OX=9606 GN=CFL1 PE=	S	41	___1	1	0.0724738	0.446813	0.307804	0.00629378	13.5233	13.2415	13.3801	13.4354	13.2711	13.2209	13.6266	13.6615	13.4649	13.387	13.2925	13.1501
Q9C0B5	Palmitoyltransferase ZDHHC5;Palmitoyltransferase	ZDHHC5	sp|Q9C0B5|ZDHC5_HUMAN Palmitoyltransferase ZDHHC5 OS=Homo sapiens OX=9606 GN=ZDHHC5 PE=1 SV=2;tr|A0A024R546|A0A024R546_HUMAN Palmitoyltransferase OS=Homo sapiens OX=9606 GN=ZDHHC5 PE=3 SV=1	S	554	___1	1	0.174441	0.0251159	0.30617	0.000806516	13.7699	13.7637	13.764	13.5703	13.5094	13.6944	14.1706	13.9582	13.9709	13.7632	13.6816	13.7364
Q14571	Inositol 1,4,5-trisphosphate receptor type 2	ITPR2	sp|Q14571|ITPR2_HUMAN Inositol 1,4,5-trisphosphate receptor type 2 OS=Homo sapiens OX=9606 GN=ITPR2 PE=1 SV=2	S	1160	___1	1	-0.020199	0.824687	0.301801	0.00585798	13.3535	13.4515	13.2565	13.4392	13.2416	13.4413	13.5319	13.3152	13.4969	12.9995	13.2505	13.1886
P02671	Fibrinogen alpha chain;Fibrinopeptide A;Fibrinogen alpha chain	FGA	sp|P02671|FIBA_HUMAN Fibrinogen alpha chain OS=Homo sapiens OX=9606 GN=FGA PE=1 SV=2	S	485	___1	0.887883	-0.0153776	0.835865	0.301445	0.0015169	14.7355	14.7531	14.8713	14.9044	14.7424	14.7591	15.3855	15.2537	15.4719	15.0663	15.1422	14.9983
Q68CZ2	Tensin-3	TNS3	sp|Q68CZ2|TENS3_HUMAN Tensin-3 OS=Homo sapiens OX=9606 GN=TNS3 PE=1 SV=2;tr|E9PCX8|E9PCX8_HUMAN Tensin-3 (Fragment) OS=Homo sapiens OX=9606 GN=TNS3 PE=1 SV=8;tr|Q59GW4|Q59GW4_HUMAN Tensin 3 variant (Fragment) OS=Homo sapiens OX=9606 PE=2 SV=1;tr|C9JHU5|C9J	S	332	___1	0.999999	-0.0791075	0.428809	0.301014	0.00943135	15.49	15.2632	15.1187	15.5306	15.2116	15.367	15.1615	15.2228	15.2022	14.9207	14.8287	14.934
A0A140VKE1		UGP2	tr|A0A140VKE1|A0A140VKE1_HUMAN UTP--glucose-1-phosphate uridylyltransferase OS=Homo sapiens OX=9606 PE=2 SV=1;tr|A0A7I2YQ74|A0A7I2YQ74_HUMAN UTP--glucose-1-phosphate uridylyltransferase OS=Homo sapiens OX=9606 GN=UGP2 PE=1 SV=1;tr|A0A087WYS1|A0A087WYS1_HUM	S	2	___1	0.999425	0.110591	0.259372	0.300757	0.00777722	11.4646	11.5584	11.2419	11.4033	11.395	11.1348	11.5219	11.4728	11.5679	11.2332	11.2996	11.1276
Q9NYV4	Cyclin-dependent kinase 12	CDK12	sp|Q9NYV4|CDK12_HUMAN Cyclin-dependent kinase 12 OS=Homo sapiens OX=9606 GN=CDK12 PE=1 SV=2;tr|J3QSD7|J3QSD7_HUMAN Cyclin-dependent kinase 12 (Fragment) OS=Homo sapiens OX=9606 GN=CDK12 PE=1 SV=1	T	893	___1	0.999015	0.0508813	0.53599	0.300051	0.00299963	15.5902	15.4976	15.5142	15.5949	15.3557	15.4987	15.2899	15.5256	15.2839	15.1124	14.9943	15.0925
P19338	Nucleolin	NCL	sp|P19338|NUCL_HUMAN Nucleolin OS=Homo sapiens OX=9606 GN=NCL PE=1 SV=3;tr|A0A7I2V3F3|A0A7I2V3F3_HUMAN Nucleolin OS=Homo sapiens OX=9606 GN=NCL PE=1 SV=1;tr|A0A7I2V428|A0A7I2V428_HUMAN Nucleolin OS=Homo sapiens OX=9606 GN=NCL PE=1 SV=1;tr|H7BY16|H7BY16_HUM	S	619	___1	1	0.0114421	0.84019	0.290543	0.000255062	13.1717	13.2047	13.2793	13.2087	13.2541	13.1585	13.0894	13.0688	13.1494	12.8633	12.7304	12.8423
O00767	Acyl-CoA desaturase	SCD	sp|O00767|SCD_HUMAN Stearoyl-CoA desaturase OS=Homo sapiens OX=9606 GN=SCD PE=1 SV=2;tr|Q59GX7|Q59GX7_HUMAN Stearoyl-CoA desaturase variant (Fragment) OS=Homo sapiens OX=9606 PE=2 SV=1	S	198	___1	0.858216	-0.0817558	0.335597	0.286874	0.00454887	15.2629	15.2933	15.4181	15.5421	15.2744	15.403	15.525	15.314	15.5172	15.1015	15.201	15.1931
Q9UP95	Solute carrier family 12 member 4	SLC12A4	sp|Q9UP95|S12A4_HUMAN Solute carrier family 12 member 4 OS=Homo sapiens OX=9606 GN=SLC12A4 PE=1 SV=2;tr|B4DF30|B4DF30_HUMAN cDNA FLJ60065, highly similar to Solute carrier family 12 member 4 OS=Homo sapiens OX=9606 PE=2 SV=1;tr|I3L4N6|I3L4N6_HUMAN Solute c	S	88	___1	0.966902	0.0825411	0.372496	0.285381	0.00804833	12.0425	11.8714	11.8671	11.811	11.8408	11.8817	11.778	12.0894	12.0422	11.5618	11.7936	11.6981
A0A087X2D8;O60271	C-Jun-amino-terminal kinase-interacting protein 4	SPAG9	tr|A0A087X2D8|A0A087X2D8_HUMAN C-Jun-amino-terminal kinase-interacting protein 4 OS=Homo sapiens OX=9606 GN=SPAG9 PE=1 SV=1;sp|O60271|JIP4_HUMAN C-Jun-amino-terminal kinase-interacting protein 4 OS=Homo sapiens OX=9606 GN=SPAG9 PE=1 SV=4	S	318;332	___1	0.999383	0.131997	0.0992202	0.285164	0.00244415	14.268	14.0943	13.9759	14.0032	14.0548	13.8843	14.1858	14.2137	14.2491	13.8893	13.9347	13.9691
Q8TC71	Mitochondria-eating protein	SPATA18	sp|Q8TC71|MIEAP_HUMAN Mitochondria-eating protein OS=Homo sapiens OX=9606 GN=SPATA18 PE=1 SV=1;tr|E7EVV3|E7EVV3_HUMAN Mitochondria-eating protein OS=Homo sapiens OX=9606 GN=SPATA18 PE=1 SV=1;tr|Q96M13|Q96M13_HUMAN Mitochondria-eating protein (Fragment) OS=	S	276	___1	0.999761	0.1348	0.10706	0.283769	0.00344406	13.9316	14.1324	14.2747	13.9811	13.9884	13.9648	14.4018	14.4312	14.3781	14.122	14.1946	14.0431
Q96S99	Pleckstrin homology domain-containing family F member 1	PLEKHF1	sp|Q96S99|PKHF1_HUMAN Pleckstrin homology domain-containing family F member 1 OS=Homo sapiens OX=9606 GN=PLEKHF1 PE=1 SV=3;tr|B4DWN9|B4DWN9_HUMAN cDNA FLJ55258, highly similar to Homo sapiens pleckstrin homology domain containing, family F member 1, mRNA O	S	227	___1	1	-0.0118751	0.846778	0.282452	0.000604969	14.5925	14.6585	14.5256	14.5246	14.6157	14.672	14.7544	14.7983	14.6832	14.4986	14.4939	14.3961
Q9UIK4	Death-associated protein kinase 2	DAPK2	sp|Q9UIK4|DAPK2_HUMAN Death-associated protein kinase 2 OS=Homo sapiens OX=9606 GN=DAPK2 PE=1 SV=1;tr|A0A024R603|A0A024R603_HUMAN Death-associated protein kinase 2, isoform CRA_b OS=Homo sapiens OX=9606 GN=DAPK2 PE=3 SV=1	T	351	___1	0.824944	-0.0205315	0.758322	0.281367	0.00114679	14.3808	14.338	14.4558	14.3979	14.4399	14.3985	15.3782	15.2233	15.417	15.1574	15.0136	15.0033
Q13185	Chromobox protein homolog 3	CBX3	sp|Q13185|CBX3_HUMAN Chromobox protein homolog 3 OS=Homo sapiens OX=9606 GN=CBX3 PE=1 SV=4;tr|A4D177|A4D177_HUMAN Chromobox homolog 3 (HP1 gamma homolog, Drosophila) OS=Homo sapiens OX=9606 GN=CBX3 PE=4 SV=1	S	176	___1	0.999918	0.0807039	0.222261	0.279297	0.000889839	13.6915	13.8654	13.8811	13.7802	13.6515	13.7641	13.7782	13.84	13.885	13.537	13.5729	13.5553
Q9H7L9	Sin3 histone deacetylase corepressor complex component SDS3	SUDS3	sp|Q9H7L9|SDS3_HUMAN Sin3 histone deacetylase corepressor complex component SDS3 OS=Homo sapiens OX=9606 GN=SUDS3 PE=1 SV=2;tr|Q52LB7|Q52LB7_HUMAN SUDS3 protein OS=Homo sapiens OX=9606 GN=SUDS3 PE=2 SV=1;tr|Q2M2F3|Q2M2F3_HUMAN SUDS3 protein (Fragment) OS=H	S	234	___2	0.991343	0.159559	0.0335768	0.275607	0.0014617	13.769	13.774	13.753	13.5715	13.6757	13.5702	13.8314	14.083	13.9488	13.7454	13.6416	13.6494
A0A494C1D7;Q03001	Dystonin	DST	tr|A0A494C1D7|A0A494C1D7_HUMAN Dystonin (Fragment) OS=Homo sapiens OX=9606 GN=DST PE=1 SV=1;tr|H0YC82|H0YC82_HUMAN Dystonin (Fragment) OS=Homo sapiens OX=9606 GN=DST PE=1 SV=1;sp|Q03001|DYST_HUMAN Dystonin OS=Homo sapiens OX=9606 GN=DST PE=1 SV=4;tr|E9PHM6	S	1998;3968	___1	0.999802	-0.15515	0.0694371	0.273654	0.00447646	14.8498	14.7899	14.9733	15.1609	14.8725	15.0451	15.2771	15.224	15.1254	14.9028	14.9668	14.9359
Q02750	Dual specificity mitogen-activated protein kinase kinase 1	MAP2K1	sp|Q02750|MP2K1_HUMAN Dual specificity mitogen-activated protein kinase kinase 1 OS=Homo sapiens OX=9606 GN=MAP2K1 PE=1 SV=2;tr|A4QPA9|A4QPA9_HUMAN Mitogen-activated protein kinase kinase 1 OS=Homo sapiens OX=9606 GN=MAP2K1 PE=2 SV=1;tr|B4DFY5|B4DFY5_HUMAN	S	298	___1	0.858196	-0.107744	0.207039	0.270323	0.00617144	13.8707	14.0488	13.6986	13.9713	14.0705	13.8995	13.6835	13.6256	13.6954	13.4246	13.3529	13.416
Q00839	Heterogeneous nuclear ribonucleoprotein U	HNRNPU	sp|Q00839|HNRPU_HUMAN Heterogeneous nuclear ribonucleoprotein U OS=Homo sapiens OX=9606 GN=HNRNPU PE=1 SV=6;tr|B4DLR3|B4DLR3_HUMAN cDNA FLJ54020, highly similar to Heterogeneous nuclear ribonucleoprotein U OS=Homo sapiens OX=9606 PE=2 SV=1;tr|B3KX72|B3KX72	S	271	___1	1	0.136311	0.140079	0.268352	0.00940073	15.3819	15.1735	15.0976	14.9995	15.139	15.1055	15.1702	15.0149	15.2481	14.8715	14.7919	14.9647
P21359	Neurofibromin;Neurofibromin truncated	NF1	sp|P21359|NF1_HUMAN Neurofibromin OS=Homo sapiens OX=9606 GN=NF1 PE=1 SV=2;tr|B4DXH1|B4DXH1_HUMAN cDNA FLJ54393, highly similar to Neurofibromin OS=Homo sapiens OX=9606 PE=2 SV=1;tr|J3QSG6|J3QSG6_HUMAN Neurofibromin (Fragment) OS=Homo sapiens OX=9606 GN=NF	S	2515	___1	0.796887	0.0263272	0.75112	0.265348	0.00716177	12.6181	12.4594	12.4142	12.3902	12.5534	12.4691	12.7587	12.6516	12.8495	12.6223	12.4065	12.435
P54920	Alpha-soluble NSF attachment protein	NAPA	sp|P54920|SNAA_HUMAN Alpha-soluble NSF attachment protein OS=Homo sapiens OX=9606 GN=NAPA PE=1 SV=3;tr|A0A024R0R9|A0A024R0R9_HUMAN N-ethylmaleimide-sensitive factor attachment protein, alpha, isoform CRA_c OS=Homo sapiens OX=9606 GN=NAPA PE=3 SV=1;tr|M0R0Y	S	195	___1	0.999998	-0.016536	0.827511	0.265133	0.00418808	13.4	13.4676	13.304	13.3999	13.4935	13.3278	13.5911	13.8125	13.7427	13.5309	13.4465	13.3736
Q9UQK1	Protein phosphatase 1 regulatory subunit 3C;Protein phosphatase 1 regulatory subunit	PPP1R3C	sp|Q9UQK1|PPR3C_HUMAN Protein phosphatase 1 regulatory subunit 3C OS=Homo sapiens OX=9606 GN=PPP1R3C PE=1 SV=2;tr|B4DRR5|B4DRR5_HUMAN Protein phosphatase 1 regulatory subunit OS=Homo sapiens OX=9606 PE=2 SV=1;tr|Q8TDR5|Q8TDR5_HUMAN Protein phosphatase 1 re	S	33	___1	1	0.0201112	0.802183	0.260134	0.00664102	13.1822	13.3248	13.1706	13.2769	13.1289	13.2116	13.2813	13.1946	13.4274	13.1542	13.0273	12.9415
Q96PK6	RNA-binding protein 14	RBM14	sp|Q96PK6|RBM14_HUMAN RNA-binding protein 14 OS=Homo sapiens OX=9606 GN=RBM14 PE=1 SV=2;tr|A0A0S2Z4Z0|A0A0S2Z4Z0_HUMAN RNA binding motif protein 14 isoform 1 (Fragment) OS=Homo sapiens OX=9606 GN=RBM14 PE=2 SV=1;tr|B4DNG4|B4DNG4_HUMAN cDNA FLJ59137, highly	S	618	___1	0.999996	0.0511697	0.493519	0.259743	0.00406766	13.8979	13.7702	13.8936	13.8964	13.6841	13.8278	14.2969	14.384	14.1626	14.0515	13.9896	14.0231
P02671	Fibrinogen alpha chain;Fibrinopeptide A;Fibrinogen alpha chain	FGA	sp|P02671|FIBA_HUMAN Fibrinogen alpha chain OS=Homo sapiens OX=9606 GN=FGA PE=1 SV=2	S	546	___1	0.959485	-0.0930473	0.26272	0.257774	0.00728979	15.8729	15.7434	15.9866	16.0208	15.9067	15.9546	16.6338	16.7034	16.6561	16.3195	16.5677	16.3327
Q9H3P7	Golgi resident protein GCP60	ACBD3	sp|Q9H3P7|GCP60_HUMAN Golgi resident protein GCP60 OS=Homo sapiens OX=9606 GN=ACBD3 PE=1 SV=4;tr|A0A024R3P9|A0A024R3P9_HUMAN Acyl-Coenzyme A binding domain containing 3, isoform CRA_a OS=Homo sapiens OX=9606 GN=ACBD3 PE=4 SV=1	S	43	___1	0.916214	0.130793	0.0964314	0.25714	0.0042663	14.2187	14.163	14.2726	14.2101	13.9916	14.0602	14.281	14.3042	14.3845	14.1735	13.9569	14.0679
Q9H4L4	Sentrin-specific protease 3	SENP3;SENP3-EIF4A1	sp|Q9H4L4|SENP3_HUMAN Sentrin-specific protease 3 OS=Homo sapiens OX=9606 GN=SENP3 PE=1 SV=2;tr|A0A087X0R7|A0A087X0R7_HUMAN SENP3-EIF4A1 readthrough (NMD candidate) (Fragment) OS=Homo sapiens OX=9606 GN=SENP3-EIF4A1 PE=3 SV=1	S	169	___2	1	0.120339	0.127377	0.256981	0.00467122	13.9826	13.9369	13.8531	13.8952	13.6689	13.8474	14.2539	14.2856	14.2868	14.0323	13.9003	14.1227
Q9H4L4	Sentrin-specific protease 3	SENP3;SENP3-EIF4A1	sp|Q9H4L4|SENP3_HUMAN Sentrin-specific protease 3 OS=Homo sapiens OX=9606 GN=SENP3 PE=1 SV=2;tr|A0A087X0R7|A0A087X0R7_HUMAN SENP3-EIF4A1 readthrough (NMD candidate) (Fragment) OS=Homo sapiens OX=9606 GN=SENP3-EIF4A1 PE=3 SV=1	S	181	___2	0.9974	0.120339	0.127377	0.256981	0.00467122	13.9826	13.9369	13.8531	13.8952	13.6689	13.8474	14.2539	14.2856	14.2868	14.0323	13.9003	14.1227
Q9H4L4	Sentrin-specific protease 3	SENP3;SENP3-EIF4A1	sp|Q9H4L4|SENP3_HUMAN Sentrin-specific protease 3 OS=Homo sapiens OX=9606 GN=SENP3 PE=1 SV=2;tr|A0A087X0R7|A0A087X0R7_HUMAN SENP3-EIF4A1 readthrough (NMD candidate) (Fragment) OS=Homo sapiens OX=9606 GN=SENP3-EIF4A1 PE=3 SV=1	S	169	___1	1	-0.117754	0.205577	0.256981	0.00467122	12.31	12.4957	12.2014	12.4568	12.3525	12.5511	14.2539	14.2856	14.2868	14.0323	13.9003	14.1227
Q13501	Sequestosome-1;Tyrosine-protein kinase receptor	SQSTM1;SQSTM1-ALK	sp|Q13501|SQSTM_HUMAN Sequestosome-1 OS=Homo sapiens OX=9606 GN=SQSTM1 PE=1 SV=1;tr|E7EMC7|E7EMC7_HUMAN Sequestosome-1 OS=Homo sapiens OX=9606 GN=SQSTM1 PE=1 SV=1;tr|E3WH17|E3WH17_HUMAN Tyrosine-protein kinase receptor OS=Homo sapiens OX=9606 GN=SQSTM1-ALK	S	24	___1	0.999999	0.22126	0.00137747	0.256789	0.000446336	14.5304	14.5405	14.5364	14.2839	14.3642	14.2953	14.6183	14.6563	14.7105	14.4506	14.3197	14.4443
P35579;A0A0U4BW16	Myosin-9	MYH9;FLJ00279	sp|P35579|MYH9_HUMAN Myosin-9 OS=Homo sapiens OX=9606 GN=MYH9 PE=1 SV=4;tr|A0A024R1N1|A0A024R1N1_HUMAN Myosin, heavy polypeptide 9, non-muscle, isoform CRA_a OS=Homo sapiens OX=9606 GN=MYH9 PE=3 SV=1;tr|Q6ZNL4|Q6ZNL4_HUMAN FLJ00279 protein (Fragment) OS=Ho	S	1714;1717	___1	0.759029	0.194555	0.0308923	0.255671	0.00763953	11.5722	11.512	11.3845	11.456	11.1789	11.2502	11.7579	11.6887	11.6277	11.4176	11.378	11.5117
Q05682	Caldesmon	CALD1	sp|Q05682|CALD1_HUMAN Caldesmon OS=Homo sapiens OX=9606 GN=CALD1 PE=1 SV=3	S	202	___1	1	0.0589345	0.434771	0.254185	0.00485328	14.1207	14.0556	13.974	13.9752	14.1382	13.8601	13.8883	13.8774	13.9388	13.681	13.5663	13.6946
Q9NU22	Midasin	MDN1;DKFZp686H16106	sp|Q9NU22|MDN1_HUMAN Midasin OS=Homo sapiens OX=9606 GN=MDN1 PE=1 SV=2;tr|Q6AI22|Q6AI22_HUMAN Uncharacterized protein DKFZp686H16106 (Fragment) OS=Homo sapiens OX=9606 GN=DKFZp686H16106 PE=2 SV=1;tr|Q6PJJ1|Q6PJJ1_HUMAN MDN1 protein (Fragment) OS=Homo sapie	S	4538	___1	1	0.194105	0.00511852	0.252935	0.000829324	14.254	14.1696	14.2174	14.0661	13.9992	13.9933	13.9985	14.1556	14.1041	13.8777	13.8484	13.7732
Q9H6E5	Speckle targeted PIP5K1A-regulated poly(A) polymerase	TUT1;URLC6	sp|Q9H6E5|STPAP_HUMAN Speckle targeted PIP5K1A-regulated poly(A) polymerase OS=Homo sapiens OX=9606 GN=TUT1 PE=1 SV=2;tr|F8WA97|F8WA97_HUMAN Speckle targeted PIP5K1A-regulated poly(A) polymerase OS=Homo sapiens OX=9606 GN=TUT1 PE=4 SV=1;tr|J3KN81|J3KN81_HU	S	6	___1	0.999445	0.447184	1	-1.74747	1.18451e-08	8.02849	8.15637	8.1713	7.6915	7.61324	7.70987	6.27683	6.4405	6.79006	8.39232	8.0533	8.30419
P11717	Cation-independent mannose-6-phosphate receptor	IGF2R	sp|P11717|MPRI_HUMAN Cation-independent mannose-6-phosphate receptor OS=Homo sapiens OX=9606 GN=IGF2R PE=1 SV=3;tr|Q59EZ3|Q59EZ3_HUMAN Insulin-like growth factor 2 receptor variant (Fragment) OS=Homo sapiens OX=9606 PE=2 SV=1;tr|A0A7I2V657|A0A7I2V657_HUMAN	S	2479	___2	1	-0.384544	0.0944452	-0.867414	0.001619	10.6279	10.0079	10.7514	10.5267	11.2182	10.7958	10.3587	10.7129	10.1741	11.3017	11.1968	11.3494
P11717	Cation-independent mannose-6-phosphate receptor	IGF2R	sp|P11717|MPRI_HUMAN Cation-independent mannose-6-phosphate receptor OS=Homo sapiens OX=9606 GN=IGF2R PE=1 SV=3;tr|Q59EZ3|Q59EZ3_HUMAN Insulin-like growth factor 2 receptor variant (Fragment) OS=Homo sapiens OX=9606 PE=2 SV=1;tr|A0A7I2V657|A0A7I2V657_HUMAN	S	2484	___2	1	-0.384544	0.0944452	-0.867414	0.001619	10.6279	10.0079	10.7514	10.5267	11.2182	10.7958	10.3587	10.7129	10.1741	11.3017	11.1968	11.3494
P11717	Cation-independent mannose-6-phosphate receptor	IGF2R	sp|P11717|MPRI_HUMAN Cation-independent mannose-6-phosphate receptor OS=Homo sapiens OX=9606 GN=IGF2R PE=1 SV=3;tr|Q59EZ3|Q59EZ3_HUMAN Insulin-like growth factor 2 receptor variant (Fragment) OS=Homo sapiens OX=9606 PE=2 SV=1;tr|A0A7I2V657|A0A7I2V657_HUMAN	S	2484	___1	1	0.0618441	0.457049	-0.867414	0.001619	15.4602	15.4652	15.5705	15.4033	15.5193	15.3876	10.3587	10.7129	10.1741	11.3017	11.1968	11.3494
Q9Y2H0	Disks large-associated protein 4	DLGAP4	sp|Q9Y2H0|DLGP4_HUMAN Disks large-associated protein 4 OS=Homo sapiens OX=9606 GN=DLGAP4 PE=1 SV=3;tr|A0A0B4J2C2|A0A0B4J2C2_HUMAN Discs, large (Drosophila) homolog-associated protein 4, isoform CRA_b OS=Homo sapiens OX=9606 GN=DLGAP4 PE=1 SV=1	S	968	___2	0.784123	-0.247463	0.308661	-0.751002	0.00770018	10.1876	9.90467	10.7736	10.2385	10.778	10.5918	10.3192	10.6324	10.4796	11.3639	10.7969	11.5234
Q9HC35	Echinoderm microtubule-associated protein-like 4	EML4	sp|Q9HC35|EMAL4_HUMAN Echinoderm microtubule-associated protein-like 4 OS=Homo sapiens OX=9606 GN=EML4 PE=1 SV=3;tr|B5MBZ0|B5MBZ0_HUMAN Echinoderm microtubule-associated protein-like 4 OS=Homo sapiens OX=9606 GN=EML4 PE=1 SV=3;tr|B4DIT9|B4DIT9_HUMAN cDNA F	S	978	___1	0.788905	-0.238232	0.135954	-0.745111	0.000360308	8.61214	9.06548	8.74044	9.11604	8.9554	9.06132	8.27222	8.84357	8.41821	9.41951	9.11997	9.22985
P84101	Small EDRK-rich factor 2	SERF2	sp|P84101|SERF2_HUMAN Small EDRK-rich factor 2 OS=Homo sapiens OX=9606 GN=SERF2 PE=1 SV=1;tr|F8WBN3|F8WBN3_HUMAN Small EDRK-rich factor 2 OS=Homo sapiens OX=9606 GN=SERF2 PE=1 SV=1;tr|B9A031|B9A031_HUMAN Small EDRK-rich factor 2 OS=Homo sapiens OX=9606 GN=	S	21	___1	0.971284	-0.220526	0.251967	-0.701081	0.00263283	16.9647	17.1906	17.1905	16.791	17.626	17.5904	16.2209	16.1955	16.2836	16.806	16.8807	17.1165
Q9BZ29	Dedicator of cytokinesis protein 9	DOCK9	sp|Q9BZ29|DOCK9_HUMAN Dedicator of cytokinesis protein 9 OS=Homo sapiens OX=9606 GN=DOCK9 PE=1 SV=2;tr|A6H8Z6|A6H8Z6_HUMAN DOCK9 protein OS=Homo sapiens OX=9606 GN=DOCK9 PE=2 SV=1;tr|A0A0A0MT38|A0A0A0MT38_HUMAN Dedicator of cytokinesis 9, isoform CRA_b OS=	S	21	___1	0.996474	-0.303578	0.0213869	-0.687157	7.55755e-05	13.3758	13.0453	13.158	13.2746	13.6021	13.613	13.0517	13.3482	13.085	13.8701	13.7783	13.898
Q01433	AMP deaminase 2	AMPD2	sp|Q01433|AMPD2_HUMAN AMP deaminase 2 OS=Homo sapiens OX=9606 GN=AMPD2 PE=1 SV=2;tr|A0A590UJX5|A0A590UJX5_HUMAN AMP deaminase 2 OS=Homo sapiens OX=9606 GN=AMPD2 PE=1 SV=2;tr|A0A7P0Z4H6|A0A7P0Z4H6_HUMAN AMP deaminase 2 OS=Homo sapiens OX=9606 GN=AMPD2 PE=4	S	118	___1	0.87599	-0.245403	0.0992018	-0.6493	0.000556678	14.7538	15.0482	15.2039	15.041	15.5154	15.1858	14.9848	15.1877	14.9205	15.6028	15.6259	15.8121
Q92614	Unconventional myosin-XVIIIa	MYO18A;hCG_27198	sp|Q92614|MY18A_HUMAN Unconventional myosin-XVIIIa OS=Homo sapiens OX=9606 GN=MYO18A PE=1 SV=3;tr|A0A0D9SFK2|A0A0D9SFK2_HUMAN Unconventional myosin-XVIIIa OS=Homo sapiens OX=9606 GN=MYO18A PE=1 SV=1;tr|A0A024QZ63|A0A024QZ63_HUMAN HCG27198, isoform CRA_c OS	S	132	___1	1	-0.566897	0.0138127	-0.644857	0.00670712	13.5906	14.1189	14.2141	14.1609	14.9989	14.4644	14.0666	13.9274	13.8678	14.6445	14.5319	14.6198
O60343;A0A3B3IRT3	TBC1 domain family member 4	TBC1D4	sp|O60343|TBCD4_HUMAN TBC1 domain family member 4 OS=Homo sapiens OX=9606 GN=TBC1D4 PE=1 SV=2;tr|A0A024R637|A0A024R637_HUMAN TBC1 domain family, member 4, isoform CRA_b OS=Homo sapiens OX=9606 GN=TBC1D4 PE=4 SV=1;tr|A0A3B3IRT3|A0A3B3IRT3_HUMAN TBC1 domain	S	588;407	___2	1	-0.218243	0.188895	-0.644232	0.00159332	10.6582	10.8474	10.6087	10.6344	11.0892	11.0455	10.6309	10.6855	10.1143	11.2078	10.9863	11.1693
O60343;A0A3B3IRT3	TBC1 domain family member 4	TBC1D4	sp|O60343|TBCD4_HUMAN TBC1 domain family member 4 OS=Homo sapiens OX=9606 GN=TBC1D4 PE=1 SV=2;tr|A0A024R637|A0A024R637_HUMAN TBC1 domain family, member 4, isoform CRA_b OS=Homo sapiens OX=9606 GN=TBC1D4 PE=4 SV=1;tr|A0A3B3IRT3|A0A3B3IRT3_HUMAN TBC1 domain	S	591;410	___2	1	-0.218243	0.188895	-0.644232	0.00159332	10.6582	10.8474	10.6087	10.6344	11.0892	11.0455	10.6309	10.6855	10.1143	11.2078	10.9863	11.1693
O60343;A0A3B3IRT3	TBC1 domain family member 4	TBC1D4	sp|O60343|TBCD4_HUMAN TBC1 domain family member 4 OS=Homo sapiens OX=9606 GN=TBC1D4 PE=1 SV=2;tr|A0A024R637|A0A024R637_HUMAN TBC1 domain family, member 4, isoform CRA_b OS=Homo sapiens OX=9606 GN=TBC1D4 PE=4 SV=1;tr|A0A3B3IRT3|A0A3B3IRT3_HUMAN TBC1 domain	S	591;410	___1	1	-0.152014	0.0942573	-0.644232	0.00159332	12.9628	13.0492	12.7809	12.9493	13.0851	13.2145	10.6309	10.6855	10.1143	11.2078	10.9863	11.1693
O60343;A0A3B3IRT3	TBC1 domain family member 4	TBC1D4	sp|O60343|TBCD4_HUMAN TBC1 domain family member 4 OS=Homo sapiens OX=9606 GN=TBC1D4 PE=1 SV=2;tr|A0A024R637|A0A024R637_HUMAN TBC1 domain family, member 4, isoform CRA_b OS=Homo sapiens OX=9606 GN=TBC1D4 PE=4 SV=1;tr|A0A3B3IRT3|A0A3B3IRT3_HUMAN TBC1 domain	S	588;407	___1	1	0.0068733	0.950397	-0.644232	0.00159332	14.025	13.7425	13.6961	13.9642	13.6086	13.8701	10.6309	10.6855	10.1143	11.2078	10.9863	11.1693
Q5T5Y3	Calmodulin-regulated spectrin-associated protein 1	CAMSAP1	sp|Q5T5Y3|CAMP1_HUMAN Calmodulin-regulated spectrin-associated protein 1 OS=Homo sapiens OX=9606 GN=CAMSAP1 PE=1 SV=2;tr|A0A384NY94|A0A384NY94_HUMAN Epididymis secretory sperm binding protein OS=Homo sapiens OX=9606 PE=2 SV=1;tr|B7ZLW1|B7ZLW1_HUMAN CAMSAP1	S	431	___1	1	-0.259224	0.0294477	-0.606828	0.000102877	12.6887	12.8923	12.7131	12.7902	13.1977	13.0839	12.2979	12.4784	12.3754	12.8771	12.9905	13.1046
Q9UHD8	Septin-9	40057	sp|Q9UHD8|SEPT9_HUMAN Septin-9 OS=Homo sapiens OX=9606 GN=SEPTIN9 PE=1 SV=2;tr|A0A024R8V0|A0A024R8V0_HUMAN Septin 9, isoform CRA_a OS=Homo sapiens OX=9606 GN=SEPT9 PE=3 SV=1;tr|A0A0S2Z5A5|A0A0S2Z5A5_HUMAN Septin 9 isoform 1 (Fragment) OS=Homo sapiens OX=96	S	59	___1	0.964202	0.0183406	0.906425	-0.582366	0.00273345	12.7239	13.0105	13.1561	12.5498	13.1401	13.1456	12.8656	12.8642	12.9368	13.3504	13.6005	13.4628
A6ND36	Protein FAM83G	FAM83G	sp|A6ND36|FA83G_HUMAN Protein FAM83G OS=Homo sapiens OX=9606 GN=FAM83G PE=1 SV=2	S	688	___1	0.986724	-0.193641	0.140754	-0.527543	0.00115509	12.184	12.1294	12.2815	12.0378	12.6558	12.4822	12.564	12.6666	12.5429	13.14	13.091	13.1251
A0A024RAN2;A0A6Q8PH20		CAST	tr|A0A024RAN2|A0A024RAN2_HUMAN Calpain inhibitor OS=Homo sapiens OX=9606 GN=CAST PE=3 SV=1;tr|A0A6Q8PH20|A0A6Q8PH20_HUMAN Calpain inhibitor OS=Homo sapiens OX=9606 GN=CAST PE=1 SV=1;tr|Q59HE3|Q59HE3_HUMAN Calpain inhibitor (Fragment) OS=Homo sapiens OX=960	S	34;19	___1	0.833476	-0.0475741	0.588719	-0.516756	7.53851e-05	14.7013	14.7693	14.6483	14.8053	14.654	14.8023	14.4924	14.233	14.4078	15.0537	14.7977	14.832
Q86T90	Uncharacterized protein KIAA1328	KIAA1328	sp|Q86T90|K1328_HUMAN Protein hinderin OS=Homo sapiens OX=9606 GN=KIAA1328 PE=1 SV=2;tr|B4E2D7|B4E2D7_HUMAN cDNA FLJ59818 OS=Homo sapiens OX=9606 PE=2 SV=1;tr|A8K8C3|A8K8C3_HUMAN cDNA FLJ75438 OS=Homo sapiens OX=9606 PE=2 SV=1;tr|K7EM46|K7EM46_HUMAN Protei	S	170	___2	1	0.128339	0.392872	-0.493467	0.00556908	12.4055	12.5743	12.4313	12.1603	12.555	12.3107	12.0608	12.0562	12.3613	12.9864	12.4595	12.5128
Q86T90	Uncharacterized protein KIAA1328	KIAA1328	sp|Q86T90|K1328_HUMAN Protein hinderin OS=Homo sapiens OX=9606 GN=KIAA1328 PE=1 SV=2;tr|B4E2D7|B4E2D7_HUMAN cDNA FLJ59818 OS=Homo sapiens OX=9606 PE=2 SV=1;tr|A8K8C3|A8K8C3_HUMAN cDNA FLJ75438 OS=Homo sapiens OX=9606 PE=2 SV=1;tr|K7EM46|K7EM46_HUMAN Protei	Y	168	___2	1	0.128339	0.392872	-0.493467	0.00556908	12.4055	12.5743	12.4313	12.1603	12.555	12.3107	12.0608	12.0562	12.3613	12.9864	12.4595	12.5128
Q96FT9	Intraflagellar transport protein 43 homolog	IFT43	sp|Q96FT9|IFT43_HUMAN Intraflagellar transport protein 43 homolog OS=Homo sapiens OX=9606 GN=IFT43 PE=1 SV=3;tr|A0A7I2V6B2|A0A7I2V6B2_HUMAN Intraflagellar transport protein 43 homolog OS=Homo sapiens OX=9606 GN=IFT43 PE=1 SV=1	S	78	___1	1	-0.357407	0.018154	-0.492953	0.00278013	12.5998	12.5326	12.5533	12.6949	13.1322	12.9307	12.6283	13.0712	12.7842	13.458	13.133	13.3716
Q86WC4	Osteopetrosis-associated transmembrane protein 1	OSTM1	sp|Q86WC4|OSTM1_HUMAN Osteopetrosis-associated transmembrane protein 1 OS=Homo sapiens OX=9606 GN=OSTM1 PE=1 SV=1	S	325	___1	0.917595	-0.151512	0.183805	-0.476387	0.000918023	14.3607	14.3007	14.6341	14.3817	14.7882	14.5801	14.3026	14.3002	14.3959	14.8871	14.7195	14.8212
Q13496	Myotubularin	MTM1	sp|Q13496|MTM1_HUMAN Myotubularin OS=Homo sapiens OX=9606 GN=MTM1 PE=1 SV=2;tr|A8K6P5|A8K6P5_HUMAN Myotubularin OS=Homo sapiens OX=9606 PE=2 SV=1;tr|A0A024RC06|A0A024RC06_HUMAN Myotubularin OS=Homo sapiens OX=9606 GN=MTM1 PE=3 SV=1;tr|C9J2A2|C9J2A2_HUMAN M	S	18	___1	0.999998	-0.257415	0.0329467	-0.473394	0.000894241	14.7761	15.046	14.958	14.9524	15.3552	15.2448	14.129	14.3291	14.2054	14.6862	14.6059	14.7915
Q9UJU6	Drebrin-like protein	DBNL	sp|Q9UJU6|DBNL_HUMAN Drebrin-like protein OS=Homo sapiens OX=9606 GN=DBNL PE=1 SV=1;tr|B4DDD6|B4DDD6_HUMAN Drebrin-like protein OS=Homo sapiens OX=9606 GN=DBNL PE=1 SV=1;tr|Q59FH4|Q59FH4_HUMAN Drebrin-like protein variant (Fragment) OS=Homo sapiens OX=9606	T	270	___1	0.758734	-0.29144	0.0199167	-0.470327	0.00105004	14.3781	14.5921	14.4613	14.5265	14.9687	14.8107	14.1318	14.1971	13.9804	14.6047	14.4623	14.6532
Q9Y520	Protein PRRC2C	PRRC2C	sp|Q9Y520|PRC2C_HUMAN Protein PRRC2C OS=Homo sapiens OX=9606 GN=PRRC2C PE=1 SV=4;tr|E7EPN9|E7EPN9_HUMAN Protein PRRC2C OS=Homo sapiens OX=9606 GN=PRRC2C PE=1 SV=1;tr|H7C5N8|H7C5N8_HUMAN Protein PRRC2C (Fragment) OS=Homo sapiens OX=9606 GN=PRRC2C PE=1 SV=1	S	1542	___1	0.835094	-0.0926042	0.48224	-0.467243	0.00356574	12.184	12.3955	12.1989	12.3271	12.4326	12.2966	11.5113	11.9697	11.6378	12.4132	11.9803	12.1269
P0C7T5	Ataxin-1-like	ATXN1L	sp|P0C7T5|ATX1L_HUMAN Ataxin-1-like OS=Homo sapiens OX=9606 GN=ATXN1L PE=1 SV=1	S	284	___1	1	-0.233286	0.0153446	-0.464459	0.000129251	13.7121	13.6672	13.6058	13.7394	14.0838	13.8617	13.5217	13.6833	13.599	14.0045	14.0919	14.1009
Q8N8S7	Protein enabled homolog	ENAH	sp|Q8N8S7|ENAH_HUMAN Protein enabled homolog OS=Homo sapiens OX=9606 GN=ENAH PE=1 SV=2;tr|A0A097PIC4|A0A097PIC4_HUMAN Mammalian enabled variant 11a OS=Homo sapiens OX=9606 GN=ENAH PE=2 SV=1;tr|A8K2B4|A8K2B4_HUMAN cDNA FLJ77490, highly similar to Homo sapie	T	464	___1	0.899289	-0.358908	0.0100107	-0.462983	0.00203622	11.6414	11.7529	11.7284	11.8048	12.2718	12.1228	11.6538	11.853	12.001	12.2268	12.2596	12.4104
Q92890	Ubiquitin fusion degradation protein 1 homolog	UFD1L;ufd1	sp|Q92890|UFD1_HUMAN Ubiquitin recognition factor in ER-associated degradation protein 1 OS=Homo sapiens OX=9606 GN=UFD1 PE=1 SV=3;tr|Q541A5|Q541A5_HUMAN Ubiquitin fusion degradation 1 like (Yeast), isoform CRA_b OS=Homo sapiens OX=9606 GN=ufd1 PE=2 SV=1	S	299	___1	0.999976	-0.444835	0.0114852	-0.456169	0.00999743	15.0396	15.451	15.3757	15.4159	16.0356	15.7492	14.6905	14.8376	14.6253	15.1649	15.0587	15.2983
Q15746;Q6ZNP1	Myosin light chain kinase, smooth muscle;Myosin light chain kinase, smooth muscle, deglutamylated form	MYLK;DKFZp686I10125	sp|Q15746|MYLK_HUMAN Myosin light chain kinase, smooth muscle OS=Homo sapiens OX=9606 GN=MYLK PE=1 SV=4;tr|Q05B97|Q05B97_HUMAN MYLK protein (Fragment) OS=Homo sapiens OX=9606 GN=MYLK PE=2 SV=1;tr|Q05B98|Q05B98_HUMAN MYLK protein (Fragment) OS=Homo sapiens	S	1760;418	___1	0.836351	-0.17023	0.0856636	-0.455098	0.000352719	13.4918	13.7114	13.5619	13.5902	13.8816	13.8041	13.5512	13.8072	13.6149	14.0641	14.156	14.1185
Q641Q2	WASH complex subunit FAM21A	FAM21A;DKFZp434O171;FAM21B	sp|Q641Q2|WAC2A_HUMAN WASH complex subunit 2A OS=Homo sapiens OX=9606 GN=WASHC2A PE=1 SV=3;tr|F8W7U3|F8W7U3_HUMAN WASH complex subunit 2A OS=Homo sapiens OX=9606 GN=WASHC2A PE=1 SV=1;tr|A0A087WYF6|A0A087WYF6_HUMAN WASH complex subunit 2A OS=Homo sapiens OX	S	909	___1	0.999875	-0.372249	0.0133216	-0.451217	0.00435473	11.6498	11.7553	11.5359	11.7668	12.2726	12.0184	11.7157	11.849	11.6653	11.9709	12.3065	12.3064
Q04637	Eukaryotic translation initiation factor 4 gamma 1	EIF4G1;EIF4G1 variant protein	sp|Q04637|IF4G1_HUMAN Eukaryotic translation initiation factor 4 gamma 1 OS=Homo sapiens OX=9606 GN=EIF4G1 PE=1 SV=4;tr|E9PGM1|E9PGM1_HUMAN Eukaryotic translation initiation factor 4 gamma 1 OS=Homo sapiens OX=9606 GN=EIF4G1 PE=1 SV=1;tr|Q4LE58|Q4LE58_HUMA	S	1147	___2	0.999958	-0.136109	0.18724	-0.450317	0.00066534	14.4098	14.7545	14.8646	14.909	14.7347	14.7936	14.5381	14.5616	14.5872	15.0377	14.9796	15.0205
O00767	Acyl-CoA desaturase	SCD	sp|O00767|SCD_HUMAN Stearoyl-CoA desaturase OS=Homo sapiens OX=9606 GN=SCD PE=1 SV=2;tr|Q59GX7|Q59GX7_HUMAN Stearoyl-CoA desaturase variant (Fragment) OS=Homo sapiens OX=9606 PE=2 SV=1	T	199	___1	0.883223	-0.175681	0.231051	-0.449799	0.00762013	11.0024	10.8574	10.8087	11.033	11.4145	10.748	10.9668	10.9757	10.7664	11.221	11.4116	11.4257
Q04637	Eukaryotic translation initiation factor 4 gamma 1	EIF4G1;EIF4G1 variant protein	sp|Q04637|IF4G1_HUMAN Eukaryotic translation initiation factor 4 gamma 1 OS=Homo sapiens OX=9606 GN=EIF4G1 PE=1 SV=4;tr|E9PGM1|E9PGM1_HUMAN Eukaryotic translation initiation factor 4 gamma 1 OS=Homo sapiens OX=9606 GN=EIF4G1 PE=1 SV=1;tr|Q4LE58|Q4LE58_HUMA	S	1145	___2	0.895659	-0.119541	0.109339	-0.445276	4.07851e-05	12.9509	12.9759	13.1198	13.1965	13.0355	13.1732	12.9261	12.7933	12.9071	13.2529	13.3136	13.3958
Q8ND30	Liprin-beta-2	PPFIBP2;DKFZp781K06126	sp|Q8ND30|LIPB2_HUMAN Liprin-beta-2 OS=Homo sapiens OX=9606 GN=PPFIBP2 PE=1 SV=3;tr|B7Z1M7|B7Z1M7_HUMAN cDNA FLJ59478, highly similar to Liprin-beta-2 OS=Homo sapiens OX=9606 PE=2 SV=1;tr|Q68DV6|Q68DV6_HUMAN Uncharacterized protein DKFZp781K06126 OS=Homo s	S	539	___1	0.999994	-0.297088	0.0352114	-0.440254	0.00442354	10.8491	10.9368	10.9331	10.9237	11.4051	11.2814	10.4172	10.5771	10.5359	10.7744	10.8914	11.1852
Q13557	Calcium/calmodulin-dependent protein kinase type II subunit delta	CAMK2D	sp|Q13557|KCC2D_HUMAN Calcium/calmodulin-dependent protein kinase type II subunit delta OS=Homo sapiens OX=9606 GN=CAMK2D PE=1 SV=3;tr|D6R938|D6R938_HUMAN Calcium/calmodulin-dependent protein kinase OS=Homo sapiens OX=9606 GN=CAMK2D PE=1 SV=1;tr|E9PF82|E9P	S	319	___1	1	-0.251015	0.08829	-0.431621	0.000974779	15.8247	16.2018	16.2061	16.1417	16.4295	16.4144	13.1652	13.3871	13.3766	13.6402	13.7735	13.8101
Q92859	Neogenin	NEO1	sp|Q92859|NEO1_HUMAN Neogenin OS=Homo sapiens OX=9606 GN=NEO1 PE=1 SV=2;tr|Q59FP8|Q59FP8_HUMAN Neogenin (Fragment) OS=Homo sapiens OX=9606 GN=NEO1 PE=1 SV=1;tr|A0A024R610|A0A024R610_HUMAN Neogenin homolog 1 (Chicken), isoform CRA_a OS=Homo sapiens OX=9606	S	1214	___1	0.952776	0.231939	0.0373929	-0.426642	0.00111232	9.20741	9.47022	9.46368	9.02271	9.17468	9.2481	8.6544	8.71167	8.95427	9.16615	9.13905	9.29507
Q92614	Unconventional myosin-XVIIIa	MYO18A;hCG_27198	sp|Q92614|MY18A_HUMAN Unconventional myosin-XVIIIa OS=Homo sapiens OX=9606 GN=MYO18A PE=1 SV=3;tr|A0A0D9SFK2|A0A0D9SFK2_HUMAN Unconventional myosin-XVIIIa OS=Homo sapiens OX=9606 GN=MYO18A PE=1 SV=1;tr|A0A024QZ63|A0A024QZ63_HUMAN HCG27198, isoform CRA_c OS	S	728	___1	0.956708	-0.0493784	0.692326	-0.411592	0.00589351	16.0125	16.2249	16.6049	16.3125	16.4188	16.259	16.1838	16.3565	16.2321	16.5763	16.7296	16.7013
O75385	Serine/threonine-protein kinase ULK1	ULK1	sp|O75385|ULK1_HUMAN Serine/threonine-protein kinase ULK1 OS=Homo sapiens OX=9606 GN=ULK1 PE=1 SV=2	S	556	___1	1	-0.255787	0.0500352	-0.401402	0.0053063	12.9595	12.9929	13.0472	12.9758	13.5487	13.2424	13.0074	13.1483	13.0005	13.3685	13.4281	13.5638
O75382	Tripartite motif-containing protein 3	TRIM3	sp|O75382|TRIM3_HUMAN Tripartite motif-containing protein 3 OS=Homo sapiens OX=9606 GN=TRIM3 PE=1 SV=2;tr|Q6ZTE7|Q6ZTE7_HUMAN cDNA FLJ44731 fis, clone BRACE3025719, highly similar to Homo sapiens ring finger protein 22 (RNF22) OS=Homo sapiens OX=9606 PE=2	S	437	___1	0.970777	-0.10828	0.316066	-0.390397	0.00290469	11.1629	10.9746	10.7312	10.927	11.112	11.1545	10.5307	10.6166	10.7278	11.0954	10.9604	10.9905
Q8TF72	Protein Shroom3	SHROOM3	sp|Q8TF72|SHRM3_HUMAN Protein Shroom3 OS=Homo sapiens OX=9606 GN=SHROOM3 PE=1 SV=2;tr|B3KY47|B3KY47_HUMAN cDNA FLJ46841 fis, clone UTERU3000670, highly similar to Homo sapiens shroom (SHRM), mRNA OS=Homo sapiens OX=9606 PE=2 SV=1;tr|A0A2R8Y5P9|A0A2R8Y5P9_H	S	890	___1	0.876194	0.104366	0.337806	-0.3851	0.00339796	12.841	13.0924	13.3206	12.8788	13.0469	13.0152	12.9877	13.1165	13.0856	13.3851	13.4088	13.5512
A0A590UJD9		DLG1	tr|A0A590UJD9|A0A590UJD9_HUMAN Disks large homolog 1 OS=Homo sapiens OX=9606 GN=DLG1 PE=1 SV=1;tr|A0A0C4DFT3|A0A0C4DFT3_HUMAN Disks large homolog 1 OS=Homo sapiens OX=9606 GN=DLG1 PE=1 SV=1;tr|A0A590UK02|A0A590UK02_HUMAN Disks large homolog 1 OS=Homo sapie	S	669	___1	1	-0.281423	0.0285985	-0.377451	0.00610847	14.0287	14.1855	14.0646	14.1595	14.3991	14.5643	13.7338	13.6196	13.4189	13.9429	13.8446	14.1171
Q01433	AMP deaminase 2	AMPD2	sp|Q01433|AMPD2_HUMAN AMP deaminase 2 OS=Homo sapiens OX=9606 GN=AMPD2 PE=1 SV=2;tr|A0A590UJX5|A0A590UJX5_HUMAN AMP deaminase 2 OS=Homo sapiens OX=9606 GN=AMPD2 PE=1 SV=2;tr|A0A7P0Z4H6|A0A7P0Z4H6_HUMAN AMP deaminase 2 OS=Homo sapiens OX=9606 GN=AMPD2 PE=4	S	100	___1	1	-0.324182	0.0142244	-0.376286	0.0061457	13.2364	13.1282	13.2277	13.2504	13.7951	13.5192	13.1463	13.3364	13.141	13.6151	13.533	13.6044
Q9UN36	Protein NDRG2	NDRG2	sp|Q9UN36|NDRG2_HUMAN Protein NDRG2 OS=Homo sapiens OX=9606 GN=NDRG2 PE=1 SV=2;tr|Q8TDR6|Q8TDR6_HUMAN Protein NDRG2 OS=Homo sapiens OX=9606 PE=2 SV=1;tr|A0A0A0MS87|A0A0A0MS87_HUMAN Protein NDRG2 OS=Homo sapiens OX=9606 GN=NDRG2 PE=1 SV=1;tr|H0YJT9|H0YJT9_H	S	332	___3	0.996253	-0.154636	0.0854285	-0.376177	0.000734225	15.0145	15.0753	15.0339	15.2195	15.1676	15.2006	14.6709	14.849	14.8736	15.2973	15.2457	14.979
Q9UN36	Protein NDRG2	NDRG2	sp|Q9UN36|NDRG2_HUMAN Protein NDRG2 OS=Homo sapiens OX=9606 GN=NDRG2 PE=1 SV=2;tr|Q8TDR6|Q8TDR6_HUMAN Protein NDRG2 OS=Homo sapiens OX=9606 PE=2 SV=1;tr|A0A0A0MS87|A0A0A0MS87_HUMAN Protein NDRG2 OS=Homo sapiens OX=9606 GN=NDRG2 PE=1 SV=1;tr|H0YJT9|H0YJT9_H	S	332	___1	0.996253	0.125163	0.179891	-0.376177	0.000734225	15.9372	15.9136	15.9612	15.9563	15.7412	15.7392	14.6709	14.849	14.8736	15.2973	15.2457	14.979
Q9UN36	Protein NDRG2	NDRG2	sp|Q9UN36|NDRG2_HUMAN Protein NDRG2 OS=Homo sapiens OX=9606 GN=NDRG2 PE=1 SV=2;tr|Q8TDR6|Q8TDR6_HUMAN Protein NDRG2 OS=Homo sapiens OX=9606 PE=2 SV=1;tr|A0A0A0MS87|A0A0A0MS87_HUMAN Protein NDRG2 OS=Homo sapiens OX=9606 GN=NDRG2 PE=1 SV=1;tr|H0YJT9|H0YJT9_H	S	332	___2	0.996253	-0.0805864	0.249481	-0.376177	0.000734225	16.8533	16.8601	16.7329	16.9186	16.8763	16.8932	14.6709	14.849	14.8736	15.2973	15.2457	14.979
Q52LW3	Rho GTPase-activating protein 29	ARHGAP29	sp|Q52LW3|RHG29_HUMAN Rho GTPase-activating protein 29 OS=Homo sapiens OX=9606 GN=ARHGAP29 PE=1 SV=2;tr|A0A2X0U4J5|A0A2X0U4J5_HUMAN ARHGAP29 (Fragment) OS=Homo sapiens OX=9606 GN=ARHGAP29 PE=4 SV=1;tr|F8VWZ8|F8VWZ8_HUMAN Rho GTPase-activating protein 29 OS	S	171	___2	0.999889	-0.0930688	0.330208	-0.37448	0.00168765	11.4892	11.5971	11.6351	11.6703	11.812	11.5184	11.3754	11.6807	11.5876	11.9246	11.8495	11.993
Q52LW3	Rho GTPase-activating protein 29	ARHGAP29	sp|Q52LW3|RHG29_HUMAN Rho GTPase-activating protein 29 OS=Homo sapiens OX=9606 GN=ARHGAP29 PE=1 SV=2;tr|A0A2X0U4J5|A0A2X0U4J5_HUMAN ARHGAP29 (Fragment) OS=Homo sapiens OX=9606 GN=ARHGAP29 PE=4 SV=1;tr|F8VWZ8|F8VWZ8_HUMAN Rho GTPase-activating protein 29 OS	S	176	___2	0.972375	-0.0930688	0.330208	-0.37448	0.00168765	11.4892	11.5971	11.6351	11.6703	11.812	11.5184	11.3754	11.6807	11.5876	11.9246	11.8495	11.993
Q52LW3	Rho GTPase-activating protein 29	ARHGAP29	sp|Q52LW3|RHG29_HUMAN Rho GTPase-activating protein 29 OS=Homo sapiens OX=9606 GN=ARHGAP29 PE=1 SV=2;tr|A0A2X0U4J5|A0A2X0U4J5_HUMAN ARHGAP29 (Fragment) OS=Homo sapiens OX=9606 GN=ARHGAP29 PE=4 SV=1;tr|F8VWZ8|F8VWZ8_HUMAN Rho GTPase-activating protein 29 OS	S	171	___1	0.999889	0.0753713	0.344919	-0.37448	0.00168765	12.4447	12.2378	12.4062	12.2365	12.4258	12.2003	11.3754	11.6807	11.5876	11.9246	11.8495	11.993
Q9BXB4	Oxysterol-binding protein-related protein 11	OSBPL11	sp|Q9BXB4|OSB11_HUMAN Oxysterol-binding protein-related protein 11 OS=Homo sapiens OX=9606 GN=OSBPL11 PE=1 SV=2;tr|A0A140VJQ6|A0A140VJQ6_HUMAN Oxysterol-binding protein OS=Homo sapiens OX=9606 PE=2 SV=1	S	174	___2	0.990341	-0.0793757	0.320652	-0.372777	0.00045403	13.9569	13.9696	13.9968	13.9154	14.1327	14.1134	13.8317	14.0483	13.8923	14.3955	14.2179	14.2772
Q9BXB4	Oxysterol-binding protein-related protein 11	OSBPL11	sp|Q9BXB4|OSB11_HUMAN Oxysterol-binding protein-related protein 11 OS=Homo sapiens OX=9606 GN=OSBPL11 PE=1 SV=2;tr|A0A140VJQ6|A0A140VJQ6_HUMAN Oxysterol-binding protein OS=Homo sapiens OX=9606 PE=2 SV=1	S	181	___2	0.999833	-0.0793757	0.320652	-0.372777	0.00045403	13.9569	13.9696	13.9968	13.9154	14.1327	14.1134	13.8317	14.0483	13.8923	14.3955	14.2179	14.2772
Q9BXB4	Oxysterol-binding protein-related protein 11	OSBPL11	sp|Q9BXB4|OSB11_HUMAN Oxysterol-binding protein-related protein 11 OS=Homo sapiens OX=9606 GN=OSBPL11 PE=1 SV=2;tr|A0A140VJQ6|A0A140VJQ6_HUMAN Oxysterol-binding protein OS=Homo sapiens OX=9606 PE=2 SV=1	S	174	___1	0.990341	0.0572476	0.533036	-0.372777	0.00045403	13.3839	13.4545	13.6295	13.3751	13.4017	13.5194	13.8317	14.0483	13.8923	14.3955	14.2179	14.2772
Q9BXB4	Oxysterol-binding protein-related protein 11	OSBPL11	sp|Q9BXB4|OSB11_HUMAN Oxysterol-binding protein-related protein 11 OS=Homo sapiens OX=9606 GN=OSBPL11 PE=1 SV=2;tr|A0A140VJQ6|A0A140VJQ6_HUMAN Oxysterol-binding protein OS=Homo sapiens OX=9606 PE=2 SV=1	S	181	___1	0.999833	-0.0411836	0.50709	-0.372777	0.00045403	15.8608	15.8211	15.8262	15.9576	15.7788	15.8952	13.8317	14.0483	13.8923	14.3955	14.2179	14.2772
A0A140TA76		LSM14A	tr|A0A140TA76|A0A140TA76_HUMAN Protein LSM14 homolog A (Fragment) OS=Homo sapiens OX=9606 GN=LSM14A PE=1 SV=1;tr|K7EMZ9|K7EMZ9_HUMAN Protein LSM14 homolog A (Fragment) OS=Homo sapiens OX=9606 GN=LSM14A PE=1 SV=2	S	173	___1	0.963297	-0.175085	0.168692	-0.368157	0.00996151	12.4386	12.5696	12.6978	12.6064	12.9733	12.6516	11.9263	12.2905	12.2496	12.5848	12.4118	12.5742
Q13464	Rho-associated protein kinase 1;Rho-associated protein kinase	ROCK1	sp|Q13464|ROCK1_HUMAN Rho-associated protein kinase 1 OS=Homo sapiens OX=9606 GN=ROCK1 PE=1 SV=1;tr|D9ZGF8|D9ZGF8_HUMAN Rho-associated protein kinase OS=Homo sapiens OX=9606 GN=ROCK1 PE=3 SV=1;tr|J3KRH6|J3KRH6_HUMAN Rho-associated protein kinase 1 (Fragmen	S	1341	___2	1	-0.209725	0.202228	-0.364312	0.00885215	12.5351	12.7887	12.8708	12.4986	13.1156	13.2096	15.1617	15.1903	15.1516	15.4192	15.6459	15.5314
Q13464	Rho-associated protein kinase 1;Rho-associated protein kinase	ROCK1	sp|Q13464|ROCK1_HUMAN Rho-associated protein kinase 1 OS=Homo sapiens OX=9606 GN=ROCK1 PE=1 SV=1;tr|D9ZGF8|D9ZGF8_HUMAN Rho-associated protein kinase OS=Homo sapiens OX=9606 GN=ROCK1 PE=3 SV=1;tr|J3KRH6|J3KRH6_HUMAN Rho-associated protein kinase 1 (Fragmen	S	1341	___1	1	-0.198123	0.113197	-0.364312	0.00885215	14.796	15.1886	15.2601	15.1053	15.3512	15.3825	15.1617	15.1903	15.1516	15.4192	15.6459	15.5314
P05783	Keratin, type I cytoskeletal 18	KRT18	sp|P05783|K1C18_HUMAN Keratin, type I cytoskeletal 18 OS=Homo sapiens OX=9606 GN=KRT18 PE=1 SV=2;tr|A0A024RAY2|A0A024RAY2_HUMAN Keratin 18, isoform CRA_a OS=Homo sapiens OX=9606 GN=KRT18 PE=3 SV=1;tr|B2RA03|B2RA03_HUMAN cDNA, FLJ94640, highly similar to Ho	S	18	___1	0.993557	0.104103	0.355346	-0.361977	0.00625319	15.3625	15.7348	15.8261	15.4591	15.5337	15.6183	15.683	15.4505	15.5912	15.8755	16.0078	15.9273
P25054	Adenomatous polyposis coli protein	APC;APC variant protein	sp|P25054|APC_HUMAN Adenomatous polyposis coli protein OS=Homo sapiens OX=9606 GN=APC PE=1 SV=2;tr|A0A224ANK2|A0A224ANK2_HUMAN Adenomatous polyposis coli protein isoform b OS=Homo sapiens OX=9606 GN=APC PE=2 SV=1;tr|Q4LE70|Q4LE70_HUMAN APC variant protein	S	2724	___1	1	-0.053302	0.578521	-0.361194	0.00246492	12.1012	12.3868	12.3628	12.256	12.4383	12.3164	12.279	12.5508	12.4357	12.6892	12.8045	12.8555
P29692	Elongation factor 1-delta	EEF1D	sp|P29692|EF1D_HUMAN Elongation factor 1-delta OS=Homo sapiens OX=9606 GN=EEF1D PE=1 SV=5;tr|B2RAR6|B2RAR6_HUMAN cDNA, FLJ95068, highly similar to Homo sapiens eukaryotic translation elongation factor 1 delta (guanine nucleotide exchange protein) (EEF1D),	S	133	___1	1	0.0273867	0.592652	-0.361129	1.41463e-05	17.9281	18.056	18.0687	18.0015	18.0048	17.9644	17.8911	17.8667	17.8762	18.216	18.2529	18.2484
Q9H2K8	Serine/threonine-protein kinase TAO3	TAOK3	sp|Q9H2K8|TAOK3_HUMAN Serine/threonine-protein kinase TAO3 OS=Homo sapiens OX=9606 GN=TAOK3 PE=1 SV=2;tr|A8K0J3|A8K0J3_HUMAN cDNA FLJ76732, highly similar to Homo sapiens TAO kinase 3 (TAOK3), mRNA OS=Homo sapiens OX=9606 PE=2 SV=1	S	324	___1	1	0.109854	0.170369	-0.359179	0.000525923	12.9242	12.9068	12.8565	12.782	12.9117	12.6643	12.8434	12.7885	12.8528	13.0566	13.1965	13.3092
P11142	Heat shock cognate 71 kDa protein	HSPA8;HEL-S-72p	sp|P11142|HSP7C_HUMAN Heat shock cognate 71 kDa protein OS=Homo sapiens OX=9606 GN=HSPA8 PE=1 SV=1;tr|V9HW22|V9HW22_HUMAN Epididymis luminal protein 33 OS=Homo sapiens OX=9606 GN=HEL-S-72p PE=2 SV=1;tr|E9PKE3|E9PKE3_HUMAN Heat shock cognate 71 kDa protein	S	254	___1	1	0.159621	0.174631	-0.357893	0.00752406	14.353	14.5059	14.5458	14.0895	14.4703	14.3659	14.1941	14.4251	14.5648	14.6764	14.7713	14.8099
P21359	Neurofibromin;Neurofibromin truncated	NF1	sp|P21359|NF1_HUMAN Neurofibromin OS=Homo sapiens OX=9606 GN=NF1 PE=1 SV=2;tr|B4DXH1|B4DXH1_HUMAN cDNA FLJ54393, highly similar to Neurofibromin OS=Homo sapiens OX=9606 PE=2 SV=1;tr|J3QSG6|J3QSG6_HUMAN Neurofibromin (Fragment) OS=Homo sapiens OX=9606 GN=NF	S	2543	___1	0.999989	-0.189961	0.0944335	-0.353067	0.00579551	12.3624	12.5159	12.466	12.4305	12.8782	12.6057	12.5466	12.2832	12.4149	12.8072	12.7015	12.7953
Q9UJU6	Drebrin-like protein	DBNL	sp|Q9UJU6|DBNL_HUMAN Drebrin-like protein OS=Homo sapiens OX=9606 GN=DBNL PE=1 SV=1;tr|B4DDD6|B4DDD6_HUMAN Drebrin-like protein OS=Homo sapiens OX=9606 GN=DBNL PE=1 SV=1;tr|Q59FH4|Q59FH4_HUMAN Drebrin-like protein variant (Fragment) OS=Homo sapiens OX=9606	T	291	___1	1	-0.256481	0.0200543	-0.348213	0.00352344	14.9339	15.0692	15.1025	15.0506	15.4422	15.3823	14.9004	15.0475	14.9197	15.2384	15.3274	15.3464
A1A5C4;A7BI36	Ribosome-binding protein 1	RRBP1	tr|A1A5C4|A1A5C4_HUMAN RRBP1 protein OS=Homo sapiens OX=9606 GN=RRBP1 PE=2 SV=1;tr|A0A087WVV2|A0A087WVV2_HUMAN Ribosome-binding protein 1 OS=Homo sapiens OX=9606 GN=RRBP1 PE=1 SV=1;tr|V9GY78|V9GY78_HUMAN Ribosome-binding protein 1 (Fragment) OS=Homo sapien	S	128;734	___1	0.996128	0.011187	0.848797	-0.347078	7.45759e-05	15.2074	15.2622	15.2298	15.1569	15.3082	15.2007	14.8468	14.6938	14.7696	15.1209	15.0792	15.1514
Q9H9C1	Spermatogenesis-defective protein 39 homolog	VIPAS39;C14orf133	sp|Q9H9C1|SPE39_HUMAN Spermatogenesis-defective protein 39 homolog OS=Homo sapiens OX=9606 GN=VIPAS39 PE=1 SV=1;tr|Q6IA61|Q6IA61_HUMAN Spermatogenesis-defective protein 39 homolog OS=Homo sapiens OX=9606 GN=C14orf133 PE=2 SV=1;tr|Q53H75|Q53H75_HUMAN Sperma	T	21	___1	1	-0.306216	0.0149401	-0.34432	0.00784146	12.0964	11.877	11.8368	11.9714	12.3832	12.3743	11.9658	11.9671	11.9619	12.3867	12.2139	12.3271
O15551	Claudin-3;Claudin	CLDN3	sp|O15551|CLD3_HUMAN Claudin-3 OS=Homo sapiens OX=9606 GN=CLDN3 PE=1 SV=1;tr|Q75L79|Q75L79_HUMAN Claudin OS=Homo sapiens OX=9606 GN=CLDN3 PE=2 SV=1	S	199	___2	0.996864	-0.081659	0.407738	-0.343916	0.00386019	14.875	15.0617	15.0869	15.2367	14.96	15.0718	15.4206	15.5936	15.3657	15.7702	15.9419	15.6996
O15551	Claudin-3;Claudin	CLDN3	sp|O15551|CLD3_HUMAN Claudin-3 OS=Homo sapiens OX=9606 GN=CLDN3 PE=1 SV=1;tr|Q75L79|Q75L79_HUMAN Claudin OS=Homo sapiens OX=9606 GN=CLDN3 PE=2 SV=1	S	199	___3	0.996864	-0.0108276	0.93953	-0.343916	0.00386019	12.6963	12.7108	12.9241	13.0277	12.6133	12.7228	15.4206	15.5936	15.3657	15.7702	15.9419	15.6996
Q9UN36	Protein NDRG2	NDRG2	sp|Q9UN36|NDRG2_HUMAN Protein NDRG2 OS=Homo sapiens OX=9606 GN=NDRG2 PE=1 SV=2;tr|Q8TDR6|Q8TDR6_HUMAN Protein NDRG2 OS=Homo sapiens OX=9606 PE=2 SV=1;tr|A0A0A0MS87|A0A0A0MS87_HUMAN Protein NDRG2 OS=Homo sapiens OX=9606 GN=NDRG2 PE=1 SV=1;tr|H0YJT9|H0YJT9_H	T	330	___2	0.999628	-0.207339	0.00707566	-0.338372	0.00111563	16.3253	16.3037	16.1882	16.4739	16.478	16.4873	14.9739	15.1506	15.177	15.5624	15.4872	15.2669
Q9UN36	Protein NDRG2	NDRG2	sp|Q9UN36|NDRG2_HUMAN Protein NDRG2 OS=Homo sapiens OX=9606 GN=NDRG2 PE=1 SV=2;tr|Q8TDR6|Q8TDR6_HUMAN Protein NDRG2 OS=Homo sapiens OX=9606 PE=2 SV=1;tr|A0A0A0MS87|A0A0A0MS87_HUMAN Protein NDRG2 OS=Homo sapiens OX=9606 GN=NDRG2 PE=1 SV=1;tr|H0YJT9|H0YJT9_H	S	338	___3	1	-0.115399	0.166532	-0.338372	0.00111563	15.3321	15.3882	15.3152	15.4702	15.437	15.4744	14.9739	15.1506	15.177	15.5624	15.4872	15.2669
Q9UN36	Protein NDRG2	NDRG2	sp|Q9UN36|NDRG2_HUMAN Protein NDRG2 OS=Homo sapiens OX=9606 GN=NDRG2 PE=1 SV=2;tr|Q8TDR6|Q8TDR6_HUMAN Protein NDRG2 OS=Homo sapiens OX=9606 PE=2 SV=1;tr|A0A0A0MS87|A0A0A0MS87_HUMAN Protein NDRG2 OS=Homo sapiens OX=9606 GN=NDRG2 PE=1 SV=1;tr|H0YJT9|H0YJT9_H	T	330	___3	0.999628	-0.115399	0.166532	-0.338372	0.00111563	15.3321	15.3882	15.3152	15.4702	15.437	15.4744	14.9739	15.1506	15.177	15.5624	15.4872	15.2669
Q9UN36	Protein NDRG2	NDRG2	sp|Q9UN36|NDRG2_HUMAN Protein NDRG2 OS=Homo sapiens OX=9606 GN=NDRG2 PE=1 SV=2;tr|Q8TDR6|Q8TDR6_HUMAN Protein NDRG2 OS=Homo sapiens OX=9606 PE=2 SV=1;tr|A0A0A0MS87|A0A0A0MS87_HUMAN Protein NDRG2 OS=Homo sapiens OX=9606 GN=NDRG2 PE=1 SV=1;tr|H0YJT9|H0YJT9_H	S	338	___2	1	0.0651067	0.414839	-0.338372	0.00111563	15.8986	15.8291	15.8471	15.857	15.7035	15.819	14.9739	15.1506	15.177	15.5624	15.4872	15.2669
Q9UN36	Protein NDRG2	NDRG2	sp|Q9UN36|NDRG2_HUMAN Protein NDRG2 OS=Homo sapiens OX=9606 GN=NDRG2 PE=1 SV=2;tr|Q8TDR6|Q8TDR6_HUMAN Protein NDRG2 OS=Homo sapiens OX=9606 PE=2 SV=1;tr|A0A0A0MS87|A0A0A0MS87_HUMAN Protein NDRG2 OS=Homo sapiens OX=9606 GN=NDRG2 PE=1 SV=1;tr|H0YJT9|H0YJT9_H	S	338	___1	1	0.0170649	0.820591	-0.338372	0.00111563	16.4982	16.4467	16.3866	16.6062	16.3192	16.355	14.9739	15.1506	15.177	15.5624	15.4872	15.2669
Q9UN36	Protein NDRG2	NDRG2	sp|Q9UN36|NDRG2_HUMAN Protein NDRG2 OS=Homo sapiens OX=9606 GN=NDRG2 PE=1 SV=2;tr|Q8TDR6|Q8TDR6_HUMAN Protein NDRG2 OS=Homo sapiens OX=9606 PE=2 SV=1;tr|A0A0A0MS87|A0A0A0MS87_HUMAN Protein NDRG2 OS=Homo sapiens OX=9606 GN=NDRG2 PE=1 SV=1;tr|H0YJT9|H0YJT9_H	T	330	___1	0.999628	-0.00667904	0.926174	-0.338372	0.00111563	15.3384	15.3447	15.3301	15.4765	15.3431	15.2136	14.9739	15.1506	15.177	15.5624	15.4872	15.2669
Q5T5U3	Rho GTPase-activating protein 21	ARHGAP21	sp|Q5T5U3|RHG21_HUMAN Rho GTPase-activating protein 21 OS=Homo sapiens OX=9606 GN=ARHGAP21 PE=1 SV=2;tr|A0A2X0SF83|A0A2X0SF83_HUMAN ARHGAP21 (Fragment) OS=Homo sapiens OX=9606 GN=ARHGAP21 PE=4 SV=1;tr|A0A7P0TAS2|A0A7P0TAS2_HUMAN Rho GTPase-activating prote	S	625	___1	0.805514	-0.177725	0.0687212	-0.337229	0.00273062	11.763	12.0377	11.9901	12.0117	12.0327	12.2796	11.5746	11.6936	11.5228	11.9619	11.9071	11.9337
Q07352;P47974	Zinc finger protein 36, C3H1 type-like 1;Zinc finger protein 36, C3H1 type-like 2	ZFP36L1;ZFP36L2	sp|Q07352|TISB_HUMAN mRNA decay activator protein ZFP36L1 OS=Homo sapiens OX=9606 GN=ZFP36L1 PE=1 SV=1;tr|B4DG15|B4DG15_HUMAN cDNA FLJ59254, highly similar to Butyrate response factor 1 OS=Homo sapiens OX=9606 PE=2 SV=1;tr|B4E1N3|B4E1N3_HUMAN cDNA FLJ54231	S	334;490	___1	0.985908	-0.119482	0.233498	-0.335634	0.00449195	13.1431	13.0794	13.3168	13.207	13.4219	13.2687	13.3375	13.5186	13.1589	13.6815	13.6189	13.7215
A0A669KB05	Catenin delta-1	CTNND1;DKFZp781O2021	tr|A0A669KB05|A0A669KB05_HUMAN Catenin delta-1 OS=Homo sapiens OX=9606 GN=CTNND1 PE=1 SV=1;tr|A0A669KB62|A0A669KB62_HUMAN Catenin delta-1 OS=Homo sapiens OX=9606 GN=CTNND1 PE=1 SV=1;sp|O60716|CTND1_HUMAN Catenin delta-1 OS=Homo sapiens OX=9606 GN=CTNND1 PE	S	325	___2	1	-0.111551	0.169548	-0.329134	0.00112796	16.6413	16.877	16.898	16.907	16.9072	16.9368	17.3006	17.2291	17.086	17.5913	17.5133	17.4984
A0A669KB05	Catenin delta-1	CTNND1;DKFZp781O2021	tr|A0A669KB05|A0A669KB05_HUMAN Catenin delta-1 OS=Homo sapiens OX=9606 GN=CTNND1 PE=1 SV=1;tr|A0A669KB62|A0A669KB62_HUMAN Catenin delta-1 OS=Homo sapiens OX=9606 GN=CTNND1 PE=1 SV=1;sp|O60716|CTND1_HUMAN Catenin delta-1 OS=Homo sapiens OX=9606 GN=CTNND1 PE	S	325	___1	1	-0.102792	0.188311	-0.329134	0.00112796	15.931	15.7183	15.6665	15.9447	15.8187	15.8608	17.3006	17.2291	17.086	17.5913	17.5133	17.4984
A0A669KB05	Catenin delta-1	CTNND1;DKFZp781O2021	tr|A0A669KB05|A0A669KB05_HUMAN Catenin delta-1 OS=Homo sapiens OX=9606 GN=CTNND1 PE=1 SV=1;tr|A0A669KB62|A0A669KB62_HUMAN Catenin delta-1 OS=Homo sapiens OX=9606 GN=CTNND1 PE=1 SV=1;sp|O60716|CTND1_HUMAN Catenin delta-1 OS=Homo sapiens OX=9606 GN=CTNND1 PE	S	325	___3	1	0.00735073	0.906261	-0.329134	0.00112796	16.4834	16.4159	16.3431	16.4315	16.384	16.405	17.3006	17.2291	17.086	17.5913	17.5133	17.4984
B4DNA3;D3DPU2	Adenylyl cyclase-associated protein;Adenylyl cyclase-associated protein 1	CAP1	tr|B4DNA3|B4DNA3_HUMAN Adenylyl cyclase-associated protein OS=Homo sapiens OX=9606 PE=2 SV=1;tr|B4DUZ8|B4DUZ8_HUMAN Adenylyl cyclase-associated protein OS=Homo sapiens OX=9606 PE=2 SV=1;tr|D3DPU2|D3DPU2_HUMAN Adenylyl cyclase-associated protein OS=Homo sap	S	266;308	___2	0.99829	-0.230611	0.0206647	-0.3216	0.0030775	12.8272	12.85	12.7418	12.9896	13.1663	12.9548	12.9262	12.7238	12.5683	13.0587	13.0554	13.0691
B4DNA3;D3DPU2	Adenylyl cyclase-associated protein;Adenylyl cyclase-associated protein 1	CAP1	tr|B4DNA3|B4DNA3_HUMAN Adenylyl cyclase-associated protein OS=Homo sapiens OX=9606 PE=2 SV=1;tr|B4DUZ8|B4DUZ8_HUMAN Adenylyl cyclase-associated protein OS=Homo sapiens OX=9606 PE=2 SV=1;tr|D3DPU2|D3DPU2_HUMAN Adenylyl cyclase-associated protein OS=Homo sap	S	268;310	___2	0.999087	-0.230611	0.0206647	-0.3216	0.0030775	12.8272	12.85	12.7418	12.9896	13.1663	12.9548	12.9262	12.7238	12.5683	13.0587	13.0554	13.0691
B4DNA3;D3DPU2	Adenylyl cyclase-associated protein;Adenylyl cyclase-associated protein 1	CAP1	tr|B4DNA3|B4DNA3_HUMAN Adenylyl cyclase-associated protein OS=Homo sapiens OX=9606 PE=2 SV=1;tr|B4DUZ8|B4DUZ8_HUMAN Adenylyl cyclase-associated protein OS=Homo sapiens OX=9606 PE=2 SV=1;tr|D3DPU2|D3DPU2_HUMAN Adenylyl cyclase-associated protein OS=Homo sap	S	266;308	___1	0.99829	-0.0421148	0.581292	-0.3216	0.0030775	18.7599	18.6409	18.5541	18.7283	18.699	18.6539	12.9262	12.7238	12.5683	13.0587	13.0554	13.0691
B4DNA3;D3DPU2	Adenylyl cyclase-associated protein;Adenylyl cyclase-associated protein 1	CAP1	tr|B4DNA3|B4DNA3_HUMAN Adenylyl cyclase-associated protein OS=Homo sapiens OX=9606 PE=2 SV=1;tr|B4DUZ8|B4DUZ8_HUMAN Adenylyl cyclase-associated protein OS=Homo sapiens OX=9606 PE=2 SV=1;tr|D3DPU2|D3DPU2_HUMAN Adenylyl cyclase-associated protein OS=Homo sap	S	268;310	___1	0.999087	0.0317943	0.855671	-0.3216	0.0030775	12.824	12.6998	12.0274	12.3484	12.4184	12.689	12.9262	12.7238	12.5683	13.0587	13.0554	13.0691
B7Z7U0	Serine/arginine repetitive matrix protein 1	SRRM1	tr|B7Z7U0|B7Z7U0_HUMAN cDNA FLJ61739, highly similar to Serine/arginine repetitive matrix protein 1 OS=Homo sapiens OX=9606 PE=2 SV=1;tr|A9Z1X7|A9Z1X7_HUMAN Serine/arginine repetitive matrix protein 1 OS=Homo sapiens OX=9606 GN=SRRM1 PE=1 SV=1;tr|A0A0S2Z4Z	S	619	___1	0.998044	0.0511404	0.61124	-0.321019	0.00708663	12.1028	11.9436	11.7807	11.8133	11.8251	12.0353	11.9252	11.6744	11.674	12.0167	12.1507	12.0692
B7Z7U0	Serine/arginine repetitive matrix protein 1	SRRM1	tr|B7Z7U0|B7Z7U0_HUMAN cDNA FLJ61739, highly similar to Serine/arginine repetitive matrix protein 1 OS=Homo sapiens OX=9606 PE=2 SV=1;tr|A9Z1X7|A9Z1X7_HUMAN Serine/arginine repetitive matrix protein 1 OS=Homo sapiens OX=9606 GN=SRRM1 PE=1 SV=1;tr|A0A0S2Z4Z	S	619	___2	0.998044	0.0227964	0.616348	-0.321019	0.00708663	16.4921	16.5544	16.5248	16.5374	16.5082	16.4572	11.9252	11.6744	11.674	12.0167	12.1507	12.0692
Q86TI0	TBC1 domain family member 1	TBC1D1	sp|Q86TI0|TBCD1_HUMAN TBC1 domain family member 1 OS=Homo sapiens OX=9606 GN=TBC1D1 PE=1 SV=2;tr|C9JIE2|C9JIE2_HUMAN TBC1 domain family member 1 (Fragment) OS=Homo sapiens OX=9606 GN=TBC1D1 PE=1 SV=2;tr|B9A6J6|B9A6J6_HUMAN TBC1 domain family, member 1 OS=H	S	237	___1	0.998759	-0.211514	0.0583352	-0.320312	0.00835862	13.1526	13.3736	13.1978	13.3145	13.4917	13.5525	13.4446	13.4278	13.2409	13.8039	13.4928	13.7774
A0A0U1RQE4			tr|A0A0U1RQE4|A0A0U1RQE4_HUMAN SH3 domain-containing protein 19 OS=Homo sapiens OX=9606 GN=SH3D19 PE=1 SV=1	S	51	___1	0.854234	0.0676689	0.231622	-0.32019	8.2625e-05	14.5367	14.448	14.5788	14.4159	14.4782	14.4664	14.2802	14.219	14.2933	14.5846	14.5269	14.6415
P35711	Transcription factor SOX-5	SOX5	sp|P35711|SOX5_HUMAN Transcription factor SOX-5 OS=Homo sapiens OX=9606 GN=SOX5 PE=1 SV=3;tr|I3L0A5|I3L0A5_HUMAN Transcription factor SOX-5 OS=Homo sapiens OX=9606 GN=SOX5 PE=1 SV=1;tr|B7Z5Z3|B7Z5Z3_HUMAN cDNA FLJ55780, highly similar to Transcription fact	S	382	___1	0.957153	0.033549	0.641389	-0.320045	0.000759692	11.8705	11.7743	11.9967	11.9056	11.833	11.8022	11.8083	11.7251	11.8623	12.1396	12.0223	12.194
Q9GZT9	Egl nine homolog 1	EGLN1	sp|Q9GZT9|EGLN1_HUMAN Egl nine homolog 1 OS=Homo sapiens OX=9606 GN=EGLN1 PE=1 SV=1;tr|R4SCP5|R4SCP5_HUMAN Hypoxia-inducible factor prolyl hydroxylase 2 OS=Homo sapiens OX=9606 GN=EGLN1 PE=4 SV=1;tr|R4SCQ0|R4SCQ0_HUMAN Egl nine homolog 1 (C. elegans) OS=Ho	S	125	___1	1	-0.0818367	0.208102	-0.319395	0.000266727	16.3148	16.3112	16.3325	16.3479	16.4892	16.3668	16.1837	16.1929	16.3354	16.6332	16.5007	16.5363
Q9NYL2	Mitogen-activated protein kinase kinase kinase MLT	ZAK	sp|Q9NYL2|M3K20_HUMAN Mitogen-activated protein kinase kinase kinase 20 OS=Homo sapiens OX=9606 GN=MAP3K20 PE=1 SV=3	S	727	___1	1	-0.137663	0.0425769	-0.319205	0.000232427	14.8901	14.8982	14.7961	15.0058	14.9338	15.0579	15.0164	14.9766	14.8655	15.2707	15.2123	15.333
Q96MH2	Protein HEXIM2	HEXIM2	sp|Q96MH2|HEXI2_HUMAN Protein HEXIM2 OS=Homo sapiens OX=9606 GN=HEXIM2 PE=1 SV=1;tr|K7ESM2|K7ESM2_HUMAN Protein HEXIM2 (Fragment) OS=Homo sapiens OX=9606 GN=HEXIM2 PE=1 SV=1;tr|K7ELS4|K7ELS4_HUMAN Protein HEXIM2 (Fragment) OS=Homo sapiens OX=9606 GN=HEXIM2	S	76	___1	0.835672	0.068752	0.439897	-0.315803	0.00349683	11.1329	11.2463	11.0125	11.037	11.2081	10.9403	10.8114	10.9257	10.7905	11.1937	11.0394	11.2419
Q09666	Neuroblast differentiation-associated protein AHNAK	AHNAK	sp|Q09666|AHNK_HUMAN Neuroblast differentiation-associated protein AHNAK OS=Homo sapiens OX=9606 GN=AHNAK PE=1 SV=2	S	5739	___2	0.99523	-0.108771	0.280482	-0.309806	0.0076662	17.0462	16.837	16.7626	17.1309	16.8024	17.0389	14.6818	14.6164	14.5619	15.1668	14.9283	14.6944
Q09666	Neuroblast differentiation-associated protein AHNAK	AHNAK	sp|Q09666|AHNK_HUMAN Neuroblast differentiation-associated protein AHNAK OS=Homo sapiens OX=9606 GN=AHNAK PE=1 SV=2	S	5731	___3	0.994827	-0.108234	0.281451	-0.309806	0.0076662	15.1602	15.2704	15.2235	15.3467	15.3448	15.2873	14.6818	14.6164	14.5619	15.1668	14.9283	14.6944
Q09666	Neuroblast differentiation-associated protein AHNAK	AHNAK	sp|Q09666|AHNK_HUMAN Neuroblast differentiation-associated protein AHNAK OS=Homo sapiens OX=9606 GN=AHNAK PE=1 SV=2	S	5735	___3	0.998193	-0.108234	0.281451	-0.309806	0.0076662	15.1602	15.2704	15.2235	15.3467	15.3448	15.2873	14.6818	14.6164	14.5619	15.1668	14.9283	14.6944
Q09666	Neuroblast differentiation-associated protein AHNAK	AHNAK	sp|Q09666|AHNK_HUMAN Neuroblast differentiation-associated protein AHNAK OS=Homo sapiens OX=9606 GN=AHNAK PE=1 SV=2	S	5739	___3	0.99523	-0.108234	0.281451	-0.309806	0.0076662	15.1602	15.2704	15.2235	15.3467	15.3448	15.2873	14.6818	14.6164	14.5619	15.1668	14.9283	14.6944
Q09666	Neuroblast differentiation-associated protein AHNAK	AHNAK	sp|Q09666|AHNK_HUMAN Neuroblast differentiation-associated protein AHNAK OS=Homo sapiens OX=9606 GN=AHNAK PE=1 SV=2	S	5739	___1	0.99523	-0.0969711	0.141882	-0.309806	0.0076662	17.5874	17.6818	17.633	17.746	17.684	17.7631	14.6818	14.6164	14.5619	15.1668	14.9283	14.6944
Q09666	Neuroblast differentiation-associated protein AHNAK	AHNAK	sp|Q09666|AHNK_HUMAN Neuroblast differentiation-associated protein AHNAK OS=Homo sapiens OX=9606 GN=AHNAK PE=1 SV=2	S	5731	___2	0.994827	-0.0868317	0.341182	-0.309806	0.0076662	17.2413	17.0778	16.9927	17.3273	17.0254	17.2196	14.6818	14.6164	14.5619	15.1668	14.9283	14.6944
Q09666	Neuroblast differentiation-associated protein AHNAK	AHNAK	sp|Q09666|AHNK_HUMAN Neuroblast differentiation-associated protein AHNAK OS=Homo sapiens OX=9606 GN=AHNAK PE=1 SV=2	S	5731	___1	0.994827	-0.0307329	0.608686	-0.309806	0.0076662	17.6103	17.5706	17.5126	17.668	17.4999	17.6178	14.6818	14.6164	14.5619	15.1668	14.9283	14.6944
Q09666	Neuroblast differentiation-associated protein AHNAK	AHNAK	sp|Q09666|AHNK_HUMAN Neuroblast differentiation-associated protein AHNAK OS=Homo sapiens OX=9606 GN=AHNAK PE=1 SV=2	S	5735	___2	0.998193	-0.00650526	0.947645	-0.309806	0.0076662	12.6573	13.0577	12.9712	12.8917	13.028	12.786	14.6818	14.6164	14.5619	15.1668	14.9283	14.6944
Q9UPQ3	Arf-GAP with GTPase, ANK repeat and PH domain-containing protein 1	AGAP1;CENTG2	sp|Q9UPQ3|AGAP1_HUMAN Arf-GAP with GTPase, ANK repeat and PH domain-containing protein 1 OS=Homo sapiens OX=9606 GN=AGAP1 PE=1 SV=4;tr|Q53RW1|Q53RW1_HUMAN Uncharacterized protein CENTG2 (Fragment) OS=Homo sapiens OX=9606 GN=CENTG2 PE=4 SV=1;tr|H7C211|H7C21	S	534	___1	0.90986	-0.250649	0.0142942	-0.308863	0.00427067	14.6321	14.6812	14.39	14.7101	14.8697	14.8755	14.1526	14.0033	13.9319	14.2898	14.316	14.4086
P51116	Fragile X mental retardation syndrome-related protein 2	FXR2	sp|P51116|FXR2_HUMAN Fragile X mental retardation syndrome-related protein 2 OS=Homo sapiens OX=9606 GN=FXR2 PE=1 SV=2	S	601	___2	0.979965	-0.0837859	0.13835	-0.305851	0.000104701	15.5703	15.5174	15.5713	15.5974	15.6802	15.6327	15.2772	15.3564	15.4123	15.6457	15.6123	15.7054
P51116	Fragile X mental retardation syndrome-related protein 2	FXR2	sp|P51116|FXR2_HUMAN Fragile X mental retardation syndrome-related protein 2 OS=Homo sapiens OX=9606 GN=FXR2 PE=1 SV=2	S	601	___1	0.979965	-0.0781668	0.219261	-0.305851	0.000104701	14.3191	14.3311	14.4739	14.3966	14.5078	14.4541	15.2772	15.3564	15.4123	15.6457	15.6123	15.7054
P0DMV8	Heat shock 70 kDa protein 1A;Heat shock 70 kDa protein 1B	HSPA1A;HSPA1B;HEL-S-103	sp|P0DMV8|HS71A_HUMAN Heat shock 70 kDa protein 1A OS=Homo sapiens OX=9606 GN=HSPA1A PE=1 SV=1;sp|P0DMV9|HS71B_HUMAN Heat shock 70 kDa protein 1B OS=Homo sapiens OX=9606 GN=HSPA1B PE=1 SV=1;tr|A0A0G2JIW1|A0A0G2JIW1_HUMAN Heat shock 70 kDa protein 1B OS=Hom	S	254	___1	1	0.0563802	0.396814	-0.297172	0.000668413	14.576	14.6416	14.5175	14.4128	14.5359	14.6174	14.3001	14.3826	14.2459	14.5951	14.6515	14.5734
Q5VZ89	DENN domain-containing protein 4C	DENND4C	sp|Q5VZ89|DEN4C_HUMAN DENN domain-containing protein 4C OS=Homo sapiens OX=9606 GN=DENND4C PE=1 SV=3;tr|B7Z850|B7Z850_HUMAN cDNA FLJ54514 OS=Homo sapiens OX=9606 PE=2 SV=1;tr|B7Z660|B7Z660_HUMAN cDNA FLJ53183 OS=Homo sapiens OX=9606 PE=2 SV=1;tr|X6RAE7|X6R	S	1325	___1	0.779172	-0.15215	0.129679	-0.296333	0.00844951	13.4489	13.5224	13.5804	13.5226	13.8958	13.5898	13.652	13.6678	13.6117	14.0774	13.8481	13.895
P51116	Fragile X mental retardation syndrome-related protein 2	FXR2	sp|P51116|FXR2_HUMAN Fragile X mental retardation syndrome-related protein 2 OS=Homo sapiens OX=9606 GN=FXR2 PE=1 SV=2	S	603	___1	0.999051	-0.0817517	0.360059	-0.295235	0.000137098	13.2551	13.1038	13.0633	13.2253	13.2691	13.1731	15.3397	15.4336	15.485	15.7053	15.679	15.7597
P51116	Fragile X mental retardation syndrome-related protein 2	FXR2	sp|P51116|FXR2_HUMAN Fragile X mental retardation syndrome-related protein 2 OS=Homo sapiens OX=9606 GN=FXR2 PE=1 SV=2	S	603	___2	0.999051	-0.0805588	0.151225	-0.295235	0.000137098	15.6295	15.6026	15.6502	15.6684	15.7493	15.7063	15.3397	15.4336	15.485	15.7053	15.679	15.7597
Q9P270	SLAIN motif-containing protein 2	SLAIN2;hCG_17415	sp|Q9P270|SLAI2_HUMAN SLAIN motif-containing protein 2 OS=Homo sapiens OX=9606 GN=SLAIN2 PE=1 SV=2;tr|A0A024R9T6|A0A024R9T6_HUMAN HCG17415, isoform CRA_a OS=Homo sapiens OX=9606 GN=SLAIN2 PE=2 SV=1;tr|D6RIF6|D6RIF6_HUMAN SLAIN motif-containing protein 2 OS	S	247	___1	0.991458	0.140777	0.379125	-0.294104	0.000304079	11.1149	10.7232	10.7382	10.6681	11.0066	10.4793	12.0105	11.875	11.8161	12.1643	12.2284	12.1911
Q9P270	SLAIN motif-containing protein 2	SLAIN2;hCG_17415	sp|Q9P270|SLAI2_HUMAN SLAIN motif-containing protein 2 OS=Homo sapiens OX=9606 GN=SLAIN2 PE=1 SV=2;tr|A0A024R9T6|A0A024R9T6_HUMAN HCG17415, isoform CRA_a OS=Homo sapiens OX=9606 GN=SLAIN2 PE=2 SV=1;tr|D6RIF6|D6RIF6_HUMAN SLAIN motif-containing protein 2 OS	S	247	___2	0.991458	0.0338351	0.566814	-0.294104	0.000304079	11.9663	12.0225	12.0617	11.9551	11.9849	12.009	12.0105	11.875	11.8161	12.1643	12.2284	12.1911
Q9P270	SLAIN motif-containing protein 2	SLAIN2;hCG_17415	sp|Q9P270|SLAI2_HUMAN SLAIN motif-containing protein 2 OS=Homo sapiens OX=9606 GN=SLAIN2 PE=1 SV=2;tr|A0A024R9T6|A0A024R9T6_HUMAN HCG17415, isoform CRA_a OS=Homo sapiens OX=9606 GN=SLAIN2 PE=2 SV=1;tr|D6RIF6|D6RIF6_HUMAN SLAIN motif-containing protein 2 OS	S	250	___2	0.868977	0.0338351	0.566814	-0.294104	0.000304079	11.9663	12.0225	12.0617	11.9551	11.9849	12.009	12.0105	11.875	11.8161	12.1643	12.2284	12.1911
Q02410	Amyloid beta A4 precursor protein-binding family A member 1	APBA1	sp|Q02410|APBA1_HUMAN Amyloid-beta A4 precursor protein-binding family A member 1 OS=Homo sapiens OX=9606 GN=APBA1 PE=1 SV=3	S	263	___1	1	-0.227991	0.0117768	-0.29372	0.0025146	13.6151	13.697	13.5402	13.7519	13.9738	13.8106	14.1602	14.2331	14.1503	14.4091	14.4061	14.6096
P28290	Sperm-specific antigen 2	SSFA2	sp|P28290|ITPI2_HUMAN Protein ITPRID2 OS=Homo sapiens OX=9606 GN=ITPRID2 PE=1 SV=3;tr|E9PHV5|E9PHV5_HUMAN Protein ITPRID2 OS=Homo sapiens OX=9606 GN=ITPRID2 PE=1 SV=1;tr|B4E2E5|B4E2E5_HUMAN cDNA FLJ56289, highly similar to Homo sapiens sperm specific antig	S	665	___1	0.807556	-0.161827	0.0589655	-0.292874	0.00281254	14.8579	15.0791	14.9354	15.1853	15.0987	15.074	14.8335	14.8192	14.6355	15.1595	15.0122	14.9951
Q07157;A0A0G2JNH2	Tight junction protein ZO-1	TJP1;DKFZp686A1195;DKFZp686M05161	sp|Q07157|ZO1_HUMAN Tight junction protein ZO-1 OS=Homo sapiens OX=9606 GN=TJP1 PE=1 SV=3;tr|A9CQZ8|A9CQZ8_HUMAN Tight junction protein ZO-1 (Fragment) OS=Homo sapiens OX=9606 GN=TJP1 PE=2 SV=1;tr|A0A087X0K9|A0A087X0K9_HUMAN Tight junction protein 1 (Zona	S	1278;1186	___1	0.860866	-0.240476	0.00862469	-0.290013	0.0026917	11.5829	11.8249	11.7568	11.9718	11.9857	11.9285	11.976	12.1704	11.9818	12.3054	12.2722	12.4207
Q53GL6	RNA-binding protein Raly	RALY	tr|Q53GL6|Q53GL6_HUMAN RNA binding protein (Autoantigenic, hnRNP-associated with lethal yellow) long isoform variant (Fragment) OS=Homo sapiens OX=9606 GN=RALY PE=2 SV=1;tr|A8K4T9|A8K4T9_HUMAN cDNA FLJ77421, highly similar to Homo sapiens autoantigen p542	S	289	___3	0.999947	0.238685	0.00206583	-0.289947	0.00101598	15.1922	15.1186	14.9632	14.8734	14.8693	14.8153	15.0547	15.1446	15.1282	15.4958	15.2698	15.4317
Q53GL6	RNA-binding protein Raly	RALY	tr|Q53GL6|Q53GL6_HUMAN RNA binding protein (Autoantigenic, hnRNP-associated with lethal yellow) long isoform variant (Fragment) OS=Homo sapiens OX=9606 GN=RALY PE=2 SV=1;tr|A8K4T9|A8K4T9_HUMAN cDNA FLJ77421, highly similar to Homo sapiens autoantigen p542	S	289	___1	0.999947	-0.180626	0.0189818	-0.289947	0.00101598	14.9942	14.9791	14.9375	15.0805	15.2372	15.135	15.0547	15.1446	15.1282	15.4958	15.2698	15.4317
Q53GL6	RNA-binding protein Raly	RALY	tr|Q53GL6|Q53GL6_HUMAN RNA binding protein (Autoantigenic, hnRNP-associated with lethal yellow) long isoform variant (Fragment) OS=Homo sapiens OX=9606 GN=RALY PE=2 SV=1;tr|A8K4T9|A8K4T9_HUMAN cDNA FLJ77421, highly similar to Homo sapiens autoantigen p542	S	289	___2	0.999947	-0.171534	0.00591425	-0.289947	0.00101598	15.5529	15.5115	15.5124	15.6835	15.6892	15.7187	15.0547	15.1446	15.1282	15.4958	15.2698	15.4317
P18615	Negative elongation factor E	NELFE;NELF-E	sp|P18615|NELFE_HUMAN Negative elongation factor E OS=Homo sapiens OX=9606 GN=NELFE PE=1 SV=3;tr|A0A1U9X839|A0A1U9X839_HUMAN Negative elongation factor E OS=Homo sapiens OX=9606 PE=3 SV=1;tr|H9ZYJ1|H9ZYJ1_HUMAN Negative elongation factor E OS=Homo sapiens	S	353	___1	0.999989	-0.0598126	0.495301	-0.288074	0.005793	12.6926	12.508	12.6592	12.7054	12.8051	12.5287	12.6569	12.513	12.4219	12.7573	12.8179	12.8807
Q9H3Q1	Cdc42 effector protein 4	CDC42EP4	sp|Q9H3Q1|BORG4_HUMAN Cdc42 effector protein 4 OS=Homo sapiens OX=9606 GN=CDC42EP4 PE=1 SV=1;tr|B2R6D8|B2R6D8_HUMAN CDC42 effector protein (Rho GTPase binding) 4, isoform CRA_a OS=Homo sapiens OX=9606 GN=CDC42EP4 PE=2 SV=1;tr|J3KRZ9|J3KRZ9_HUMAN Cdc42 effe	S	109	___1	0.987056	0.0629442	0.471169	-0.285479	0.00592294	13.0158	13.2853	13.3283	13.1615	13.2108	13.0683	12.869	12.9118	12.7097	13.0977	13.0937	13.1556
P29353	SHC-transforming protein 1	SHC1	sp|P29353|SHC1_HUMAN SHC-transforming protein 1 OS=Homo sapiens OX=9606 GN=SHC1 PE=1 SV=4;tr|B4DL02|B4DL02_HUMAN SHC-transforming protein 1 OS=Homo sapiens OX=9606 PE=2 SV=1;tr|Q5T182|Q5T182_HUMAN SHC-transforming protein 1 (Fragment) OS=Homo sapiens OX=96	S	139	___1	0.999999	-0.0841386	0.321052	-0.27972	0.00523514	14.5245	14.6955	14.7101	14.6443	14.9071	14.6311	14.2311	14.1415	14.178	14.4819	14.3863	14.5216
Q5SW79	Centrosomal protein of 170 kDa	CEP170	sp|Q5SW79|CE170_HUMAN Centrosomal protein of 170 kDa OS=Homo sapiens OX=9606 GN=CEP170 PE=1 SV=1;tr|H0Y2V6|H0Y2V6_HUMAN Centrosomal protein of 170 kDa (Fragment) OS=Homo sapiens OX=9606 GN=CEP170 PE=1 SV=1;tr|A6H8X9|A6H8X9_HUMAN Centrosomal protein 170kDa	S	1165	___1	0.822989	0.0234086	0.790867	-0.27795	0.00785462	12.6201	12.4896	12.7152	12.4942	12.7631	12.4973	12.6093	12.4459	12.5172	12.8847	12.7842	12.7374
A6NEL2	Ankyrin repeat domain-containing protein SOWAHB	SOWAHB	sp|A6NEL2|SWAHB_HUMAN Ankyrin repeat domain-containing protein SOWAHB OS=Homo sapiens OX=9606 GN=SOWAHB PE=1 SV=1	S	761	___1	0.843535	-0.0923206	0.123861	-0.274959	0.000402998	13.4674	13.3983	13.5654	13.5585	13.6076	13.5421	13.4094	13.3735	13.4573	13.6356	13.7282	13.7012
P78314	SH3 domain-binding protein 2	SH3BP2	sp|P78314|3BP2_HUMAN SH3 domain-binding protein 2 OS=Homo sapiens OX=9606 GN=SH3BP2 PE=1 SV=2;tr|Q6ZTK4|Q6ZTK4_HUMAN cDNA FLJ44573 fis, clone UTERU3016789, moderately similar to SH3 domain-binding protein 3BP-2 OS=Homo sapiens OX=9606 PE=2 SV=1;tr|Q6ZVU3|Q	S	225	___1	0.999328	-0.0913513	0.301294	-0.274956	0.00735997	13.2629	13.3109	13.1711	13.2985	13.309	13.4115	13.2174	13.3248	12.998	13.5498	13.3539	13.4614
Q9HA84			tr|Q9HA84|Q9HA84_HUMAN cDNA FLJ12080 fis, clone HEMBB1002477, highly similar to Human Grb2-associated binder-1 mRNA OS=Homo sapiens OX=9606 PE=2 SV=1	S	98	___1	0.994341	-0.0565402	0.377717	-0.270801	0.00100577	14.0397	14.204	14.1578	14.1094	14.2261	14.2356	13.9344	14.0638	14.011	14.2787	14.2281	14.3147
Q02156	Protein kinase C epsilon type	PRKCE	sp|Q02156|KPCE_HUMAN Protein kinase C epsilon type OS=Homo sapiens OX=9606 GN=PRKCE PE=1 SV=1;tr|Q53RT0|Q53RT0_HUMAN Uncharacterized protein PRKCE (Fragment) OS=Homo sapiens OX=9606 GN=PRKCE PE=4 SV=1;tr|E9PBI2|E9PBI2_HUMAN Protein kinase C epsilon type OS	S	368	___1	1	-0.0885351	0.249317	-0.270276	0.00331308	12.4637	12.5025	12.5761	12.698	12.6564	12.4535	12.8539	12.7433	12.6939	13.0902	12.9653	13.0464
Q9C0C2;Q86TK2	182 kDa tankyrase-1-binding protein	TNKS1BP1	sp|Q9C0C2|TB182_HUMAN 182 kDa tankyrase-1-binding protein OS=Homo sapiens OX=9606 GN=TNKS1BP1 PE=1 SV=4;tr|A0A024R542|A0A024R542_HUMAN Tankyrase 1 binding protein 1, 182kDa, isoform CRA_a OS=Homo sapiens OX=9606 GN=TNKS1BP1 PE=2 SV=1;tr|Q86TK2|Q86TK2_HUMAN	S	1666;248	___1	1	-0.164786	0.0113207	-0.269933	0.000404514	15.7721	15.8606	15.7783	15.9831	15.9892	15.9331	15.6473	15.5235	15.621	15.7975	15.9083	15.8959
Q9BPZ7	Target of rapamycin complex 2 subunit MAPKAP1	MAPKAP1	sp|Q9BPZ7|SIN1_HUMAN Target of rapamycin complex 2 subunit MAPKAP1 OS=Homo sapiens OX=9606 GN=MAPKAP1 PE=1 SV=2;tr|A0A024R863|A0A024R863_HUMAN Mitogen-activated protein kinase 2-associated protein 1 OS=Homo sapiens OX=9606 GN=MAPKAP1 PE=3 SV=1;tr|H0Y7F8|H0	T	509	___1	0.904453	-0.172354	0.0122588	-0.269683	0.000649994	15.7207	15.7231	15.6489	15.7937	15.9764	15.8397	15.8213	15.7449	15.7049	16.0108	16.0301	16.0392
Q6ZUJ8	Phosphoinositide 3-kinase adapter protein 1	PIK3AP1	sp|Q6ZUJ8|BCAP_HUMAN Phosphoinositide 3-kinase adapter protein 1 OS=Homo sapiens OX=9606 GN=PIK3AP1 PE=1 SV=2	S	682	___1	0.999041	-0.158978	0.0932731	-0.268524	0.0098932	13.7559	13.8433	13.8412	13.8662	14.1009	13.9503	14.2137	14.0455	13.9034	14.4313	14.2815	14.2554
P42167;P42166	Lamina-associated polypeptide 2, isoforms beta/gamma;Thymopoietin;Thymopentin;Lamina-associated polypeptide 2, isoform alpha;Thymopoietin;Thymopentin	TMPO	sp|P42167|LAP2B_HUMAN Lamina-associated polypeptide 2, isoforms beta/gamma OS=Homo sapiens OX=9606 GN=TMPO PE=1 SV=2;tr|G5E972|G5E972_HUMAN Lamina-associated polypeptide 2, isoforms beta/gamma OS=Homo sapiens OX=9606 GN=TMPO PE=1 SV=1;tr|A0A024RBE7|A0A024R	S	66;66	___2	1	-0.0988056	0.159263	-0.267058	0.00154499	16.985	16.923	17.1003	17.131	17.0778	17.0959	11.4558	11.5807	11.4181	11.8066	11.7488	11.7003
P42167;P42166	Lamina-associated polypeptide 2, isoforms beta/gamma;Thymopoietin;Thymopentin;Lamina-associated polypeptide 2, isoform alpha;Thymopoietin;Thymopentin	TMPO	sp|P42167|LAP2B_HUMAN Lamina-associated polypeptide 2, isoforms beta/gamma OS=Homo sapiens OX=9606 GN=TMPO PE=1 SV=2;tr|G5E972|G5E972_HUMAN Lamina-associated polypeptide 2, isoforms beta/gamma OS=Homo sapiens OX=9606 GN=TMPO PE=1 SV=1;tr|A0A024RBE7|A0A024R	S	66;66	___3	1	-0.0850254	0.20791	-0.267058	0.00154499	15.5137	15.4973	15.6561	15.6828	15.6044	15.635	11.4558	11.5807	11.4181	11.8066	11.7488	11.7003
P42167;P42166	Lamina-associated polypeptide 2, isoforms beta/gamma;Thymopoietin;Thymopentin;Lamina-associated polypeptide 2, isoform alpha;Thymopoietin;Thymopentin	TMPO	sp|P42167|LAP2B_HUMAN Lamina-associated polypeptide 2, isoforms beta/gamma OS=Homo sapiens OX=9606 GN=TMPO PE=1 SV=2;tr|G5E972|G5E972_HUMAN Lamina-associated polypeptide 2, isoforms beta/gamma OS=Homo sapiens OX=9606 GN=TMPO PE=1 SV=1;tr|A0A024RBE7|A0A024R	S	66;66	___1	1	0.028563	0.665856	-0.267058	0.00154499	11.7166	11.6417	11.5778	11.7088	11.5747	11.5668	11.4558	11.5807	11.4181	11.8066	11.7488	11.7003
Q00839	Heterogeneous nuclear ribonucleoprotein U	HNRNPU	sp|Q00839|HNRPU_HUMAN Heterogeneous nuclear ribonucleoprotein U OS=Homo sapiens OX=9606 GN=HNRNPU PE=1 SV=6;tr|B4DLR3|B4DLR3_HUMAN cDNA FLJ54020, highly similar to Heterogeneous nuclear ribonucleoprotein U OS=Homo sapiens OX=9606 PE=2 SV=1;tr|B3KX72|B3KX72	S	192	___1	0.810007	0.0632185	0.439003	-0.265757	0.00602157	12.563	12.6637	12.7015	12.5051	12.7217	12.5118	12.3655	12.3759	12.5216	12.5669	12.742	12.7514
Q09666	Neuroblast differentiation-associated protein AHNAK	AHNAK	sp|Q09666|AHNK_HUMAN Neuroblast differentiation-associated protein AHNAK OS=Homo sapiens OX=9606 GN=AHNAK PE=1 SV=2	S	5857	___1	0.999983	-0.192022	0.0312887	-0.265337	0.0057629	15.6841	15.6909	15.7511	15.7139	16.0288	15.9595	15.4826	15.4961	15.508	15.7054	15.7075	15.8697
Q09666	Neuroblast differentiation-associated protein AHNAK	AHNAK	sp|Q09666|AHNK_HUMAN Neuroblast differentiation-associated protein AHNAK OS=Homo sapiens OX=9606 GN=AHNAK PE=1 SV=2	S	5857	___2	0.999983	-0.0968083	0.421746	-0.265337	0.0057629	12.0044	12.1947	11.9765	12.3259	12.1063	12.0338	15.4826	15.4961	15.508	15.7054	15.7075	15.8697
A0A345S7Y2	POU domain, class 2, transcription factor 1;POU domain protein	POU2F1	tr|A0A345S7Y2|A0A345S7Y2_HUMAN POU domain protein OS=Homo sapiens OX=9606 GN=POU2F1 PE=2 SV=1;sp|P14859|PO2F1_HUMAN POU domain, class 2, transcription factor 1 OS=Homo sapiens OX=9606 GN=POU2F1 PE=1 SV=2;tr|A0A0C4DG88|A0A0C4DG88_HUMAN POU domain protein (F	T	288	___1	0.872833	0.0103232	0.90339	-0.264857	0.00843329	12.0201	11.8524	11.9617	11.8576	11.9896	11.9561	11.774	11.9293	11.9709	12.0531	12.0897	12.326
Q2TB10	Zinc finger protein 800	ZNF800	sp|Q2TB10|ZN800_HUMAN Zinc finger protein 800 OS=Homo sapiens OX=9606 GN=ZNF800 PE=1 SV=1;tr|B7Z4V7|B7Z4V7_HUMAN cDNA FLJ50087 OS=Homo sapiens OX=9606 PE=2 SV=1	S	647	___1	0.992449	-0.00998299	0.907676	-0.262628	0.00947962	14.5445	14.7613	14.8605	14.7004	14.7648	14.731	14.4014	14.3448	14.5864	14.6692	14.6816	14.7695
A0A669KB05	Catenin delta-1	CTNND1;DKFZp781O2021	tr|A0A669KB05|A0A669KB05_HUMAN Catenin delta-1 OS=Homo sapiens OX=9606 GN=CTNND1 PE=1 SV=1;tr|A0A669KB62|A0A669KB62_HUMAN Catenin delta-1 OS=Homo sapiens OX=9606 GN=CTNND1 PE=1 SV=1;sp|O60716|CTND1_HUMAN Catenin delta-1 OS=Homo sapiens OX=9606 GN=CTNND1 PE	S	328	___1	1	-0.126665	0.138915	-0.262223	0.000802962	14.9561	15.2752	15.2759	15.3441	15.2921	15.2511	17.6444	17.5564	17.4719	17.8668	17.7951	17.7974
A0A669KB05	Catenin delta-1	CTNND1;DKFZp781O2021	tr|A0A669KB05|A0A669KB05_HUMAN Catenin delta-1 OS=Homo sapiens OX=9606 GN=CTNND1 PE=1 SV=1;tr|A0A669KB62|A0A669KB62_HUMAN Catenin delta-1 OS=Homo sapiens OX=9606 GN=CTNND1 PE=1 SV=1;sp|O60716|CTND1_HUMAN Catenin delta-1 OS=Homo sapiens OX=9606 GN=CTNND1 PE	S	328	___2	1	-0.0964062	0.123172	-0.262223	0.000802962	17.0799	17.2065	17.2072	17.2581	17.2597	17.265	17.6444	17.5564	17.4719	17.8668	17.7951	17.7974
A0A669KB05	Catenin delta-1	CTNND1;DKFZp781O2021	tr|A0A669KB05|A0A669KB05_HUMAN Catenin delta-1 OS=Homo sapiens OX=9606 GN=CTNND1 PE=1 SV=1;tr|A0A669KB62|A0A669KB62_HUMAN Catenin delta-1 OS=Homo sapiens OX=9606 GN=CTNND1 PE=1 SV=1;sp|O60716|CTND1_HUMAN Catenin delta-1 OS=Homo sapiens OX=9606 GN=CTNND1 PE	S	328	___3	1	0.00735073	0.906261	-0.262223	0.000802962	16.4834	16.4159	16.3431	16.4315	16.384	16.405	17.6444	17.5564	17.4719	17.8668	17.7951	17.7974
O15551	Claudin-3;Claudin	CLDN3	sp|O15551|CLD3_HUMAN Claudin-3 OS=Homo sapiens OX=9606 GN=CLDN3 PE=1 SV=1;tr|Q75L79|Q75L79_HUMAN Claudin OS=Homo sapiens OX=9606 GN=CLDN3 PE=2 SV=1	S	203	___2	0.974396	-0.0766589	0.379054	-0.261727	0.00938131	15.4385	15.5437	15.5787	15.7118	15.458	15.621	15.9455	16.0765	15.8712	16.1823	16.3546	16.1414
O15551	Claudin-3;Claudin	CLDN3	sp|O15551|CLD3_HUMAN Claudin-3 OS=Homo sapiens OX=9606 GN=CLDN3 PE=1 SV=1;tr|Q75L79|Q75L79_HUMAN Claudin OS=Homo sapiens OX=9606 GN=CLDN3 PE=2 SV=1	S	203	___3	0.974396	-0.0108276	0.93953	-0.261727	0.00938131	12.6963	12.7108	12.9241	13.0277	12.6133	12.7228	15.9455	16.0765	15.8712	16.1823	16.3546	16.1414
P04406	Glyceraldehyde-3-phosphate dehydrogenase	GAPDH;HEL-S-162eP	sp|P04406|G3P_HUMAN Glyceraldehyde-3-phosphate dehydrogenase OS=Homo sapiens OX=9606 GN=GAPDH PE=1 SV=3;tr|V9HVZ4|V9HVZ4_HUMAN Glyceraldehyde-3-phosphate dehydrogenase OS=Homo sapiens OX=9606 GN=HEL-S-162eP PE=2 SV=1;tr|Q2TSD0|Q2TSD0_HUMAN Glyceraldehyde-3	S	83	___1	1	-0.0193683	0.781563	-0.261122	0.00267903	16.6529	16.8347	16.902	16.879	16.8336	16.7351	16.8425	16.9417	16.907	17.1593	17.1266	17.1887
O00763	Acetyl-CoA carboxylase 2;Biotin carboxylase	ACACB	sp|O00763|ACACB_HUMAN Acetyl-CoA carboxylase 2 OS=Homo sapiens OX=9606 GN=ACACB PE=1 SV=3;tr|F5H5C3|F5H5C3_HUMAN Acetyl-CoA carboxylase 2 (Fragment) OS=Homo sapiens OX=9606 GN=ACACB PE=1 SV=1	S	37	___1	0.999996	-0.245645	0.0117444	-0.26063	0.00843851	16.3927	16.5254	16.4725	16.5491	16.8311	16.7474	16.2634	16.3011	16.3351	16.699	16.4497	16.5328
Q01433	AMP deaminase 2	AMPD2	sp|Q01433|AMPD2_HUMAN AMP deaminase 2 OS=Homo sapiens OX=9606 GN=AMPD2 PE=1 SV=2;tr|A0A590UJX5|A0A590UJX5_HUMAN AMP deaminase 2 OS=Homo sapiens OX=9606 GN=AMPD2 PE=1 SV=2;tr|A0A7P0Z4H6|A0A7P0Z4H6_HUMAN AMP deaminase 2 OS=Homo sapiens OX=9606 GN=AMPD2 PE=4	S	168	___1	1	-0.163337	0.0229449	-0.259999	0.0014374	16.6942	16.7125	16.637	16.7478	16.9167	16.8692	16.3013	16.4261	16.3396	16.6445	16.531	16.6715
Q99959	Plakophilin-2	PKP2	sp|Q99959|PKP2_HUMAN Plakophilin-2 OS=Homo sapiens OX=9606 GN=PKP2 PE=1 SV=2;tr|B8QGS9|B8QGS9_HUMAN Truncated plakophilin-2 OS=Homo sapiens OX=9606 GN=PKP2 PE=1 SV=1	S	132	___1	0.888636	-0.116907	0.144711	-0.259782	0.00494715	14.6458	14.7911	14.8794	14.7546	14.9081	15.0043	14.6533	14.6135	14.6799	14.8664	14.9616	14.8982
Q99959	Plakophilin-2	PKP2	sp|Q99959|PKP2_HUMAN Plakophilin-2 OS=Homo sapiens OX=9606 GN=PKP2 PE=1 SV=2;tr|B8QGS9|B8QGS9_HUMAN Truncated plakophilin-2 OS=Homo sapiens OX=9606 GN=PKP2 PE=1 SV=1	S	132	___2	0.888636	-0.0913373	0.157149	-0.259782	0.00494715	15.2509	15.2857	15.4263	15.4538	15.4209	15.3622	14.6533	14.6135	14.6799	14.8664	14.9616	14.8982
P09543	2',3'-cyclic-nucleotide 3'-phosphodiesterase	CNP	sp|P09543|CN37_HUMAN 2',3'-cyclic-nucleotide 3'-phosphodiesterase OS=Homo sapiens OX=9606 GN=CNP PE=1 SV=2;tr|B4DI06|B4DI06_HUMAN 2',3'-cyclic-nucleotide 3'-phosphodiesterase OS=Homo sapiens OX=9606 PE=2 SV=1	S	9	___1	0.989901	-0.182517	0.0151508	-0.258088	0.00183761	11.7948	11.9186	11.813	12.0292	12.0933	11.9515	11.6225	11.4768	11.4964	11.7677	11.8679	11.7342
O14745	Na(+)/H(+) exchange regulatory cofactor NHE-RF1;Na(+)/H(+) exchange regulatory cofactor NHE-RF	SLC9A3R1	sp|O14745|NHRF1_HUMAN Na(+)/H(+) exchange regulatory cofactor NHE-RF1 OS=Homo sapiens OX=9606 GN=SLC9A3R1 PE=1 SV=4;tr|B2R6A3|B2R6A3_HUMAN Na(+)/H(+) exchange regulatory cofactor NHE-RF OS=Homo sapiens OX=9606 PE=2 SV=1;tr|B3KSV9|B3KSV9_HUMAN cDNA FLJ37148	S	162	___1	0.999981	-0.161242	0.044785	-0.256381	0.00409453	13.9527	13.9604	13.9076	14.0054	14.2898	14.0094	14.1236	14.0609	14.0602	14.3639	14.3145	14.3354
A0A0A0MRY4			tr|A0A0A0MRY4|A0A0A0MRY4_HUMAN Uncharacterized protein OS=Homo sapiens OX=9606 PE=4 SV=1	S	254	___1	0.889929	-0.138224	0.0968517	-0.255541	0.00629162	12.8236	12.9173	12.9867	13.0223	12.9889	13.131	12.9057	12.9121	12.8418	13.2616	12.9774	13.1872
Q8WU40;Q5SWX3	Calcium/calmodulin-dependent protein kinase type II subunit gamma	CAMK2G	tr|Q8WU40|Q8WU40_HUMAN Calcium/calmodulin-dependent protein kinase (Fragment) OS=Homo sapiens OX=9606 GN=CAMK2G PE=1 SV=2;tr|A8K6N9|A8K6N9_HUMAN Calcium/calmodulin-dependent protein kinase OS=Homo sapiens OX=9606 PE=2 SV=1;tr|A0A2Q3DQE3|A0A2Q3DQE3_HUMAN Ca	S	308;371	___1	0.94924	-0.202679	0.0129125	-0.254562	0.00333664	13.0664	13.0762	13.0047	13.1341	13.3821	13.2391	13.239	13.3616	13.3207	13.5098	13.531	13.6442
A1L0S7	Tensin-1	TNS1	tr|A1L0S7|A1L0S7_HUMAN TNS1 protein (Fragment) OS=Homo sapiens OX=9606 GN=TNS1 PE=2 SV=2;tr|B2RU35|B2RU35_HUMAN Tensin 1 OS=Homo sapiens OX=9606 GN=TNS1 PE=2 SV=1;tr|Q0VG54|Q0VG54_HUMAN TNS1 protein OS=Homo sapiens OX=9606 GN=TNS1 PE=2 SV=1;tr|A0A2R8Y4T1|A	S	787	___1	0.857032	0.111596	0.176148	-0.250476	0.00764686	13.3832	13.4458	13.2803	13.3276	13.2119	13.2351	13.3586	13.0722	13.2324	13.3955	13.5423	13.4769
O15085	Rho guanine nucleotide exchange factor 11	ARHGEF11	sp|O15085|ARHGB_HUMAN Rho guanine nucleotide exchange factor 11 OS=Homo sapiens OX=9606 GN=ARHGEF11 PE=1 SV=1;tr|A0A2X0SFB0|A0A2X0SFB0_HUMAN ARHGEF11 (Fragment) OS=Homo sapiens OX=9606 GN=ARHGEF11 PE=4 SV=1	S	592	___1	0.858288	1.48589	1	-0.0576781	0.842777	8.69606	8.55286	8.37489	6.97881	7.17349	7.01385	8.82416	8.24604	8.64512	9.4693	8.08331	8.33575
Q96C86	m7GpppX diphosphatase	DCPS	sp|Q96C86|DCPS_HUMAN m7GpppX diphosphatase OS=Homo sapiens OX=9606 GN=DCPS PE=1 SV=2;tr|A0A384MTI8|A0A384MTI8_HUMAN m7GpppX diphosphatase OS=Homo sapiens OX=9606 GN=DCPS PE=2 SV=1;tr|Q53G42|Q53G42_HUMAN DCS-1 (Fragment) OS=Homo sapiens OX=9606 PE=2 SV=1	S	24	___2	1	1.42521	0.0867368	-0.698602	0.377003	12.22	12.4523	12.0509	9.82654	11.3594	11.2617	11.3259	8.78664	12.0576	12.2721	11.7718	10.222
Q96C86	m7GpppX diphosphatase	DCPS	sp|Q96C86|DCPS_HUMAN m7GpppX diphosphatase OS=Homo sapiens OX=9606 GN=DCPS PE=1 SV=2;tr|A0A384MTI8|A0A384MTI8_HUMAN m7GpppX diphosphatase OS=Homo sapiens OX=9606 GN=DCPS PE=2 SV=1;tr|Q53G42|Q53G42_HUMAN DCS-1 (Fragment) OS=Homo sapiens OX=9606 PE=2 SV=1	T	25	___2	1	1.42521	0.0867368	-0.698602	0.377003	12.22	12.4523	12.0509	9.82654	11.3594	11.2617	11.3259	8.78664	12.0576	12.2721	11.7718	10.222
Q9NXV6	CDKN2A-interacting protein	CDKN2AIP	sp|Q9NXV6|CARF_HUMAN CDKN2A-interacting protein OS=Homo sapiens OX=9606 GN=CDKN2AIP PE=1 SV=3;tr|B3KTW3|B3KTW3_HUMAN cDNA FLJ38861 fis, clone MESAN2011984, highly similar to Homo sapiens collaborates/cooperates with ARF (alternate reading frame) protein (C	S	268	___1	0.996149	-0.975449	0.0256597	0.0789574	0.838991	12.7616	12.6379	12.0315	13.5299	12.9326	13.8947	13.274	13.7003	11.9765	12.7952	13.0052	12.9135
Q9BU76	Multiple myeloma tumor-associated protein 2	MMTAG2	sp|Q9BU76|MMTA2_HUMAN Multiple myeloma tumor-associated protein 2 OS=Homo sapiens OX=9606 GN=MMTAG2 PE=1 SV=1	S	235	___2	0.891223	0.852278	0.0846976	0.00118328	0.997952	9.68167	9.46773	9.71118	9.28359	9.65222	7.36792	9.54239	9.83595	10.1604	9.50422	9.97797	10.053
Q15042	Rab3 GTPase-activating protein catalytic subunit	RAB3GAP1	sp|Q15042|RB3GP_HUMAN Rab3 GTPase-activating protein catalytic subunit OS=Homo sapiens OX=9606 GN=RAB3GAP1 PE=1 SV=3;tr|B9A6J2|B9A6J2_HUMAN Rab3 GTPase-activating protein catalytic subunit OS=Homo sapiens OX=9606 GN=RAB3GAP1 PE=2 SV=1;tr|C9J1R5|C9J1R5_HUMA	S	5	___1	0.989059	0.831386	0.0327115	0.231519	0.511658	9.00143	7.35093	8.31716	7.78743	7.16713	7.22081	8.1834	8.50905	8.2403	7.65205	8.31313	8.27301
Q07157;A0A0G2JNH2	Tight junction protein ZO-1	TJP1;DKFZp686A1195;DKFZp686M05161	sp|Q07157|ZO1_HUMAN Tight junction protein ZO-1 OS=Homo sapiens OX=9606 GN=TJP1 PE=1 SV=3;tr|A9CQZ8|A9CQZ8_HUMAN Tight junction protein ZO-1 (Fragment) OS=Homo sapiens OX=9606 GN=TJP1 PE=2 SV=1;tr|A0A087X0K9|A0A087X0K9_HUMAN Tight junction protein 1 (Zona	T	868;856	___1	0.905922	-0.768244	0.0581783	0.0685224	0.854203	8.19618	9.50105	9.203	9.32263	10.152	9.73029	9.27957	9.69398	9.32383	9.79575	9.67564	8.62043
A0A0C4DGT3;B4DGC5	IQ motif and SEC7 domain-containing protein 1	IQSEC1	tr|A0A0C4DGT3|A0A0C4DGT3_HUMAN Epididymis secretory sperm binding protein OS=Homo sapiens OX=9606 GN=IQSEC1 PE=1 SV=1;tr|A0A3B3IU98|A0A3B3IU98_HUMAN IQ motif and SEC7 domain-containing protein 1 (Fragment) OS=Homo sapiens OX=9606 GN=IQSEC1 PE=1 SV=1;tr|B4D	S	131;239	___1	0.999964	0.765377	0.146495	-0.554962	0.281642	7.55046	8.14227	8.11428	8.22987	7.00488	6.27613	7.43919	6.28204	7.68079	7.9584	8.12328	6.98524
Q9H400	Lck-interacting transmembrane adapter 1	LIME1	sp|Q9H400|LIME1_HUMAN Lck-interacting transmembrane adapter 1 OS=Homo sapiens OX=9606 GN=LIME1 PE=1 SV=1;tr|A0A087WUJ1|A0A087WUJ1_HUMAN Lck-interacting transmembrane adapter 1 (Fragment) OS=Homo sapiens OX=9606 GN=LIME1 PE=1 SV=6	S	247	___1	0.999566	-0.738605	0.0894565	-1.13011	0.0156494	8.20859	8.08081	7.8731	9.07535	9.28779	8.01516	6.32598	7.09887	7.86796	8.49569	7.66828	8.51916
Q3MIT2	Putative tRNA pseudouridine synthase Pus10	PUS10	sp|Q3MIT2|PUS10_HUMAN tRNA pseudouridine synthase Pus10 OS=Homo sapiens OX=9606 GN=PUS10 PE=1 SV=1;tr|C9JNL8|C9JNL8_HUMAN tRNA pseudouridine synthase Pus10 (Fragment) OS=Homo sapiens OX=9606 GN=PUS10 PE=1 SV=1;tr|A8K6R4|A8K6R4_HUMAN tRNA pseudouridine(55)	S	84	___1	0.999905	0.707379	0.0749123	0.596245	0.125716	8.84211	9.14419	9.20684	9.0961	7.38394	8.59098	8.87448	8.77588	9.25541	8.6866	7.84724	8.58319
Q14160;Q9BTT6	Protein scribble homolog;Leucine-rich repeat-containing protein 1	SCRIB;LRRC1	sp|Q14160|SCRIB_HUMAN Protein scribble homolog OS=Homo sapiens OX=9606 GN=SCRIB PE=1 SV=4;tr|A0A0G2JNZ2|A0A0G2JNZ2_HUMAN Protein scribble homolog OS=Homo sapiens OX=9606 GN=SCRIB PE=1 SV=1;tr|A0A0G2JPP5|A0A0G2JPP5_HUMAN Protein scribble homolog OS=Homo sap	S	37;37	___1	1	-0.699128	0.203657	0.215373	0.685421	8.26889	6.04358	8.05016	7.67494	7.9352	8.84988	7.62001	8.15784	7.79927	8.21085	7.59421	7.12595
Q9Y2L6	FERM domain-containing protein 4B	FRMD4B	sp|Q9Y2L6|FRM4B_HUMAN FERM domain-containing protein 4B OS=Homo sapiens OX=9606 GN=FRMD4B PE=1 SV=4;tr|E9PGA7|E9PGA7_HUMAN FERM domain-containing protein 4B OS=Homo sapiens OX=9606 GN=FRMD4B PE=1 SV=1;tr|B4DHD5|B4DHD5_HUMAN cDNA FLJ57979, highly similar to	S	372	___1	1	0.689967	0.156983	0.45058	0.342866	8.90942	9.2439	8.86754	7.37739	8.84457	8.729	9.18237	7.69346	9.18221	8.8311	7.78088	8.09432
A0A2R8Y580			tr|A0A2R8Y580|A0A2R8Y580_HUMAN E3 ubiquitin-protein ligase TRIM8 (Fragment) OS=Homo sapiens OX=9606 GN=TRIM8 PE=1 SV=1	S	75	___1	0.999999	-0.679699	0.250372	-0.00529222	0.992637	10.3499	10.8664	11.3685	12.5562	10.878	11.1898	12.7534	12.8731	10.9494	11.5505	12.1807	12.8607
P20700	Lamin-B1	LMNB1	sp|P20700|LMNB1_HUMAN Lamin-B1 OS=Homo sapiens OX=9606 GN=LMNB1 PE=1 SV=2;tr|B4DZT3|B4DZT3_HUMAN cDNA FLJ50934, highly similar to Lamin-B1 OS=Homo sapiens OX=9606 PE=2 SV=1	T	575	___1	0.999984	-0.661844	0.207573	0.501264	0.332486	7.73482	8.89548	6.89665	8.1824	8.63226	8.69782	7.51136	8.30024	8.35469	7.60375	6.66453	8.39421
O75113	NEDD4-binding protein 1	N4BP1	sp|O75113|N4BP1_HUMAN NEDD4-binding protein 1 OS=Homo sapiens OX=9606 GN=N4BP1 PE=1 SV=4	S	258	___1	0.915896	-0.647819	0.29084	-0.06457	0.913986	8.67899	7.37385	8.29547	8.77004	8.87458	8.64714	6.6735	9.62735	8.30337	8.37097	8.67811	7.74885
Q93034	Cullin-5	CUL5	sp|Q93034|CUL5_HUMAN Cullin-5 OS=Homo sapiens OX=9606 GN=CUL5 PE=1 SV=4;tr|L0L6D8|L0L6D8_HUMAN CUL5 (Fragment) OS=Homo sapiens OX=9606 GN=CUL5 PE=3 SV=1;tr|E9PP19|E9PP19_HUMAN Cullin-5 OS=Homo sapiens OX=9606 GN=CUL5 PE=1 SV=1	S	34	___1	0.999942	-0.647579	0.0261074	0.20941	0.42508	12.3532	12.6521	13.4628	13.8063	13.0986	13.5059	13.6119	13.7021	13.2149	13.3794	13.2537	13.2675
Q14671	Pumilio homolog 1	PUM1	sp|Q14671|PUM1_HUMAN Pumilio homolog 1 OS=Homo sapiens OX=9606 GN=PUM1 PE=1 SV=3;tr|Q5T1Z4|Q5T1Z4_HUMAN Pumilio homolog 1 OS=Homo sapiens OX=9606 GN=PUM1 PE=1 SV=1;tr|Q5T1Z8|Q5T1Z8_HUMAN Pumilio homolog 1 OS=Homo sapiens OX=9606 GN=PUM1 PE=1 SV=1;tr|D5HR47	S	124	___1	1	-0.634647	0.0183097	-0.0748749	0.751025	8.59974	9.16321	9.32527	9.60606	9.93031	9.4558	9.54676	9.17804	10.0948	9.70427	9.53707	9.80288
Q8IWC1	MAP7 domain-containing protein 3	MAP7D3	sp|Q8IWC1|MA7D3_HUMAN MAP7 domain-containing protein 3 OS=Homo sapiens OX=9606 GN=MAP7D3 PE=1 SV=2;tr|A0A0A0MRP0|A0A0A0MRP0_HUMAN MAP7 domain-containing protein 3 (Fragment) OS=Homo sapiens OX=9606 GN=MAP7D3 PE=1 SV=1	S	229	___1	0.999495	-0.612064	0.0155588	-0.442878	0.0633212	11.768	11.7443	11.8171	11.8144	12.9255	12.4257	11.8081	11.4199	11.9056	12.1354	12.1633	12.1635
P26368	Splicing factor U2AF 65 kDa subunit	U2AF2	sp|P26368|U2AF2_HUMAN Splicing factor U2AF 65 kDa subunit OS=Homo sapiens OX=9606 GN=U2AF2 PE=1 SV=4;tr|B5BU25|B5BU25_HUMAN U2 snRNP auxiliary factor large subunit OS=Homo sapiens OX=9606 GN=U2AF2 PE=2 SV=1	S	2	___1	1	-0.601528	0.0621364	0.0603933	0.839054	7.8375	8.1204	8.47512	9.22438	8.7127	8.30051	8.30694	8.91056	8.91241	8.38073	8.328	9.23999
O75044	SLIT-ROBO Rho GTPase-activating protein 2	SRGAP2	sp|O75044|SRGP2_HUMAN SLIT-ROBO Rho GTPase-activating protein 2 OS=Homo sapiens OX=9606 GN=SRGAP2 PE=1 SV=3;tr|B4DFE5|B4DFE5_HUMAN cDNA FLJ56407, highly similar to SLIT-ROBO Rho GTPase-activating protein 2 OS=Homo sapiens OX=9606 PE=2 SV=1;tr|Q5VZB5|Q5VZB5	S	930	___1	1	-0.589652	0.0253254	0.134108	0.569488	7.95251	7.90462	7.9412	8.50816	8.51645	8.54268	8.54248	7.90915	8.66354	7.64646	8.4873	8.57908
P54819	Adenylate kinase 2, mitochondrial;Adenylate kinase 2, mitochondrial, N-terminally processed;Adenylate kinase 2, mitochondrial	AK2	sp|P54819|KAD2_HUMAN Adenylate kinase 2, mitochondrial OS=Homo sapiens OX=9606 GN=AK2 PE=1 SV=2;tr|F8W1A4|F8W1A4_HUMAN Adenylate kinase 2, mitochondrial OS=Homo sapiens OX=9606 GN=AK2 PE=1 SV=1;tr|A0A140VK93|A0A140VK93_HUMAN Adenylate kinase 2, mitochondri	S	75	___1	1	-0.578636	0.123409	0.145089	0.684149	8.21785	9.79674	9.93131	9.67686	9.92951	10.0754	9.80794	9.74513	9.70842	9.88317	9.48038	9.46268
O15488	Glycogenin-2	GYG2	sp|O15488|GLYG2_HUMAN Glycogenin-2 OS=Homo sapiens OX=9606 GN=GYG2 PE=1 SV=2	S	2	___1	0.880289	-0.576753	0.0143721	0.32119	0.135153	9.38602	10.3183	10.0238	10.3943	10.2924	10.7717	10.7044	10.5348	10.7153	10.4976	10.2776	10.2157
P46459	Vesicle-fusing ATPase	NSF	sp|P46459|NSF_HUMAN Vesicle-fusing ATPase OS=Homo sapiens OX=9606 GN=NSF PE=1 SV=3;tr|B7Z9U2|B7Z9U2_HUMAN Vesicle-fusing ATPase OS=Homo sapiens OX=9606 PE=2 SV=1;tr|B4DH19|B4DH19_HUMAN Vesicle-fusing ATPase OS=Homo sapiens OX=9606 PE=2 SV=1;tr|B4DSK5|B4DSK	S	739	___1	1	0.56782	0.0150785	0.179229	0.385001	10.1729	9.83698	10.4814	9.71062	9.5765	9.50068	10.535	10.1255	9.77347	10.048	10.1548	9.69338
Q14247	Src substrate cortactin	CTTN;EMS1	sp|Q14247|SRC8_HUMAN Src substrate cortactin OS=Homo sapiens OX=9606 GN=CTTN PE=1 SV=2;tr|A0A024R5M3|A0A024R5M3_HUMAN Cortactin, isoform CRA_c OS=Homo sapiens OX=9606 GN=CTTN PE=4 SV=1;tr|Q53HG7|Q53HG7_HUMAN Cortactin isoform a variant (Fragment) OS=Homo s	S	11	___1	0.99988	-0.550689	0.0148542	-0.233427	0.248373	10.3211	10.2932	10.9053	10.7146	11.1458	11.3113	10.5932	11.1525	10.7745	11.0916	11.0988	11.0301
Q04721	Neurogenic locus notch homolog protein 2;Notch 2 extracellular truncation;Notch 2 intracellular domain	NOTCH2	sp|Q04721|NOTC2_HUMAN Neurogenic locus notch homolog protein 2 OS=Homo sapiens OX=9606 GN=NOTCH2 PE=1 SV=3;tr|Q96JU8|Q96JU8_HUMAN cDNA FLJ14963 fis, clone PLACE4000522, weakly similar to NEUROGENIC LOCUS NOTCH PROTEIN OS=Homo sapiens OX=9606 PE=2 SV=1	S	1845	___2	0.993644	0.549931	0.239995	-0.267607	0.558035	8.88548	7.79827	8.24242	7.63026	7.93089	7.71522	6.68577	7.17768	8.79263	7.77991	7.5084	8.1706
P61289	Proteasome activator complex subunit 3	PSME3;HEL-S-283	sp|P61289|PSME3_HUMAN Proteasome activator complex subunit 3 OS=Homo sapiens OX=9606 GN=PSME3 PE=1 SV=1;tr|V9HWJ8|V9HWJ8_HUMAN Epididymis secretory protein Li 283 OS=Homo sapiens OX=9606 GN=HEL-S-283 PE=2 SV=1;tr|A0A024R203|A0A024R203_HUMAN Proteasome (Pro	S	24	___1	0.847037	0.538829	0.0258669	0.3675	0.107431	10.819	11.0188	11.5457	10.505	10.8887	10.3733	10.3072	10.729	10.8788	9.99744	10.4627	10.3525
Q9BXJ7	Protein amnionless	AMN	sp|Q9BXJ7|AMNLS_HUMAN Protein amnionless OS=Homo sapiens OX=9606 GN=AMN PE=1 SV=2;tr|B3KP64|B3KP64_HUMAN Protein amnionless OS=Homo sapiens OX=9606 GN=AMN PE=2 SV=1	S	426	___1	1	-0.533665	0.0277487	-0.141619	0.516264	11.5409	11.698	12.0378	11.8434	12.5202	12.514	12.7913	12.9495	12.6242	12.5318	13.0763	13.1817
P25705	ATP synthase subunit alpha, mitochondrial;ATP synthase subunit alpha	ATP5A1;HEL-S-123m	sp|P25705|ATPA_HUMAN ATP synthase subunit alpha, mitochondrial OS=Homo sapiens OX=9606 GN=ATP5F1A PE=1 SV=1;tr|V9HW26|V9HW26_HUMAN ATP synthase subunit alpha OS=Homo sapiens OX=9606 GN=HEL-S-123m PE=2 SV=1	S	462	___1	0.902652	-0.529864	0.0460219	-0.246764	0.31841	8.92673	9.79086	9.80271	10.0657	9.61944	10.4248	10.0644	10.2234	10.444	10.3921	10.5337	10.5463
Q9Y5K6	CD2-associated protein	CD2AP	sp|Q9Y5K6|CD2AP_HUMAN CD2-associated protein OS=Homo sapiens OX=9606 GN=CD2AP PE=1 SV=1	S	233	___1	0.953097	-0.514592	0.111142	-0.238941	0.438791	14.2451	14.7257	14.4077	14.4002	14.6533	15.8688	14.9009	14.8909	14.4785	14.97	14.9756	15.0414
Q9NVA4	Transmembrane protein 184C	TMEM184C	sp|Q9NVA4|T184C_HUMAN Transmembrane protein 184C OS=Homo sapiens OX=9606 GN=TMEM184C PE=1 SV=2	S	417	___1	0.999856	-0.512005	0.0797476	-0.120405	0.659276	8.71357	9.47308	9.40101	9.4072	9.94439	9.77209	9.79431	9.88953	9.82016	9.33616	10.473	10.056
Q7Z6Z7	E3 ubiquitin-protein ligase HUWE1	HUWE1	sp|Q7Z6Z7|HUWE1_HUMAN E3 ubiquitin-protein ligase HUWE1 OS=Homo sapiens OX=9606 GN=HUWE1 PE=1 SV=3;tr|A0A024R9U8|A0A024R9U8_HUMAN HECT-type E3 ubiquitin transferase OS=Homo sapiens OX=9606 GN=HUWE1 PE=4 SV=1;tr|A0A024R9W5|A0A024R9W5_HUMAN HECT-type E3 ubiq	S	2377	___1	0.992226	0.508903	0.0331673	0.135023	0.53271	10.2632	9.86244	9.52442	9.21883	9.17039	9.73411	9.93003	10.1565	9.66696	9.95994	9.49296	9.89551
Q3YBR2	Transforming growth factor beta regulator 1	TBRG1	sp|Q3YBR2|TBRG1_HUMAN Transforming growth factor beta regulator 1 OS=Homo sapiens OX=9606 GN=TBRG1 PE=1 SV=1;tr|E9PI10|E9PI10_HUMAN Transforming growth factor beta regulator 1 OS=Homo sapiens OX=9606 GN=TBRG1 PE=1 SV=1;tr|E9PK87|E9PK87_HUMAN Transforming g	S	10	___1	0.816021	-0.508169	1	0.192281	1	7.02024	8.27581	7.46719	8.23865	7.80494	8.24416	7.93194	7.92382	8.05387	7.61089	7.73196	7.98994
P22307	Non-specific lipid-transfer protein	SCP2	sp|P22307|SCP2_HUMAN Sterol carrier protein 2 OS=Homo sapiens OX=9606 GN=SCP2 PE=1 SV=2;tr|A0A384NY87|A0A384NY87_HUMAN Acetyl-CoA C-myristoyltransferase OS=Homo sapiens OX=9606 PE=2 SV=1;tr|B2R761|B2R761_HUMAN Acetyl-CoA C-myristoyltransferase OS=Homo sapi	S	516	___1	1	0.506802	0.0391899	0.00600294	0.978445	11.2592	11.0647	10.9199	10.2983	10.5675	10.8577	10.9269	11.4158	10.4396	11.1323	10.8978	10.7342
Q9H9J4	Ubiquitin carboxyl-terminal hydrolase 42;Ubiquitin carboxyl-terminal hydrolase	USP42	sp|Q9H9J4|UBP42_HUMAN Ubiquitin carboxyl-terminal hydrolase 42 OS=Homo sapiens OX=9606 GN=USP42 PE=1 SV=3;tr|C9JPC9|C9JPC9_HUMAN Ubiquitin carboxyl-terminal hydrolase 42 (Fragment) OS=Homo sapiens OX=9606 GN=USP42 PE=1 SV=9;tr|B4DWG7|B4DWG7_HUMAN cDNA FLJ5	S	1007	___1	1	0.499835	0.288897	-0.371708	0.425039	7.94568	7.35537	8.05033	7.91857	6.21394	7.71936	8.00793	7.50356	6.50026	7.47204	7.59943	8.05541
B7Z3D7;H7BXR3		SORBS2	tr|B7Z3D7|B7Z3D7_HUMAN cDNA FLJ55213, highly similar to Rattus norvegicus Arg/Abl-interacting protein ArgBP2 (Argbp2), mRNA OS=Homo sapiens OX=9606 PE=2 SV=1;tr|C9J9D3|C9J9D3_HUMAN Sorbin and SH3 domain-containing protein 2 (Fragment) OS=Homo sapiens OX=96	S	26;9	___1	0.99997	-0.497211	0.0722645	-0.153413	0.552787	15.3584	15.4485	15.0712	15.4992	15.3835	16.4871	15.484	15.6707	15.0329	15.573	15.5946	15.4801
Q9HC35	Echinoderm microtubule-associated protein-like 4;Tyrosine-protein kinase receptor	EML4;EML4-ALK variant 7;EML4-ALK;EML4-ALK variant 6;EML4/ALK fusion	sp|Q9HC35|EMAL4_HUMAN Echinoderm microtubule-associated protein-like 4 OS=Homo sapiens OX=9606 GN=EML4 PE=1 SV=3;tr|B5MBZ0|B5MBZ0_HUMAN Echinoderm microtubule-associated protein-like 4 OS=Homo sapiens OX=9606 GN=EML4 PE=1 SV=3;tr|A6P4V4|A6P4V4_HUMAN Tyrosi	S	16	___1	0.878045	0.490899	0.0142962	-0.256517	0.158133	12.1777	12.521	12.257	11.4904	12.0745	11.9182	12.0459	11.6064	11.9907	12.2373	12.2906	11.8846
Q9P289	Serine/threonine-protein kinase 26	STK26;MST4	sp|Q9P289|STK26_HUMAN Serine/threonine-protein kinase 26 OS=Homo sapiens OX=9606 GN=STK26 PE=1 SV=2;tr|Q8NBY1|Q8NBY1_HUMAN Serine/threonine-protein kinase 26 OS=Homo sapiens OX=9606 GN=STK26 PE=1 SV=1;tr|Q499L9|Q499L9_HUMAN Serine/threonine protein kinase	S	300	___2	0.999999	0.482155	0.0360059	-0.238704	0.146964	10.636	10.4414	10.6033	9.63256	10.5964	10.0053	10.2654	10.1907	9.96363	10.5038	10.157	10.4749
Q9P289	Serine/threonine-protein kinase 26	STK26;MST4	sp|Q9P289|STK26_HUMAN Serine/threonine-protein kinase 26 OS=Homo sapiens OX=9606 GN=STK26 PE=1 SV=2;tr|Q8NBY1|Q8NBY1_HUMAN Serine/threonine-protein kinase 26 OS=Homo sapiens OX=9606 GN=STK26 PE=1 SV=1;tr|Q499L9|Q499L9_HUMAN Serine/threonine protein kinase	S	304	___2	0.992535	0.482155	0.0360059	-0.238704	0.146964	10.636	10.4414	10.6033	9.63256	10.5964	10.0053	10.2654	10.1907	9.96363	10.5038	10.157	10.4749
Q9Y5X1	Sorting nexin-9;Sorting nexin	SNX9;WISP	sp|Q9Y5X1|SNX9_HUMAN Sorting nexin-9 OS=Homo sapiens OX=9606 GN=SNX9 PE=1 SV=1;tr|A0A7P0Z4A2|A0A7P0Z4A2_HUMAN Sorting nexin-9 OS=Homo sapiens OX=9606 GN=SNX9 PE=4 SV=1;tr|A0A7P0T8S8|A0A7P0T8S8_HUMAN Sorting nexin-9 OS=Homo sapiens OX=9606 GN=SNX9 PE=4 SV=1	S	200	___1	0.751027	-0.45342	0.0542233	-0.533486	0.027633	13.2499	13.494	13.396	13.3421	14.3834	13.7748	12.7286	12.527	12.9217	13.0425	13.3626	13.3727
Q75QN2	Integrator complex subunit 8	INTS8	sp|Q75QN2|INT8_HUMAN Integrator complex subunit 8 OS=Homo sapiens OX=9606 GN=INTS8 PE=1 SV=1;tr|E5RJF0|E5RJF0_HUMAN Integrator complex subunit 8 (Fragment) OS=Homo sapiens OX=9606 GN=INTS8 PE=1 SV=1;tr|E5RG48|E5RG48_HUMAN Integrator complex subunit 8 OS=Ho	T	18	___1	0.87383	-0.452602	0.0302998	0.00674287	0.971217	10.6566	10.2461	10.4021	10.7517	10.9957	10.9152	10.152	10.913	10.6883	10.5481	10.3541	10.8308
Q9H7D0	Dedicator of cytokinesis protein 5	DOCK5	sp|Q9H7D0|DOCK5_HUMAN Dedicator of cytokinesis protein 5 OS=Homo sapiens OX=9606 GN=DOCK5 PE=1 SV=3;tr|D3DSS6|D3DSS6_HUMAN Dedicator of cytokinesis 5, isoform CRA_a OS=Homo sapiens OX=9606 GN=DOCK5 PE=3 SV=1;tr|A0A2X0SFZ7|A0A2X0SFZ7_HUMAN DOCK5 (Fragment)	S	1306	___2	0.999999	0.45129	0.0153569	0.403776	0.0264067	13.2083	12.9937	13.0382	12.8848	12.165	12.8366	13.8626	13.8947	13.8522	13.3672	13.6388	13.3923
Q9H7D0	Dedicator of cytokinesis protein 5	DOCK5	sp|Q9H7D0|DOCK5_HUMAN Dedicator of cytokinesis protein 5 OS=Homo sapiens OX=9606 GN=DOCK5 PE=1 SV=3;tr|D3DSS6|D3DSS6_HUMAN Dedicator of cytokinesis 5, isoform CRA_a OS=Homo sapiens OX=9606 GN=DOCK5 PE=3 SV=1;tr|A0A2X0SFZ7|A0A2X0SFZ7_HUMAN DOCK5 (Fragment)	Y	1307	___2	0.999999	0.45129	0.0153569	0.403776	0.0264067	13.2083	12.9937	13.0382	12.8848	12.165	12.8366	13.8626	13.8947	13.8522	13.3672	13.6388	13.3923
A8K051;B4DPP3;Q08AH3;Q68CK6	Acyl-coenzyme A synthetase ACSM2A, mitochondrial;Acyl-coenzyme A synthetase ACSM2B, mitochondrial	ACSM2B;ACSM2A	tr|A8K051|A8K051_HUMAN cDNA FLJ76695, highly similar to Homo sapiens acyl-CoA synthetase medium-chain family member 2 (ACSM2), nuclear gene encoding mitochondrial protein, mRNA OS=Homo sapiens OX=9606 PE=2 SV=1;tr|H3BNJ9|H3BNJ9_HUMAN Acyl-coenzyme A synthe	S	176;176;176;176	___1	0.986846	0.45084	0.47604	0.378129	0.548641	9.20399	7.80464	8.74015	7.00185	8.52365	8.87076	8.2415	8.6108	8.41297	6.66476	9.17204	8.29408
Q9Y2I7	1-phosphatidylinositol 3-phosphate 5-kinase	PIKFYVE;HEL37	sp|Q9Y2I7|FYV1_HUMAN 1-phosphatidylinositol 3-phosphate 5-kinase OS=Homo sapiens OX=9606 GN=PIKFYVE PE=1 SV=3;tr|V9HWG4|V9HWG4_HUMAN 1-phosphatidylinositol-3-phosphate 5-kinase OS=Homo sapiens OX=9606 GN=HEL37 PE=2 SV=1	S	475	___1	0.967597	0.4503	0.0214512	-0.00926204	0.957193	10.8962	11.0185	10.9814	10.3269	10.6179	10.6004	10.7221	10.7107	11.1444	10.7156	11.2881	10.6013
Q9UKK3	Poly [ADP-ribose] polymerase 4	PARP4	sp|Q9UKK3|PARP4_HUMAN Protein mono-ADP-ribosyltransferase PARP4 OS=Homo sapiens OX=9606 GN=PARP4 PE=1 SV=3	S	1507	___2	0.991776	0.446445	0.0367661	0.329425	0.0614512	11.0414	10.5781	10.8796	10.0654	10.7344	10.36	10.629	10.4437	10.9252	10.1357	10.2025	10.6714
Q641Q2	WASH complex subunit FAM21A	FAM21A	sp|Q641Q2|WAC2A_HUMAN WASH complex subunit 2A OS=Homo sapiens OX=9606 GN=WASHC2A PE=1 SV=3;tr|F8W7U3|F8W7U3_HUMAN WASH complex subunit 2A OS=Homo sapiens OX=9606 GN=WASHC2A PE=1 SV=1;tr|E7ESD2|E7ESD2_HUMAN WASH complex subunit 2A OS=Homo sapiens OX=9606 GN	S	571	___1	0.993004	-0.436373	0.124331	-0.140911	0.602231	9.16362	9.39483	9.33516	9.22303	10.403	9.57669	9.23166	9.50792	9.57846	9.62599	9.16499	9.9498
Q68E09;A0A2R8YFR7	Rho guanine nucleotide exchange factor 5	DKFZp686N1969;ARHGEF5	tr|Q68E09|Q68E09_HUMAN Uncharacterized protein DKFZp686N1969 OS=Homo sapiens OX=9606 GN=DKFZp686N1969 PE=2 SV=1;tr|B9EGR7|B9EGR7_HUMAN ARHGEF5 OS=Homo sapiens OX=9606 GN=ARHGEF5 PE=2 SV=1;tr|A0A2R8YF49|A0A2R8YF49_HUMAN Rho guanine nucleotide exchange facto	S	1044;1044	___1	0.999998	-0.435803	0.0103211	-0.172245	0.249348	11.4237	11.0903	11.0576	11.4866	11.684	11.7085	11.3827	11.6208	11.5783	11.3677	11.8238	11.9071
Q8WU90	Zinc finger CCCH domain-containing protein 15	ZC3H15	sp|Q8WU90|ZC3HF_HUMAN Zinc finger CCCH domain-containing protein 15 OS=Homo sapiens OX=9606 GN=ZC3H15 PE=1 SV=1;tr|B7Z592|B7Z592_HUMAN Zinc finger CCCH domain-containing protein 15 OS=Homo sapiens OX=9606 PE=2 SV=1;tr|H7C466|H7C466_HUMAN Zinc finger CCCH d	S	351	___1	0.999991	0.4357	0.0512852	0.167587	0.419168	9.21595	9.63446	9.19598	8.66853	9.36761	8.70315	9.44127	8.96588	9.37669	9.31149	9.05842	8.91116
Q5T5C0	Syntaxin-binding protein 5	STXBP5;Nbla04300	sp|Q5T5C0|STXB5_HUMAN Syntaxin-binding protein 5 OS=Homo sapiens OX=9606 GN=STXBP5 PE=1 SV=1;tr|H0Y332|H0Y332_HUMAN Syntaxin-binding protein 5 (Fragment) OS=Homo sapiens OX=9606 GN=STXBP5 PE=1 SV=1;tr|Q5JRH0|Q5JRH0_HUMAN Syntaxin-binding protein 5 (Fragmen	S	759	___1	0.998596	-0.432096	0.0192341	-0.109317	0.503943	11.5315	11.2408	11.1584	11.4946	12.0506	11.6818	11.9402	12.0766	11.9931	11.7979	12.2417	12.2982
P49792	E3 SUMO-protein ligase RanBP2	RANBP2	sp|P49792|RBP2_HUMAN E3 SUMO-protein ligase RanBP2 OS=Homo sapiens OX=9606 GN=RANBP2 PE=1 SV=2	S	1456	___1	0.99887	-0.42789	0.0104123	-0.426013	0.0106686	12.6333	12.857	12.9546	13.0272	13.339	13.3624	12.9042	12.913	12.6526	13.4547	12.9594	13.3337
Q8IY95	Transmembrane protein 192	TMEM192	sp|Q8IY95|TM192_HUMAN Transmembrane protein 192 OS=Homo sapiens OX=9606 GN=TMEM192 PE=1 SV=1	S	230	___1	0.914393	-0.425089	0.0888975	0.215679	0.364679	10.8778	11.6425	11.6061	12.0826	11.5639	11.7551	12.0664	11.4592	11.6113	11.2768	11.4163	11.7967
Q93100	Phosphorylase b kinase regulatory subunit beta	PHKB	sp|Q93100|KPBB_HUMAN Phosphorylase b kinase regulatory subunit beta OS=Homo sapiens OX=9606 GN=PHKB PE=1 SV=3;tr|I3L3F2|I3L3F2_HUMAN Phosphorylase b kinase regulatory subunit beta (Fragment) OS=Homo sapiens OX=9606 GN=PHKB PE=1 SV=1;tr|H3BV13|H3BV13_HUMAN	S	27	___1	0.962216	-0.42362	0.024552	-0.314088	0.0801182	14.7781	14.7929	14.7921	14.7999	15.5622	15.2719	14.8584	15.1081	14.9771	15.0702	15.307	15.5087
A0A1S5UZ07	Talin-1	TLN1	tr|A0A1S5UZ07|A0A1S5UZ07_HUMAN Talin-1 OS=Homo sapiens OX=9606 GN=TLN1 PE=2 SV=1;sp|Q9Y490|TLN1_HUMAN Talin-1 OS=Homo sapiens OX=9606 GN=TLN1 PE=1 SV=3	S	2355	___1	1	-0.421466	0.18437	0.271461	0.381487	8.73081	9.7125	9.47953	9.80853	9.33959	10.0391	9.3293	10.0857	9.70601	9.85356	9.49733	8.95578
Q99442	Translocation protein SEC62	SEC62;TLOC1	sp|Q99442|SEC62_HUMAN Translocation protein SEC62 OS=Homo sapiens OX=9606 GN=SEC62 PE=1 SV=1;tr|D3DNQ1|D3DNQ1_HUMAN Translocation protein SEC62 OS=Homo sapiens OX=9606 GN=TLOC1 PE=3 SV=1;tr|R9WWI7|R9WWI7_HUMAN Translocation protein SEC62 OS=Homo sapiens OX	S	117	___1	1	-0.417777	0.104716	-0.216636	0.379405	15.7458	16.0033	16.0302	15.8881	16.075	17.0696	15.7659	15.6778	15.4308	15.8315	15.8929	15.8
O95342	Bile salt export pump	ABCB11	sp|O95342|ABCBB_HUMAN Bile salt export pump OS=Homo sapiens OX=9606 GN=ABCB11 PE=1 SV=2	S	2	___1	0.99585	-0.415949	0.205935	-0.153484	0.629924	8.53618	9.64192	8.52039	8.83766	9.85635	9.25232	8.82633	9.40903	9.30234	9.29493	9.19267	9.51055
Q96RT1	Protein LAP2	ERBB2IP	sp|Q96RT1|ERBIN_HUMAN Erbin OS=Homo sapiens OX=9606 GN=ERBIN PE=1 SV=2;tr|Q1RMC9|Q1RMC9_HUMAN ERBB2IP protein OS=Homo sapiens OX=9606 GN=ERBB2IP PE=2 SV=1;tr|H0YA04|H0YA04_HUMAN Erbin (Fragment) OS=Homo sapiens OX=9606 GN=ERBIN PE=1 SV=1	S	1133	___1	0.996299	-0.410116	0.0515322	-0.536247	0.0155354	13.8249	13.7851	14.424	14.6029	14.4386	14.2229	13.807	13.8392	14.337	14.7106	14.537	14.3443
Q9UPN7	Serine/threonine-protein phosphatase 6 regulatory subunit 1	PPP6R1	sp|Q9UPN7|PP6R1_HUMAN Serine/threonine-protein phosphatase 6 regulatory subunit 1 OS=Homo sapiens OX=9606 GN=PPP6R1 PE=1 SV=5	S	635	___2	1	-0.408407	0.0236454	-0.0973756	0.545486	10.6217	11.1074	10.6503	11.1737	11.1025	11.3285	11.0985	11.2729	10.6578	11.1823	11.0837	11.0553
Q9UPN7	Serine/threonine-protein phosphatase 6 regulatory subunit 1	PPP6R1	sp|Q9UPN7|PP6R1_HUMAN Serine/threonine-protein phosphatase 6 regulatory subunit 1 OS=Homo sapiens OX=9606 GN=PPP6R1 PE=1 SV=5	S	638	___2	0.999999	-0.408407	0.0236454	-0.0973756	0.545486	10.6217	11.1074	10.6503	11.1737	11.1025	11.3285	11.0985	11.2729	10.6578	11.1823	11.0837	11.0553
Q9BZH6	WD repeat-containing protein 11	WDR11;DKFZp434L1715	sp|Q9BZH6|WDR11_HUMAN WD repeat-containing protein 11 OS=Homo sapiens OX=9606 GN=WDR11 PE=1 SV=1;tr|B2RCJ6|B2RCJ6_HUMAN cDNA, FLJ96114, highly similar to Homo sapiens bromodomain and WD repeat domain containing 2 (BRWD2), mRNA OS=Homo sapiens OX=9606 PE=2	S	1216	___1	1	-0.406758	0.0444059	0.0971752	0.59949	9.80004	10.4767	10.1698	10.6343	10.3089	10.7235	10.5133	10.5655	10.2824	10.5565	10.0453	10.4679
Q9NP58	ATP-binding cassette sub-family B member 6, mitochondrial	ABCB6	sp|Q9NP58|ABCB6_HUMAN ATP-binding cassette sub-family B member 6 OS=Homo sapiens OX=9606 GN=ABCB6 PE=1 SV=1;tr|A0A024R436|A0A024R436_HUMAN ATP-binding cassette, sub-family B (MDR/TAP), member 6, isoform CRA_f OS=Homo sapiens OX=9606 GN=ABCB6 PE=4 SV=1	S	755	___1	0.853855	0.403519	0.342037	0.324199	0.441937	10.2035	10.1179	9.79733	9.39564	10.0874	9.42521	9.68231	9.99328	9.71612	10.1642	8.23325	10.0217
O00571;A0A2R8Y645	ATP-dependent RNA helicase DDX3X	DDX3X	sp|O00571|DDX3X_HUMAN ATP-dependent RNA helicase DDX3X OS=Homo sapiens OX=9606 GN=DDX3X PE=1 SV=3;tr|A0A0D9SF53|A0A0D9SF53_HUMAN RNA helicase OS=Homo sapiens OX=9606 GN=DDX3X PE=1 SV=1;tr|A0A0D9SG12|A0A0D9SG12_HUMAN RNA helicase OS=Homo sapiens OX=9606 GN=	S	90;89	___1	0.962453	-0.400922	0.0313082	-0.312677	0.080923	12.141	11.6216	12.1908	12.1405	12.6041	12.4115	11.675	11.4385	11.8898	11.9581	11.9126	12.0707
Q9C0C2	182 kDa tankyrase-1-binding protein	TNKS1BP1	sp|Q9C0C2|TB182_HUMAN 182 kDa tankyrase-1-binding protein OS=Homo sapiens OX=9606 GN=TNKS1BP1 PE=1 SV=4;tr|A0A024R542|A0A024R542_HUMAN Tankyrase 1 binding protein 1, 182kDa, isoform CRA_a OS=Homo sapiens OX=9606 GN=TNKS1BP1 PE=2 SV=1;tr|B3KXS7|B3KXS7_HUMAN	S	221	___1	1	-0.400745	0.0285203	-0.331413	0.0615421	12.5219	12.616	12.3344	12.521	13.235	12.9184	12.6059	12.3475	12.4918	12.8109	12.6233	13.0051
O75223	Gamma-glutamylcyclotransferase	GGCT;C7orf24	sp|O75223|GGCT_HUMAN Gamma-glutamylcyclotransferase OS=Homo sapiens OX=9606 GN=GGCT PE=1 SV=1;tr|A0A090N7V5|A0A090N7V5_HUMAN Gamma-glutamylcyclotransferase OS=Homo sapiens OX=9606 GN=C7orf24 PE=4 SV=1;tr|M0QZK8|M0QZK8_HUMAN Gamma-glutamylcyclotransferase O	S	173	___1	1	-0.400451	0.321442	0.0658743	0.867565	7.82178	8.49536	8.18323	7.82113	8.89142	8.98918	8.22688	7.75603	6.60656	7.60812	7.33321	7.45051
Q00G26	Perilipin-5	PLIN5	sp|Q00G26|PLIN5_HUMAN Perilipin-5 OS=Homo sapiens OX=9606 GN=PLIN5 PE=1 SV=2	S	148	___1	0.927406	-0.399993	0.0727881	-0.548711	0.0197352	11.9525	12.5856	12.9251	12.6988	13.0236	12.9409	12.3951	12.1942	12.0376	12.5873	12.7672	12.9185
Q8WXH0	Nesprin-2	SYNE2;TROPH	sp|Q8WXH0|SYNE2_HUMAN Nesprin-2 OS=Homo sapiens OX=9606 GN=SYNE2 PE=1 SV=3;tr|A0A0C4DGK3|A0A0C4DGK3_HUMAN Nesprin-2 OS=Homo sapiens OX=9606 GN=SYNE2 PE=1 SV=1;tr|G3V5X4|G3V5X4_HUMAN Nesprin-2 OS=Homo sapiens OX=9606 GN=SYNE2 PE=1 SV=1;tr|A0A0A0MRE3|A0A0A0M	S	4108	___1	0.853245	-0.396663	0.0397854	0.0568332	0.745298	10.6989	10.8023	11.2587	11.3099	11.3792	11.2606	10.9676	10.9155	10.7201	10.7727	10.4803	11.1796
O43768	Alpha-endosulfine	ENSA	sp|O43768|ENSA_HUMAN Alpha-endosulfine OS=Homo sapiens OX=9606 GN=ENSA PE=1 SV=1;tr|A6NMQ3|A6NMQ3_HUMAN Alpha-endosulfine OS=Homo sapiens OX=9606 GN=ENSA PE=1 SV=2;tr|Q5T5H1|Q5T5H1_HUMAN Alpha-endosulfine OS=Homo sapiens OX=9606 GN=ENSA PE=1 SV=1;tr|A0A1W2	S	108	___1	0.986009	-0.395917	0.0160077	-0.24143	0.111624	16.3348	16.4548	16.2583	16.4161	17.0396	16.7799	16.7623	16.7564	16.6396	16.8131	16.8844	17.1851
Q9H8M7	Protein FAM188A	FAM188A	sp|Q9H8M7|MINY3_HUMAN Ubiquitin carboxyl-terminal hydrolase MINDY-3 OS=Homo sapiens OX=9606 GN=MINDY3 PE=1 SV=1	S	125	___1	0.793698	0.394615	0.0936271	0.0578127	0.79335	10.5797	9.93443	10.4109	9.62114	10.2916	9.82847	9.92168	10.074	10.4217	10.135	9.76925	10.3396
Q8IWZ3	Ankyrin repeat and KH domain-containing protein 1	ANKHD1;FLJ00246	sp|Q8IWZ3|ANKH1_HUMAN Ankyrin repeat and KH domain-containing protein 1 OS=Homo sapiens OX=9606 GN=ANKHD1 PE=1 SV=1;tr|Q8TEF1|Q8TEF1_HUMAN FLJ00246 protein (Fragment) OS=Homo sapiens OX=9606 GN=FLJ00246 PE=2 SV=1;tr|E9PDP5|E9PDP5_HUMAN Ankyrin repeat and K	S	95	___1	0.927622	-0.391543	0.365399	0.13526	0.750545	8.89837	8.68593	8.16232	8.69503	9.42296	8.80326	7.71974	8.63057	9.42986	8.43679	9.11199	7.8256
Q9NX84	Band 4.1-like protein 4B	EPB41L4B	tr|Q9NX84|Q9NX84_HUMAN Erythrocyte membrane protein band 4.1 like 4B, isoform CRA_b OS=Homo sapiens OX=9606 GN=EPB41L4B PE=2 SV=1;sp|Q9H329|E41LB_HUMAN Band 4.1-like protein 4B OS=Homo sapiens OX=9606 GN=EPB41L4B PE=2 SV=2;tr|Q59GC2|Q59GC2_HUMAN Erythrocyt	S	345	___2	0.998066	-0.391498	0.0213388	-0.280445	0.081406	12.1861	12.1999	12.5734	12.4044	12.9013	12.8282	12.3063	12.2412	12.1694	12.3258	12.4946	12.7379
Q9NX84	Band 4.1-like protein 4B	EPB41L4B	tr|Q9NX84|Q9NX84_HUMAN Erythrocyte membrane protein band 4.1 like 4B, isoform CRA_b OS=Homo sapiens OX=9606 GN=EPB41L4B PE=2 SV=1;sp|Q9H329|E41LB_HUMAN Band 4.1-like protein 4B OS=Homo sapiens OX=9606 GN=EPB41L4B PE=2 SV=2;tr|Q59GC2|Q59GC2_HUMAN Erythrocyt	T	346	___2	0.936784	-0.391498	0.0213388	-0.280445	0.081406	12.1861	12.1999	12.5734	12.4044	12.9013	12.8282	12.3063	12.2412	12.1694	12.3258	12.4946	12.7379
Q05397	Focal adhesion kinase 1	PTK2;FAK;DKFZp666O0110	sp|Q05397|FAK1_HUMAN Focal adhesion kinase 1 OS=Homo sapiens OX=9606 GN=PTK2 PE=1 SV=2;tr|H0YB33|H0YB33_HUMAN Focal adhesion kinase 1 (Fragment) OS=Homo sapiens OX=9606 GN=PTK2 PE=1 SV=1;tr|H0YB99|H0YB99_HUMAN Non-specific protein-tyrosine kinase (Fragment	S	390	___2	0.967474	0.39121	0.0359462	-0.205835	0.235716	10.1704	10.4464	9.68573	9.62578	9.97409	9.5291	9.96192	9.92954	9.77432	10.1162	10.0506	10.1165
Q05397	Focal adhesion kinase 1	PTK2;FAK;DKFZp666O0110	sp|Q05397|FAK1_HUMAN Focal adhesion kinase 1 OS=Homo sapiens OX=9606 GN=PTK2 PE=1 SV=2;tr|H0YB33|H0YB33_HUMAN Focal adhesion kinase 1 (Fragment) OS=Homo sapiens OX=9606 GN=PTK2 PE=1 SV=1;tr|H0YB99|H0YB99_HUMAN Non-specific protein-tyrosine kinase (Fragment	Y	397	___2	0.999969	0.39121	0.0359462	-0.205835	0.235716	10.1704	10.4464	9.68573	9.62578	9.97409	9.5291	9.96192	9.92954	9.77432	10.1162	10.0506	10.1165
Q9Y2U8	Inner nuclear membrane protein Man1	LEMD3	sp|Q9Y2U8|MAN1_HUMAN Inner nuclear membrane protein Man1 OS=Homo sapiens OX=9606 GN=LEMD3 PE=1 SV=2;tr|B4E2K7|B4E2K7_HUMAN cDNA FLJ56676, highly similar to Inner nuclear membrane protein Man1 OS=Homo sapiens OX=9606 PE=2 SV=1;tr|A0A024RBB9|A0A024RBB9_HUMAN	S	144	___2	1	-0.389205	0.207151	-0.200763	0.503939	8.89899	9.54438	10.1218	9.94553	9.68541	10.1019	10.1154	9.15143	9.53572	9.56151	9.98714	9.85614
P21439	Multidrug resistance protein 3	ABCB4;MDR3	sp|P21439|MDR3_HUMAN Phosphatidylcholine translocator ABCB4 OS=Homo sapiens OX=9606 GN=ABCB4 PE=1 SV=2;tr|Q4G0Q4|Q4G0Q4_HUMAN ATP-binding cassette, sub-family B (MDR/TAP), member 4 OS=Homo sapiens OX=9606 GN=ABCB4 PE=2 SV=1;tr|I7CY06|I7CY06_HUMAN Multidrug	S	666	___1	0.909668	-0.388425	0.0317623	-0.161531	0.32965	9.3092	9.41083	9.68877	10.0221	9.7506	9.80134	10.5388	10.4125	9.97166	10.6428	10.5499	10.2148
Q6ZUT9	DENN domain-containing protein 5B	DENND5B;MGC24039	sp|Q6ZUT9|DEN5B_HUMAN DENN domain-containing protein 5B OS=Homo sapiens OX=9606 GN=DENND5B PE=1 SV=2;tr|D3DUW2|D3DUW2_HUMAN Uncharacterized protein OS=Homo sapiens OX=9606 GN=MGC24039 PE=4 SV=1;tr|G3V1S3|G3V1S3_HUMAN DENN domain-containing protein 5B OS=Ho	S	1076	___1	0.999871	-0.38648	0.0118386	-0.289134	0.0459584	12.8432	13.0159	12.9875	13.0561	13.572	13.3781	13.1586	13.2628	13.0777	13.2446	13.4695	13.6524
Q09666	Neuroblast differentiation-associated protein AHNAK	AHNAK	sp|Q09666|AHNK_HUMAN Neuroblast differentiation-associated protein AHNAK OS=Homo sapiens OX=9606 GN=AHNAK PE=1 SV=2;tr|Q6ZQN2|Q6ZQN2_HUMAN cDNA FLJ46846 fis, clone UTERU3004635, moderately similar to Neuroblast differentiation associated protein AHNAK (Fra	S	5125	___1	1	0.385816	0.024047	-0.218267	0.167936	10.3111	10.3905	10.7482	10.0651	10.1361	10.0911	10.177	10.2192	9.63513	10.1715	10.1697	10.3449
Q9H6S3	Epidermal growth factor receptor kinase substrate 8-like protein 2	EPS8L2	sp|Q9H6S3|ES8L2_HUMAN Epidermal growth factor receptor kinase substrate 8-like protein 2 OS=Homo sapiens OX=9606 GN=EPS8L2 PE=1 SV=2;tr|A0A3B3ISQ4|A0A3B3ISQ4_HUMAN Epidermal growth factor receptor kinase substrate 8-like protein 2 OS=Homo sapiens OX=9606 G	S	459	___1	0.999835	-0.385122	0.0388204	-0.334607	0.0665278	13.0769	13.2316	12.9127	13.0443	13.879	13.4532	12.5385	12.5312	12.6548	12.7866	12.977	12.9648
Q9Y2K2	Serine/threonine-protein kinase SIK3	SIK3;KIAA0999	sp|Q9Y2K2|SIK3_HUMAN Serine/threonine-protein kinase SIK3 OS=Homo sapiens OX=9606 GN=SIK3 PE=1 SV=4;tr|A0A024R3J3|A0A024R3J3_HUMAN KIAA0999 protein, isoform CRA_a OS=Homo sapiens OX=9606 GN=KIAA0999 PE=4 SV=1;tr|M5FMX3|M5FMX3_HUMAN Non-specific serine/thre	S	974	___1	1	0.378703	0.0235687	0.158061	0.297672	12.189	12.5804	12.5788	11.9443	12.2164	12.0514	12.2371	12.6303	12.3884	12.006	12.464	12.3116
O60343;A0A3B3IRT3	TBC1 domain family member 4	TBC1D4	sp|O60343|TBCD4_HUMAN TBC1 domain family member 4 OS=Homo sapiens OX=9606 GN=TBC1D4 PE=1 SV=2;tr|A0A024R637|A0A024R637_HUMAN TBC1 domain family, member 4, isoform CRA_b OS=Homo sapiens OX=9606 GN=TBC1D4 PE=4 SV=1;tr|A0A3B3IRT3|A0A3B3IRT3_HUMAN TBC1 domain	T	642;461	___1	0.933065	0.378203	0.0875208	-0.182872	0.384581	10.4136	10.6015	11.0163	10.1716	10.663	10.0621	10.7888	10.3567	10.0947	10.554	10.7178	10.517
O94888	UBX domain-containing protein 7	UBXN7	sp|O94888|UBXN7_HUMAN UBX domain-containing protein 7 OS=Homo sapiens OX=9606 GN=UBXN7 PE=1 SV=2;tr|C9JAT7|C9JAT7_HUMAN UBX domain-containing protein 7 OS=Homo sapiens OX=9606 GN=UBXN7 PE=1 SV=1;tr|B4E126|B4E126_HUMAN cDNA FLJ61199, highly similar to UBX d	S	288	___1	1	0.378166	0.0163348	-0.126009	0.367235	12.0087	12.0907	11.956	11.7688	11.84	11.312	12.2066	12.2137	12.174	12.5153	12.0742	12.3828
Q9BYW2	Histone-lysine N-methyltransferase SETD2	SETD2	sp|Q9BYW2|SETD2_HUMAN Histone-lysine N-methyltransferase SETD2 OS=Homo sapiens OX=9606 GN=SETD2 PE=1 SV=3;tr|H7C3H4|H7C3H4_HUMAN Histone-lysine N-methyltransferase SETD2 (Fragment) OS=Homo sapiens OX=9606 GN=SETD2 PE=1 SV=1;tr|A0A1W2PPX9|A0A1W2PPX9_HUMAN H	S	1888	___1	0.946609	-0.372074	0.118444	-0.0318818	0.887413	9.65882	9.97495	10.534	9.99808	10.8144	10.4715	10.1211	10.2283	10.1406	10.3152	10.0023	10.2682
Q9NPD5	Solute carrier organic anion transporter family member 1B3	SLCO1B3;SLC21A8	sp|Q9NPD5|SO1B3_HUMAN Solute carrier organic anion transporter family member 1B3 OS=Homo sapiens OX=9606 GN=SLCO1B3 PE=1 SV=1;tr|Q7Z454|Q7Z454_HUMAN Solute carrier organic anion transporter family member OS=Homo sapiens OX=9606 GN=SLC21A8 PE=2 SV=1;tr|B3KP	S	293	___1	0.845926	-0.371721	0.0159493	-0.307132	0.0386322	12.7491	12.6271	12.8576	12.9288	13.4299	12.9904	10.649	10.8155	10.932	10.9402	11.1335	11.2441
Q8TEW8	Partitioning defective 3 homolog B	PARD3B;ALS2CR19	sp|Q8TEW8|PAR3L_HUMAN Partitioning defective 3 homolog B OS=Homo sapiens OX=9606 GN=PARD3B PE=1 SV=2;tr|A0A087X1S9|A0A087X1S9_HUMAN Partitioning defective 3 homolog B OS=Homo sapiens OX=9606 GN=PARD3B PE=1 SV=1;tr|R4GN62|R4GN62_HUMAN Partitioning defective	S	749	___2	0.981574	0.367164	0.0848073	-0.24465	0.23348	10.8772	11.0092	11.0257	10.2739	11.0505	10.4863	10.8283	10.4699	11.1649	10.9284	11.1884	11.0802
Q9C0C2;Q86TK2	182 kDa tankyrase-1-binding protein	TNKS1BP1	sp|Q9C0C2|TB182_HUMAN 182 kDa tankyrase-1-binding protein OS=Homo sapiens OX=9606 GN=TNKS1BP1 PE=1 SV=4;tr|A0A024R542|A0A024R542_HUMAN Tankyrase 1 binding protein 1, 182kDa, isoform CRA_a OS=Homo sapiens OX=9606 GN=TNKS1BP1 PE=2 SV=1;tr|Q86TK2|Q86TK2_HUMAN	S	1689;271	___1	1	-0.36651	0.0180484	-0.361103	0.0194281	13.9247	14.1501	14.2809	14.2154	14.5964	14.6435	14.0191	13.8089	13.8614	14.0641	14.2691	14.4395
O94956	Solute carrier organic anion transporter family member 2B1	SLCO2B1	sp|O94956|SO2B1_HUMAN Solute carrier organic anion transporter family member 2B1 OS=Homo sapiens OX=9606 GN=SLCO2B1 PE=1 SV=2;tr|A0A024R5I4|A0A024R5I4_HUMAN Solute carrier organic anion transporter family member OS=Homo sapiens OX=9606 GN=SLCO2B1 PE=1 SV=1	S	337	___1	0.938392	-0.364797	0.0211018	-0.266192	0.0759937	15.0709	15.305	15.5348	15.4118	15.84	15.7533	14.874	14.9064	15.1213	15.1647	15.3963	15.1392
Q13103	Secreted phosphoprotein 24	SPP2	sp|Q13103|SPP24_HUMAN Secreted phosphoprotein 24 OS=Homo sapiens OX=9606 GN=SPP2 PE=1 SV=1;tr|C9J6K0|C9J6K0_HUMAN Secreted phosphoprotein 2 (Fragment) OS=Homo sapiens OX=9606 GN=SPP2 PE=1 SV=1	S	170	___2	0.999983	0.363756	0.251957	0.267804	0.0119359	9.48146	9.6108	9.53024	9.68167	9.61628	8.23328	14.5617	14.6814	14.5846	14.4549	14.3386	14.2307
Q13103	Secreted phosphoprotein 24	SPP2	sp|Q13103|SPP24_HUMAN Secreted phosphoprotein 24 OS=Homo sapiens OX=9606 GN=SPP2 PE=1 SV=1;tr|C9J6K0|C9J6K0_HUMAN Secreted phosphoprotein 2 (Fragment) OS=Homo sapiens OX=9606 GN=SPP2 PE=1 SV=1	S	173	___2	0.982229	0.363756	0.251957	0.267419	0.39324	9.48146	9.6108	9.53024	9.68167	9.61628	8.23328	9.79214	10.0602	9.83198	9.6248	9.38491	9.87232
O00139	Kinesin-like protein KIF2A;Kinesin-like protein	KIF2A	sp|O00139|KIF2A_HUMAN Kinesin-like protein KIF2A OS=Homo sapiens OX=9606 GN=KIF2A PE=1 SV=3;tr|D6RD93|D6RD93_HUMAN Kinesin-like protein KIF2A (Fragment) OS=Homo sapiens OX=9606 GN=KIF2A PE=1 SV=1;tr|D6R9M0|D6R9M0_HUMAN Kinesin-like protein OS=Homo sapiens	T	78	___1	0.862508	-0.360321	0.0729849	0.419361	0.0414061	9.27758	9.07584	9.54777	9.76809	9.69223	9.52183	9.61722	10.2823	9.46573	9.28375	9.44234	9.38112
O00515	Ladinin-1	LAD1;DKFZp686M21196	sp|O00515|LAD1_HUMAN Ladinin-1 OS=Homo sapiens OX=9606 GN=LAD1 PE=1 SV=2;tr|Q63HQ8|Q63HQ8_HUMAN Ladinin-1 OS=Homo sapiens OX=9606 GN=DKFZp686M21196 PE=2 SV=1;tr|E9PDI4|E9PDI4_HUMAN Ladinin-1 OS=Homo sapiens OX=9606 GN=LAD1 PE=1 SV=1;tr|Q6IPJ9|Q6IPJ9_HUMAN	T	19	___1	1	-0.35951	0.0200026	-0.122065	0.377279	15.0745	14.8918	14.8632	14.9602	15.5596	15.3882	15.0028	15.1946	15.1076	15.2872	15.0709	15.3131
O14791	Apolipoprotein L1	APOL1	sp|O14791|APOL1_HUMAN Apolipoprotein L1 OS=Homo sapiens OX=9606 GN=APOL1 PE=1 SV=5;tr|B4E1N5|B4E1N5_HUMAN cDNA FLJ53694, highly similar to Apolipoprotein-L1 OS=Homo sapiens OX=9606 PE=2 SV=1;tr|U5LKC6|U5LKC6_HUMAN Apolipoprotein L1 (Fragment) OS=Homo sapie	S	314	___1	1	-0.35791	0.108599	0.205345	0.33842	8.81025	9.25894	8.86588	9.65774	9.51903	8.83204	8.85257	8.86837	9.16784	9.02169	8.68741	8.56364
Q96JB2	Conserved oligomeric Golgi complex subunit 3	COG3	sp|Q96JB2|COG3_HUMAN Conserved oligomeric Golgi complex subunit 3 OS=Homo sapiens OX=9606 GN=COG3 PE=1 SV=3;tr|B4E2F3|B4E2F3_HUMAN Component of oligomeric Golgi complex 3 OS=Homo sapiens OX=9606 PE=2 SV=1	S	663	___1	1	-0.356905	0.0589478	-0.0650171	0.709103	10.4965	10.0941	10.4442	10.7604	10.822	10.5232	10.2492	10.8887	10.7914	10.5884	10.6003	10.9357
Q8NHW3	Transcription factor MafA	MAFA	sp|Q8NHW3|MAFA_HUMAN Transcription factor MafA OS=Homo sapiens OX=9606 GN=MAFA PE=1 SV=2;tr|D4Q8H3|D4Q8H3_HUMAN V-maf musculoaponeurotic fibrosarcoma oncogene homolog A OS=Homo sapiens OX=9606 GN=MAFA PE=3 SV=1	S	291	___1	1	-0.355325	0.0383668	0.125496	0.424909	10.6748	10.7538	10.9147	10.9586	11.054	11.3966	11.0369	10.9004	11.3788	11.1757	11.0338	10.7301
Q8IV50	LysM and putative peptidoglycan-binding domain-containing protein 2	LYSMD2	sp|Q8IV50|LYSM2_HUMAN LysM and putative peptidoglycan-binding domain-containing protein 2 OS=Homo sapiens OX=9606 GN=LYSMD2 PE=1 SV=1	S	33	___1	0.87091	-0.355281	0.225735	0.0805171	0.776759	9.39843	9.56612	8.62454	9.50939	9.28887	9.85667	9.81785	9.25327	10.0782	10.0357	9.50194	9.37017
B4DF11			tr|B4DF11|B4DF11_HUMAN cDNA FLJ51970, highly similar to Homo sapiens cordon-bleu homolog (COBL), mRNA OS=Homo sapiens OX=9606 PE=2 SV=1	S	76	___1	1	-0.355009	0.0449825	-0.284248	0.0978156	13.4178	13.6068	13.5053	13.5001	13.978	14.1168	13.885	13.9235	13.8043	13.9201	14.0799	14.4655
Q641Q2	WASH complex subunit FAM21A	FAM21A	sp|Q641Q2|WAC2A_HUMAN WASH complex subunit 2A OS=Homo sapiens OX=9606 GN=WASHC2A PE=1 SV=3;tr|F8W7U3|F8W7U3_HUMAN WASH complex subunit 2A OS=Homo sapiens OX=9606 GN=WASHC2A PE=1 SV=1;tr|E7ESD2|E7ESD2_HUMAN WASH complex subunit 2A OS=Homo sapiens OX=9606 GN	S	375	___1	0.999043	-0.354896	0.241476	0.0292167	0.92072	9.13868	8.23124	8.24287	8.63649	9.14476	8.89622	9.75717	8.77385	9.06976	9.50043	9.11426	8.89844
Q6ZNE5	Beclin 1-associated autophagy-related key regulator	ATG14	sp|Q6ZNE5|BAKOR_HUMAN Beclin 1-associated autophagy-related key regulator OS=Homo sapiens OX=9606 GN=ATG14 PE=1 SV=1	S	29	___1	0.999979	0.353066	0.456317	-0.120372	0.797291	8.66638	8.51321	7.977	8.47404	8.55499	7.06836	8.81744	7.3589	8.45156	7.77671	8.95665	8.25565
Q9NQ84	G-protein coupled receptor family C group 5 member C	GPRC5C	sp|Q9NQ84|GPC5C_HUMAN G-protein coupled receptor family C group 5 member C OS=Homo sapiens OX=9606 GN=GPRC5C PE=1 SV=2;tr|J9JIE0|J9JIE0_HUMAN G-protein-coupled receptor family C group 5 member C OS=Homo sapiens OX=9606 GN=GPRC5C PE=1 SV=1;tr|Q9NXI0|Q9NXI0_	S	383	___1	0.999998	0.349629	0.195381	0.5658	0.0471614	9.46053	9.19114	8.84978	8.53159	9.29544	8.62554	8.80449	9.06468	9.19993	8.56535	7.93899	8.86735
Q9NP61	ADP-ribosylation factor GTPase-activating protein 3	ARFGAP3	sp|Q9NP61|ARFG3_HUMAN ADP-ribosylation factor GTPase-activating protein 3 OS=Homo sapiens OX=9606 GN=ARFGAP3 PE=1 SV=1;tr|A0A024R4U0|A0A024R4U0_HUMAN ADP-ribosylation factor GTPase activating protein 3, isoform CRA_a OS=Homo sapiens OX=9606 GN=ARFGAP3 PE=4	S	451	___1	0.934753	0.348969	0.0142413	-0.0681664	0.582817	11.4388	11.5593	11.0735	10.9594	11.1983	10.867	10.9438	11.1358	11.1369	11.0965	11.1171	11.2074
P31751	RAC-beta serine/threonine-protein kinase	AKT2	sp|P31751|AKT2_HUMAN RAC-beta serine/threonine-protein kinase OS=Homo sapiens OX=9606 GN=AKT2 PE=1 SV=2;tr|B3KP61|B3KP61_HUMAN cDNA FLJ31217 fis, clone KIDNE2004095, highly similar to RAC-beta serine/threonine-protein kinase OS=Homo sapiens OX=9606 PE=2 SV	S	474	___2	0.979748	0.347859	0.0276442	-0.0693112	0.380326	11.8526	12.2048	12.4594	11.6168	11.9143	11.9421	13.3239	13.3214	13.4913	13.437	13.5365	13.3711
P31751	RAC-beta serine/threonine-protein kinase	AKT2	sp|P31751|AKT2_HUMAN RAC-beta serine/threonine-protein kinase OS=Homo sapiens OX=9606 GN=AKT2 PE=1 SV=2;tr|B3KP61|B3KP61_HUMAN cDNA FLJ31217 fis, clone KIDNE2004095, highly similar to RAC-beta serine/threonine-protein kinase OS=Homo sapiens OX=9606 PE=2 SV	S	478	___2	0.788711	0.347859	0.0276442	-0.0517115	0.714106	11.8526	12.2048	12.4594	11.6168	11.9143	11.9421	11.7694	11.8608	11.6781	11.7004	11.8399	11.9232
E7EVA0	Microtubule-associated protein;Microtubule-associated protein 4	MAP4;DKFZp547H1810	tr|E7EVA0|E7EVA0_HUMAN Microtubule-associated protein OS=Homo sapiens OX=9606 GN=MAP4 PE=1 SV=1;sp|P27816|MAP4_HUMAN Microtubule-associated protein 4 OS=Homo sapiens OX=9606 GN=MAP4 PE=1 SV=3;tr|A0A024R2V0|A0A024R2V0_HUMAN Microtubule-associated protein OS	S	2296	___1	0.830627	-0.347828	0.0504814	0.161041	0.332089	10.1407	10.0518	9.83556	10.4881	10.3173	10.2662	9.7208	9.84465	10.2901	10.0366	9.83121	9.50463
K7EKB6		THOP1	tr|K7EKB6|K7EKB6_HUMAN Thimet oligopeptidase (Fragment) OS=Homo sapiens OX=9606 GN=THOP1 PE=1 SV=8	S	6	___1	0.998513	0.34753	0.332139	0.297137	0.40432	10.6619	10.4234	10.2293	10.4239	9.20234	10.6458	10.6328	10.6881	10.7502	10.5217	10.8894	9.7687
Q8IUC4	Rhophilin-2;Putative rhophilin-2-like protein RHPN2P1	RHPN2;RHPN2P1	sp|Q8IUC4|RHPN2_HUMAN Rhophilin-2 OS=Homo sapiens OX=9606 GN=RHPN2 PE=1 SV=1;tr|B3KX27|B3KX27_HUMAN cDNA FLJ44542 fis, clone UTERU3005585, highly similar to Rhophilin-2 OS=Homo sapiens OX=9606 PE=2 SV=1;sp|A8MT19|RHN2P_HUMAN Putative rhophilin-2-like prote	S	639	___1	0.982842	-0.347054	0.0102567	0.0367755	0.750393	11.337	11.3434	11.1549	11.8027	11.7344	11.3394	11.7277	11.7365	11.6463	11.7836	11.5242	11.6924
Q9H8Y5	Ankyrin repeat and zinc finger domain-containing protein 1	ANKZF1	sp|Q9H8Y5|ANKZ1_HUMAN Ankyrin repeat and zinc finger domain-containing protein 1 OS=Homo sapiens OX=9606 GN=ANKZF1 PE=1 SV=1;tr|B4E0V1|B4E0V1_HUMAN cDNA FLJ58218, highly similar to Ankyrin repeat and zinc fingerdomain-containing protein 1 OS=Homo sapiens O	S	361	___1	0.997473	-0.346354	0.119548	0.222824	0.301145	10.7888	11.1658	10.3377	11.2086	11.0375	11.0853	10.9964	10.7027	10.7738	10.258	10.5449	11.0015
Q9NYZ1	Golgi apparatus membrane protein TVP23 homolog B;Golgi apparatus membrane protein TVP23 homolog C;Golgi apparatus membrane protein TVP23 homolog	TVP23B;TVP23C;TVP23C-CDRT4	sp|Q9NYZ1|TV23B_HUMAN Golgi apparatus membrane protein TVP23 homolog B OS=Homo sapiens OX=9606 GN=TVP23B PE=1 SV=2;sp|Q96ET8|TV23C_HUMAN Golgi apparatus membrane protein TVP23 homolog C OS=Homo sapiens OX=9606 GN=TVP23C PE=1 SV=3;tr|E5RIS5|E5RIS5_HUMAN Gol	S	14	___1	0.984361	-0.344074	0.0889125	-0.222716	0.252888	9.57929	9.71521	9.49544	10.2598	9.96732	9.59499	10.1673	9.49653	10.0195	10.1124	10.2855	9.95363
Q92994	Transcription factor IIIB 90 kDa subunit	BRF1	sp|Q92994|TF3B_HUMAN Transcription factor IIIB 90 kDa subunit OS=Homo sapiens OX=9606 GN=BRF1 PE=1 SV=1;tr|F8VS45|F8VS45_HUMAN Transcription factor IIIB 90 kDa subunit (Fragment) OS=Homo sapiens OX=9606 GN=BRF1 PE=1 SV=2;tr|A0A024R6P8|A0A024R6P8_HUMAN BRF1	T	365	___2	0.983612	0.34251	0.185727	-0.220537	0.383169	10.4625	10.2675	10.0922	9.42842	10.2038	10.1626	9.59452	9.85116	10.2454	9.74536	10.0807	10.5266
O94811	Tubulin polymerization-promoting protein	TPPP;FREP1	sp|O94811|TPPP_HUMAN Tubulin polymerization-promoting protein OS=Homo sapiens OX=9606 GN=TPPP PE=1 SV=1;tr|Q4L233|Q4L233_HUMAN Brain-specific protein p25 alpha, isoform CRA_b OS=Homo sapiens OX=9606 GN=FREP1 PE=2 SV=1	S	35	___1	0.999997	0.342338	1	0.381892	1	8.32858	7.67965	7.55812	7.75344	7.45465	7.33125	8.1872	7.80267	7.76735	7.6869	7.5647	7.35994
Q9NQT8	Kinesin-like protein KIF13B	KIF13B	sp|Q9NQT8|KI13B_HUMAN Kinesin-like protein KIF13B OS=Homo sapiens OX=9606 GN=KIF13B PE=1 SV=2;tr|H0YBA8|H0YBA8_HUMAN Kinesin-like protein KIF13B (Fragment) OS=Homo sapiens OX=9606 GN=KIF13B PE=1 SV=1	T	1793	___1	0.842017	-0.341294	0.168751	-0.0601581	0.800144	10.04	10.6507	11.2357	10.8748	10.8751	11.2003	10.6687	10.9969	10.8071	10.8105	10.7883	11.0544
Q9P2U7	Vesicular glutamate transporter 1	SLC17A7	sp|Q9P2U7|VGLU1_HUMAN Vesicular glutamate transporter 1 OS=Homo sapiens OX=9606 GN=SLC17A7 PE=2 SV=1;tr|A8K0Q7|A8K0Q7_HUMAN cDNA FLJ75352 OS=Homo sapiens OX=9606 PE=2 SV=1	S	504	___1	1	0.341235	0.0653223	0.0144632	0.932567	15.8379	15.1065	15.3108	15.1646	14.8302	15.2366	15.2158	15.3632	15.3713	15.4579	15.3096	15.1394
Q8N6H7	ADP-ribosylation factor GTPase-activating protein 2	ARFGAP2	sp|Q8N6H7|ARFG2_HUMAN ADP-ribosylation factor GTPase-activating protein 2 OS=Homo sapiens OX=9606 GN=ARFGAP2 PE=1 SV=1;tr|B4E327|B4E327_HUMAN cDNA FLJ58830, highly similar to Homo sapiens zinc finger protein 289, ID1 regulated (ZNF289), mRNA OS=Homo sapien	S	240	___1	0.997895	-0.340946	0.0183666	-0.334646	0.0201347	12.3953	12.2925	12.4635	12.6701	12.989	12.5151	12.4723	12.5474	12.2521	12.823	12.5737	12.8791
P08047	Transcription factor Sp1	SP1	sp|P08047|SP1_HUMAN Transcription factor Sp1 OS=Homo sapiens OX=9606 GN=SP1 PE=1 SV=3;tr|Q9NR52|Q9NR52_HUMAN Transcription factor Sp1 (Fragment) OS=Homo sapiens OX=9606 PE=4 SV=1;tr|H3BVI2|H3BVI2_HUMAN Transcription factor Sp1 (Fragment) OS=Homo sapiens OX	S	56	___1	0.755475	0.339152	0.0109235	-0.113196	0.331304	12.6919	12.6945	12.789	12.3754	12.561	12.2215	12.4983	12.5454	12.363	12.6638	12.7543	12.3282
Q96RS0	Trimethylguanosine synthase	TGS1	sp|Q96RS0|TGS1_HUMAN Trimethylguanosine synthase OS=Homo sapiens OX=9606 GN=TGS1 PE=1 SV=3;tr|B2RBJ7|B2RBJ7_HUMAN Trimethylguanosine synthase OS=Homo sapiens OX=9606 PE=2 SV=1	S	89	___1	0.999904	0.33909	0.0843277	0.295557	0.126542	10.5781	10.549	10.8571	10.4435	10.1866	10.3368	10.8368	10.1143	10.3612	10.4442	10.0835	9.89785
Q96K17	Transcription factor BTF3 homolog 4;Transcription factor BTF3	BTF3L4	sp|Q96K17|BT3L4_HUMAN Transcription factor BTF3 homolog 4 OS=Homo sapiens OX=9606 GN=BTF3L4 PE=1 SV=1;tr|Q6PJ77|Q6PJ77_HUMAN Transcription factor BTF3 (Fragment) OS=Homo sapiens OX=9606 GN=BTF3L4 PE=2 SV=1	S	153	___1	1	0.338021	0.038712	0.119785	0.424372	11.0273	11.24	11.2349	10.8772	10.9333	10.6776	10.8933	11.0503	11.3283	10.7503	11.2933	10.869
Q86SQ0	Pleckstrin homology-like domain family B member 2	PHLDB2;DKFZp686P22161;DKFZp686J162	sp|Q86SQ0|PHLB2_HUMAN Pleckstrin homology-like domain family B member 2 OS=Homo sapiens OX=9606 GN=PHLDB2 PE=1 SV=2;tr|E9PFQ4|E9PFQ4_HUMAN Pleckstrin homology-like domain family B member 2 (Fragment) OS=Homo sapiens OX=9606 GN=PHLDB2 PE=1 SV=1;tr|Q69YN5|Q6	S	212	___1	0.999889	-0.337988	0.0845997	-0.193925	0.300611	12.2039	12.4321	12.4191	12.4854	12.9138	12.6698	12.3051	12.3651	12.569	12.1937	12.5979	13.0294
A0A590UJ08			tr|A0A590UJ08|A0A590UJ08_HUMAN Disks large homolog 1 OS=Homo sapiens OX=9606 GN=DLG1 PE=1 SV=1;tr|A0A590UJC5|A0A590UJC5_HUMAN Disks large homolog 1 OS=Homo sapiens OX=9606 GN=DLG1 PE=1 SV=1;tr|A0A590UJL2|A0A590UJL2_HUMAN Disks large homolog 1 OS=Homo sapie	S	619	___1	1	-0.337973	0.0253631	-0.363776	0.0177905	16.1289	16.2468	16.2996	16.2237	16.7033	16.7622	15.6493	15.6393	15.6936	15.8825	15.9506	16.2404
Q8N594	MPN domain-containing protein	MPND	sp|Q8N594|MPND_HUMAN MPN domain-containing protein OS=Homo sapiens OX=9606 GN=MPND PE=1 SV=1;tr|M0R044|M0R044_HUMAN MPN domain-containing protein OS=Homo sapiens OX=9606 GN=MPND PE=1 SV=1;tr|W4VSR2|W4VSR2_HUMAN MPN domain-containing protein OS=Homo sapiens	S	8	___1	1	0.337418	0.360778	0.515857	0.172573	9.5891	9.30989	8.15257	8.97125	7.98022	9.08784	9.53912	9.77537	9.3933	9.26827	9.10399	8.78796
Q12802	A-kinase anchor protein 13	AKAP13	sp|Q12802|AKP13_HUMAN A-kinase anchor protein 13 OS=Homo sapiens OX=9606 GN=AKAP13 PE=1 SV=2;tr|A0A2X0SF55|A0A2X0SF55_HUMAN AKAP13 (Fragment) OS=Homo sapiens OX=9606 GN=AKAP13 PE=4 SV=1;tr|A0A087WTD7|A0A087WTD7_HUMAN A-kinase anchor protein 13 OS=Homo sapi	S	1642	___2	0.999803	-0.336395	0.108402	0.305933	0.059056	10.5518	11.0988	10.4603	10.6793	11.39	11.0507	10.6733	10.5058	10.6111	10.406	10.1386	10.3278
Q13136	Liprin-alpha-1	PPFIA1	sp|Q13136|LIPA1_HUMAN Liprin-alpha-1 OS=Homo sapiens OX=9606 GN=PPFIA1 PE=1 SV=1;tr|A0A2R8Y7R9|A0A2R8Y7R9_HUMAN Liprin-alpha-1 (Fragment) OS=Homo sapiens OX=9606 GN=PPFIA1 PE=1 SV=1;tr|H0YD72|H0YD72_HUMAN Liprin-alpha-1 (Fragment) OS=Homo sapiens OX=9606 G	S	530	___1	0.999998	0.335462	0.177288	0.0440718	0.8534	9.18402	9.37688	9.72075	9.46389	8.65312	9.15825	9.66624	9.43818	8.89393	9.52826	9.22955	9.10834
P52943	Cysteine-rich protein 2	CRIP2	sp|P52943|CRIP2_HUMAN Cysteine-rich protein 2 OS=Homo sapiens OX=9606 GN=CRIP2 PE=1 SV=1;tr|H0YFA4|H0YFA4_HUMAN Cysteine-rich protein 2 (Fragment) OS=Homo sapiens OX=9606 GN=CRIP2 PE=1 SV=1;tr|Q53FN1|Q53FN1_HUMAN Cysteine-rich protein 2 variant (Fragment)	S	115	___1	0.950812	-0.333578	0.0233966	-0.277036	0.0516464	14.0809	14.1328	14.1593	14.1198	14.7682	14.4856	14.2703	14.3879	14.3251	14.7312	14.5182	14.5649
Q9HCE9	Anoctamin-8	ANO8	sp|Q9HCE9|ANO8_HUMAN Anoctamin-8 OS=Homo sapiens OX=9606 GN=ANO8 PE=1 SV=3	S	669	___1	1	-0.333488	0.0642751	-0.11015	0.511843	9.50536	9.89973	9.67315	10.0232	10.3682	9.68731	9.71681	9.42871	9.55701	9.89031	9.56773	9.57494
Q9Y5X3	Sorting nexin-5	SNX5	sp|Q9Y5X3|SNX5_HUMAN Sorting nexin-5 OS=Homo sapiens OX=9606 GN=SNX5 PE=1 SV=1;tr|Q53FH8|Q53FH8_HUMAN Sorting nexin 5 variant (Fragment) OS=Homo sapiens OX=9606 PE=2 SV=1;tr|Q6P5V6|Q6P5V6_HUMAN SNX5 protein (Fragment) OS=Homo sapiens OX=9606 GN=SNX5 PE=2 S	S	22	___1	0.8411	0.332612	0.0102733	0.216415	0.0700301	11.5482	11.4656	11.4235	11.2622	11.1628	11.0145	11.5048	11.6478	11.2712	11.1008	11.2328	11.4409
Q96QZ7	Membrane-associated guanylate kinase, WW and PDZ domain-containing protein 1	MAGI1	sp|Q96QZ7|MAGI1_HUMAN Membrane-associated guanylate kinase, WW and PDZ domain-containing protein 1 OS=Homo sapiens OX=9606 GN=MAGI1 PE=1 SV=3;tr|A0A087WT53|A0A087WT53_HUMAN Membrane-associated guanylate kinase, WW and PDZ domain-containing protein 1 OS=Hom	S	1490	___1	0.999988	0.331714	0.0108272	0.264691	0.0328549	11.1915	11.0765	10.8503	10.8937	10.6101	10.6194	11.1227	11.1498	11.3123	11.0928	10.8464	10.8516
W8QEH3		LMNA	tr|W8QEH3|W8QEH3_HUMAN Lamin A/C OS=Homo sapiens OX=9606 GN=LMNA PE=3 SV=1	T	548	___1	0.89326	0.331467	0.103862	-0.352712	0.0857948	9.82346	9.81186	10.3083	9.5432	9.32385	10.0821	9.81686	10.0832	10.1838	10.5139	10.3497	10.2785
Q9UK58	Cyclin-L1	CCNL1	sp|Q9UK58|CCNL1_HUMAN Cyclin-L1 OS=Homo sapiens OX=9606 GN=CCNL1 PE=1 SV=1	S	445	___1	1	0.330784	0.302201	-0.00502352	0.987187	13.2689	13.1637	12.6787	13.24	13.1036	11.7754	13.1183	13.1243	12.9795	12.9272	13.1434	13.1666
P53367	Arfaptin-1	ARFIP1	sp|P53367|ARFP1_HUMAN Arfaptin-1 OS=Homo sapiens OX=9606 GN=ARFIP1 PE=1 SV=2;tr|B7ZA10|B7ZA10_HUMAN cDNA, FLJ79024, highly similar to Arfaptin-1 OS=Homo sapiens OX=9606 PE=2 SV=1;tr|B4E273|B4E273_HUMAN ADP-ribosylation factor interacting protein 1 (Arfapti	S	132	___1	0.999775	-0.330662	0.0269295	0.0494924	0.710668	13.05	13.0105	12.7464	13.2232	13.5023	13.0734	12.8981	12.7365	12.8369	12.7874	12.549	12.9865
Q99683	Mitogen-activated protein kinase kinase kinase 5	MAP3K5	sp|Q99683|M3K5_HUMAN Mitogen-activated protein kinase kinase kinase 5 OS=Homo sapiens OX=9606 GN=MAP3K5 PE=1 SV=1;tr|Q59GL6|Q59GL6_HUMAN Mitogen-activated protein kinase kinase kinase (Fragment) OS=Homo sapiens OX=9606 PE=2 SV=1;tr|B4DF67|B4DF67_HUMAN cDNA	S	1029	___2	0.999978	0.329162	0.0264873	0.167184	0.220956	12.2972	12.1833	12.2602	12.009	11.9404	11.8038	11.9945	11.781	12.2921	11.6561	11.8245	12.0855
Q99683	Mitogen-activated protein kinase kinase kinase 5	MAP3K5	sp|Q99683|M3K5_HUMAN Mitogen-activated protein kinase kinase kinase 5 OS=Homo sapiens OX=9606 GN=MAP3K5 PE=1 SV=1;tr|Q59GL6|Q59GL6_HUMAN Mitogen-activated protein kinase kinase kinase (Fragment) OS=Homo sapiens OX=9606 PE=2 SV=1;tr|B4DF67|B4DF67_HUMAN cDNA	S	1033	___2	1	0.329162	0.0264873	0.167184	0.220956	12.2972	12.1833	12.2602	12.009	11.9404	11.8038	11.9945	11.781	12.2921	11.6561	11.8245	12.0855
Q8ND30	Liprin-beta-2	PPFIBP2	sp|Q8ND30|LIPB2_HUMAN Liprin-beta-2 OS=Homo sapiens OX=9606 GN=PPFIBP2 PE=1 SV=3;tr|E9PMN3|E9PMN3_HUMAN Liprin-beta-2 (Fragment) OS=Homo sapiens OX=9606 GN=PPFIBP2 PE=1 SV=1;tr|E9PK17|E9PK17_HUMAN Liprin-beta-2 (Fragment) OS=Homo sapiens OX=9606 GN=PPFIBP2	S	40	___1	0.853176	0.328871	0.373813	-0.378227	0.309136	9.34679	7.95294	8.74531	8.49798	8.84094	7.7195	7.84768	8.56602	8.627	8.52634	8.95266	8.69638
O96013	Serine/threonine-protein kinase PAK 4;Non-specific serine/threonine protein kinase	PAK4	sp|O96013|PAK4_HUMAN Serine/threonine-protein kinase PAK 4 OS=Homo sapiens OX=9606 GN=PAK4 PE=1 SV=1;tr|A0A024R0J1|A0A024R0J1_HUMAN Non-specific serine/threonine protein kinase OS=Homo sapiens OX=9606 GN=PAK4 PE=4 SV=1;tr|M0R2X4|M0R2X4_HUMAN Non-specific s	S	93	___1	0.865327	0.328213	0.112335	-0.344577	0.097336	10.1475	9.95302	9.93247	10.0062	9.88906	9.15307	9.48766	9.27951	9.47521	10.0057	9.71297	9.55741
A0A1S5UZ07	Talin-1	TLN1	tr|A0A1S5UZ07|A0A1S5UZ07_HUMAN Talin-1 OS=Homo sapiens OX=9606 GN=TLN1 PE=2 SV=1;sp|Q9Y490|TLN1_HUMAN Talin-1 OS=Homo sapiens OX=9606 GN=TLN1 PE=1 SV=3	S	1160	___1	0.836954	-0.326658	0.0915348	0.205995	0.268808	10.5122	10.5805	11.2743	11.2258	10.9279	11.1934	11.0337	11.0503	11.2952	10.8629	11.1009	10.7975
Q96QR8	Transcriptional activator protein Pur-beta	PURB	sp|Q96QR8|PURB_HUMAN Transcriptional activator protein Pur-beta OS=Homo sapiens OX=9606 GN=PURB PE=1 SV=3	S	6	___2	1	0.325382	0.102167	0.240185	0.0859621	11.134	11.4846	11.6134	10.6791	11.1989	11.3778	11.4042	11.4288	11.3621	11.2146	11.3729	10.8872
Q96QR8	Transcriptional activator protein Pur-beta	PURB	sp|Q96QR8|PURB_HUMAN Transcriptional activator protein Pur-beta OS=Homo sapiens OX=9606 GN=PURB PE=1 SV=3	S	8	___2	1	0.325382	0.102167	0.0961865	0.609138	11.134	11.4846	11.6134	10.6791	11.1989	11.3778	11.1526	10.9142	11.2792	10.9068	11.2542	10.8964
P35580	Myosin-10	MYH10	sp|P35580|MYH10_HUMAN Myosin-10 OS=Homo sapiens OX=9606 GN=MYH10 PE=1 SV=3	T	1960	___2	0.771353	-0.325283	0.184937	-0.370914	0.134989	9.80948	9.42165	9.77891	9.90758	9.79124	10.2871	9.15669	9.71527	9.45258	9.39976	9.67895	10.3586
Q92900	Regulator of nonsense transcripts 1	UPF1	sp|Q92900|RENT1_HUMAN Regulator of nonsense transcripts 1 OS=Homo sapiens OX=9606 GN=UPF1 PE=1 SV=2;tr|A0A024R7L5|A0A024R7L5_HUMAN UPF1 OS=Homo sapiens OX=9606 GN=UPF1 PE=2 SV=1;tr|A0A024R7L8|A0A024R7L8_HUMAN UPF1 regulator of nonsense transcripts homolog	S	1127	___1	0.841808	0.323172	0.0259426	0.0210175	0.870584	11.18	11.3677	11.244	11.0655	10.7377	11.019	11.0492	11.3362	10.9946	10.9056	11.3338	11.0776
Q9Y5K6	CD2-associated protein	CD2AP	sp|Q9Y5K6|CD2AP_HUMAN CD2-associated protein OS=Homo sapiens OX=9606 GN=CD2AP PE=1 SV=1	S	224	___1	1	-0.322717	0.112675	-0.425749	0.0437954	13.2447	13.6131	13.9144	13.6321	14.2973	13.811	13.7729	13.8234	13.4147	14.0349	14.1454	14.1079
A2RU67	Uncharacterized protein KIAA1467	KIAA1467	sp|A2RU67|F234B_HUMAN Protein FAM234B OS=Homo sapiens OX=9606 GN=FAM234B PE=1 SV=1	S	16	___3	0.904096	0.322254	0.11248	-0.0898687	0.640382	10.7321	10.4527	10.8671	9.99473	10.7665	10.3238	10.4272	10.8609	10.9096	10.9739	10.7601	10.7332
A2RU67	Uncharacterized protein KIAA1467	KIAA1467	sp|A2RU67|F234B_HUMAN Protein FAM234B OS=Homo sapiens OX=9606 GN=FAM234B PE=1 SV=1	S	30	___3	0.999868	0.322254	0.11248	-0.0898687	0.640382	10.7321	10.4527	10.8671	9.99473	10.7665	10.3238	10.4272	10.8609	10.9096	10.9739	10.7601	10.7332
A2RU67	Uncharacterized protein KIAA1467	KIAA1467	sp|A2RU67|F234B_HUMAN Protein FAM234B OS=Homo sapiens OX=9606 GN=FAM234B PE=1 SV=1	S	33	___3	0.999988	0.322254	0.11248	-0.0898687	0.640382	10.7321	10.4527	10.8671	9.99473	10.7665	10.3238	10.4272	10.8609	10.9096	10.9739	10.7601	10.7332
Q6P3S6	F-box only protein 42	FBXO42	sp|Q6P3S6|FBX42_HUMAN F-box only protein 42 OS=Homo sapiens OX=9606 GN=FBXO42 PE=1 SV=1;tr|X6RKU3|X6RKU3_HUMAN F-box only protein 42 (Fragment) OS=Homo sapiens OX=9606 GN=FBXO42 PE=1 SV=7	S	488	___1	1	-0.322005	0.0129701	-0.184218	0.119281	13.0764	13.058	13.0057	13.0649	13.6027	13.4385	13.2115	13.337	13.2694	13.4276	13.399	13.544
Q86YP4	Transcriptional repressor p66-alpha	GATAD2A	sp|Q86YP4|P66A_HUMAN Transcriptional repressor p66-alpha OS=Homo sapiens OX=9606 GN=GATAD2A PE=1 SV=1;tr|C9JMI3|C9JMI3_HUMAN Transcriptional repressor p66-alpha (Fragment) OS=Homo sapiens OX=9606 GN=GATAD2A PE=1 SV=1;tr|C9JGN4|C9JGN4_HUMAN Transcriptional	S	113	___3	0.889331	-0.321684	0.0488769	0.285694	0.0751246	11.2618	11.323	10.8263	11.6429	11.4975	11.2357	11.584	11.7391	11.6909	11.5096	11.5028	11.1446
P50402	Emerin	EMD	sp|P50402|EMD_HUMAN Emerin OS=Homo sapiens OX=9606 GN=EMD PE=1 SV=1;tr|Q5HY57|Q5HY57_HUMAN Emerin OS=Homo sapiens OX=9606 GN=EMD PE=1 SV=1;tr|F8WEQ1|F8WEQ1_HUMAN Emerin OS=Homo sapiens OX=9606 GN=EMD PE=1 SV=1	S	8	___1	0.982745	-0.32122	0.225249	-0.04275	0.867451	9.30951	9.66218	9.72001	9.81616	10.2574	9.58177	9.97291	9.71841	9.21063	10.1612	9.58497	9.28401
Q8N5V2	Ephexin-1	NGEF	sp|Q8N5V2|NGEF_HUMAN Ephexin-1 OS=Homo sapiens OX=9606 GN=NGEF PE=1 SV=2;tr|A0A2X0SG27|A0A2X0SG27_HUMAN NGEF (Fragment) OS=Homo sapiens OX=9606 GN=NGEF PE=4 SV=1;tr|B4DPF7|B4DPF7_HUMAN cDNA FLJ60764, highly similar to Homo sapiens neuronal guanine nucleoti	S	63	___1	1	-0.321212	0.106604	-0.271559	0.165599	12.6811	12.9598	12.9338	12.738	13.4548	13.3455	12.1867	12.0884	12.1892	12.1251	12.4166	12.7374
Q96PY5	Formin-like protein 2	FMNL2	sp|Q96PY5|FMNL2_HUMAN Formin-like protein 2 OS=Homo sapiens OX=9606 GN=FMNL2 PE=1 SV=3	S	171	___1	1	0.321021	0.0315006	0.234146	0.100265	9.95752	10.143	10.2441	9.9543	9.83747	9.58981	9.64863	9.93662	10.0339	9.64581	9.82229	9.44865
O43422	52 kDa repressor of the inhibitor of the protein kinase	PRKRIR	sp|O43422|P52K_HUMAN 52 kDa repressor of the inhibitor of the protein kinase OS=Homo sapiens OX=9606 GN=THAP12 PE=1 SV=2;tr|Q2YDB3|Q2YDB3_HUMAN Protein-kinase, interferon-inducible double stranded RNA dependent inhibitor, repressor of (P58 repressor) OS=Ho	S	141	___1	0.997101	-0.320823	0.059414	0.00254304	0.987035	11.1476	11.1399	10.8272	11.3532	11.2848	11.4391	11.2851	11.3666	10.7415	11.0821	10.9849	11.3185
Q9Y3T9	Nucleolar complex protein 2 homolog	NOC2L	sp|Q9Y3T9|NOC2L_HUMAN Nucleolar complex protein 2 homolog OS=Homo sapiens OX=9606 GN=NOC2L PE=1 SV=4;tr|B3KNC3|B3KNC3_HUMAN Nucleolar complex protein 2 homolog OS=Homo sapiens OX=9606 PE=2 SV=1	S	56	___1	0.875431	0.320701	0.114096	-0.0880306	0.647227	12.7849	12.6055	12.7491	12.4147	12.5911	12.1716	11.712	12.6213	11.9256	12.1463	12.1366	12.2401
O75427	Leucine-rich repeat and calponin homology domain-containing protein 4	LRCH4	sp|O75427|LRCH4_HUMAN Leucine-rich repeat and calponin homology domain-containing protein 4 OS=Homo sapiens OX=9606 GN=LRCH4 PE=1 SV=2;tr|B4DYF8|B4DYF8_HUMAN cDNA FLJ58479, highly similar to Leucine-rich repeats and calponin homologydomain-containing prote	S	25	___1	0.835227	0.320642	0.0975645	-0.0220693	0.903233	11.118	11.0821	10.5844	10.6281	10.5726	10.6218	10.8575	11.1126	10.6592	10.7721	10.647	11.2765
Q7Z3U7	Protein MON2 homolog	MON2	sp|Q7Z3U7|MON2_HUMAN Protein MON2 homolog OS=Homo sapiens OX=9606 GN=MON2 PE=1 SV=3;tr|B7ZM73|B7ZM73_HUMAN Protein MON2 homolog OS=Homo sapiens OX=9606 GN=MON2 PE=2 SV=1;tr|A0A286YFF8|A0A286YFF8_HUMAN Protein MON2 homolog OS=Homo sapiens OX=9606 GN=MON2 PE	S	1177	___1	1	0.320453	0.0434306	0.24194	0.113284	9.88492	9.85895	9.83117	9.74188	9.27398	9.59782	9.50203	9.68759	9.83689	9.7325	9.256	9.31219
Q6NT76	Homeobox-containing protein 1	HMBOX1	sp|Q6NT76|HMBX1_HUMAN Homeobox-containing protein 1 OS=Homo sapiens OX=9606 GN=HMBOX1 PE=1 SV=1;tr|H0YLF2|H0YLF2_HUMAN Homeobox-containing protein 1 (Fragment) OS=Homo sapiens OX=9606 GN=HMBOX1 PE=1 SV=8;tr|E5RGZ2|E5RGZ2_HUMAN Homeobox-containing protein 1	S	148	___1	0.842527	-0.319978	0.0682702	-0.14142	0.391562	11.5268	11.3554	11.3803	11.5208	11.9993	11.7023	11.251	11.3351	11.7286	11.6957	11.2824	11.7608
P30291	Wee1-like protein kinase	WEE1	sp|P30291|WEE1_HUMAN Wee1-like protein kinase OS=Homo sapiens OX=9606 GN=WEE1 PE=1 SV=2;tr|A0A7P0TBN9|A0A7P0TBN9_HUMAN Wee1-like protein kinase OS=Homo sapiens OX=9606 GN=WEE1 PE=4 SV=1;tr|Q86V29|Q86V29_HUMAN Wee1-like protein kinase OS=Homo sapiens OX=960	S	165	___1	0.999371	-0.319814	0.0648599	0.238632	0.15449	10.8586	11.6454	11.326	11.4664	11.5669	11.7561	11.707	11.6295	11.6742	11.3008	11.4778	11.5163
Q12770	Sterol regulatory element-binding protein cleavage-activating protein	SCAP	sp|Q12770|SCAP_HUMAN Sterol regulatory element-binding protein cleavage-activating protein OS=Homo sapiens OX=9606 GN=SCAP PE=1 SV=4;tr|A8K619|A8K619_HUMAN Sterol regulatory element-binding protein cleavage-activating protein OS=Homo sapiens OX=9606 PE=2 S	S	851	___1	1	0.318601	0.116734	-0.0735661	0.702169	10.2818	10.4758	10.5481	10.2463	10.3186	9.78487	10.4442	10.2934	9.78514	9.96346	10.421	10.359
O60291	E3 ubiquitin-protein ligase MGRN1	MGRN1	sp|O60291|MGRN1_HUMAN E3 ubiquitin-protein ligase MGRN1 OS=Homo sapiens OX=9606 GN=MGRN1 PE=1 SV=2;tr|K7EPJ5|K7EPJ5_HUMAN E3 ubiquitin-protein ligase MGRN1 (Fragment) OS=Homo sapiens OX=9606 GN=MGRN1 PE=1 SV=1	S	506	___1	0.768845	0.317597	0.0519425	-0.0465478	0.755971	10.1024	10.1448	10.1394	9.8337	9.4903	10.1098	10.1594	9.9187	10.245	9.92186	10.3006	10.2403
Q9C0C2	182 kDa tankyrase-1-binding protein	TNKS1BP1	sp|Q9C0C2|TB182_HUMAN 182 kDa tankyrase-1-binding protein OS=Homo sapiens OX=9606 GN=TNKS1BP1 PE=1 SV=4;tr|A0A024R542|A0A024R542_HUMAN Tankyrase 1 binding protein 1, 182kDa, isoform CRA_a OS=Homo sapiens OX=9606 GN=TNKS1BP1 PE=2 SV=1;tr|B3KXS7|B3KXS7_HUMAN	S	429	___1	1	-0.316188	0.037442	-0.156579	0.26707	16.1696	16.1735	16.1709	16.1662	16.7204	16.5759	16.4429	16.4128	16.3932	16.3894	16.4922	16.8371
Q99959	Plakophilin-2	PKP2	sp|Q99959|PKP2_HUMAN Plakophilin-2 OS=Homo sapiens OX=9606 GN=PKP2 PE=1 SV=2;tr|B4DR79|B4DR79_HUMAN cDNA FLJ50173, highly similar to Plakophilin-2 OS=Homo sapiens OX=9606 PE=2 SV=1	S	878	___1	0.999936	-0.315276	0.0237998	0.126155	0.318078	12.3015	12.2527	12.7187	12.8653	12.5454	12.8081	12.4031	12.3427	12.4745	12.1625	12.3412	12.3381
Q5VV41	Rho guanine nucleotide exchange factor 16	ARHGEF16	sp|Q5VV41|ARHGG_HUMAN Rho guanine nucleotide exchange factor 16 OS=Homo sapiens OX=9606 GN=ARHGEF16 PE=1 SV=1;tr|B3KTS4|B3KTS4_HUMAN cDNA FLJ38665 fis, clone HLUNG2003378, highly similar to Rho guanine nucleotide exchange factor 16 OS=Homo sapiens OX=9606	S	208	___1	1	-0.313859	0.0291648	-0.135845	0.302283	13.6959	13.7152	13.7128	13.7334	14.3003	14.0318	13.5286	13.3974	13.7464	13.6901	13.6046	13.7852
Q14161	ARF GTPase-activating protein GIT2	GIT2;DKFZp686G01261	sp|Q14161|GIT2_HUMAN ARF GTPase-activating protein GIT2 OS=Homo sapiens OX=9606 GN=GIT2 PE=1 SV=2;tr|B4E027|B4E027_HUMAN cDNA FLJ56041, highly similar to ARF GTPase-activating protein GIT2 OS=Homo sapiens OX=9606 PE=2 SV=1;tr|R4GNG3|R4GNG3_HUMAN ARF GTPase	S	668	___1	0.999681	0.309368	0.0368986	0.178151	0.199648	10.9089	11.1104	10.9561	10.4405	10.9081	10.6987	10.9282	11.0518	11.3314	11.0951	10.8163	10.8657
Q9UPQ0	LIM and calponin homology domains-containing protein 1	LIMCH1;DKFZp686G03277	sp|Q9UPQ0|LIMC1_HUMAN LIM and calponin homology domains-containing protein 1 OS=Homo sapiens OX=9606 GN=LIMCH1 PE=1 SV=4;tr|G5EA03|G5EA03_HUMAN LIM and calponin homology domains-containing protein 1 OS=Homo sapiens OX=9606 GN=LIMCH1 PE=1 SV=1;tr|B7Z2J4|B7Z	S	377	___1	0.992213	0.308341	0.0686379	0.283405	0.0906708	11.6048	11.6421	11.4842	11.1637	11.3369	11.3056	11.3588	11.0697	11.7262	11.1973	10.8208	11.2864
Q9NYL2	Mitogen-activated protein kinase kinase kinase MLT	ZAK	sp|Q9NYL2|M3K20_HUMAN Mitogen-activated protein kinase kinase kinase 20 OS=Homo sapiens OX=9606 GN=MAP3K20 PE=1 SV=3	S	633	___1	0.999372	-0.30707	0.0115253	-0.0466952	0.655637	11.1577	11.5808	11.5695	11.6246	11.7853	11.8193	11.6199	11.5647	11.6323	11.5813	11.6955	11.6802
Q6P1N0	Coiled-coil and C2 domain-containing protein 1A	CC2D1A	sp|Q6P1N0|C2D1A_HUMAN Coiled-coil and C2 domain-containing protein 1A OS=Homo sapiens OX=9606 GN=CC2D1A PE=1 SV=1;tr|Q24K25|Q24K25_HUMAN CC2D1A protein (Fragment) OS=Homo sapiens OX=9606 GN=CC2D1A PE=2 SV=1	T	92	___1	1	0.306417	0.212113	0.343273	0.165773	8.71668	8.26803	8.54942	8.68911	8.06676	7.85901	8.37495	8.5643	8.29522	8.36708	7.57829	8.25928
O95394	Phosphoacetylglucosamine mutase	PGM3	sp|O95394|AGM1_HUMAN Phosphoacetylglucosamine mutase OS=Homo sapiens OX=9606 GN=PGM3 PE=1 SV=1;tr|H0Y987|H0Y987_HUMAN Phosphoacetylglucosamine mutase OS=Homo sapiens OX=9606 GN=PGM3 PE=1 SV=2;tr|B3KN28|B3KN28_HUMAN Phosphoacetylglucosamine mutase OS=Homo s	S	498	___1	0.971906	0.30542	0.0221623	-0.0546098	0.644646	11.4861	11.4239	11.377	11.3235	10.8785	11.1688	11.2961	11.1565	11.4702	11.2665	11.2965	11.5237
Q9C0B5	Palmitoyltransferase ZDHHC5;Palmitoyltransferase	ZDHHC5	sp|Q9C0B5|ZDHC5_HUMAN Palmitoyltransferase ZDHHC5 OS=Homo sapiens OX=9606 GN=ZDHHC5 PE=1 SV=2;tr|A0A024R546|A0A024R546_HUMAN Palmitoyltransferase OS=Homo sapiens OX=9606 GN=ZDHHC5 PE=3 SV=1	S	636	___1	0.841451	-0.304824	0.0889239	-0.30448	0.0892413	13.5125	14.038	14.1895	13.9626	14.4572	14.2346	13.6644	13.7291	13.7523	13.846	14.1316	14.0817
A2NX49;Q13085	Acetyl-CoA carboxylase 1;Biotin carboxylase	ACACA	tr|A2NX49|A2NX49_HUMAN Acetyl-CoA carboxylase 1 OS=Homo sapiens OX=9606 PE=2 SV=1;tr|A0A0C4DGT1|A0A0C4DGT1_HUMAN Acetyl-CoA carboxylase 1 (Fragment) OS=Homo sapiens OX=9606 GN=ACACA PE=1 SV=1;sp|Q13085|ACACA_HUMAN Acetyl-CoA carboxylase 1 OS=Homo sapiens O	S	80;80	___1	0.985806	-0.303443	0.0713027	-0.300489	0.0737206	13.0623	13.6976	13.662	13.6063	13.9701	13.756	13.615	13.4166	13.4287	13.8121	13.68	13.8696
P30622	CAP-Gly domain-containing linker protein 1	CLIP1;RSN	sp|P30622|CLIP1_HUMAN CAP-Gly domain-containing linker protein 1 OS=Homo sapiens OX=9606 GN=CLIP1 PE=1 SV=2;tr|J3KP58|J3KP58_HUMAN CAP-Gly domain-containing linker protein 1 OS=Homo sapiens OX=9606 GN=CLIP1 PE=1 SV=2;tr|A0A024RBR1|A0A024RBR1_HUMAN Restin (	S	195	___2	0.976073	0.302572	0.157103	0.112126	0.0602095	15.7777	15.7485	16.6473	15.7328	15.8299	15.7031	14.3594	14.3182	14.3606	14.1937	14.3184	14.1897
Q12802	A-kinase anchor protein 13	AKAP13	sp|Q12802|AKP13_HUMAN A-kinase anchor protein 13 OS=Homo sapiens OX=9606 GN=AKAP13 PE=1 SV=2;tr|A0A2X0SF55|A0A2X0SF55_HUMAN AKAP13 (Fragment) OS=Homo sapiens OX=9606 GN=AKAP13 PE=4 SV=1;tr|A0A087WTD7|A0A087WTD7_HUMAN A-kinase anchor protein 13 OS=Homo sapi	S	1642	___1	0.999803	-0.300753	0.0628258	0.305933	0.059056	10.3798	10.8375	10.3223	10.832	10.5604	11.0493	10.6733	10.5058	10.6111	10.406	10.1386	10.3278
Q96HU1	Small G protein signaling modulator 3	SGSM3;RUTBC3	sp|Q96HU1|SGSM3_HUMAN Small G protein signaling modulator 3 OS=Homo sapiens OX=9606 GN=SGSM3 PE=1 SV=1;tr|A1L189|A1L189_HUMAN RUN and TBC1 domain-containing protein 3 (Fragment) OS=Homo sapiens OX=9606 GN=SGSM3 PE=2 SV=1;tr|B4DI87|B4DI87_HUMAN cDNA FLJ6026	S	406	___1	0.85626	-0.300676	0.0870449	-0.211384	0.213796	11.3742	11.5887	11.2113	11.441	11.8749	11.7603	11.7438	11.927	11.4161	11.6644	11.9486	12.108
Q15149	Plectin	PLEC	sp|Q15149|PLEC_HUMAN Plectin OS=Homo sapiens OX=9606 GN=PLEC PE=1 SV=3	S	1732	___1	1	-0.300174	0.0281859	0.0391592	0.748704	12.72	12.5343	12.485	12.8672	12.9213	12.8513	12.4805	12.7306	12.7705	12.9007	12.4006	12.5629
Q9BTA9	WW domain-containing adapter protein with coiled-coil	WAC	sp|Q9BTA9|WAC_HUMAN WW domain-containing adapter protein with coiled-coil OS=Homo sapiens OX=9606 GN=WAC PE=1 SV=3;tr|A0A0A0MRT2|A0A0A0MRT2_HUMAN WW domain-containing adapter protein with coiled-coil OS=Homo sapiens OX=9606 GN=WAC PE=1 SV=1;tr|A0A7P0T961|A	S	525	___2	0.939941	0.299953	0.0168603	-0.0684199	0.535557	10.966	11.1978	11.2522	10.6583	10.8939	10.9639	11.2666	10.9662	11.0996	11.2396	11.244	11.0542
Q9NZJ5	Eukaryotic translation initiation factor 2-alpha kinase 3	EIF2AK3;DKFZp781H1925	sp|Q9NZJ5|E2AK3_HUMAN Eukaryotic translation initiation factor 2-alpha kinase 3 OS=Homo sapiens OX=9606 GN=EIF2AK3 PE=1 SV=3;tr|B3KY45|B3KY45_HUMAN cDNA FLJ46818 fis, clone TRACH3038399, highly similar to Eukaryotic translation initiation factor2-alpha kin	S	715	___1	1	-0.298342	0.153019	0.16752	0.407506	9.5697	10.0873	9.97795	10.4697	10.2706	9.7897	9.95823	9.8425	9.98995	9.5829	10.1353	9.56992
O43768	Alpha-endosulfine	ENSA	sp|O43768|ENSA_HUMAN Alpha-endosulfine OS=Homo sapiens OX=9606 GN=ENSA PE=1 SV=1;tr|A6NMQ3|A6NMQ3_HUMAN Alpha-endosulfine OS=Homo sapiens OX=9606 GN=ENSA PE=1 SV=2;tr|Q5T5H1|Q5T5H1_HUMAN Alpha-endosulfine OS=Homo sapiens OX=9606 GN=ENSA PE=1 SV=1;tr|A0A1W2	S	109	___1	0.797308	-0.298215	0.0216627	-0.0761587	0.510203	13.0725	13.0384	12.9962	13.0892	13.6078	13.3047	13.4633	13.3751	13.2185	13.3975	13.3613	13.5265
Q9Y4E1;Q641Q2	WASH complex subunit FAM21C;WASH complex subunit FAM21A	FAM21C;FAM21A	sp|Q9Y4E1|WAC2C_HUMAN WASH complex subunit 2C OS=Homo sapiens OX=9606 GN=WASHC2C PE=1 SV=4;tr|A0A0A0MR88|A0A0A0MR88_HUMAN WASH complex subunit 2C OS=Homo sapiens OX=9606 GN=WASHC2C PE=1 SV=1;tr|A0A096LPC5|A0A096LPC5_HUMAN WASH complex subunit 2C OS=Homo sa	S	802;802	___1	0.991469	-0.296978	0.0267312	-0.131848	0.281797	13.1102	13.2195	13.1626	13.6083	13.5096	13.2653	13.3051	13.2337	13.2303	13.6094	13.1085	13.4467
Q15746	Myosin light chain kinase, smooth muscle;Myosin light chain kinase, smooth muscle, deglutamylated form	MYLK	sp|Q15746|MYLK_HUMAN Myosin light chain kinase, smooth muscle OS=Homo sapiens OX=9606 GN=MYLK PE=1 SV=4	T	335	___1	0.999515	-0.296361	0.0360508	-0.133202	0.307305	12.375	12.4187	12.5413	12.7526	12.6183	12.8532	13.1778	13.0173	12.8336	13.4191	13.1003	12.9089
Q96K49	Transmembrane protein 87B	TMEM87B	sp|Q96K49|TM87B_HUMAN Transmembrane protein 87B OS=Homo sapiens OX=9606 GN=TMEM87B PE=1 SV=1;tr|A0A494BZZ8|A0A494BZZ8_HUMAN Transmembrane protein 87B (Fragment) OS=Homo sapiens OX=9606 GN=TMEM87B PE=1 SV=1;tr|A0A3B3IU29|A0A3B3IU29_HUMAN Transmembrane prote	S	469	___1	0.990353	-0.296092	0.0546884	-0.0341317	0.809292	10.7808	11.1851	11.2212	11.1777	11.461	11.4368	11.3982	10.9183	11.1027	11.234	11.1011	11.1864
A1L170	Uncharacterized protein C1orf226	C1orf226	sp|A1L170|CA226_HUMAN Uncharacterized protein C1orf226 OS=Homo sapiens OX=9606 GN=C1orf226 PE=1 SV=1	S	244	___2	0.998069	0.295325	0.25918	0.185702	0.069352	10.5357	10.3735	10.0004	10.0809	9.3829	10.5599	11.3036	11.4228	11.2807	11.2348	10.9191	11.2961
A1L170	Uncharacterized protein C1orf226	C1orf226	sp|A1L170|CA226_HUMAN Uncharacterized protein C1orf226 OS=Homo sapiens OX=9606 GN=C1orf226 PE=1 SV=1	S	249	___2	0.999949	0.295325	0.25918	0.114331	0.428493	10.5357	10.3735	10.0004	10.0809	9.3829	10.5599	12.4804	12.4521	12.4318	12.3244	12.6614	12.0355
P25054	Adenomatous polyposis coli protein	APC;APC variant protein	sp|P25054|APC_HUMAN Adenomatous polyposis coli protein OS=Homo sapiens OX=9606 GN=APC PE=1 SV=2;tr|A0A224ANK2|A0A224ANK2_HUMAN Adenomatous polyposis coli protein isoform b OS=Homo sapiens OX=9606 GN=APC PE=2 SV=1;tr|Q4LE70|Q4LE70_HUMAN APC variant protein	S	2088	___2	0.996852	-0.295223	0.0434837	-0.147795	0.278652	11.5006	11.5028	11.2336	11.8049	11.476	11.8418	11.6881	11.7502	11.5009	11.5456	11.9512	11.8857
P60468	Protein transport protein Sec61 subunit beta	SEC61B	sp|P60468|SC61B_HUMAN Protein transport protein Sec61 subunit beta OS=Homo sapiens OX=9606 GN=SEC61B PE=1 SV=2;tr|Q53FA5|Q53FA5_HUMAN Protein translocation complex beta variant (Fragment) OS=Homo sapiens OX=9606 PE=2 SV=1	S	17	___1	0.996265	-0.295121	0.0350111	0.112645	0.379691	18.0522	18.112	17.9771	18.377	18.2475	18.4021	18.0018	17.7548	17.843	17.4179	17.9745	17.8693
A0FGR8	Extended synaptotagmin-2	ESYT2	sp|A0FGR8|ESYT2_HUMAN Extended synaptotagmin-2 OS=Homo sapiens OX=9606 GN=ESYT2 PE=1 SV=1;tr|A0A499FIX8|A0A499FIX8_HUMAN Extended synaptotagmin-2 OS=Homo sapiens OX=9606 GN=ESYT2 PE=1 SV=1;tr|H7BXI1|H7BXI1_HUMAN Extended synaptotagmin-2 OS=Homo sapiens OX=	S	758	___1	0.999933	0.294011	0.403284	1.03923	0.010388	8.31939	8.53644	8.66691	8.72616	7.39737	8.51718	8.26017	8.60028	8.97713	7.5676	8.11061	7.04167
Q96RT1	Protein LAP2	ERBB2IP;HEL-S-78	sp|Q96RT1|ERBIN_HUMAN Erbin OS=Homo sapiens OX=9606 GN=ERBIN PE=1 SV=2;tr|Q1RMC9|Q1RMC9_HUMAN ERBB2IP protein OS=Homo sapiens OX=9606 GN=ERBB2IP PE=2 SV=1;tr|V9HW13|V9HW13_HUMAN Epididymis secretory protein Li 78 (Fragment) OS=Homo sapiens OX=9606 GN=HEL-S	S	440	___1	0.843191	-0.293589	0.240657	-0.00150238	0.995054	10.1023	11.1099	10.9765	11.0158	11.1815	10.8722	10.9209	10.93	10.5032	10.4741	11.0156	10.8689
Q5VZ89	DENN domain-containing protein 4C	DENND4C	sp|Q5VZ89|DEN4C_HUMAN DENN domain-containing protein 4C OS=Homo sapiens OX=9606 GN=DENND4C PE=1 SV=3	S	154	___3	1	0.293313	0.0191741	0.138964	0.221672	11.608	11.6377	11.6622	11.4971	11.4318	11.0991	11.5157	11.8278	11.6677	11.3993	11.5946	11.6004
Q5VZ89	DENN domain-containing protein 4C	DENND4C	sp|Q5VZ89|DEN4C_HUMAN DENN domain-containing protein 4C OS=Homo sapiens OX=9606 GN=DENND4C PE=1 SV=3	T	158	___3	1	0.293313	0.0191741	0.138964	0.221672	11.608	11.6377	11.6622	11.4971	11.4318	11.0991	11.5157	11.8278	11.6677	11.3993	11.5946	11.6004
P49815	Tuberin	TSC2	sp|P49815|TSC2_HUMAN Tuberin OS=Homo sapiens OX=9606 GN=TSC2 PE=1 SV=2;tr|A0A386NCL5|A0A386NCL5_HUMAN Tuberin OS=Homo sapiens OX=9606 GN=TSC2 PE=4 SV=1;tr|A0A1V1FWM5|A0A1V1FWM5_HUMAN Tuberin OS=Homo sapiens OX=9606 GN=TSC2 PE=2 SV=1;tr|A0A2R8YGD6|A0A2R8YGD	S	1420	___1	0.822173	0.291592	0.0121765	0.110643	0.281398	12.2984	12.0725	12.0272	12.05	11.7044	11.769	12.1232	12.0215	12.1112	11.9408	11.9007	12.0825
Q9H6S3	Epidermal growth factor receptor kinase substrate 8-like protein 2	EPS8L2	sp|Q9H6S3|ES8L2_HUMAN Epidermal growth factor receptor kinase substrate 8-like protein 2 OS=Homo sapiens OX=9606 GN=EPS8L2 PE=1 SV=2;tr|A0A3B3ISQ4|A0A3B3ISQ4_HUMAN Epidermal growth factor receptor kinase substrate 8-like protein 2 OS=Homo sapiens OX=9606 G	S	217	___1	1	-0.288815	0.154391	-0.0194694	0.919838	16.5824	16.6728	16.4285	16.6824	16.4922	17.3756	16.9319	16.9917	16.5552	16.8243	16.8895	16.8235
Q9UHB6	LIM domain and actin-binding protein 1	LIMA1	sp|Q9UHB6|LIMA1_HUMAN LIM domain and actin-binding protein 1 OS=Homo sapiens OX=9606 GN=LIMA1 PE=1 SV=1;tr|Q53GG0|Q53GG0_HUMAN Epithelial protein lost in neoplasm beta variant (Fragment) OS=Homo sapiens OX=9606 PE=2 SV=1;tr|B4DN52|B4DN52_HUMAN cDNA FLJ5599	S	230	___1	0.976223	-0.288385	0.0971449	-0.289914	0.0955896	10.5823	10.981	11.1258	11.1365	11.3869	11.0309	10.7485	11.0631	10.9914	11.2633	10.9596	11.4499
Q16875	6-phosphofructo-2-kinase/fructose-2,6-bisphosphatase 3;6-phosphofructo-2-kinase;Fructose-2,6-bisphosphatase	PFKFB3	sp|Q16875|F263_HUMAN 6-phosphofructo-2-kinase/fructose-2,6-bisphosphatase 3 OS=Homo sapiens OX=9606 GN=PFKFB3 PE=1 SV=1;tr|B7Z8A0|B7Z8A0_HUMAN 6-phosphofructo-2-kinase OS=Homo sapiens OX=9606 PE=2 SV=1;tr|Q5W015|Q5W015_HUMAN 6-phosphofructo-2-kinase OS=Hom	S	467	___1	0.99975	0.287847	0.0643311	-0.0710912	0.622362	11.2356	11.4328	11.714	11.4218	11.0561	11.0409	11.4602	11.2315	11.1487	11.524	11.2768	11.2528
Q5IRN2	Myocyte-specific enhancer factor 2D	DAZAP1/MEF2D fusion;MEF2D;MEF2D variant protein	tr|Q5IRN2|Q5IRN2_HUMAN DAZAP1/MEF2D fusion protein OS=Homo sapiens OX=9606 GN=DAZAP1/MEF2D fusion PE=2 SV=1;sp|Q14814|MEF2D_HUMAN Myocyte-specific enhancer factor 2D OS=Homo sapiens OX=9606 GN=MEF2D PE=1 SV=1;tr|Q4LE66|Q4LE66_HUMAN MEF2D variant protein (F	S	184	___1	0.999216	0.287304	0.0166639	0.160283	0.144826	13.0839	12.8034	12.9903	12.7628	12.5852	12.6677	12.7907	12.9027	13.0767	12.681	12.9476	12.6606
Q92887	Canalicular multispecific organic anion transporter 1	ABCC2	sp|Q92887|MRP2_HUMAN ATP-binding cassette sub-family C member 2 OS=Homo sapiens OX=9606 GN=ABCC2 PE=1 SV=3	S	930	___2	1	-0.287282	0.269232	-0.561171	0.0437659	12.5534	13.1201	13.5558	12.9277	13.712	13.4514	12.7065	12.5944	12.1925	12.9074	13.1603	13.1092
A6NDB9	Paralemmin-3	PALM3	sp|A6NDB9|PALM3_HUMAN Paralemmin-3 OS=Homo sapiens OX=9606 GN=PALM3 PE=1 SV=2;tr|K7EKN5|K7EKN5_HUMAN Paralemmin-3 OS=Homo sapiens OX=9606 GN=PALM3 PE=1 SV=2;tr|A0A590UJ23|A0A590UJ23_HUMAN Paralemmin-3 OS=Homo sapiens OX=9606 GN=PALM3 PE=1 SV=1;tr|A0A590UJ3	S	325	___1	0.999157	-0.287213	0.15824	-0.195826	0.324432	10.7829	11.1726	11.4468	11.466	11.5217	11.2763	11.3276	10.87	10.8409	10.8639	11.3946	11.3674
E7EX44;E9PGZ1		CALD1	tr|E7EX44|E7EX44_HUMAN Caldesmon OS=Homo sapiens OX=9606 GN=CALD1 PE=1 SV=1;tr|Q6P707|Q6P707_HUMAN CALD1 protein (Fragment) OS=Homo sapiens OX=9606 GN=CALD1 PE=2 SV=1;tr|Q05DR4|Q05DR4_HUMAN CALD1 protein (Fragment) OS=Homo sapiens OX=9606 GN=CALD1 PE=2 SV=	S	12;12	___1	1	0.286475	0.0480967	0.0961508	0.472145	10.2906	10.2384	10.2196	9.81479	9.99721	10.0772	10.2486	9.97592	10.181	9.70064	10.164	10.2525
Q96CW5	Gamma-tubulin complex component 3	TUBGCP3	sp|Q96CW5|GCP3_HUMAN Gamma-tubulin complex component 3 OS=Homo sapiens OX=9606 GN=TUBGCP3 PE=1 SV=2;tr|A0A3B3ITE3|A0A3B3ITE3_HUMAN Gamma-tubulin complex component OS=Homo sapiens OX=9606 GN=TUBGCP3 PE=1 SV=1	S	515	___1	0.973645	-0.28621	0.202654	0.220961	0.31821	9.45768	9.90004	9.56552	9.91783	10.3585	9.50554	10.0934	10.0885	10.1783	9.95123	10.2267	9.5194
Q08AD1	Calmodulin-regulated spectrin-associated protein 2	CAMSAP2	sp|Q08AD1|CAMP2_HUMAN Calmodulin-regulated spectrin-associated protein 2 OS=Homo sapiens OX=9606 GN=CAMSAP2 PE=1 SV=3	S	1019	___1	0.999092	-0.286205	0.137637	-0.526801	0.0130896	12.0176	11.8985	12.2308	11.9569	12.8047	12.244	12.3503	12.5857	12.2967	12.8276	12.8903	13.0952
Q92539	Phosphatidate phosphatase LPIN2	LPIN2	sp|Q92539|LPIN2_HUMAN Phosphatidate phosphatase LPIN2 OS=Homo sapiens OX=9606 GN=LPIN2 PE=1 SV=1	S	303	___1	0.99999	-0.285947	0.107061	0.245096	0.160858	11.5365	11.4261	11.428	11.8275	12.0079	11.4131	11.6356	11.4248	11.2698	11.1371	11.5085	10.9493
Q02487	Desmocollin-2	DSC2;DKFZp686P18250;DKFZp686I11137	sp|Q02487|DSC2_HUMAN Desmocollin-2 OS=Homo sapiens OX=9606 GN=DSC2 PE=1 SV=1;tr|Q63HM4|Q63HM4_HUMAN Uncharacterized protein DKFZp686P18250 OS=Homo sapiens OX=9606 GN=DKFZp686P18250 PE=2 SV=1;tr|A0A3B3ISU0|A0A3B3ISU0_HUMAN Desmocollin-2 OS=Homo sapiens OX=9	S	868	___3	1	-0.285187	0.224851	0.45376	0.0651215	10.2261	10.2505	10.1332	10.1612	10.7163	10.5879	10.6267	10.2542	10.5284	10.5153	9.46503	10.0676
Q02487	Desmocollin-2	DSC2;DKFZp686P18250;DKFZp686I11137	sp|Q02487|DSC2_HUMAN Desmocollin-2 OS=Homo sapiens OX=9606 GN=DSC2 PE=1 SV=1;tr|Q63HM4|Q63HM4_HUMAN Uncharacterized protein DKFZp686P18250 OS=Homo sapiens OX=9606 GN=DKFZp686P18250 PE=2 SV=1;tr|A0A3B3ISU0|A0A3B3ISU0_HUMAN Desmocollin-2 OS=Homo sapiens OX=9	S	873	___3	1	-0.285187	0.224851	0.45376	0.0651215	10.2261	10.2505	10.1332	10.1612	10.7163	10.5879	10.6267	10.2542	10.5284	10.5153	9.46503	10.0676
P49773	Histidine triad nucleotide-binding protein 1	HINT1	sp|P49773|HINT1_HUMAN Histidine triad nucleotide-binding protein 1 OS=Homo sapiens OX=9606 GN=HINT1 PE=1 SV=2;tr|A0A384NPU2|A0A384NPU2_HUMAN Epididymis secretory sperm binding protein OS=Homo sapiens OX=9606 GN=HINT1 PE=2 SV=1	S	64	___1	0.930257	-0.283056	0.0703073	0.146307	0.323167	11.1811	10.88	11.0402	11.5013	11.4036	11.0455	11.3251	11.2012	11.1734	10.8231	11.0894	11.3483
Q96IY1	Kinetochore-associated protein NSL1 homolog	NSL1;C1orf48	sp|Q96IY1|NSL1_HUMAN Kinetochore-associated protein NSL1 homolog OS=Homo sapiens OX=9606 GN=NSL1 PE=1 SV=3;tr|Q5SY74|Q5SY74_HUMAN Kinetochore-associated protein NSL1 homolog OS=Homo sapiens OX=9606 GN=NSL1 PE=1 SV=1;tr|B4E071|B4E071_HUMAN cDNA FLJ54215 OS=	S	4	___1	1	0.282586	0.287757	-0.121964	0.639341	10.2949	9.63825	10.6108	9.71789	10.003	9.9753	9.89605	9.90808	10.0036	9.969	9.60385	10.6008
O94979	Protein transport protein Sec31A	SEC31A	sp|O94979|SC31A_HUMAN Protein transport protein Sec31A OS=Homo sapiens OX=9606 GN=SEC31A PE=1 SV=3;tr|A1LU61|A1LU61_HUMAN SEC31-like 1 (S. cerevisiae), isoform CRA_d OS=Homo sapiens OX=9606 GN=SEC31L1 PE=3 SV=1;tr|D6REX3|D6REX3_HUMAN Protein transport prot	S	532	___1	1	0.282262	0.139471	0.0347603	0.84825	11.0786	10.8532	10.5338	10.6016	10.4219	10.5953	10.7064	10.4668	10.0249	10.6117	10.1954	10.2867
Q15036	Sorting nexin-17	SNX17	sp|Q15036|SNX17_HUMAN Sorting nexin-17 OS=Homo sapiens OX=9606 GN=SNX17 PE=1 SV=1;tr|B4DLL7|B4DLL7_HUMAN cDNA FLJ57319, highly similar to Sorting nexin-17 OS=Homo sapiens OX=9606 PE=2 SV=1;tr|B4DE48|B4DE48_HUMAN Sorting nexin-17 OS=Homo sapiens OX=9606 PE=	S	409	___1	0.998768	-0.281491	0.0183818	-0.249869	0.0320749	14.9163	15.0153	14.9484	14.9408	15.3928	15.3909	15.0605	15.0166	15.026	15.3496	15.2727	15.2304
P07237;A0A7P0T8X1	Protein disulfide-isomerase	P4HB	sp|P07237|PDIA1_HUMAN Protein disulfide-isomerase OS=Homo sapiens OX=9606 GN=P4HB PE=1 SV=3;tr|A0A7P0TA35|A0A7P0TA35_HUMAN Protein disulfide-isomerase OS=Homo sapiens OX=9606 GN=P4HB PE=4 SV=1;tr|A0A024R8S5|A0A024R8S5_HUMAN Protein disulfide-isomerase OS=H	S	88;88	___1	0.999944	0.281039	0.223327	-0.0762612	0.733019	10.3673	10.4857	10.7187	10.4316	10.3228	9.97417	10.474	10.395	10.0238	10.9087	9.94198	10.2709
O60678	Protein arginine N-methyltransferase 3	PRMT3	sp|O60678|ANM3_HUMAN Protein arginine N-methyltransferase 3 OS=Homo sapiens OX=9606 GN=PRMT3 PE=1 SV=4;tr|B4DWB1|B4DWB1_HUMAN cDNA FLJ61431, highly similar to Protein arginine N-methyltransferase 3 OS=Homo sapiens OX=9606 PE=2 SV=1	S	25	___2	1	0.280475	0.111008	0.148831	0.378033	10.6807	10.4868	10.5793	10.1982	10.7029	10.0043	10.4919	10.645	10.4605	10.1197	10.4306	10.6006
O60678	Protein arginine N-methyltransferase 3	PRMT3	sp|O60678|ANM3_HUMAN Protein arginine N-methyltransferase 3 OS=Homo sapiens OX=9606 GN=PRMT3 PE=1 SV=4;tr|B4DWB1|B4DWB1_HUMAN cDNA FLJ61431, highly similar to Protein arginine N-methyltransferase 3 OS=Homo sapiens OX=9606 PE=2 SV=1	S	27	___2	1	0.280475	0.111008	0.148831	0.378033	10.6807	10.4868	10.5793	10.1982	10.7029	10.0043	10.4919	10.645	10.4605	10.1197	10.4306	10.6006
Q9Y2E8	Sodium/hydrogen exchanger 8	SLC9A8	sp|Q9Y2E8|SL9A8_HUMAN Sodium/hydrogen exchanger 8 OS=Homo sapiens OX=9606 GN=SLC9A8 PE=1 SV=4;tr|B4DIV9|B4DIV9_HUMAN cDNA FLJ61281, highly similar to Sodium/hydrogen exchanger 8 OS=Homo sapiens OX=9606 PE=2 SV=1;tr|B7Z3B1|B7Z3B1_HUMAN cDNA FLJ61631, highly	S	571	___2	1	-0.280211	0.0728714	0.322571	0.0432084	10.1424	10.1399	9.69234	9.97536	10.3039	10.536	10.2886	10.1414	10.2773	9.8613	9.96501	9.91322
Q9Y2E8	Sodium/hydrogen exchanger 8	SLC9A8	sp|Q9Y2E8|SL9A8_HUMAN Sodium/hydrogen exchanger 8 OS=Homo sapiens OX=9606 GN=SLC9A8 PE=1 SV=4;tr|B4DIV9|B4DIV9_HUMAN cDNA FLJ61281, highly similar to Sodium/hydrogen exchanger 8 OS=Homo sapiens OX=9606 PE=2 SV=1;tr|B7Z3B1|B7Z3B1_HUMAN cDNA FLJ61631, highly	S	573	___2	1	-0.280211	0.0728714	0.322571	0.0432084	10.1424	10.1399	9.69234	9.97536	10.3039	10.536	10.2886	10.1414	10.2773	9.8613	9.96501	9.91322
Q07617	Sperm-associated antigen 1	SPAG1	sp|Q07617|SPAG1_HUMAN Sperm-associated antigen 1 OS=Homo sapiens OX=9606 GN=SPAG1 PE=1 SV=3;tr|A0A024R9G1|A0A024R9G1_HUMAN Sperm associated antigen 1, isoform CRA_d OS=Homo sapiens OX=9606 GN=SPAG1 PE=4 SV=1;tr|A0A024R9D8|A0A024R9D8_HUMAN Sperm associated	S	423	___1	1	-0.280173	0.0675776	-0.07701	0.589256	14.0586	14.3344	14.3228	14.2642	14.6734	14.6188	14.3738	14.259	14.354	14.1051	14.4994	14.6134
O75391	Sperm-associated antigen 7	SPAG7	sp|O75391|SPAG7_HUMAN Sperm-associated antigen 7 OS=Homo sapiens OX=9606 GN=SPAG7 PE=1 SV=2;tr|I3L0X5|I3L0X5_HUMAN Sperm-associated antigen 7 OS=Homo sapiens OX=9606 GN=SPAG7 PE=1 SV=1;tr|I3L4C3|I3L4C3_HUMAN Sperm-associated antigen 7 OS=Homo sapiens OX=96	S	158	___1	0.994075	0.279791	0.0160246	0.0923641	0.369804	12.1874	12.0533	11.9455	11.7065	11.7685	11.8717	12.0009	12.045	12.3084	12.0321	12.1623	11.8828
Q92805	Golgin subfamily A member 1	GOLGA1	sp|Q92805|GOGA1_HUMAN Golgin subfamily A member 1 OS=Homo sapiens OX=9606 GN=GOLGA1 PE=1 SV=3;tr|R4GNH1|R4GNH1_HUMAN Golgin subfamily A member 1 (Fragment) OS=Homo sapiens OX=9606 GN=GOLGA1 PE=1 SV=1;tr|Q59HA1|Q59HA1_HUMAN Golgin 97 variant (Fragment) OS=H	S	194	___1	1	0.278036	0.0133741	0.0901326	0.362159	14.5492	14.5952	14.5044	14.0866	14.406	14.3221	14.678	14.3663	14.5404	14.402	14.3696	14.5426
Q8IY95	Transmembrane protein 192	TMEM192	sp|Q8IY95|TM192_HUMAN Transmembrane protein 192 OS=Homo sapiens OX=9606 GN=TMEM192 PE=1 SV=1	S	11	___1	0.999977	0.277874	0.0970727	0.0626877	0.690748	10.8528	11.0444	10.8524	10.4945	10.7041	10.7174	10.8197	11.4659	10.8121	11.1198	10.9017	10.8882
Q6NZI2	Polymerase I and transcript release factor	PTRF	sp|Q6NZI2|CAVN1_HUMAN Caveolae-associated protein 1 OS=Homo sapiens OX=9606 GN=CAVIN1 PE=1 SV=1;tr|B4DPZ5|B4DPZ5_HUMAN cDNA FLJ53495, highly similar to Polymerase I and transcript release factor OS=Homo sapiens OX=9606 PE=2 SV=1;tr|B4DNU9|B4DNU9_HUMAN cDNA	S	365	___2	1	0.276369	0.133177	0.131548	0.456928	11.7735	11.9369	11.909	11.6546	11.6347	11.501	11.3633	11.3493	12.0339	11.1967	11.4482	11.707
Q5T5Y3	Calmodulin-regulated spectrin-associated protein 1	CAMSAP1	sp|Q5T5Y3|CAMP1_HUMAN Calmodulin-regulated spectrin-associated protein 1 OS=Homo sapiens OX=9606 GN=CAMSAP1 PE=1 SV=2;tr|A0A384NY94|A0A384NY94_HUMAN Epididymis secretory sperm binding protein OS=Homo sapiens OX=9606 PE=2 SV=1	S	534	___1	0.998971	-0.274455	0.487876	-0.194389	0.62129	7.96296	9.94738	9.07348	8.94265	9.15239	9.71214	9.23909	8.86964	9.00161	9.40417	9.28625	9.00309
Q68DK2	Zinc finger FYVE domain-containing protein 26	ZFYVE26	sp|Q68DK2|ZFY26_HUMAN Zinc finger FYVE domain-containing protein 26 OS=Homo sapiens OX=9606 GN=ZFYVE26 PE=1 SV=3;tr|A0A7I2V577|A0A7I2V577_HUMAN Zinc finger FYVE domain-containing protein 26 OS=Homo sapiens OX=9606 GN=ZFYVE26 PE=1 SV=1;tr|G3V230|G3V230_HUMA	S	297	___1	1	-0.27275	0.0414654	0.0518253	0.670301	10.8802	11.2523	10.715	11.1714	11.2536	11.2409	11.7874	11.7737	11.5164	11.7093	11.5829	11.63
Q8IYM9	E3 ubiquitin-protein ligase TRIM22	TRIM22	sp|Q8IYM9|TRI22_HUMAN E3 ubiquitin-protein ligase TRIM22 OS=Homo sapiens OX=9606 GN=TRIM22 PE=1 SV=1;tr|B4DVR0|B4DVR0_HUMAN cDNA FLJ51115, moderately similar to Tripartite motif-containing protein 22 OS=Homo sapiens OX=9606 PE=2 SV=1;tr|D3DQT1|D3DQT1_HUMAN	S	383	___1	0.861503	-0.272622	0.0129097	-0.0974735	0.313736	14.4756	14.4497	14.3571	14.5082	14.9368	14.6554	14.636	14.7068	14.5719	14.7792	14.6798	14.7482
O00566	U3 small nucleolar ribonucleoprotein protein MPP10	MPHOSPH10	sp|O00566|MPP10_HUMAN U3 small nucleolar ribonucleoprotein protein MPP10 OS=Homo sapiens OX=9606 GN=MPHOSPH10 PE=1 SV=2;tr|U3KQ48|U3KQ48_HUMAN U3 small nucleolar ribonucleoprotein protein MPP10 OS=Homo sapiens OX=9606 GN=MPHOSPH10 PE=1 SV=1	S	242	___1	0.971749	-0.272475	0.352471	-0.00810181	0.977498	9.10151	8.67724	8.83157	9.03824	9.6386	8.7509	8.32875	9.06553	9.02443	9.31555	8.77026	8.3572
Q9BVS4	Serine/threonine-protein kinase RIO2	RIOK2	sp|Q9BVS4|RIOK2_HUMAN Serine/threonine-protein kinase RIO2 OS=Homo sapiens OX=9606 GN=RIOK2 PE=1 SV=2;tr|Q9NVB0|Q9NVB0_HUMAN cDNA FLJ10835 fis, clone NT2RP4001210 OS=Homo sapiens OX=9606 PE=2 SV=1	S	337	___2	0.998603	0.272415	0.100541	-0.0897662	0.567218	11.2058	10.9267	11.3989	11.0004	10.6979	11.0159	11.2248	10.6435	10.9238	11.1318	10.9723	10.9572
Q9Y6I3	Epsin-1	EPN1	sp|Q9Y6I3|EPN1_HUMAN Epsin-1 OS=Homo sapiens OX=9606 GN=EPN1 PE=1 SV=2;tr|B4DU91|B4DU91_HUMAN cDNA FLJ55368, highly similar to Epsin-1 OS=Homo sapiens OX=9606 PE=2 SV=1;tr|A0A024R4S1|A0A024R4S1_HUMAN Epsin 1, isoform CRA_a OS=Homo sapiens OX=9606 GN=EPN1 P	S	420	___1	0.926623	0.271837	0.396154	0.407497	0.212272	12.331	12.572	12.3857	12.5499	12.3527	11.5704	11.4776	12.8269	12.4197	12.0205	11.7415	11.7398
Q96P48	Arf-GAP with Rho-GAP domain, ANK repeat and PH domain-containing protein 1	ARAP1	sp|Q96P48|ARAP1_HUMAN Arf-GAP with Rho-GAP domain, ANK repeat and PH domain-containing protein 1 OS=Homo sapiens OX=9606 GN=ARAP1 PE=1 SV=3	S	229	___1	0.995416	-0.271423	0.0320231	0.03623	0.750094	11.8318	11.6219	11.8496	11.9482	12.14	12.0294	12.0765	11.7852	11.7459	11.8798	11.634	11.9851
Q9BXF3	Cat eye syndrome critical region protein 2	CECR2	sp|Q9BXF3|CECR2_HUMAN Cat eye syndrome critical region protein 2 OS=Homo sapiens OX=9606 GN=CECR2 PE=1 SV=2;tr|B7WPH3|B7WPH3_HUMAN Cat eye syndrome critical region protein 2 OS=Homo sapiens OX=9606 GN=CECR2 PE=1 SV=2;tr|A0A0R4J2E1|A0A0R4J2E1_HUMAN Cat eye	T	546	___1	1	-0.270912	0.0510369	0.179416	0.175515	11.3585	11.23	11.0282	11.2328	11.5197	11.6769	11.646	11.4049	11.3412	11.2278	11.4118	11.2143
A0A024R3Y8	Microtubule-associated protein;Microtubule-associated protein 2	MAP2	tr|A0A024R3Y8|A0A024R3Y8_HUMAN Microtubule-associated protein OS=Homo sapiens OX=9606 GN=MAP2 PE=4 SV=1;tr|A0A024R3Z1|A0A024R3Z1_HUMAN Microtubule-associated protein OS=Homo sapiens OX=9606 GN=MAP2 PE=4 SV=1;sp|P11137|MTAP2_HUMAN Microtubule-associated pro	S	457	___1	0.97996	0.270503	0.157758	0.00130353	0.99431	12.2258	12.1706	12.2164	12.033	11.6773	12.091	12.1418	11.9856	12.7585	12.4029	12.0677	12.4115
Q13523	Serine/threonine-protein kinase PRP4 homolog	PRPF4B	sp|Q13523|PRP4B_HUMAN Serine/threonine-protein kinase PRP4 homolog OS=Homo sapiens OX=9606 GN=PRPF4B PE=1 SV=3;tr|A0A024QZY5|A0A024QZY5_HUMAN PRP4 pre-mRNA-processing factor 4 homolog OS=Homo sapiens OX=9606 GN=PRPF4B PE=3 SV=1	S	20	___2	0.999999	-0.270149	0.0261792	-0.100142	0.362954	12.2676	12.2706	12.2606	12.4419	12.3947	12.7727	12.3263	12.3769	12.4439	12.4513	12.314	12.6821
Q13523	Serine/threonine-protein kinase PRP4 homolog	PRPF4B	sp|Q13523|PRP4B_HUMAN Serine/threonine-protein kinase PRP4 homolog OS=Homo sapiens OX=9606 GN=PRPF4B PE=1 SV=3;tr|A0A024QZY5|A0A024QZY5_HUMAN PRP4 pre-mRNA-processing factor 4 homolog OS=Homo sapiens OX=9606 GN=PRPF4B PE=3 SV=1	S	23	___2	0.999999	-0.270149	0.0261792	-0.100142	0.362954	12.2676	12.2706	12.2606	12.4419	12.3947	12.7727	12.3263	12.3769	12.4439	12.4513	12.314	12.6821
Q14244	Ensconsin	MAP7	sp|Q14244|MAP7_HUMAN Ensconsin OS=Homo sapiens OX=9606 GN=MAP7 PE=1 SV=1;tr|B2R704|B2R704_HUMAN cDNA, FLJ93207, highly similar to Homo sapiens microtubule-associated protein 7 (MAP7), mRNA OS=Homo sapiens OX=9606 PE=2 SV=1;tr|A0A087WZ40|A0A087WZ40_HUMAN En	S	317	___1	0.831931	0.269973	0.0104105	-0.0656018	0.471182	12.4717	12.6426	12.3832	12.0804	12.2545	12.3526	12.3505	12.3857	12.176	12.3312	12.4282	12.3496
Q9C0C2	182 kDa tankyrase-1-binding protein	TNKS1BP1	sp|Q9C0C2|TB182_HUMAN 182 kDa tankyrase-1-binding protein OS=Homo sapiens OX=9606 GN=TNKS1BP1 PE=1 SV=4;tr|A0A024R542|A0A024R542_HUMAN Tankyrase 1 binding protein 1, 182kDa, isoform CRA_a OS=Homo sapiens OX=9606 GN=TNKS1BP1 PE=2 SV=1	T	1282	___1	1	-0.269738	0.0905112	0.1179	0.435207	10.3617	10.09	10.0341	10.6715	10.3411	10.2823	10.5872	10.5929	10.2128	10.3286	10.5635	10.147
Q9NSI6	Bromodomain and WD repeat-containing protein 1	BRWD1	sp|Q9NSI6|BRWD1_HUMAN Bromodomain and WD repeat-containing protein 1 OS=Homo sapiens OX=9606 GN=BRWD1 PE=1 SV=4	S	1943	___1	0.999999	-0.269528	0.457435	0.4189	0.256278	9.26833	8.37956	10.1781	9.29087	9.62939	9.71436	10.0581	10.1954	10.0095	9.51604	10.1168	9.37343
Q7L804	Rab11 family-interacting protein 2	RAB11FIP2	sp|Q7L804|RFIP2_HUMAN Rab11 family-interacting protein 2 OS=Homo sapiens OX=9606 GN=RAB11FIP2 PE=1 SV=1	S	277	___1	0.940925	-0.269379	0.0299222	-0.318216	0.0132844	11.0306	11.4452	11.0908	11.3972	11.5171	11.4604	11.2866	11.3612	11.1699	11.7084	11.4213	11.6427
Q96FX7	tRNA (adenine(58)-N(1))-methyltransferase catalytic subunit TRMT61A	TRMT61A;C14orf172	sp|Q96FX7|TRM61_HUMAN tRNA (adenine(58)-N(1))-methyltransferase catalytic subunit TRMT61A OS=Homo sapiens OX=9606 GN=TRMT61A PE=1 SV=1;tr|A0A024R6Q2|A0A024R6Q2_HUMAN tRNA (adenine(58)-N(1))-methyltransferase catalytic subunit TRMT61A OS=Homo sapiens OX=960	S	46	___1	0.999948	0.269304	0.0853307	-0.0196221	0.893134	9.82441	10.0735	9.81144	9.9097	9.27754	9.71422	9.94951	9.81295	9.78686	9.71286	9.86972	10.0256
J3KN59		BNIP2	tr|J3KN59|J3KN59_HUMAN BCL2/adenovirus E1B 19 kDa protein-interacting protein 2 OS=Homo sapiens OX=9606 GN=BNIP2 PE=1 SV=1	S	106	___1	0.998778	0.269143	0.655661	0.418204	0.49115	8.79502	8.09054	8.86234	7.27935	9.39638	8.26474	8.94532	8.5595	8.22195	8.86096	6.75689	8.85429
Q9UQ16	Dynamin-3	DNM3	sp|Q9UQ16|DYN3_HUMAN Dynamin-3 OS=Homo sapiens OX=9606 GN=DNM3 PE=1 SV=4;tr|E5RIK2|E5RIK2_HUMAN Dynamin GTPase (Fragment) OS=Homo sapiens OX=9606 GN=DNM3 PE=1 SV=1;tr|B3KPF2|B3KPF2_HUMAN Dynamin GTPase OS=Homo sapiens OX=9606 PE=2 SV=1;tr|E5RHK8|E5RHK8_HUM	Y	265	___2	0.995979	0.268978	0.0802214	-0.00875929	0.951188	15.32	14.8947	15.1066	14.9605	14.5076	15.0462	15.2089	15.3967	15.486	15.3488	15.4336	15.3354
O14974	Protein phosphatase 1 regulatory subunit 12A;Protein phosphatase 1 regulatory subunit	PPP1R12A	sp|O14974|MYPT1_HUMAN Protein phosphatase 1 regulatory subunit 12A OS=Homo sapiens OX=9606 GN=PPP1R12A PE=1 SV=1;tr|B2RAH5|B2RAH5_HUMAN Protein phosphatase 1 regulatory subunit OS=Homo sapiens OX=9606 PE=2 SV=1;tr|H0YIM2|H0YIM2_HUMAN Protein phosphatase 1	S	910	___1	0.989589	-0.268309	0.0194992	-0.289043	0.013333	12.917	12.6587	12.9829	13.1909	13.1391	13.0335	12.8004	12.9441	12.8962	13.2744	12.979	13.2544
A0A140TA21			tr|A0A140TA21|A0A140TA21_HUMAN HLA class I histocompatibility antigen, B alpha chain OS=Homo sapiens OX=9606 GN=HLA-B PE=1 SV=1	T	202	___2	1	0.267761	0.0238963	0.201639	0.0746267	12.6303	12.4898	12.4152	12.3691	12.1304	12.2325	12.8552	12.8553	12.8235	12.4187	12.6505	12.8598
A0A140TA21			tr|A0A140TA21|A0A140TA21_HUMAN HLA class I histocompatibility antigen, B alpha chain OS=Homo sapiens OX=9606 GN=HLA-B PE=1 SV=1	Y	195	___2	1	0.267761	0.0238963	0.201639	0.0746267	12.6303	12.4898	12.4152	12.3691	12.1304	12.2325	12.8552	12.8553	12.8235	12.4187	12.6505	12.8598
Q8N5V2	Ephexin-1	NGEF	sp|Q8N5V2|NGEF_HUMAN Ephexin-1 OS=Homo sapiens OX=9606 GN=NGEF PE=1 SV=2;tr|A0A2X0SG27|A0A2X0SG27_HUMAN NGEF (Fragment) OS=Homo sapiens OX=9606 GN=NGEF PE=4 SV=1;tr|B4DDI2|B4DDI2_HUMAN cDNA FLJ59455, highly similar to Homo sapiens neuronal guanine nucleoti	S	696	___1	1	-0.267441	0.0461547	-0.235417	0.0736865	14.5762	14.5389	14.4186	14.4653	15.03	14.8406	13.7648	13.671	13.7499	13.9283	13.864	14.0996
Q93052	Lipoma-preferred partner	LPP	sp|Q93052|LPP_HUMAN Lipoma-preferred partner OS=Homo sapiens OX=9606 GN=LPP PE=1 SV=1;tr|A0A087WZF1|A0A087WZF1_HUMAN Lipoma-preferred partner OS=Homo sapiens OX=9606 GN=LPP PE=1 SV=1;tr|B7ZLW0|B7ZLW0_HUMAN LPP protein OS=Homo sapiens OX=9606 GN=LPP PE=2 SV	T	333	___1	0.980917	0.267204	0.071295	0.203433	0.157123	13.8345	14.232	14.2082	13.8772	13.9304	13.6656	13.7635	14.0669	14.1289	13.9647	13.6134	13.7709
Q6UUV9	CREB-regulated transcription coactivator 1	CRTC1	sp|Q6UUV9|CRTC1_HUMAN CREB-regulated transcription coactivator 1 OS=Homo sapiens OX=9606 GN=CRTC1 PE=1 SV=2;tr|M0QX46|M0QX46_HUMAN CREB-regulated transcription coactivator 1 OS=Homo sapiens OX=9606 GN=CRTC1 PE=1 SV=1;tr|M0QXN6|M0QXN6_HUMAN CREB-regulated t	S	151	___1	0.789608	0.267025	0.132257	-0.194497	0.261551	12.1314	12.3018	12.3006	12.2711	11.9134	11.7482	12.3088	11.6464	11.8251	12.1096	11.9983	12.2559
Q01167	Forkhead box protein K2	FOXK2	sp|Q01167|FOXK2_HUMAN Forkhead box protein K2 OS=Homo sapiens OX=9606 GN=FOXK2 PE=1 SV=3	S	428	___1	0.999066	0.266983	0.0171956	-0.0663187	0.502207	13.2017	12.9962	13.1372	12.9081	12.6639	12.9622	13.1514	13.2502	13.0411	13.1373	13.3614	13.1429
P02686	Myelin basic protein	MBP	sp|P02686|MBP_HUMAN Myelin basic protein OS=Homo sapiens OX=9606 GN=MBP PE=1 SV=3;tr|J3KS94|J3KS94_HUMAN Myelin basic protein (Fragment) OS=Homo sapiens OX=9606 GN=MBP PE=1 SV=1;tr|J3QQK6|J3QQK6_HUMAN Myelin basic protein OS=Homo sapiens OX=9606 GN=MBP PE=	S	26	___1	0.999195	-0.266894	0.07583	-0.396448	0.0140135	14.4853	14.6258	14.6302	14.4796	15.1846	14.8777	13.6745	13.6754	13.6897	13.9807	14.0524	14.1959
Q9UN79	Transcription factor SOX-13	SOX13	sp|Q9UN79|SOX13_HUMAN Transcription factor SOX-13 OS=Homo sapiens OX=9606 GN=SOX13 PE=1 SV=3;tr|B4DX26|B4DX26_HUMAN cDNA FLJ58547, highly similar to SOX-13 protein OS=Homo sapiens OX=9606 PE=2 SV=1;tr|B4E3N9|B4E3N9_HUMAN cDNA FLJ51471, highly similar to SO	S	335	___1	0.776309	-0.266633	0.13278	0.017837	0.91559	11.5678	10.9492	11.4092	11.4338	11.6581	11.6341	11.2006	11.5691	11.6275	11.6341	11.2235	11.4861
Q02487	Desmocollin-2	DSC2;DKFZp686P18250;DKFZp686I11137	sp|Q02487|DSC2_HUMAN Desmocollin-2 OS=Homo sapiens OX=9606 GN=DSC2 PE=1 SV=1;tr|Q63HM4|Q63HM4_HUMAN Uncharacterized protein DKFZp686P18250 OS=Homo sapiens OX=9606 GN=DKFZp686P18250 PE=2 SV=1;tr|A0A3B3ISU0|A0A3B3ISU0_HUMAN Desmocollin-2 OS=Homo sapiens OX=9	S	868	___2	1	-0.266507	0.0131916	0.45376	0.0651215	11.741	11.8619	11.7784	12.0581	12.1021	12.0207	10.6267	10.2542	10.5284	10.5153	9.46503	10.0676
Q02487	Desmocollin-2	DSC2;DKFZp686P18250;DKFZp686I11137	sp|Q02487|DSC2_HUMAN Desmocollin-2 OS=Homo sapiens OX=9606 GN=DSC2 PE=1 SV=1;tr|Q63HM4|Q63HM4_HUMAN Uncharacterized protein DKFZp686P18250 OS=Homo sapiens OX=9606 GN=DKFZp686P18250 PE=2 SV=1;tr|A0A3B3ISU0|A0A3B3ISU0_HUMAN Desmocollin-2 OS=Homo sapiens OX=9	S	873	___2	1	-0.266507	0.0131916	0.45376	0.0651215	11.741	11.8619	11.7784	12.0581	12.1021	12.0207	10.6267	10.2542	10.5284	10.5153	9.46503	10.0676
Q5VYS8	Terminal uridylyltransferase 7	ZCCHC6	sp|Q5VYS8|TUT7_HUMAN Terminal uridylyltransferase 7 OS=Homo sapiens OX=9606 GN=TUT7 PE=1 SV=1;tr|A0A024R235|A0A024R235_HUMAN Zinc finger, CCHC domain containing 6, isoform CRA_b OS=Homo sapiens OX=9606 GN=ZCCHC6 PE=4 SV=1	S	132	___1	1	-0.265135	0.04393	-0.26052	0.0471045	13.6491	13.7737	13.5604	13.614	14.1338	14.0308	13.8392	13.8748	13.8081	13.9861	14.0996	14.2179
Q8N1G0	Zinc finger protein 687	ZNF687	sp|Q8N1G0|ZN687_HUMAN Zinc finger protein 687 OS=Homo sapiens OX=9606 GN=ZNF687 PE=1 SV=1;tr|F8WCX2|F8WCX2_HUMAN Zinc finger protein 687 OS=Homo sapiens OX=9606 GN=ZNF687 PE=1 SV=1	S	253	___1	0.896908	0.264809	0.0368599	0.0850936	0.46258	12.038	12.0945	12.0545	11.791	11.7249	11.8767	11.5867	11.9311	11.9875	11.976	11.631	11.6429
Q09666	Neuroblast differentiation-associated protein AHNAK	AHNAK	sp|Q09666|AHNK_HUMAN Neuroblast differentiation-associated protein AHNAK OS=Homo sapiens OX=9606 GN=AHNAK PE=1 SV=2;tr|Q6ZQN2|Q6ZQN2_HUMAN cDNA FLJ46846 fis, clone UTERU3004635, moderately similar to Neuroblast differentiation associated protein AHNAK (Fra	S	5031	___1	1	-0.26474	0.0257293	-0.286926	0.0174542	13.7502	13.9473	13.8893	13.8848	14.3918	14.1043	13.8567	13.8351	13.8074	14.1137	14.0992	14.1471
O15085	Rho guanine nucleotide exchange factor 11	ARHGEF11	sp|O15085|ARHGB_HUMAN Rho guanine nucleotide exchange factor 11 OS=Homo sapiens OX=9606 GN=ARHGEF11 PE=1 SV=1;tr|A0A2X0SFB0|A0A2X0SFB0_HUMAN ARHGEF11 (Fragment) OS=Homo sapiens OX=9606 GN=ARHGEF11 PE=4 SV=1	S	1155	___1	1	0.263734	0.0856159	-0.0133873	0.925496	12.1926	11.7633	11.6082	11.5637	11.6234	11.5858	11.8185	11.7105	11.5221	11.9148	11.5514	11.6251
P50749	Ras association domain-containing protein 2;Ras association domain-containing protein 4	RASSF2;RASSF4	sp|P50749|RASF2_HUMAN Ras association domain-containing protein 2 OS=Homo sapiens OX=9606 GN=RASSF2 PE=1 SV=1;sp|Q9H2L5|RASF4_HUMAN Ras association domain-containing protein 4 OS=Homo sapiens OX=9606 GN=RASSF4 PE=1 SV=2;tr|Q59FL4|Q59FL4_HUMAN Ras associati	S	170	___1	1	-0.262887	0.0906513	0.0998066	0.496664	10.0252	10.5739	10.6067	10.7387	10.5883	10.6674	11.343	11.1541	11.0848	10.9085	11.2162	11.1578
Q9BXK5	Bcl-2-like protein 13	BCL2L13	sp|Q9BXK5|B2L13_HUMAN Bcl-2-like protein 13 OS=Homo sapiens OX=9606 GN=BCL2L13 PE=1 SV=1;tr|A0A087WTL4|A0A087WTL4_HUMAN Bcl-2-like protein 13 OS=Homo sapiens OX=9606 GN=BCL2L13 PE=1 SV=1;tr|A0A087WX97|A0A087WX97_HUMAN Bcl-2-like protein 13 OS=Homo sapiens	S	420	___1	1	0.262776	0.178599	0.229607	0.235439	10.6726	10.246	10.1771	10.3047	9.79278	10.2098	9.92734	9.59219	9.50567	9.66386	9.53231	9.1402
O00337	Sodium/nucleoside cotransporter 1;Sodium/nucleoside cotransporter	SLC28A1	sp|O00337|S28A1_HUMAN Sodium/nucleoside cotransporter 1 OS=Homo sapiens OX=9606 GN=SLC28A1 PE=1 SV=2;tr|B7Z3L6|B7Z3L6_HUMAN Sodium/nucleoside cotransporter 1 OS=Homo sapiens OX=9606 GN=SLC28A1 PE=1 SV=1;tr|B7Z533|B7Z533_HUMAN Sodium/nucleoside cotransporte	S	11	___1	0.999916	-0.262423	0.0233376	-0.117207	0.265807	15.6848	15.9296	15.7984	15.9027	16.1705	16.1268	15.9735	15.9736	15.8443	15.8719	16.0546	16.2165
Q13286	Battenin	CLN3	sp|Q13286|CLN3_HUMAN Battenin OS=Homo sapiens OX=9606 GN=CLN3 PE=1 SV=1;tr|H3BPL0|H3BPL0_HUMAN Battenin (Fragment) OS=Homo sapiens OX=9606 GN=CLN3 PE=1 SV=1;tr|A0A1B0GWD3|A0A1B0GWD3_HUMAN Battenin OS=Homo sapiens OX=9606 PE=1 SV=1;tr|A0A1B0GV71|A0A1B0GV71_	S	14	___1	0.997236	0.261945	0.129728	-0.170685	0.0858026	10.992	10.7353	10.9292	10.9117	10.6657	10.2932	14.3523	14.1645	14.1195	14.3703	14.3111	14.4669
Q96RY5	Protein cramped-like	CRAMP1L	sp|Q96RY5|CRML_HUMAN Protein cramped-like OS=Homo sapiens OX=9606 GN=CRAMP1 PE=1 SV=3;tr|A7MD53|A7MD53_HUMAN Crm, cramped-like (Drosophila) OS=Homo sapiens OX=9606 GN=CRAMP1L PE=2 SV=1;tr|B2RNX8|B2RNX8_HUMAN Crm, cramped-like (Drosophila) OS=Homo sapiens O	S	533	___1	0.915175	-0.261072	0.117785	-0.234007	0.156571	10.2335	10.5006	9.94251	10.6862	10.1649	10.6087	10.2117	10.3408	10.0114	10.3629	10.4489	10.4542
Q96L34	MAP/microtubule affinity-regulating kinase 4	MARK4;Nbla00650	sp|Q96L34|MARK4_HUMAN MAP/microtubule affinity-regulating kinase 4 OS=Homo sapiens OX=9606 GN=MARK4 PE=1 SV=1;tr|Q3LID9|Q3LID9_HUMAN Uncharacterized protein Nbla00650 (Fragment) OS=Homo sapiens OX=9606 GN=Nbla00650 PE=2 SV=1;tr|Q8N2N5|Q8N2N5_HUMAN cDNA FLJ	S	423	___1	0.999685	-0.261049	0.0877292	-0.215963	0.149547	11.906	12.176	12.3182	12.1159	12.4638	12.6037	12.1128	12.0204	12.3723	12.2667	12.422	12.4647
Q6P2E9	Enhancer of mRNA-decapping protein 4	EDC4	sp|Q6P2E9|EDC4_HUMAN Enhancer of mRNA-decapping protein 4 OS=Homo sapiens OX=9606 GN=EDC4 PE=1 SV=1	S	741	___2	0.894966	-0.261026	0.105754	-0.199743	0.204873	10.1042	9.76587	9.88428	10.2376	10.0743	10.2255	9.98318	10.3635	9.80085	9.99704	10.4441	10.3056
O60884	DnaJ homolog subfamily A member 2	DNAJA2	sp|O60884|DNJA2_HUMAN DnaJ homolog subfamily A member 2 OS=Homo sapiens OX=9606 GN=DNAJA2 PE=1 SV=1;tr|A0A024R6S1|A0A024R6S1_HUMAN DnaJ (Hsp40) homolog, subfamily A, member 2, isoform CRA_a OS=Homo sapiens OX=9606 GN=DNAJA2 PE=3 SV=1;tr|A0A087WT48|A0A087WT	S	123	___1	1	-0.260777	0.0184512	-0.0302417	0.755478	11.2266	11.1022	11.1009	11.3678	11.4862	11.3581	11.0616	11.3997	11.2593	11.0977	11.3326	11.3811
C9JI98	Transmembrane protein 238	TMEM238	sp|C9JI98|TM238_HUMAN Transmembrane protein 238 OS=Homo sapiens OX=9606 GN=TMEM238 PE=1 SV=1	S	175	___1	1	0.259531	0.223834	-0.204951	0.330723	10.6358	10.3425	10.5472	10.6955	9.90018	10.1512	10.1599	10.0635	9.98341	10.2695	9.90967	10.6425
M0QZR4		ARHGEF1	tr|M0QZR4|M0QZR4_HUMAN Rho guanine nucleotide exchange factor 1 OS=Homo sapiens OX=9606 GN=ARHGEF1 PE=1 SV=1;tr|M0QYS3|M0QYS3_HUMAN Rho guanine nucleotide exchange factor 1 (Fragment) OS=Homo sapiens OX=9606 GN=ARHGEF1 PE=1 SV=1;tr|M0QYC1|M0QYC1_HUMAN Rho	T	430	___1	1	0.259356	0.0976976	0.154794	0.303667	11.9243	11.7241	11.5577	11.825	11.1621	11.4409	11.8721	11.937	11.7517	11.7966	11.6629	11.637
P46100	Transcriptional regulator ATRX	ATRX	sp|P46100|ATRX_HUMAN Transcriptional regulator ATRX OS=Homo sapiens OX=9606 GN=ATRX PE=1 SV=5;tr|A4LAA3|A4LAA3_HUMAN ATP-dependent helicase ATRX OS=Homo sapiens OX=9606 GN=ATRX PE=4 SV=1;tr|A0A096LNL9|A0A096LNL9_HUMAN DNA helicase (Fragment) OS=Homo sapien	S	634	___1	0.999926	0.258959	0.246455	0.21258	0.336643	10.0849	10.1388	10.2545	10.249	10.1285	9.32386	9.91232	10.2161	9.71664	9.73331	9.94155	9.53249
Q7Z4S6	Kinesin-like protein KIF21A	KIF21A;DKFZp779C159	sp|Q7Z4S6|KI21A_HUMAN Kinesin-like protein KIF21A OS=Homo sapiens OX=9606 GN=KIF21A PE=1 SV=2;tr|A0A1B0GV47|A0A1B0GV47_HUMAN Kinesin-like protein KIF21A (Fragment) OS=Homo sapiens OX=9606 GN=KIF21A PE=1 SV=1;tr|H0YHT2|H0YHT2_HUMAN Kinesin-like protein KIF2	S	1662	___1	0.992805	0.258685	0.0705483	-0.184044	0.182458	11.0828	11.0691	11.1146	11.1018	10.8409	10.5478	11.0032	10.5975	10.9385	11.0957	11.004	10.9917
Q96CV9	Optineurin	OPTN	sp|Q96CV9|OPTN_HUMAN Optineurin OS=Homo sapiens OX=9606 GN=OPTN PE=1 SV=3;tr|A0A0S2Z500|A0A0S2Z500_HUMAN Optineurin (Fragment) OS=Homo sapiens OX=9606 GN=OPTN PE=2 SV=1;tr|B7ZA56|B7ZA56_HUMAN Optineurin OS=Homo sapiens OX=9606 PE=2 SV=1;tr|B4E184|B4E184_HU	S	177	___1	0.999944	0.257013	0.242359	0.104985	0.623961	9.70267	10.3765	9.87271	9.37096	9.78869	10.0212	9.70618	9.63472	10.1065	9.78131	9.44441	9.90672
Q01831	DNA repair protein complementing XP-C cells	XPC	sp|Q01831|XPC_HUMAN DNA repair protein complementing XP-C cells OS=Homo sapiens OX=9606 GN=XPC PE=1 SV=4;tr|X5DRB1|X5DRB1_HUMAN Xeroderma pigmentosum, complementation group C isoform A (Fragment) OS=Homo sapiens OX=9606 GN=XPC PE=2 SV=1;tr|D9I4E1|D9I4E1_HU	S	129	___2	0.996568	0.25678	0.378976	-0.0850238	0.76725	9.71233	9.6175	9.76319	9.09717	9.20249	10.023	9.76909	9.50095	9.92674	9.1421	10.1311	10.1786
P15924	Desmoplakin	DSP;DSP variant protein	sp|P15924|DESP_HUMAN Desmoplakin OS=Homo sapiens OX=9606 GN=DSP PE=1 SV=3;tr|Q4LE79|Q4LE79_HUMAN DSP variant protein (Fragment) OS=Homo sapiens OX=9606 GN=DSP variant protein PE=2 SV=1	S	2209	___1	0.999825	-0.256501	0.238768	0.0555535	0.792481	16.1841	15.5394	15.2743	16.0778	15.9829	15.7065	15.4696	15.7767	15.6049	15.8188	15.3051	15.5608
Q9UN36	Protein NDRG2	NDRG2	sp|Q9UN36|NDRG2_HUMAN Protein NDRG2 OS=Homo sapiens OX=9606 GN=NDRG2 PE=1 SV=2;tr|Q8TDR6|Q8TDR6_HUMAN Protein NDRG2 OS=Homo sapiens OX=9606 PE=2 SV=1;tr|A0A0A0MS87|A0A0A0MS87_HUMAN Protein NDRG2 OS=Homo sapiens OX=9606 GN=NDRG2 PE=1 SV=1;tr|H0YJT9|H0YJT9_H	S	344	___2	1	0.256274	0.0209831	0.141184	0.167128	14.8943	15.0217	14.8705	14.7851	14.6015	14.6311	14.8102	14.7647	14.8063	14.8946	14.5821	14.4809
Q9NYZ1	Golgi apparatus membrane protein TVP23 homolog B;Golgi apparatus membrane protein TVP23 homolog C;Golgi apparatus membrane protein TVP23 homolog	TVP23B;TVP23C;TVP23C-CDRT4	sp|Q9NYZ1|TV23B_HUMAN Golgi apparatus membrane protein TVP23 homolog B OS=Homo sapiens OX=9606 GN=TVP23B PE=1 SV=2;sp|Q96ET8|TV23C_HUMAN Golgi apparatus membrane protein TVP23 homolog C OS=Homo sapiens OX=9606 GN=TVP23C PE=1 SV=3;tr|E5RIS5|E5RIS5_HUMAN Gol	S	6	___1	0.996168	0.256088	0.0594107	0.0461292	0.712778	12.2625	11.843	12.0819	11.7398	11.6985	11.9808	12.2191	11.9451	12.3172	12.1722	12.0134	12.1576
Q16762	Thiosulfate sulfurtransferase;Sulfurtransferase	TST	sp|Q16762|THTR_HUMAN Thiosulfate sulfurtransferase OS=Homo sapiens OX=9606 GN=TST PE=1 SV=4;tr|Q53EW8|Q53EW8_HUMAN Sulfurtransferase (Fragment) OS=Homo sapiens OX=9606 PE=2 SV=1;tr|A0A384NKQ2|A0A384NKQ2_HUMAN Sulfurtransferase OS=Homo sapiens OX=9606 PE=2	S	174	___1	1	-0.255872	0.0229816	0.199502	0.0642864	12.0636	11.9554	11.7191	12.2239	12.1771	12.1047	11.923	11.8629	12.0088	11.7894	11.5493	11.8575
A0A669KB05	Catenin delta-1	CTNND1;DKFZp781O2021	tr|A0A669KB05|A0A669KB05_HUMAN Catenin delta-1 OS=Homo sapiens OX=9606 GN=CTNND1 PE=1 SV=1;tr|A0A669KB62|A0A669KB62_HUMAN Catenin delta-1 OS=Homo sapiens OX=9606 GN=CTNND1 PE=1 SV=1;sp|O60716|CTND1_HUMAN Catenin delta-1 OS=Homo sapiens OX=9606 GN=CTNND1 PE	S	689	___1	1	-0.255077	0.402736	0.419845	0.17954	9.72564	9.64117	8.97114	9.67528	9.28206	10.1458	9.29585	9.94942	9.61917	9.64565	8.66091	9.29833
Q9UDY2	Tight junction protein ZO-2	TJP2	sp|Q9UDY2|ZO2_HUMAN Tight junction protein ZO-2 OS=Homo sapiens OX=9606 GN=TJP2 PE=1 SV=2;tr|A0A2R8YDH4|A0A2R8YDH4_HUMAN Uncharacterized protein OS=Homo sapiens OX=9606 PE=1 SV=1;tr|A0A1B0GTW1|A0A1B0GTW1_HUMAN Tight junction protein ZO-2 OS=Homo sapiens OX	S	150	___1	1	-0.2541	0.255569	-0.240296	0.280841	10.6256	11.3578	11.3966	11.349	11.4725	11.3208	11.496	11.3136	11.1489	11.7446	11.127	11.8077
Q9BV36	Melanophilin	MLPH;UNQ8200	sp|Q9BV36|MELPH_HUMAN Melanophilin OS=Homo sapiens OX=9606 GN=MLPH PE=1 SV=1;tr|H7C190|H7C190_HUMAN Melanophilin (Fragment) OS=Homo sapiens OX=9606 GN=MLPH PE=1 SV=1;tr|H7C052|H7C052_HUMAN Melanophilin (Fragment) OS=Homo sapiens OX=9606 GN=MLPH PE=1 SV=1;t	S	463	___1	0.999982	-0.254072	1	-0.588716	0.034626	8.17056	7.73576	8.00997	8.0426	8.35774	8.27817	7.22867	6.51852	6.66941	7.97948	6.95208	7.25119
P62753	40S ribosomal protein S6	RPS6	sp|P62753|RS6_HUMAN 40S ribosomal protein S6 OS=Homo sapiens OX=9606 GN=RPS6 PE=1 SV=1;tr|Q96DV6|Q96DV6_HUMAN 40S ribosomal protein S6 OS=Homo sapiens OX=9606 GN=RPS6 PE=2 SV=1;tr|A2A3R6|A2A3R6_HUMAN 40S ribosomal protein S6 OS=Homo sapiens OX=9606 GN=RPS6	S	235	___2	0.999955	-0.253328	0.343585	-0.211644	0.425962	11.6087	12.3977	12.7018	12.3776	12.8288	12.2618	12.6985	12.8685	13.1447	12.7932	13.2076	13.3459
Q09666	Neuroblast differentiation-associated protein AHNAK	AHNAK	sp|Q09666|AHNK_HUMAN Neuroblast differentiation-associated protein AHNAK OS=Homo sapiens OX=9606 GN=AHNAK PE=1 SV=2	T	5824	___1	0.999998	-0.253084	0.373276	-0.347924	0.228101	10.277	11.2802	11.5204	10.8723	11.4892	11.4754	11.1021	11.1179	10.8469	11.2603	11.2667	11.5835
O75179	Ankyrin repeat domain-containing protein 17	ANKRD17	sp|O75179|ANR17_HUMAN Ankyrin repeat domain-containing protein 17 OS=Homo sapiens OX=9606 GN=ANKRD17 PE=1 SV=3;tr|H0YM23|H0YM23_HUMAN Ankyrin repeat domain-containing protein 17 (Fragment) OS=Homo sapiens OX=9606 GN=ANKRD17 PE=1 SV=1	S	2401	___1	0.990053	0.25303	0.0120032	0.114361	0.203133	14.7285	14.9308	14.9387	14.6158	14.569	14.654	14.7168	14.9539	14.786	14.5655	14.8113	14.7368
A0A096LNZ0;A0A096LP25	AP2-associated protein kinase 1	AAK1	tr|A0A096LNZ0|A0A096LNZ0_HUMAN AP2-associated protein kinase 1 (Fragment) OS=Homo sapiens OX=9606 GN=AAK1 PE=1 SV=6;tr|A0A096LP25|A0A096LP25_HUMAN AP2-associated protein kinase 1 OS=Homo sapiens OX=9606 GN=AAK1 PE=1 SV=2;sp|Q2M2I8|AAK1_HUMAN AP2-associated	T	20;672	___3	0.945877	0.252198	0.0154348	0.0909563	0.325484	14.5416	14.6287	14.4766	14.449	14.1489	14.2925	14.5047	14.3742	14.5502	14.3816	14.5125	14.2622
B4DSL7		hCG_2040263	tr|B4DSL7|B4DSL7_HUMAN HCG2040263, isoform CRA_b OS=Homo sapiens OX=9606 GN=hCG_2040263 PE=2 SV=1	S	128	___1	1	-0.250989	0.0782264	0.107589	0.423645	13.4184	13.111	13.0358	13.3904	13.5354	13.3924	13.2111	13.4294	12.9403	13.1295	12.9273	13.2013
Q5T011	Protein SZT2	SZT2	sp|Q5T011|SZT2_HUMAN KICSTOR complex protein SZT2 OS=Homo sapiens OX=9606 GN=SZT2 PE=1 SV=3	S	1819	___2	0.893021	0.250964	0.113828	0.176092	0.253726	10.5514	10.5464	10.6284	10.0914	10.7605	10.1215	10.8198	10.7028	10.8895	10.533	10.5925	10.7583
Q5T011	Protein SZT2	SZT2	sp|Q5T011|SZT2_HUMAN KICSTOR complex protein SZT2 OS=Homo sapiens OX=9606 GN=SZT2 PE=1 SV=3	S	1825	___2	0.954788	0.250964	0.113828	0.176092	0.253726	10.5514	10.5464	10.6284	10.0914	10.7605	10.1215	10.8198	10.7028	10.8895	10.533	10.5925	10.7583
A0A1B0GV68			tr|A0A1B0GV68|A0A1B0GV68_HUMAN FERM, ARHGEF and pleckstrin domain-containing protein 1 OS=Homo sapiens OX=9606 GN=FARP1 PE=1 SV=1	S	794	___1	0.999996	-0.250776	0.0787923	0.0613987	0.457142	10.4768	10.7679	10.7584	10.9918	10.8993	10.8643	12.1697	12.1437	12.2585	12.1467	12.1003	12.1407
Q99543	DnaJ homolog subfamily C member 2;DnaJ homolog subfamily C member 2, N-terminally processed	DNAJC2	sp|Q99543|DNJC2_HUMAN DnaJ homolog subfamily C member 2 OS=Homo sapiens OX=9606 GN=DNAJC2 PE=1 SV=4;tr|F2Z3H0|F2Z3H0_HUMAN DnaJ homolog subfamily C member 2 OS=Homo sapiens OX=9606 GN=DNAJC2 PE=1 SV=1;tr|F2Z3N9|F2Z3N9_HUMAN DnaJ homolog subfamily C member	S	60	___1	1	0.250354	0.0618978	0.0801905	0.208254	12.8116	12.9618	13.0444	12.7305	12.4632	12.8731	13.5605	13.5477	13.5133	13.4633	13.4573	13.4603
O75808	Calpain-15	CAPN15	sp|O75808|CAN15_HUMAN Calpain-15 OS=Homo sapiens OX=9606 GN=CAPN15 PE=1 SV=1;tr|A0A1B0GVE3|A0A1B0GVE3_HUMAN Calpain-15 (Fragment) OS=Homo sapiens OX=9606 GN=CAPN15 PE=1 SV=1	S	296	___1	1	-0.250198	0.0625384	-0.116708	0.355294	10.2371	10.7876	10.599	10.8168	10.6852	10.8723	10.6906	10.8878	10.6109	10.898	10.8023	10.8391
Q5SSJ5	Heterochromatin protein 1-binding protein 3	HP1BP3	sp|Q5SSJ5|HP1B3_HUMAN Heterochromatin protein 1-binding protein 3 OS=Homo sapiens OX=9606 GN=HP1BP3 PE=1 SV=1;tr|B4E0N8|B4E0N8_HUMAN Heterochromatin protein 1-binding protein 3 OS=Homo sapiens OX=9606 GN=HP1BP3 PE=2 SV=1	S	442	___2	1	-0.249946	0.0845522	-0.0864637	0.262454	11.4707	11.5165	11.2877	11.7647	11.7494	11.5106	11.8572	12.0774	12.1733	12.1574	12.1028	12.1072
Q5SSJ5	Heterochromatin protein 1-binding protein 3	HP1BP3	sp|Q5SSJ5|HP1B3_HUMAN Heterochromatin protein 1-binding protein 3 OS=Homo sapiens OX=9606 GN=HP1BP3 PE=1 SV=1;tr|B4E0N8|B4E0N8_HUMAN Heterochromatin protein 1-binding protein 3 OS=Homo sapiens OX=9606 GN=HP1BP3 PE=2 SV=1	S	446	___2	1	-0.249946	0.0845522	-0.0864637	0.262454	11.4707	11.5165	11.2877	11.7647	11.7494	11.5106	11.8572	12.0774	12.1733	12.1574	12.1028	12.1072
P05387	60S acidic ribosomal protein P2	RPLP2	sp|P05387|RLA2_HUMAN 60S acidic ribosomal protein P2 OS=Homo sapiens OX=9606 GN=RPLP2 PE=1 SV=1;tr|A0A024RCA7|A0A024RCA7_HUMAN 60S acidic ribosomal protein P2 OS=Homo sapiens OX=9606 GN=RPLP2 PE=3 SV=1	S	17	___1	0.81646	-0.249922	0.0166703	0.0682121	0.459206	14.6022	14.4997	14.6423	15.0135	14.7946	14.6859	14.74	14.6768	14.6114	14.4745	14.6248	14.7243
E9PMS6	LIM domain only protein 7	LMO7	tr|E9PMS6|E9PMS6_HUMAN LIM domain only protein 7 OS=Homo sapiens OX=9606 GN=LMO7 PE=1 SV=1;tr|A0A1P7ZIM8|A0A1P7ZIM8_HUMAN LMO7b OS=Homo sapiens OX=9606 PE=2 SV=1;tr|B7Z8W3|B7Z8W3_HUMAN cDNA FLJ53272, highly similar to Homo sapiens LIM domain 7 (LMO7), mRNA	S	789	___1	0.999985	0.249909	0.0232975	-0.0280832	0.773582	13.2412	13.0946	12.825	12.6741	12.8803	12.8567	12.9048	12.8265	12.8547	12.8608	12.8458	12.9636
Q9BWG6	Sodium channel modifier 1	SCNM1	sp|Q9BWG6|SCNM1_HUMAN Sodium channel modifier 1 OS=Homo sapiens OX=9606 GN=SCNM1 PE=1 SV=1	S	219	___1	1	0.249149	0.0668332	-0.193468	0.142893	10.8394	10.8057	10.8141	10.8101	10.4374	10.4643	10.585	10.176	10.5818	10.6569	10.5116	10.7547
O95400	CD2 antigen cytoplasmic tail-binding protein 2	CD2BP2	sp|O95400|CD2B2_HUMAN CD2 antigen cytoplasmic tail-binding protein 2 OS=Homo sapiens OX=9606 GN=CD2BP2 PE=1 SV=1;tr|A0A024QZC1|A0A024QZC1_HUMAN CD2 antigen (Cytoplasmic tail) binding protein 2, isoform CRA_a OS=Homo sapiens OX=9606 GN=CD2BP2 PE=2 SV=1;tr|Q	T	243	___1	0.822693	-0.249094	0.561557	-0.598752	0.177656	7.7571	8.39222	8.48283	7.78007	8.51263	9.08673	7.04279	8.66948	8.42064	8.94598	8.3155	8.66769
Q96JM3	Chromosome alignment-maintaining phosphoprotein 1	CHAMP1	sp|Q96JM3|CHAP1_HUMAN Chromosome alignment-maintaining phosphoprotein 1 OS=Homo sapiens OX=9606 GN=CHAMP1 PE=1 SV=2	S	651	___2	0.844416	-0.248629	0.0469317	0.0699215	0.542996	11.9547	12.15	11.8728	12.2101	12.049	12.4643	12.1429	11.8568	12.1224	12.0114	11.9295	11.9713
Q96JM3	Chromosome alignment-maintaining phosphoprotein 1	CHAMP1	sp|Q96JM3|CHAP1_HUMAN Chromosome alignment-maintaining phosphoprotein 1 OS=Homo sapiens OX=9606 GN=CHAMP1 PE=1 SV=2	S	653	___2	0.844416	-0.248629	0.0469317	0.0699215	0.542996	11.9547	12.15	11.8728	12.2101	12.049	12.4643	12.1429	11.8568	12.1224	12.0114	11.9295	11.9713
Q99442	Translocation protein SEC62	SEC62;TLOC1	sp|Q99442|SEC62_HUMAN Translocation protein SEC62 OS=Homo sapiens OX=9606 GN=SEC62 PE=1 SV=1;tr|D3DNQ1|D3DNQ1_HUMAN Translocation protein SEC62 OS=Homo sapiens OX=9606 GN=TLOC1 PE=3 SV=1;tr|B4DGB0|B4DGB0_HUMAN cDNA FLJ57721, highly similar to Translocation	S	307	___3	1	-0.248544	0.144272	0.122298	0.455975	15.8049	15.7698	15.6903	15.8752	15.6544	16.481	15.8251	15.8294	15.6403	15.6568	15.6374	15.6337
Q99442	Translocation protein SEC62	SEC62;TLOC1	sp|Q99442|SEC62_HUMAN Translocation protein SEC62 OS=Homo sapiens OX=9606 GN=SEC62 PE=1 SV=1;tr|D3DNQ1|D3DNQ1_HUMAN Translocation protein SEC62 OS=Homo sapiens OX=9606 GN=TLOC1 PE=3 SV=1;tr|B4DGB0|B4DGB0_HUMAN cDNA FLJ57721, highly similar to Translocation	S	309	___3	0.999997	-0.248544	0.144272	0.122298	0.455975	15.8049	15.7698	15.6903	15.8752	15.6544	16.481	15.8251	15.8294	15.6403	15.6568	15.6374	15.6337
Q99442	Translocation protein SEC62	SEC62;TLOC1	sp|Q99442|SEC62_HUMAN Translocation protein SEC62 OS=Homo sapiens OX=9606 GN=SEC62 PE=1 SV=1;tr|D3DNQ1|D3DNQ1_HUMAN Translocation protein SEC62 OS=Homo sapiens OX=9606 GN=TLOC1 PE=3 SV=1;tr|B4DGB0|B4DGB0_HUMAN cDNA FLJ57721, highly similar to Translocation	S	313	___3	0.984266	-0.248544	0.144272	0.122298	0.455975	15.8049	15.7698	15.6903	15.8752	15.6544	16.481	15.8251	15.8294	15.6403	15.6568	15.6374	15.6337
O00151	PDZ and LIM domain protein 1	PDLIM1;HEL-S-112	sp|O00151|PDLI1_HUMAN PDZ and LIM domain protein 1 OS=Homo sapiens OX=9606 GN=PDLIM1 PE=1 SV=4;tr|V9HW92|V9HW92_HUMAN Epididymis secretory protein Li 112 OS=Homo sapiens OX=9606 GN=HEL-S-112 PE=2 SV=1	S	90	___1	0.999723	-0.247474	0.155618	0.112372	0.503563	11.6783	11.7388	11.0862	11.6237	11.7097	11.9124	12.1101	11.9661	11.7205	11.7283	11.7525	11.9789
Q16706	Alpha-mannosidase 2;Alpha-mannosidase	MAN2A1	sp|Q16706|MA2A1_HUMAN Alpha-mannosidase 2 OS=Homo sapiens OX=9606 GN=MAN2A1 PE=1 SV=2;tr|A5PKX5|A5PKX5_HUMAN Alpha-mannosidase OS=Homo sapiens OX=9606 GN=MAN2A1 PE=2 SV=1	S	82	___1	0.999799	-0.247363	0.0254428	-0.314865	0.0248273	11.4697	11.5353	11.467	11.6427	11.889	11.6825	11.7668	12.0328	11.4506	12.1058	12.0678	12.0212
O00515	Ladinin-1	LAD1;DKFZp686M21196	sp|O00515|LAD1_HUMAN Ladinin-1 OS=Homo sapiens OX=9606 GN=LAD1 PE=1 SV=2;tr|Q63HQ8|Q63HQ8_HUMAN Ladinin-1 OS=Homo sapiens OX=9606 GN=DKFZp686M21196 PE=2 SV=1;tr|E9PDI4|E9PDI4_HUMAN Ladinin-1 OS=Homo sapiens OX=9606 GN=LAD1 PE=1 SV=1;tr|Q6IPJ9|Q6IPJ9_HUMAN	S	512	___1	0.917411	-0.246746	0.044912	-0.241498	0.0488792	12.4406	12.5778	12.648	12.6627	13.068	12.676	12.2257	12.5286	12.3708	12.5954	12.6267	12.6274
P50851	Lipopolysaccharide-responsive and beige-like anchor protein	LRBA	sp|P50851|LRBA_HUMAN Lipopolysaccharide-responsive and beige-like anchor protein OS=Homo sapiens OX=9606 GN=LRBA PE=1 SV=4;tr|A0A494C1L5|A0A494C1L5_HUMAN Lipopolysaccharide-responsive and beige-like anchor protein OS=Homo sapiens OX=9606 GN=LRBA PE=1 SV=1;	S	1261	___1	1	0.246522	0.0608758	0.048781	0.688081	11.5718	11.1996	11.3315	11.0945	10.9807	11.2881	11.2631	11.6269	11.4325	11.4536	11.4562	11.2665
Q9UMX3	Bcl-2-related ovarian killer protein	BOK	sp|Q9UMX3|BOK_HUMAN Bcl-2-related ovarian killer protein OS=Homo sapiens OX=9606 GN=BOK PE=1 SV=1;tr|A0A481T0B6|A0A481T0B6_HUMAN Bcl-2-related ovarian killer protein isoform 5 OS=Homo sapiens OX=9606 GN=BOK PE=2 SV=1;tr|Q53QM7|Q53QM7_HUMAN Uncharacterized	S	8	___1	0.95786	-0.246511	0.00612804	0.00249952	0.973397	14.1705	14.2058	14.268	14.3099	14.6079	14.466	14.1323	14.1418	14.1357	14.1017	14.2289	14.0717
Q59HC3	Dystrophin	DMD;dystrophin	tr|Q59HC3|Q59HC3_HUMAN Dystrophin Dp427c isoform variant (Fragment) OS=Homo sapiens OX=9606 PE=2 SV=1;tr|H0Y304|H0Y304_HUMAN Dystrophin (Fragment) OS=Homo sapiens OX=9606 GN=DMD PE=1 SV=1;tr|A0A5H1ZRQ8|A0A5H1ZRQ8_HUMAN Dystrophin OS=Homo sapiens OX=9606 GN	S	1312	___1	0.901199	-0.246345	0.0319806	-0.1796	0.101439	13.3246	13.4523	13.4741	13.4873	13.8288	13.674	13.3663	13.2732	13.5311	13.5246	13.4598	13.7251
Q53GL6	RNA-binding protein Raly	RALY	tr|Q53GL6|Q53GL6_HUMAN RNA binding protein (Autoantigenic, hnRNP-associated with lethal yellow) long isoform variant (Fragment) OS=Homo sapiens OX=9606 GN=RALY PE=2 SV=1;tr|A8K4T9|A8K4T9_HUMAN cDNA FLJ77421, highly similar to Homo sapiens autoantigen p542	T	299	___1	1	-0.24633	0.0597519	-0.201629	0.00254921	11.0636	10.8806	11.2183	11.3022	11.2546	11.3446	15.6429	15.7067	15.6289	15.814	15.8175	15.9519
O43166	Signal-induced proliferation-associated 1-like protein 1	SIPA1L1;DKFZp686G1344	sp|O43166|SI1L1_HUMAN Signal-induced proliferation-associated 1-like protein 1 OS=Homo sapiens OX=9606 GN=SIPA1L1 PE=1 SV=4;tr|A6H8W6|A6H8W6_HUMAN SIPA1L1 protein OS=Homo sapiens OX=9606 GN=SIPA1L1 PE=2 SV=1;tr|F5GYF8|F5GYF8_HUMAN Signal-induced proliferat	S	1565	___1	0.955221	0.245669	0.00112397	0.0594072	0.316756	13.0132	13.1229	13.0087	12.8883	12.7459	12.7735	12.9497	12.9597	13.0324	12.8782	12.9341	12.9512
Q7Z699	Sprouty-related, EVH1 domain-containing protein 1	SPRED1	sp|Q7Z699|SPRE1_HUMAN Sprouty-related, EVH1 domain-containing protein 1 OS=Homo sapiens OX=9606 GN=SPRED1 PE=1 SV=2	S	238	___1	1	-0.245006	0.119635	-0.134225	0.375559	9.61315	9.21518	9.46751	9.82088	9.76235	9.44764	9.10408	9.4198	9.47985	9.23876	9.52111	9.64653
O75874	Isocitrate dehydrogenase [NADP] cytoplasmic;Isocitrate dehydrogenase [NADP]	IDH1;HEL-216	sp|O75874|IDHC_HUMAN Isocitrate dehydrogenase [NADP] cytoplasmic OS=Homo sapiens OX=9606 GN=IDH1 PE=1 SV=2;tr|A0A024R3Y6|A0A024R3Y6_HUMAN Isocitrate dehydrogenase [NADP] OS=Homo sapiens OX=9606 GN=IDH1 PE=2 SV=1;tr|V9HW78|V9HW78_HUMAN Isocitrate dehydrogen	S	237	___1	0.999998	0.244998	0.00322365	-0.0828214	0.233556	14.4978	14.4841	14.4977	14.2359	14.296	14.2127	14.0578	14.3455	14.2185	14.2821	14.3	14.2881
Q9BYW2	Histone-lysine N-methyltransferase SETD2	SETD2	sp|Q9BYW2|SETD2_HUMAN Histone-lysine N-methyltransferase SETD2 OS=Homo sapiens OX=9606 GN=SETD2 PE=1 SV=3;tr|H7C3H4|H7C3H4_HUMAN Histone-lysine N-methyltransferase SETD2 (Fragment) OS=Homo sapiens OX=9606 GN=SETD2 PE=1 SV=1;tr|H7BZ93|H7BZ93_HUMAN Histone-l	S	754	___2	0.944545	0.244193	0.196362	-0.223549	0.23411	13.23	13.081	13.4776	12.72	13.1278	13.2082	13.071	12.5695	13.249	13.3427	13.1596	13.0578
Q96HH4	Transmembrane protein 169	TMEM169;LOC92691	sp|Q96HH4|TM169_HUMAN Transmembrane protein 169 OS=Homo sapiens OX=9606 GN=TMEM169 PE=2 SV=1;tr|A0A024R430|A0A024R430_HUMAN Uncharacterized protein OS=Homo sapiens OX=9606 GN=LOC92691 PE=4 SV=1;tr|C9JZB1|C9JZB1_HUMAN Transmembrane protein 169 (Fragment) OS	S	15	___1	0.897992	0.24414	0.044671	0.042295	0.70292	12.2584	12.505	12.4635	12.3189	12.2323	11.9433	12.2225	12.3976	12.5296	12.4149	12.3365	12.2713
A4FVC6;Q8N139	ATP-binding cassette sub-family A member 6	ABCA6	tr|A4FVC6|A4FVC6_HUMAN ABCA6 protein (Fragment) OS=Homo sapiens OX=9606 GN=ABCA6 PE=2 SV=1;sp|Q8N139|ABCA6_HUMAN ATP-binding cassette sub-family A member 6 OS=Homo sapiens OX=9606 GN=ABCA6 PE=1 SV=2	T	755;755	___1	0.881314	-0.244075	0.191164	0.0312472	0.861853	11.5996	11.4907	12.0114	12.2703	11.6274	11.9362	11.3126	11.7937	11.5889	11.5355	11.435	11.631
P35568	Insulin receptor substrate 1	IRS1	sp|P35568|IRS1_HUMAN Insulin receptor substrate 1 OS=Homo sapiens OX=9606 GN=IRS1 PE=1 SV=1	S	892	___1	0.945545	-0.244071	0.0351707	0.00633773	0.951543	12.2172	12.4334	12.3168	12.6837	12.5957	12.4201	12.2655	12.5482	12.5715	12.3177	12.5589	12.4896
P36871	Phosphoglucomutase-1	PGM1	sp|P36871|PGM1_HUMAN Phosphoglucomutase-1 OS=Homo sapiens OX=9606 GN=PGM1 PE=1 SV=3;tr|A0A3B3ITK7|A0A3B3ITK7_HUMAN Phosphoglucomutase-1 OS=Homo sapiens OX=9606 GN=PGM1 PE=1 SV=1	S	20	___1	0.870119	-0.24382	0.130705	-0.223571	0.162472	10.3931	10.7191	10.7371	11.0782	10.764	10.7385	10.5252	10.6433	10.739	11.011	10.5126	11.0546
Q8IVG5	Sterile alpha motif domain-containing protein 9-like	SAMD9L	sp|Q8IVG5|SAM9L_HUMAN Sterile alpha motif domain-containing protein 9-like OS=Homo sapiens OX=9606 GN=SAMD9L PE=1 SV=2	S	134	___1	1	-0.243667	0.0707652	0.00957437	0.938889	13.352	13.1602	13.5124	13.7903	13.6064	13.3589	13.1201	13.175	12.8688	13.0783	13.1113	12.9454
A1L170	Uncharacterized protein C1orf226	C1orf226	sp|A1L170|CA226_HUMAN Uncharacterized protein C1orf226 OS=Homo sapiens OX=9606 GN=C1orf226 PE=1 SV=1	S	249	___1	0.999949	0.24329	0.107657	0.114331	0.428493	12.5527	12.2854	12.3605	12.3579	12.0124	12.0983	12.4804	12.4521	12.4318	12.3244	12.6614	12.0355
Q5VTJ3	Kelch domain-containing protein 7A	KLHDC7A	sp|Q5VTJ3|KLD7A_HUMAN Kelch domain-containing protein 7A OS=Homo sapiens OX=9606 GN=KLHDC7A PE=1 SV=5;tr|A4FU39|A4FU39_HUMAN KLHDC7A protein (Fragment) OS=Homo sapiens OX=9606 GN=KLHDC7A PE=2 SV=1;tr|A7E2V3|A7E2V3_HUMAN KLHDC7A protein (Fragment) OS=Homo s	S	365	___1	1	-0.243284	0.0629299	-0.0333175	0.782669	11.4609	11.4371	11.6643	11.5246	11.9961	11.7715	11.8388	11.6347	11.5177	11.7269	11.6078	11.7564
Q9HAP2	MLX-interacting protein	MLXIP	sp|Q9HAP2|MLXIP_HUMAN MLX-interacting protein OS=Homo sapiens OX=9606 GN=MLXIP PE=1 SV=2	S	9	___1	1	0.243234	0.563026	0.422991	0.321798	9.35729	8.85274	8.77931	8.52345	8.74166	8.99452	8.71821	9.20733	8.83356	9.45956	7.32235	8.70822
P06727	Apolipoprotein A-IV	APOA4	sp|P06727|APOA4_HUMAN Apolipoprotein A-IV OS=Homo sapiens OX=9606 GN=APOA4 PE=1 SV=4;tr|Q13784|Q13784_HUMAN APOA4 protein (Fragment) OS=Homo sapiens OX=9606 GN=APOA4 PE=2 SV=1	S	259	___1	0.985725	-0.242714	0.0988869	-0.124115	0.376983	12.8645	12.7173	12.5813	13.2817	12.8697	12.7398	12.1192	12.0107	12.0342	12.347	11.9697	12.2197
Q9Y2D8	Afadin- and alpha-actinin-binding protein	SSX2IP	sp|Q9Y2D8|ADIP_HUMAN Afadin- and alpha-actinin-binding protein OS=Homo sapiens OX=9606 GN=SSX2IP PE=1 SV=3;tr|B3KMF4|B3KMF4_HUMAN cDNA FLJ10848 fis, clone NT2RP4001407, highly similar to Afadin- and alpha-actinin-binding protein OS=Homo sapiens OX=9606 PE=	S	312	___1	0.986466	-0.242045	0.42896	0.740373	0.0285378	8.31155	8.07992	7.72726	8.68897	7.82171	8.33418	8.05442	8.34334	8.42603	8.14143	7.59256	6.86867
P20749	B-cell lymphoma 3 protein	BCL3	sp|P20749|BCL3_HUMAN B-cell lymphoma 3 protein OS=Homo sapiens OX=9606 GN=BCL3 PE=1 SV=2;tr|H7C0A2|H7C0A2_HUMAN B-cell lymphoma 3 protein (Fragment) OS=Homo sapiens OX=9606 GN=BCL3 PE=1 SV=1	S	374	___1	0.988109	0.241795	0.0212072	0.0984152	0.299045	12.9215	13.0726	12.8418	12.8595	12.6201	12.6309	12.442	12.3595	12.458	12.1601	12.3708	12.4332
O60503	Adenylate cyclase type 9	ADCY9	sp|O60503|ADCY9_HUMAN Adenylate cyclase type 9 OS=Homo sapiens OX=9606 GN=ADCY9 PE=1 SV=4	S	1259	___1	0.970774	0.241573	0.00908906	-0.0411447	0.602775	12.409	12.4864	12.3361	12.0849	12.2024	12.2196	12.0235	12.2409	12.1364	12.2069	12.2705	12.0469
Q9H7F0	Probable cation-transporting ATPase 13A3	ATP13A3	sp|Q9H7F0|AT133_HUMAN Polyamine-transporting ATPase 13A3 OS=Homo sapiens OX=9606 GN=ATP13A3 PE=1 SV=4;tr|A0A2R8YDN7|A0A2R8YDN7_HUMAN Cation-transporting ATPase OS=Homo sapiens OX=9606 GN=ATP13A3 PE=1 SV=1;tr|A0A2R8Y635|A0A2R8Y635_HUMAN Cation-transporting	S	817	___1	1	-0.241563	0.0666291	-0.132047	0.29025	12.7688	12.2961	12.8196	12.7492	12.9772	12.8829	12.8092	12.8946	12.7061	12.9555	12.9095	12.9409
Q8TDJ6	DmX-like protein 2	DMXL2	sp|Q8TDJ6|DMXL2_HUMAN DmX-like protein 2 OS=Homo sapiens OX=9606 GN=DMXL2 PE=1 SV=2;tr|H0YLM8|H0YLM8_HUMAN DmX-like protein 2 OS=Homo sapiens OX=9606 GN=DMXL2 PE=1 SV=2;tr|A0A024R5V2|A0A024R5V2_HUMAN Dmx-like 2, isoform CRA_c OS=Homo sapiens OX=9606 GN=DMX	S	1400	___1	0.825864	-0.241527	0.00370801	-0.236546	0.00423712	11.5847	11.6551	11.58	11.7896	11.9884	11.7664	11.9031	11.935	11.7862	12.1021	12.1375	12.0943
Q68E09;A0A2R8YFR7	Rho guanine nucleotide exchange factor 5	DKFZp686N1969;ARHGEF5	tr|Q68E09|Q68E09_HUMAN Uncharacterized protein DKFZp686N1969 OS=Homo sapiens OX=9606 GN=DKFZp686N1969 PE=2 SV=1;tr|B9EGR7|B9EGR7_HUMAN ARHGEF5 OS=Homo sapiens OX=9606 GN=ARHGEF5 PE=2 SV=1;tr|A0A2R8YF49|A0A2R8YF49_HUMAN Rho guanine nucleotide exchange facto	S	983;983	___1	0.999946	0.241399	0.0946039	-0.133553	0.333861	12.2656	12.1828	12.2857	11.6815	12.2432	12.0852	12	12.1793	12.3645	12.2084	12.2932	12.4428
Q9UNU6	7-alpha-hydroxycholest-4-en-3-one 12-alpha-hydroxylase	CYP8B1	sp|Q9UNU6|CP8B1_HUMAN 7-alpha-hydroxycholest-4-en-3-one 12-alpha-hydroxylase OS=Homo sapiens OX=9606 GN=CYP8B1 PE=1 SV=2;tr|C9JFR9|C9JFR9_HUMAN 7-alpha-hydroxycholest-4-en-3-one 12-alpha-hydroxylase OS=Homo sapiens OX=9606 GN=CYP8B1 PE=1 SV=1	S	127	___1	0.998341	-0.241125	0.0531378	0.211134	0.084562	14.9771	15.1622	15.3596	15.6068	15.2333	15.3822	15.1794	15.1003	15.2608	14.8907	15.1009	14.9155
B4E2K6			tr|B4E2K6|B4E2K6_HUMAN cDNA FLJ60405, highly similar to Rho guanine nucleotide exchange factor 12 (Fragment) OS=Homo sapiens OX=9606 PE=2 SV=1	S	41	___1	1	-0.241065	0.00765707	-0.229241	0.0101967	14.0434	14.1473	14.0129	14.1748	14.4408	14.3113	14.1829	14.2461	14.0831	14.3359	14.4085	14.4555
P16401;P16403	Histone H1.5;Histone H1.2	HIST1H1B;HIST1H1C	sp|P16401|H15_HUMAN Histone H1.5 OS=Homo sapiens OX=9606 GN=H1-5 PE=1 SV=3;sp|P16403|H12_HUMAN Histone H1.2 OS=Homo sapiens OX=9606 GN=H1-2 PE=1 SV=2	S	173;173	___1	1	-0.241044	0.158796	-0.116629	0.480205	11.3047	11.6834	12.0883	11.8441	11.862	12.0934	11.82	11.8082	12.1046	12.0253	12.0592	11.9981
P61966	AP-1 complex subunit sigma-1A	AP1S1	sp|P61966|AP1S1_HUMAN AP-1 complex subunit sigma-1A OS=Homo sapiens OX=9606 GN=AP1S1 PE=1 SV=1;tr|A0A2R8YGH5|A0A2R8YGH5_HUMAN AP complex subunit sigma OS=Homo sapiens OX=9606 GN=AP1S1 PE=1 SV=1;tr|A0A024QYT6|A0A024QYT6_HUMAN AP complex subunit sigma OS=Hom	S	147	___1	1	0.240655	0.234094	0.393846	0.0635237	10.4812	9.97091	10.1615	9.97436	9.89295	10.0243	10.4014	9.96543	10.0866	9.95436	10.0402	9.27744
Q9NR33	DNA polymerase epsilon subunit 4	POLE4	sp|Q9NR33|DPOE4_HUMAN DNA polymerase epsilon subunit 4 OS=Homo sapiens OX=9606 GN=POLE4 PE=1 SV=2	T	11	___1	0.754232	0.240411	0.324436	-0.387831	0.123996	8.9182	8.9486	8.82691	8.52109	8.33992	9.11148	8.22096	8.85719	8.23291	8.86439	8.42269	9.18747
O00763	Acetyl-CoA carboxylase 2;Biotin carboxylase	ACACB	sp|O00763|ACACB_HUMAN Acetyl-CoA carboxylase 2 OS=Homo sapiens OX=9606 GN=ACACB PE=1 SV=3;tr|F5H5C3|F5H5C3_HUMAN Acetyl-CoA carboxylase 2 (Fragment) OS=Homo sapiens OX=9606 GN=ACACB PE=1 SV=1	S	91	___1	0.999983	-0.240219	0.12956	0.0101131	0.946317	13.1475	12.8756	12.7025	12.9422	13.3651	13.1389	12.4735	12.2839	12.7555	12.485	12.3676	12.6299
Q7Z2W4	Zinc finger CCCH-type antiviral protein 1	ZC3HAV1	sp|Q7Z2W4|ZCCHV_HUMAN Zinc finger CCCH-type antiviral protein 1 OS=Homo sapiens OX=9606 GN=ZC3HAV1 PE=1 SV=3;tr|C9J6P4|C9J6P4_HUMAN Zinc finger CCCH-type antiviral protein 1 OS=Homo sapiens OX=9606 GN=ZC3HAV1 PE=1 SV=1;tr|A0A7P0T8C6|A0A7P0T8C6_HUMAN Zinc f	T	273	___1	0.857189	0.240059	0.0333399	-0.187371	0.0845744	11.7983	11.8675	11.9632	11.8049	11.6669	11.4369	11.6658	11.4018	11.6374	11.7006	11.716	11.8504
J3KN01	Afadin	MLLT4	tr|J3KN01|J3KN01_HUMAN Afadin OS=Homo sapiens OX=9606 GN=AFDN PE=1 SV=1;sp|P55196|AFAD_HUMAN Afadin OS=Homo sapiens OX=9606 GN=AFDN PE=1 SV=3;tr|G1UI22|G1UI22_HUMAN Afadin OS=Homo sapiens OX=9606 GN=MLLT4 PE=2 SV=1;tr|A8MQ02|A8MQ02_HUMAN Afadin OS=Homo sap	S	424	___1	0.832453	0.239686	0.00267956	0.00776908	0.90342	14.0771	14.1891	14.2285	13.8533	13.9787	13.9438	14.1383	14.1265	14.0986	14.0909	14.215	14.0342
Q8N961	Ankyrin repeat and BTB/POZ domain-containing protein 2	ABTB2	sp|Q8N961|ABTB2_HUMAN Ankyrin repeat and BTB/POZ domain-containing protein 2 OS=Homo sapiens OX=9606 GN=ABTB2 PE=2 SV=2	S	67	___1	0.997125	0.239636	0.238617	0.106427	0.591299	10.2097	9.79228	9.8686	9.87165	9.44198	9.83802	10.0966	9.98483	9.94328	10.3005	9.96293	9.44197
Q01082	Spectrin beta chain, non-erythrocytic 1	SPTBN1	sp|Q01082|SPTB2_HUMAN Spectrin beta chain, non-erythrocytic 1 OS=Homo sapiens OX=9606 GN=SPTBN1 PE=1 SV=2;tr|B2ZZ89|B2ZZ89_HUMAN Spectrin beta chain OS=Homo sapiens OX=9606 GN=SPTBN1 PE=2 SV=1;tr|A0A087WUZ3|A0A087WUZ3_HUMAN Spectrin beta chain OS=Homo sapi	S	1057	___1	0.999982	-0.239621	0.0217056	-0.0271362	0.768574	10.2031	10.143	9.91431	10.2958	10.2814	10.4021	10.0287	10.0954	10.2715	10.0364	10.2327	10.2078
Q7L3B6	Hsp90 co-chaperone Cdc37-like 1	CDC37L1	sp|Q7L3B6|CD37L_HUMAN Hsp90 co-chaperone Cdc37-like 1 OS=Homo sapiens OX=9606 GN=CDC37L1 PE=1 SV=1;tr|B1AL69|B1AL69_HUMAN Hsp90 co-chaperone Cdc37-like 1 OS=Homo sapiens OX=9606 GN=CDC37L1 PE=1 SV=1	S	32	___1	0.911826	0.23961	0.00831197	0.026956	0.726069	13.5058	13.6765	13.5781	13.2123	13.3664	13.4629	13.4041	13.5138	13.5492	13.3909	13.5284	13.4669
P55081	Microfibrillar-associated protein 1	MFAP1	sp|P55081|MFAP1_HUMAN Microfibrillar-associated protein 1 OS=Homo sapiens OX=9606 GN=MFAP1 PE=1 SV=2	S	116	___2	1	-0.239598	0.128973	0.211808	0.179575	10.6331	10.4093	10.4236	10.8466	10.6302	10.708	10.6852	11.0288	11.0994	10.6612	10.8583	10.6585
P55081	Microfibrillar-associated protein 1	MFAP1	sp|P55081|MFAP1_HUMAN Microfibrillar-associated protein 1 OS=Homo sapiens OX=9606 GN=MFAP1 PE=1 SV=2	S	118	___2	1	-0.239598	0.128973	0.16804	0.274391	10.6331	10.4093	10.4236	10.8466	10.6302	10.708	11.1188	10.5454	11.1118	10.5636	10.9087	10.7995
O75052	Carboxyl-terminal PDZ ligand of neuronal nitric oxide synthase protein	NOS1AP	sp|O75052|CAPON_HUMAN Carboxyl-terminal PDZ ligand of neuronal nitric oxide synthase protein OS=Homo sapiens OX=9606 GN=NOS1AP PE=1 SV=3;tr|E9PSG0|E9PSG0_HUMAN Carboxyl-terminal PDZ ligand of neuronal nitric oxide synthase protein OS=Homo sapiens OX=9606 G	S	188	___3	0.75	-0.239429	0.109035	0.143025	0.320377	11.0328	11.3084	11.5345	11.5989	11.3591	11.636	11.5125	11.7414	11.677	11.5239	11.2739	11.704
O75052	Carboxyl-terminal PDZ ligand of neuronal nitric oxide synthase protein	NOS1AP	sp|O75052|CAPON_HUMAN Carboxyl-terminal PDZ ligand of neuronal nitric oxide synthase protein OS=Homo sapiens OX=9606 GN=NOS1AP PE=1 SV=3;tr|E9PSG0|E9PSG0_HUMAN Carboxyl-terminal PDZ ligand of neuronal nitric oxide synthase protein OS=Homo sapiens OX=9606 G	S	192	___3	0.75	-0.239429	0.109035	0.143025	0.320377	11.0328	11.3084	11.5345	11.5989	11.3591	11.636	11.5125	11.7414	11.677	11.5239	11.2739	11.704
O75052	Carboxyl-terminal PDZ ligand of neuronal nitric oxide synthase protein	NOS1AP	sp|O75052|CAPON_HUMAN Carboxyl-terminal PDZ ligand of neuronal nitric oxide synthase protein OS=Homo sapiens OX=9606 GN=NOS1AP PE=1 SV=3;tr|E9PSG0|E9PSG0_HUMAN Carboxyl-terminal PDZ ligand of neuronal nitric oxide synthase protein OS=Homo sapiens OX=9606 G	S	194	___3	0.75	-0.239429	0.109035	0.143025	0.320377	11.0328	11.3084	11.5345	11.5989	11.3591	11.636	11.5125	11.7414	11.677	11.5239	11.2739	11.704
O75052	Carboxyl-terminal PDZ ligand of neuronal nitric oxide synthase protein	NOS1AP	sp|O75052|CAPON_HUMAN Carboxyl-terminal PDZ ligand of neuronal nitric oxide synthase protein OS=Homo sapiens OX=9606 GN=NOS1AP PE=1 SV=3;tr|E9PSG0|E9PSG0_HUMAN Carboxyl-terminal PDZ ligand of neuronal nitric oxide synthase protein OS=Homo sapiens OX=9606 G	S	195	___3	0.75	-0.239429	0.109035	0.143025	0.320377	11.0328	11.3084	11.5345	11.5989	11.3591	11.636	11.5125	11.7414	11.677	11.5239	11.2739	11.704
P05783	Keratin, type I cytoskeletal 18	KRT18	sp|P05783|K1C18_HUMAN Keratin, type I cytoskeletal 18 OS=Homo sapiens OX=9606 GN=KRT18 PE=1 SV=2;tr|A0A024RAY2|A0A024RAY2_HUMAN Keratin 18, isoform CRA_a OS=Homo sapiens OX=9606 GN=KRT18 PE=3 SV=1;tr|B2RA03|B2RA03_HUMAN cDNA, FLJ94640, highly similar to Ho	S	7	___1	0.993158	0.23931	0.59514	-0.8198	0.0871595	13.4713	14.871	15.6075	13.8531	14.7351	14.6437	14.8608	14.6927	14.7791	15.1186	15.9563	15.7169
Q5VV41	Rho guanine nucleotide exchange factor 16	ARHGEF16	sp|Q5VV41|ARHGG_HUMAN Rho guanine nucleotide exchange factor 16 OS=Homo sapiens OX=9606 GN=ARHGEF16 PE=1 SV=1;tr|B3KTS4|B3KTS4_HUMAN cDNA FLJ38665 fis, clone HLUNG2003378, highly similar to Rho guanine nucleotide exchange factor 16 OS=Homo sapiens OX=9606	S	227	___2	0.850969	0.239238	0.0224204	0.115974	0.225713	11.0859	11.139	11.0371	10.8279	10.8627	10.8537	11.1334	11.3557	11.15	10.9142	11.2985	11.0785
Q5VV41	Rho guanine nucleotide exchange factor 16	ARHGEF16	sp|Q5VV41|ARHGG_HUMAN Rho guanine nucleotide exchange factor 16 OS=Homo sapiens OX=9606 GN=ARHGEF16 PE=1 SV=1;tr|B3KTS4|B3KTS4_HUMAN cDNA FLJ38665 fis, clone HLUNG2003378, highly similar to Rho guanine nucleotide exchange factor 16 OS=Homo sapiens OX=9606	S	230	___2	0.999513	0.239238	0.0224204	0.115974	0.225713	11.0859	11.139	11.0371	10.8279	10.8627	10.8537	11.1334	11.3557	11.15	10.9142	11.2985	11.0785
O43521	Bcl-2-like protein 11	BCL2L11	sp|O43521|B2L11_HUMAN Bcl-2-like protein 11 OS=Homo sapiens OX=9606 GN=BCL2L11 PE=1 SV=1;tr|C9J417|C9J417_HUMAN Bcl-2-like protein 11 (Fragment) OS=Homo sapiens OX=9606 GN=BCL2L11 PE=1 SV=1	S	94	___1	0.956209	-0.238875	0.140681	-0.167429	0.289837	13.5641	13.0565	13.5206	13.534	13.6422	13.6816	13.1794	13.5365	13.2447	13.7633	13.3349	13.3647
O75533	Splicing factor 3B subunit 1	SF3B1	sp|O75533|SF3B1_HUMAN Splicing factor 3B subunit 1 OS=Homo sapiens OX=9606 GN=SF3B1 PE=1 SV=3;tr|Q7Z497|Q7Z497_HUMAN SF3B1 protein (Fragment) OS=Homo sapiens OX=9606 GN=SF3B1 PE=2 SV=1;tr|A0JLT9|A0JLT9_HUMAN SF3B1 protein (Fragment) OS=Homo sapiens OX=9606	T	267	___3	0.891576	0.238569	0.0412324	0.00386943	0.97085	12.2021	11.9	11.9872	11.7698	11.9031	11.7008	12.1379	12.2591	12.274	12.1586	12.4341	12.0666
O75533	Splicing factor 3B subunit 1	SF3B1	sp|O75533|SF3B1_HUMAN Splicing factor 3B subunit 1 OS=Homo sapiens OX=9606 GN=SF3B1 PE=1 SV=3;tr|Q7Z497|Q7Z497_HUMAN SF3B1 protein (Fragment) OS=Homo sapiens OX=9606 GN=SF3B1 PE=2 SV=1;tr|A0JLT9|A0JLT9_HUMAN SF3B1 protein (Fragment) OS=Homo sapiens OX=9606	T	273	___3	0.999438	0.238569	0.0412324	0.00386943	0.97085	12.2021	11.9	11.9872	11.7698	11.9031	11.7008	12.1379	12.2591	12.274	12.1586	12.4341	12.0666
O75533	Splicing factor 3B subunit 1	SF3B1	sp|O75533|SF3B1_HUMAN Splicing factor 3B subunit 1 OS=Homo sapiens OX=9606 GN=SF3B1 PE=1 SV=3;tr|Q7Z497|Q7Z497_HUMAN SF3B1 protein (Fragment) OS=Homo sapiens OX=9606 GN=SF3B1 PE=2 SV=1;tr|A0JLT9|A0JLT9_HUMAN SF3B1 protein (Fragment) OS=Homo sapiens OX=9606	T	278	___3	0.906975	0.238569	0.0412324	0.00386943	0.97085	12.2021	11.9	11.9872	11.7698	11.9031	11.7008	12.1379	12.2591	12.274	12.1586	12.4341	12.0666
P31327	Carbamoyl-phosphate synthase [ammonia], mitochondrial	CPS1	sp|P31327|CPSM_HUMAN Carbamoyl-phosphate synthase [ammonia], mitochondrial OS=Homo sapiens OX=9606 GN=CPS1 PE=1 SV=2;tr|A0A024R454|A0A024R454_HUMAN Carbamoyl-phosphate synthetase 1, mitochondrial, isoform CRA_a OS=Homo sapiens OX=9606 GN=CPS1 PE=3 SV=1;tr|	S	564	___1	1	-0.238527	0.098102	0.207265	0.144745	10.7098	10.7497	10.4066	11.0716	10.9708	10.5394	10.5832	10.6398	10.3818	10.3286	10.3018	10.3526
P05177	Cytochrome P450 1A2	CYP1A2	sp|P05177|CP1A2_HUMAN Cytochrome P450 1A2 OS=Homo sapiens OX=9606 GN=CYP1A2 PE=1 SV=4	S	298	___1	1	-0.238516	0.169595	-0.0361901	0.827789	12.4515	12.7205	13.165	13.0955	13.0065	12.9505	12.8367	12.9142	13.186	12.9533	13.2408	12.8514
P17544	Cyclic AMP-dependent transcription factor ATF-7	ATF7	sp|P17544|ATF7_HUMAN Cyclic AMP-dependent transcription factor ATF-7 OS=Homo sapiens OX=9606 GN=ATF7 PE=1 SV=3;tr|K7ESA4|K7ESA4_HUMAN Cyclic AMP-dependent transcription factor ATF-7 (Fragment) OS=Homo sapiens OX=9606 GN=ATF7 PE=1 SV=1;tr|K7ELQ4|K7ELQ4_HUMA	T	53	___1	0.814171	0.23625	0.00468824	-0.242499	0.00397408	11.5688	11.4179	11.5983	11.2466	11.3736	11.256	11.5912	11.4827	11.6317	11.7697	11.7783	11.8851
Q5T4S7	E3 ubiquitin-protein ligase UBR4	UBR4;ZUBR1	sp|Q5T4S7|UBR4_HUMAN E3 ubiquitin-protein ligase UBR4 OS=Homo sapiens OX=9606 GN=UBR4 PE=1 SV=1;tr|A0A024RAC9|A0A024RAC9_HUMAN Zinc finger, UBR1 type 1, isoform CRA_c OS=Homo sapiens OX=9606 GN=ZUBR1 PE=4 SV=1;tr|A0A0A0MSW0|A0A0A0MSW0_HUMAN E3 ubiquitin-pr	S	2719	___2	0.982107	0.236058	0.129092	0.186326	0.147052	9.74694	10.3634	9.9961	9.79727	9.62131	9.97973	12.6478	12.5633	12.7728	12.364	12.6653	12.3957
B4DM54			tr|B4DM54|B4DM54_HUMAN cDNA FLJ54984, highly similar to Serine/threonine-protein kinase PLK2 (EC2.7.11.21) OS=Homo sapiens OX=9606 PE=2 SV=1	T	369	___1	1	0.235688	0.128659	-0.402458	0.0169153	12.748	12.3316	12.5584	12.5124	12.0484	12.3702	12.1438	12.4436	12.091	12.5122	12.8077	12.5658
Q96PC5	Melanoma inhibitory activity protein 2;cTAGE family member 6;cTAGE family member 15;cTAGE family member 8;cTAGE family member 4;cTAGE family member 9	MIA2;CTAGE5;CTAGE6;CTAGE15;CTAGE8;CTAGE4;CTAGE9	sp|Q96PC5|MIA2_HUMAN Melanoma inhibitory activity protein 2 OS=Homo sapiens OX=9606 GN=MIA2 PE=1 SV=4;tr|G3V599|G3V599_HUMAN Melanoma inhibitory activity protein 2 OS=Homo sapiens OX=9606 GN=MIA2 PE=1 SV=1;tr|Q59FD2|Q59FD2_HUMAN CTAGE family, member 5 isof	S	747	___1	0.867106	-0.235654	0.0289421	0.184608	0.0751885	14.0007	14.0113	14.3327	14.4246	14.2154	14.4117	14.0543	13.9344	14.148	13.8824	13.8431	13.8572
Q9NX58	Cell growth-regulating nucleolar protein	LYAR	sp|Q9NX58|LYAR_HUMAN Cell growth-regulating nucleolar protein OS=Homo sapiens OX=9606 GN=LYAR PE=1 SV=2;tr|A8K3Y5|A8K3Y5_HUMAN cDNA FLJ78186 OS=Homo sapiens OX=9606 PE=2 SV=1	S	276	___1	0.999971	-0.235356	0.404366	0.294099	0.30161	9.00146	9.728	9.93511	9.37393	9.67681	10.3199	9.20217	9.21189	9.46603	8.6357	9.30392	9.05817
O15119	T-box transcription factor TBX3	TBX3	sp|O15119|TBX3_HUMAN T-box transcription factor TBX3 OS=Homo sapiens OX=9606 GN=TBX3 PE=1 SV=4;tr|A0A024RBQ4|A0A024RBQ4_HUMAN T-box 3 (Ulnar mammary syndrome), isoform CRA_a OS=Homo sapiens OX=9606 GN=TBX3 PE=4 SV=1;tr|A0A024RBL6|A0A024RBL6_HUMAN T-box 3 (	S	371	___2	0.999979	0.234553	0.0161223	-0.0813019	0.347794	12.6309	12.5483	12.6503	12.3274	12.2211	12.5773	12.4033	12.5488	12.3855	12.5251	12.5327	12.5237
O15119	T-box transcription factor TBX3	TBX3	sp|O15119|TBX3_HUMAN T-box transcription factor TBX3 OS=Homo sapiens OX=9606 GN=TBX3 PE=1 SV=4;tr|A0A024RBQ4|A0A024RBQ4_HUMAN T-box 3 (Ulnar mammary syndrome), isoform CRA_a OS=Homo sapiens OX=9606 GN=TBX3 PE=4 SV=1;tr|A0A024RBL6|A0A024RBL6_HUMAN T-box 3 (	S	375	___2	0.999985	0.234553	0.0161223	-0.0813019	0.347794	12.6309	12.5483	12.6503	12.3274	12.2211	12.5773	12.4033	12.5488	12.3855	12.5251	12.5327	12.5237
P46019	Phosphorylase b kinase regulatory subunit alpha, liver isoform	PHKA2	sp|P46019|KPB2_HUMAN Phosphorylase b kinase regulatory subunit alpha, liver isoform OS=Homo sapiens OX=9606 GN=PHKA2 PE=1 SV=1	S	1044	___2	0.874492	0.234161	0.0172927	0.278321	0.0150495	13.1289	13.1393	13.0117	12.794	12.9044	12.8791	12.8611	12.9871	12.8167	12.5223	12.7434	12.5642
Q9UN36	Protein NDRG2	NDRG2	sp|Q9UN36|NDRG2_HUMAN Protein NDRG2 OS=Homo sapiens OX=9606 GN=NDRG2 PE=1 SV=2;tr|Q8TDR6|Q8TDR6_HUMAN Protein NDRG2 OS=Homo sapiens OX=9606 PE=2 SV=1;tr|A0A0A0MS87|A0A0A0MS87_HUMAN Protein NDRG2 OS=Homo sapiens OX=9606 GN=NDRG2 PE=1 SV=1;tr|H0YJT9|H0YJT9_H	T	334	___1	0.908439	0.233876	0.0600652	0.00284954	0.980133	15.511	15.4023	15.3925	15.4651	15.0617	15.0774	14.9128	15.0198	15.0323	15.1889	14.8689	14.8986
Q8NEG4	Protein FAM83F	FAM83F	sp|Q8NEG4|FA83F_HUMAN Protein FAM83F OS=Homo sapiens OX=9606 GN=FAM83F PE=1 SV=1	S	4	___1	1	0.233604	0.0139605	0.0942978	0.264964	12.3077	12.5154	12.5529	12.31	12.1342	12.2311	12.2918	12.445	12.5395	12.3278	12.3356	12.33
Q53T59	HCLS1-binding protein 3	HS1BP3	sp|Q53T59|H1BP3_HUMAN HCLS1-binding protein 3 OS=Homo sapiens OX=9606 GN=HS1BP3 PE=1 SV=1;tr|F6TR53|F6TR53_HUMAN HCLS1-binding protein 3 OS=Homo sapiens OX=9606 GN=HS1BP3 PE=1 SV=1;tr|Q9H7U7|Q9H7U7_HUMAN cDNA FLJ14249 fis, clone OVARC1001200, weakly simila	S	194	___1	1	-0.233319	0.348143	0.38423	0.134547	11.5184	10.5174	10.451	11.0818	11.1232	10.9817	10.9179	10.6542	11.2404	10.7058	10.4854	10.4685
Q9BPZ7	Target of rapamycin complex 2 subunit MAPKAP1	MAPKAP1	sp|Q9BPZ7|SIN1_HUMAN Target of rapamycin complex 2 subunit MAPKAP1 OS=Homo sapiens OX=9606 GN=MAPKAP1 PE=1 SV=2;tr|A0A024R863|A0A024R863_HUMAN Mitogen-activated protein kinase 2-associated protein 1 OS=Homo sapiens OX=9606 GN=MAPKAP1 PE=3 SV=1;tr|H0Y7F8|H0	S	510	___1	0.967768	-0.232982	0.00404079	-0.221597	0.00552726	14.8828	14.9812	14.9564	15.0398	15.2811	15.1984	15.1038	15.1735	15.0543	15.356	15.3174	15.323
Q9Y6R1	Electrogenic sodium bicarbonate cotransporter 1	SLC4A4	sp|Q9Y6R1|S4A4_HUMAN Electrogenic sodium bicarbonate cotransporter 1 OS=Homo sapiens OX=9606 GN=SLC4A4 PE=1 SV=1	S	1069	___1	0.998112	0.232911	0.181442	0.278401	0.11604	11.632	11.406	11.4094	11.439	11.0076	11.3021	10.8088	10.9788	11.1522	10.9078	10.891	10.3058
Q9UDY2	Tight junction protein ZO-2	TJP2	sp|Q9UDY2|ZO2_HUMAN Tight junction protein ZO-2 OS=Homo sapiens OX=9606 GN=TJP2 PE=1 SV=2;tr|A0A2R8YDH4|A0A2R8YDH4_HUMAN Uncharacterized protein OS=Homo sapiens OX=9606 PE=1 SV=1;tr|A0A1B0GTW1|A0A1B0GTW1_HUMAN Tight junction protein ZO-2 OS=Homo sapiens OX	S	913	___1	0.993549	0.232441	0.0574309	0.0499001	0.658353	12.7321	12.5838	12.5973	12.6911	12.292	12.2327	12.3164	12.4768	12.5617	12.4425	12.3299	12.4327
Q9UPU5	Ubiquitin carboxyl-terminal hydrolase 24	USP24	sp|Q9UPU5|UBP24_HUMAN Ubiquitin carboxyl-terminal hydrolase 24 OS=Homo sapiens OX=9606 GN=USP24 PE=1 SV=3	S	1285	___1	0.997951	-0.232292	0.0067951	-0.187023	0.0217358	12.6392	12.7823	12.8829	12.9092	13.1067	12.9854	12.9535	12.9625	12.9862	13.123	13.1252	13.2151
Q9Y5J1	U3 small nucleolar RNA-associated protein 18 homolog	UTP18	sp|Q9Y5J1|UTP18_HUMAN U3 small nucleolar RNA-associated protein 18 homolog OS=Homo sapiens OX=9606 GN=UTP18 PE=1 SV=3;tr|B2RAX6|B2RAX6_HUMAN cDNA, FLJ95176, Homo sapiens CGI-48 protein (CGI-48), mRNA OS=Homo sapiens OX=9606 PE=2 SV=1	S	210	___1	1	0.232278	0.363486	0.356617	0.17322	10.3767	10.4313	10.2235	10.0427	10.3873	9.90466	10.3344	10.2143	10.1389	9.34119	10.5856	9.6909
H0YDE2		PLEKHA7	tr|H0YDE2|H0YDE2_HUMAN Pleckstrin homology domain-containing family A member 7 (Fragment) OS=Homo sapiens OX=9606 GN=PLEKHA7 PE=1 SV=1;tr|A0A1B0GUN0|A0A1B0GUN0_HUMAN Pleckstrin homology domain-containing family A member 7 (Fragment) OS=Homo sapiens OX=9606	S	562	___1	0.999501	0.231926	0.0980067	-0.14937	0.269334	11.5653	11.4032	11.4049	11.2384	11.3162	11.123	11.1304	11.2269	10.8734	11.5394	11.1004	11.039
P49792;Q7Z3J3	E3 SUMO-protein ligase RanBP2;RanBP2-like and GRIP domain-containing protein 4;RANBP2-like and GRIP domain-containing protein 5/6;RanBP2-like and GRIP domain-containing protein 3;RANBP2-like and GRIP domain-containing protein 8;RANBP2-like and GRIP domain-containing protein 2;RANBP2-like and GRIP domain-containing protein 1	RANBP2;hCG_1994636;RGPD8;RGPD4;RGPD5;RGPD3;HEL161;RGPD2;RGPD1	sp|P49792|RBP2_HUMAN E3 SUMO-protein ligase RanBP2 OS=Homo sapiens OX=9606 GN=RANBP2 PE=1 SV=2;tr|D3DX73|D3DX73_HUMAN HCG1994636, isoform CRA_b OS=Homo sapiens OX=9606 GN=hCG_1994636 PE=4 SV=1;tr|F8W705|F8W705_HUMAN RANBP2-like and GRIP domain-containing p	S	788;789	___1	0.914442	-0.231832	0.00893765	0.0437227	0.563847	11.2685	11.2697	11.2704	11.4925	11.4486	11.563	11.2332	11.2709	11.4447	11.294	11.3863	11.1373
Q9UID6	Zinc finger protein 639	ZNF639	sp|Q9UID6|ZN639_HUMAN Zinc finger protein 639 OS=Homo sapiens OX=9606 GN=ZNF639 PE=1 SV=1;tr|C9J3R1|C9J3R1_HUMAN Zinc finger protein 639 (Fragment) OS=Homo sapiens OX=9606 GN=ZNF639 PE=1 SV=1;tr|C9IZP0|C9IZP0_HUMAN Zinc finger protein 639 (Fragment) OS=Hom	S	60	___1	0.790678	0.23159	0.0013202	-0.0937288	0.113654	12.9478	12.8736	12.9487	12.7088	12.7235	12.6432	12.7127	12.5738	12.7333	12.7842	12.7585	12.7583
Q53FW5			tr|Q53FW5|Q53FW5_HUMAN Flavin-containing monooxygenase (Fragment) OS=Homo sapiens OX=9606 PE=2 SV=1	S	159	___1	1	-0.231409	0.359775	0.100922	0.684977	10.9824	10.8638	11.4804	11.7931	10.9176	11.3101	10.7761	11.101	11.2656	11.2057	11.0844	10.5499
Q92667	A-kinase anchor protein 1, mitochondrial	AKAP1	sp|Q92667|AKAP1_HUMAN A-kinase anchor protein 1, mitochondrial OS=Homo sapiens OX=9606 GN=AKAP1 PE=1 SV=1;tr|A0A140VK05|A0A140VK05_HUMAN Testicular secretory protein Li 5 OS=Homo sapiens OX=9606 PE=2 SV=1;tr|B4DN86|B4DN86_HUMAN cDNA FLJ56047, highly simila	S	445	___1	0.99615	-0.231253	0.116916	0.166295	0.24701	11.9805	11.9771	12.2627	12.1415	12.2781	12.4945	11.9838	11.5953	11.6404	11.5383	11.7872	11.395
P42345	Serine/threonine-protein kinase mTOR	MTOR	sp|P42345|MTOR_HUMAN Serine/threonine-protein kinase mTOR OS=Homo sapiens OX=9606 GN=MTOR PE=1 SV=1;tr|B1AKP8|B1AKP8_HUMAN Non-specific serine/threonine protein kinase OS=Homo sapiens OX=9606 GN=MTOR PE=1 SV=1;tr|B1AKQ2|B1AKQ2_HUMAN Serine/threonine-protei	S	2448	___2	0.83766	0.231238	0.188878	0.0140974	0.933553	11.4006	11.1772	11.5082	11.0599	11.118	11.2144	11.2907	11.192	11.1347	10.7077	11.403	11.4643
B3KQM8	Protocadherin-1	PCDH1	tr|B3KQM8|B3KQM8_HUMAN cDNA FLJ90752 fis, clone PLACE3000181, highly similar to Homo sapiens protocadherin 1 (cadherin-like 1) (PCDH1), transcript variant 2, mRNA OS=Homo sapiens OX=9606 PE=2 SV=1;sp|Q08174|PCDH1_HUMAN Protocadherin-1 OS=Homo sapiens OX=96	S	668	___1	0.999995	-0.230943	0.182579	-0.210372	0.221616	13.7158	14.046	14.2112	13.9492	14.4725	14.244	12.9932	13.0784	13.2708	13.0612	13.5278	13.3845
Q9UDY2	Tight junction protein ZO-2	TJP2	sp|Q9UDY2|ZO2_HUMAN Tight junction protein ZO-2 OS=Homo sapiens OX=9606 GN=TJP2 PE=1 SV=2;tr|A0A2R8YDH4|A0A2R8YDH4_HUMAN Uncharacterized protein OS=Homo sapiens OX=9606 PE=1 SV=1;tr|A0A1B0GTW1|A0A1B0GTW1_HUMAN Tight junction protein ZO-2 OS=Homo sapiens OX	T	925	___1	0.999077	0.230763	0.0260302	0.194198	0.0535786	11.2611	11.1573	11.1024	10.8639	10.8534	11.1113	11.2524	11.4488	11.4962	11.2951	11.2249	11.0947
P06733	Alpha-enolase;Enolase	ENO1	sp|P06733|ENOA_HUMAN Alpha-enolase OS=Homo sapiens OX=9606 GN=ENO1 PE=1 SV=2;tr|A0A024R4F1|A0A024R4F1_HUMAN 2-phospho-D-glycerate hydro-lyase OS=Homo sapiens OX=9606 GN=HEL-S-17 PE=2 SV=1;tr|A0A2R8Y6G6|A0A2R8Y6G6_HUMAN 2-phospho-D-glycerate hydro-lyase OS=	S	27	___1	0.822318	0.230403	0.0149803	-0.0948871	0.262024	12.5639	12.81	12.6604	12.4153	12.429	12.4988	12.6518	12.8839	12.6542	12.7476	12.8977	12.8291
P61020	Ras-related protein Rab-5B	RAB5B	sp|P61020|RAB5B_HUMAN Ras-related protein Rab-5B OS=Homo sapiens OX=9606 GN=RAB5B PE=1 SV=1;tr|A0A024RB09|A0A024RB09_HUMAN RAB5B, member RAS oncogene family, isoform CRA_a OS=Homo sapiens OX=9606 GN=RAB5B PE=4 SV=1;tr|Q6FI54|Q6FI54_HUMAN RAB5B protein OS=H	S	123	___1	0.924209	0.230345	0.0362852	-0.211957	0.050768	12.0218	12.1951	12.0947	12.0744	11.6943	11.8519	11.7719	11.8552	12.0229	12.0416	12.0659	12.1783
O75140	DEP domain-containing protein 5	DEPDC5	sp|O75140|DEPD5_HUMAN GATOR complex protein DEPDC5 OS=Homo sapiens OX=9606 GN=DEPDC5 PE=1 SV=2;tr|A0A2R8Y7U0|A0A2R8Y7U0_HUMAN GATOR complex protein DEPDC5 OS=Homo sapiens OX=9606 GN=DEPDC5 PE=1 SV=1;tr|H0Y770|H0Y770_HUMAN GATOR complex protein DEPDC5 OS=Ho	S	579	___1	0.999996	0.230182	0.0332203	-0.0890516	0.367853	12.6578	12.3048	12.6075	12.2999	12.4012	12.1784	12.5289	12.3748	12.5443	12.5491	12.5174	12.6487
Q86VR2	Protein FAM134C	FAM134C	sp|Q86VR2|RETR3_HUMAN Reticulophagy regulator 3 OS=Homo sapiens OX=9606 GN=RETREG3 PE=1 SV=1;tr|K7ENZ6|K7ENZ6_HUMAN Reticulophagy regulator 3 OS=Homo sapiens OX=9606 GN=RETREG3 PE=1 SV=1;tr|K7EMF4|K7EMF4_HUMAN Reticulophagy regulator 3 OS=Homo sapiens OX=9	S	26	___1	0.899498	-0.23011	0.0720284	0.245374	0.0573185	12.9365	13.121	13.1983	13.526	13.1389	13.2812	12.9695	12.7511	13.0604	12.7679	12.7507	12.5263
Q9P2M7	Cingulin	CGN	sp|Q9P2M7|CING_HUMAN Cingulin OS=Homo sapiens OX=9606 GN=CGN PE=1 SV=2;tr|B9EK46|B9EK46_HUMAN Cingulin OS=Homo sapiens OX=9606 GN=CGN PE=1 SV=1;tr|A6PVU7|A6PVU7_HUMAN Cingulin (Fragment) OS=Homo sapiens OX=9606 GN=CGN PE=1 SV=1;tr|A2A3M4|A2A3M4_HUMAN Cingu	Y	99	___1	0.79708	0.229791	0.0315037	-0.0174042	0.855825	12.3078	12.3609	12.5526	12.0719	12.1011	12.359	12.652	12.7237	12.5021	12.5557	12.6726	12.7017
Q7RTP6	Protein-methionine sulfoxide oxidase MICAL3	MICAL3	sp|Q7RTP6|MICA3_HUMAN [F-actin]-monooxygenase MICAL3 OS=Homo sapiens OX=9606 GN=MICAL3 PE=1 SV=2;tr|A0A5F9ZHV5|A0A5F9ZHV5_HUMAN F-actin monooxygenase OS=Homo sapiens OX=9606 GN=MICAL3 PE=1 SV=1	S	899	___1	0.999987	-0.229765	0.151309	-0.243452	0.130483	10.8656	11.5299	11.4247	11.4598	11.508	11.5417	11.6855	11.5764	11.4017	11.6212	11.8481	11.9247
P28838	Cytosol aminopeptidase	LAP3;HEL-S-106	sp|P28838|AMPL_HUMAN Cytosol aminopeptidase OS=Homo sapiens OX=9606 GN=LAP3 PE=1 SV=3;tr|V9HW38|V9HW38_HUMAN Cysteinylglycine-S-conjugate dipeptidase OS=Homo sapiens OX=9606 GN=HEL-S-106 PE=2 SV=1;tr|B4DQG5|B4DQG5_HUMAN cDNA FLJ54122, highly similar to Cyt	S	238	___1	1	-0.229647	0.0327255	0.0675342	0.488819	12.5687	12.7858	12.4254	12.9091	12.726	12.8338	12.762	12.6456	12.7507	12.6971	12.5091	12.7496
Q08431	Lactadherin;Lactadherin short form;Medin	MFGE8	sp|Q08431|MFGM_HUMAN Lactadherin OS=Homo sapiens OX=9606 GN=MFGE8 PE=1 SV=3;tr|B3KTQ2|B3KTQ2_HUMAN cDNA FLJ38589 fis, clone HCHON2010074, highly similar to LACTADHERIN OS=Homo sapiens OX=9606 PE=2 SV=1;tr|A0A024RC55|A0A024RC55_HUMAN Milk fat globule-EGF fa	S	42	___1	1	0.229392	0.0228876	0.158912	0.0948165	14.1714	13.8497	14.0583	13.6878	13.7957	13.9077	14.6775	14.6646	14.7907	14.5682	14.4623	14.6255
Q86UW2	Organic solute transporter subunit beta	SLC51B	sp|Q86UW2|OSTB_HUMAN Organic solute transporter subunit beta OS=Homo sapiens OX=9606 GN=SLC51B PE=1 SV=2	S	88	___1	1	-0.229335	0.0320992	-0.067019	0.489615	12.5215	12.8679	12.7226	12.9701	12.8169	13.0128	13.9874	14.1556	13.9276	14.1149	14.1515	14.0052
P08238	Heat shock protein HSP 90-beta	HSP90AB1	sp|P08238|HS90B_HUMAN Heat shock protein HSP 90-beta OS=Homo sapiens OX=9606 GN=HSP90AB1 PE=1 SV=4;tr|A0A024RD80|A0A024RD80_HUMAN Heat shock protein 90kDa alpha (Cytosolic), class B member 1, isoform CRA_a OS=Homo sapiens OX=9606 GN=HSP90AB1 PE=3 SV=1;tr|B	S	445	___1	0.947235	0.229282	0.0062044	0.108556	0.139734	10.8587	10.9198	11.0574	10.7306	10.6545	10.763	10.6771	10.4806	10.6465	10.4681	10.5292	10.4813
Q9H6U6	Breast carcinoma-amplified sequence 3	BCAS3	sp|Q9H6U6|BCAS3_HUMAN BCAS3 microtubule associated cell migration factor OS=Homo sapiens OX=9606 GN=BCAS3 PE=1 SV=3;tr|K7ESE9|K7ESE9_HUMAN Breast carcinoma-amplified sequence 3 OS=Homo sapiens OX=9606 GN=BCAS3 PE=1 SV=1;tr|B7ZKU7|B7ZKU7_HUMAN Breast carcin	S	886	___1	0.999915	-0.229231	0.0608117	-0.0862392	0.449482	12.1864	12.0064	11.89	12.0439	12.4356	12.2909	12.2656	12.2076	12.3387	12.4155	12.4698	12.1854
Q9H6H4	Receptor expression-enhancing protein 4;Receptor expression-enhancing protein	REEP4	sp|Q9H6H4|REEP4_HUMAN Receptor expression-enhancing protein 4 OS=Homo sapiens OX=9606 GN=REEP4 PE=1 SV=1;tr|E5RGS2|E5RGS2_HUMAN Receptor expression-enhancing protein OS=Homo sapiens OX=9606 GN=REEP4 PE=1 SV=1	S	152	___1	0.98795	-0.228751	0.00512645	-0.1888	0.0152359	12.9268	12.9419	13.015	13.0961	13.3204	13.1535	13.1292	13.0322	12.9913	13.266	13.1846	13.2685
B9EH95;O00192	Armadillo repeat protein deleted in velo-cardio-facial syndrome	ARVCF	tr|B9EH95|B9EH95_HUMAN Armadillo repeat gene deletes in velocardiofacial syndrome OS=Homo sapiens OX=9606 GN=ARVCF PE=2 SV=1;tr|Q05BN6|Q05BN6_HUMAN ARVCF protein (Fragment) OS=Homo sapiens OX=9606 GN=ARVCF PE=2 SV=1;sp|O00192|ARVC_HUMAN Armadillo repeat pr	S	335;335	___1	0.999787	-0.228465	0.0986893	0.233491	0.190728	12.561	13.1727	12.953	13.1379	13.2405	12.9938	10.6409	10.4375	10.5531	9.93848	10.3915	10.6011
O60336	Mitogen-activated protein kinase-binding protein 1	MAPKBP1	sp|O60336|MABP1_HUMAN Mitogen-activated protein kinase-binding protein 1 OS=Homo sapiens OX=9606 GN=MAPKBP1 PE=1 SV=4;tr|A0A024R9L5|A0A024R9L5_HUMAN Mitogen activated protein kinase binding protein 1, isoform CRA_a OS=Homo sapiens OX=9606 GN=MAPKBP1 PE=4 S	S	1198	___1	0.999017	0.228434	0.021097	-0.148506	0.108929	11.3144	11.4177	11.2149	11.1536	10.9421	11.1658	11.2768	11.2284	11.3112	11.5824	11.323	11.3565
E9PKC0;H0YDE2	Pleckstrin homology domain-containing family A member 7	PLEKHA7	tr|E9PKC0|E9PKC0_HUMAN Pleckstrin homology domain-containing family A member 7 OS=Homo sapiens OX=9606 GN=PLEKHA7 PE=1 SV=1;sp|Q6IQ23|PKHA7_HUMAN Pleckstrin homology domain-containing family A member 7 OS=Homo sapiens OX=9606 GN=PLEKHA7 PE=1 SV=2;tr|H0YDE2	Y	656;287	___1	0.99926	0.228392	0.124422	-0.211526	0.151745	11.1171	11.3371	11.0842	11.0764	10.7349	11.0418	10.794	11.0477	11.0751	11.2417	11.4107	10.8989
Q9Y6L6	Solute carrier organic anion transporter family member 1B1	SLCO1B1	sp|Q9Y6L6|SO1B1_HUMAN Solute carrier organic anion transporter family member 1B1 OS=Homo sapiens OX=9606 GN=SLCO1B1 PE=1 SV=2;tr|A0A024RAU7|A0A024RAU7_HUMAN Solute carrier organic anion transporter family member OS=Homo sapiens OX=9606 GN=SLCO1B1 PE=3 SV=1	S	659	___1	1	-0.227984	0.0464684	0.133869	0.215296	12.0186	11.8984	12.2717	12.209	12.4157	12.2479	11.7201	12.0234	11.8807	11.7948	11.6908	11.7369
Q96D71	RalBP1-associated Eps domain-containing protein 1	REPS1	sp|Q96D71|REPS1_HUMAN RalBP1-associated Eps domain-containing protein 1 OS=Homo sapiens OX=9606 GN=REPS1 PE=1 SV=3;tr|E9PMG1|E9PMG1_HUMAN RalBP1-associated Eps domain-containing protein 1 OS=Homo sapiens OX=9606 GN=REPS1 PE=1 SV=1;tr|H0YDT0|H0YDT0_HUMAN Ra	T	544	___2	0.995541	0.227831	0.314401	0.473001	0.0507416	10.0949	9.97711	10.6657	10.1064	10.0054	9.94237	10.8087	10.044	10.1752	9.84925	10.1484	9.61121
O43164	E3 ubiquitin-protein ligase Praja-2	PJA2;Pe7Fe14	sp|O43164|PJA2_HUMAN E3 ubiquitin-protein ligase Praja-2 OS=Homo sapiens OX=9606 GN=PJA2 PE=1 SV=4;tr|W0S1J7|W0S1J7_HUMAN PJA2/FER fusion protein OS=Homo sapiens OX=9606 GN=Pe7Fe14 PE=2 SV=1	S	216	___1	0.987495	0.227459	0.0873594	0.0602687	0.629415	11.8204	11.68	11.7478	11.7661	11.3926	11.4072	11.7547	11.9085	11.5589	11.8093	11.4811	11.7509
Q15643	Thyroid receptor-interacting protein 11	TRIP11	sp|Q15643|TRIPB_HUMAN Thyroid receptor-interacting protein 11 OS=Homo sapiens OX=9606 GN=TRIP11 PE=1 SV=3;tr|H0YJ97|H0YJ97_HUMAN Thyroid receptor-interacting protein 11 (Fragment) OS=Homo sapiens OX=9606 GN=TRIP11 PE=1 SV=1	T	1846	___1	0.99984	-0.227421	0.0133996	-0.060636	0.390493	13.6614	13.7226	13.9108	14.0741	13.9774	13.9255	12.7281	12.6288	12.6354	12.663	12.719	12.7923
Q12767	Uncharacterized protein KIAA0195	KIAA0195	sp|Q12767|TMM94_HUMAN Transmembrane protein 94 OS=Homo sapiens OX=9606 GN=TMEM94 PE=1 SV=1;tr|A0A024R8S6|A0A024R8S6_HUMAN KIAA0195, isoform CRA_a OS=Homo sapiens OX=9606 GN=KIAA0195 PE=4 SV=1;tr|B7Z9U5|B7Z9U5_HUMAN cDNA, FLJ78959, highly similar to Transme	S	445	___1	0.978854	-0.227387	0.0342935	-0.020363	0.833185	12.3115	12.2137	12.5251	12.6042	12.4959	12.6323	12.6151	12.4288	12.6265	12.4272	12.6959	12.6084
P31327	Carbamoyl-phosphate synthase [ammonia], mitochondrial	CPS1	sp|P31327|CPSM_HUMAN Carbamoyl-phosphate synthase [ammonia], mitochondrial OS=Homo sapiens OX=9606 GN=CPS1 PE=1 SV=2;tr|A0A024R454|A0A024R454_HUMAN Carbamoyl-phosphate synthetase 1, mitochondrial, isoform CRA_a OS=Homo sapiens OX=9606 GN=CPS1 PE=3 SV=1;tr|	S	569	___1	0.999969	-0.227357	0.152775	-0.047117	0.756482	10.7819	10.9539	11.0125	11.413	10.9953	11.022	10.9171	10.9938	11.1254	10.7105	11.2615	11.2057
P20962	Parathymosin	PTMS	sp|P20962|PTMS_HUMAN Parathymosin OS=Homo sapiens OX=9606 GN=PTMS PE=1 SV=2;tr|A0A158RFU3|A0A158RFU3_HUMAN Parathymosin OS=Homo sapiens OX=9606 GN=PTMS PE=2 SV=1;tr|F5GXR3|F5GXR3_HUMAN Parathymosin OS=Homo sapiens OX=9606 GN=PTMS PE=1 SV=1	S	5	___1	1	0.22717	0.135138	0.100535	0.490777	11.7241	11.4221	11.2088	11.2327	11.3607	11.0801	11.177	11.4446	11.5323	11.4903	11.223	11.139
O76054	SEC14-like protein 2	SEC14L2	sp|O76054|S14L2_HUMAN SEC14-like protein 2 OS=Homo sapiens OX=9606 GN=SEC14L2 PE=1 SV=1;tr|A0A024R1I5|A0A024R1I5_HUMAN SEC14-like 2 (S. cerevisiae), isoform CRA_b OS=Homo sapiens OX=9606 GN=SEC14L2 PE=4 SV=1;tr|B2RAW8|B2RAW8_HUMAN cDNA, FLJ95164, highly si	S	116	___1	0.981709	-0.227071	0.130594	0.13678	0.346634	9.6811	10.2462	9.77251	10.2294	10.1239	10.0277	9.54459	9.2024	9.41417	9.40581	9.18017	9.16484
Q8WU40		CAMK2G	tr|Q8WU40|Q8WU40_HUMAN Calcium/calmodulin-dependent protein kinase (Fragment) OS=Homo sapiens OX=9606 GN=CAMK2G PE=1 SV=2;tr|A8K6N9|A8K6N9_HUMAN Calcium/calmodulin-dependent protein kinase OS=Homo sapiens OX=9606 PE=2 SV=1;tr|A0A2Q3DQE3|A0A2Q3DQE3_HUMAN Ca	S	260	___1	0.999999	-0.227003	0.138425	-0.406478	0.015299	12.003	11.7106	11.6796	11.9231	12.3468	11.8043	11.7696	11.481	11.7875	12.0205	12.0106	12.2264
Q9P289	Serine/threonine-protein kinase 26	STK26;MST4	sp|Q9P289|STK26_HUMAN Serine/threonine-protein kinase 26 OS=Homo sapiens OX=9606 GN=STK26 PE=1 SV=2;tr|Q8NBY1|Q8NBY1_HUMAN Serine/threonine-protein kinase 26 OS=Homo sapiens OX=9606 GN=STK26 PE=1 SV=1;tr|Q499L9|Q499L9_HUMAN Serine/threonine protein kinase	S	300	___3	0.999999	-0.226531	0.166775	-0.238704	0.146964	9.7113	10.0145	10.2913	10.0081	10.38	10.3087	10.2654	10.1907	9.96363	10.5038	10.157	10.4749
Q9P289	Serine/threonine-protein kinase 26	STK26;MST4	sp|Q9P289|STK26_HUMAN Serine/threonine-protein kinase 26 OS=Homo sapiens OX=9606 GN=STK26 PE=1 SV=2;tr|Q8NBY1|Q8NBY1_HUMAN Serine/threonine-protein kinase 26 OS=Homo sapiens OX=9606 GN=STK26 PE=1 SV=1;tr|Q499L9|Q499L9_HUMAN Serine/threonine protein kinase	S	304	___3	0.992535	-0.226531	0.166775	-0.238704	0.146964	9.7113	10.0145	10.2913	10.0081	10.38	10.3087	10.2654	10.1907	9.96363	10.5038	10.157	10.4749
Q9P289	Serine/threonine-protein kinase 26	STK26;MST4	sp|Q9P289|STK26_HUMAN Serine/threonine-protein kinase 26 OS=Homo sapiens OX=9606 GN=STK26 PE=1 SV=2;tr|Q8NBY1|Q8NBY1_HUMAN Serine/threonine-protein kinase 26 OS=Homo sapiens OX=9606 GN=STK26 PE=1 SV=1;tr|Q499L9|Q499L9_HUMAN Serine/threonine protein kinase	S	309	___3	0.847677	-0.226531	0.166775	-0.238704	0.146964	9.7113	10.0145	10.2913	10.0081	10.38	10.3087	10.2654	10.1907	9.96363	10.5038	10.157	10.4749
I3L2J0	Protein capicua homolog	CIC;CIC/DUX4 fusion	tr|I3L2J0|I3L2J0_HUMAN Protein capicua homolog OS=Homo sapiens OX=9606 GN=CIC PE=1 SV=1;tr|A0A7P0T9K5|A0A7P0T9K5_HUMAN Protein capicua homolog OS=Homo sapiens OX=9606 GN=CIC PE=4 SV=1;sp|Q96RK0|CIC_HUMAN Protein capicua homolog OS=Homo sapiens OX=9606 GN=C	S	2315	___2	0.925839	0.226523	0.0851609	0.0983615	0.429553	13.2788	13.096	13.3879	12.9092	13.2095	12.9645	13.1093	13.0058	13.3019	13.2662	12.9224	12.9333
Q9P2D0	Inhibitor of Bruton tyrosine kinase	IBTK	sp|Q9P2D0|IBTK_HUMAN Inhibitor of Bruton tyrosine kinase OS=Homo sapiens OX=9606 GN=IBTK PE=1 SV=3;tr|E9PDR5|E9PDR5_HUMAN Inhibitor of Bruton tyrosine kinase OS=Homo sapiens OX=9606 GN=IBTK PE=1 SV=1;tr|B7ZLD4|B7ZLD4_HUMAN IBTK protein OS=Homo sapiens OX=9	S	1021	___2	0.932464	0.226168	0.171205	0.242354	0.144965	10.794	10.4653	10.6965	10.7638	10.1487	10.3647	10.6316	10.8962	10.8825	10.3527	10.7554	10.5752
P42858	Huntingtin	HTT	sp|P42858|HD_HUMAN Huntingtin OS=Homo sapiens OX=9606 GN=HTT PE=1 SV=2;tr|A0A7P0TAN5|A0A7P0TAN5_HUMAN Huntingtin OS=Homo sapiens OX=9606 GN=HTT PE=4 SV=1;tr|A0A7P0TA78|A0A7P0TA78_HUMAN Huntingtin OS=Homo sapiens OX=9606 GN=HTT PE=4 SV=1;tr|A0A7P0TAC5|A0A7P	S	432	___1	0.997967	0.226073	0.00800659	0.205362	0.0136254	13.4865	13.3186	13.4449	13.3324	13.0834	13.1559	13.7997	13.8585	13.7471	13.6252	13.5661	13.5978
Q5T5P2	Sickle tail protein homolog	KIAA1217	sp|Q5T5P2|SKT_HUMAN Sickle tail protein homolog OS=Homo sapiens OX=9606 GN=KIAA1217 PE=1 SV=2;tr|B4DTY7|B4DTY7_HUMAN cDNA FLJ57813, weakly similar to p130Cas-associated protein OS=Homo sapiens OX=9606 PE=2 SV=1	S	1568	___1	0.99998	-0.226008	0.116769	0.104443	0.448638	11.6772	11.9717	12.1124	11.9406	12.2911	12.2077	12.0738	11.8002	12.1603	11.799	12.0557	11.8663
Q8N1S5	Zinc transporter ZIP11	SLC39A11	sp|Q8N1S5|S39AB_HUMAN Zinc transporter ZIP11 OS=Homo sapiens OX=9606 GN=SLC39A11 PE=2 SV=3;tr|J3QRN3|J3QRN3_HUMAN Zinc transporter ZIP11 OS=Homo sapiens OX=9606 GN=SLC39A11 PE=1 SV=1;tr|J3QLA9|J3QLA9_HUMAN Zinc transporter ZIP11 (Fragment) OS=Homo sapiens	S	125	___1	1	0.225958	0.170428	0.0371592	0.814028	9.73347	9.76587	9.65443	9.30771	9.41662	9.75157	9.4936	9.26043	9.68414	9.76223	9.37677	9.18769
Q86SQ0	Pleckstrin homology-like domain family B member 2	PHLDB2;DKFZp686P22161;DKFZp686J162	sp|Q86SQ0|PHLB2_HUMAN Pleckstrin homology-like domain family B member 2 OS=Homo sapiens OX=9606 GN=PHLDB2 PE=1 SV=2;tr|E9PFQ4|E9PFQ4_HUMAN Pleckstrin homology-like domain family B member 2 (Fragment) OS=Homo sapiens OX=9606 GN=PHLDB2 PE=1 SV=1;tr|Q69YN5|Q6	S	200	___2	0.99638	-0.22573	0.0252397	-0.241294	0.0183171	14.8657	15.2803	15.1529	15.2836	15.4078	15.2847	15.3386	15.3629	15.3391	15.6051	15.5594	15.6
Q86SQ0	Pleckstrin homology-like domain family B member 2	PHLDB2;DKFZp686P22161;DKFZp686J162	sp|Q86SQ0|PHLB2_HUMAN Pleckstrin homology-like domain family B member 2 OS=Homo sapiens OX=9606 GN=PHLDB2 PE=1 SV=2;tr|E9PFQ4|E9PFQ4_HUMAN Pleckstrin homology-like domain family B member 2 (Fragment) OS=Homo sapiens OX=9606 GN=PHLDB2 PE=1 SV=1;tr|Q69YN5|Q6	S	204	___2	0.977071	-0.22573	0.0252397	-0.241294	0.0183171	14.8657	15.2803	15.1529	15.2836	15.4078	15.2847	15.3386	15.3629	15.3391	15.6051	15.5594	15.6
Q96BY7	Autophagy-related protein 2 homolog B	ATG2B	sp|Q96BY7|ATG2B_HUMAN Autophagy-related protein 2 homolog B OS=Homo sapiens OX=9606 GN=ATG2B PE=1 SV=5	S	497	___1	0.99753	-0.22455	0.0368911	-0.165674	0.108014	13.4221	13.4906	13.2658	13.6268	13.7294	13.4959	13.7393	13.5655	13.483	13.8237	13.6066	13.8546
Q9BXB4	Oxysterol-binding protein-related protein 11	OSBPL11	sp|Q9BXB4|OSB11_HUMAN Oxysterol-binding protein-related protein 11 OS=Homo sapiens OX=9606 GN=OSBPL11 PE=1 SV=2;tr|A0A140VJQ6|A0A140VJQ6_HUMAN Oxysterol-binding protein OS=Homo sapiens OX=9606 PE=2 SV=1	S	189	___1	0.999998	-0.224526	0.28242	-0.0511921	0.801529	13.7462	14.0781	13.992	13.8476	14.5321	14.1102	13.5594	14.2564	13.6868	13.7887	13.769	14.0984
O95772	MLN64 N-terminal domain homolog	STARD3NL	sp|O95772|STR3N_HUMAN STARD3 N-terminal-like protein OS=Homo sapiens OX=9606 GN=STARD3NL PE=1 SV=1;tr|C9JPX5|C9JPX5_HUMAN STARD3 N-terminal-like protein (Fragment) OS=Homo sapiens OX=9606 GN=STARD3NL PE=1 SV=1;tr|C9JKL2|C9JKL2_HUMAN STARD3 N-terminal-like	S	193	___1	1	-0.224235	0.61086	0.0849416	0.84638	8.2087	6.90722	7.89722	7.34212	8.44772	7.89601	8.38459	8.95849	7.57528	7.62143	8.65779	8.38432
Q9NZU0	Leucine-rich repeat transmembrane protein FLRT3;Leucine-rich repeat transmembrane protein FLRT1	FLRT3;FLRT1	sp|Q9NZU0|FLRT3_HUMAN Leucine-rich repeat transmembrane protein FLRT3 OS=Homo sapiens OX=9606 GN=FLRT3 PE=1 SV=1;tr|Q8NC95|Q8NC95_HUMAN cDNA FLJ90402 fis, clone NT2RP2006004, highly similar to Leucine-rich repeat transmembrane protein FLRT3 OS=Homo sapiens	S	585	___1	1	-0.224069	0.10972	0.107142	0.423639	12.0685	12.1503	12.4603	12.3565	12.3543	12.6405	11.8791	12.2488	12.2358	11.9559	12.1463	11.9401
Q53LP3	Ankyrin repeat domain-containing protein SOWAHC	SOWAHC	sp|Q53LP3|SWAHC_HUMAN Ankyrin repeat domain-containing protein SOWAHC OS=Homo sapiens OX=9606 GN=SOWAHC PE=1 SV=1	S	513	___1	0.999678	0.223865	0.144702	-0.0179119	0.902424	10.5694	10.0664	9.93038	10.1121	9.83715	9.94529	10.1896	9.99816	10.1089	10.0985	10.2554	9.99647
Q9P2Y5	UV radiation resistance-associated gene protein	UVRAG	sp|Q9P2Y5|UVRAG_HUMAN UV radiation resistance-associated gene protein OS=Homo sapiens OX=9606 GN=UVRAG PE=1 SV=1;tr|B7Z6A0|B7Z6A0_HUMAN cDNA FLJ51079, highly similar to UV radiation resistance-associated geneprotein OS=Homo sapiens OX=9606 PE=2 SV=1;tr|E9P	S	550	___1	0.978181	-0.223849	0.0230237	0.0113031	0.89673	12.9517	12.796	13.1389	13.2802	13.2022	13.0757	13.2368	13.1502	13.3031	13.1801	13.257	13.2192
P05387	60S acidic ribosomal protein P2	RPLP2	sp|P05387|RLA2_HUMAN 60S acidic ribosomal protein P2 OS=Homo sapiens OX=9606 GN=RPLP2 PE=1 SV=1;tr|A0A024RCA7|A0A024RCA7_HUMAN 60S acidic ribosomal protein P2 OS=Homo sapiens OX=9606 GN=RPLP2 PE=3 SV=1;tr|H0YDD8|H0YDD8_HUMAN 60S acidic ribosomal protein P2	S	79	___1	0.998768	0.223769	0.00586519	0.0941931	0.181032	13.8772	13.744	13.969	13.6446	13.6965	13.5778	13.7106	13.8505	13.7329	13.6967	13.6818	13.633
E7ERI8		CLASP2	tr|E7ERI8|E7ERI8_HUMAN CLIP-associating protein 2 OS=Homo sapiens OX=9606 GN=CLASP2 PE=1 SV=1;tr|E7EW49|E7EW49_HUMAN CLIP-associating protein 2 OS=Homo sapiens OX=9606 GN=CLASP2 PE=1 SV=1;tr|Q8NB74|Q8NB74_HUMAN cDNA FLJ34132 fis, clone FCBBF3010586, weakly	S	241	___1	0.999998	-0.223566	0.0860017	-0.29639	0.0293508	13.5038	13.7143	13.6646	13.5912	14.1149	13.8473	13.5331	13.6253	13.6709	13.7999	13.852	14.0668
A0A024R152	Paralemmin-2	hCG_28765;PALM2-AKAP2;PALM2	tr|A0A024R152|A0A024R152_HUMAN HCG28765, isoform CRA_b OS=Homo sapiens OX=9606 GN=hCG_28765 PE=3 SV=1;tr|B1ALY0|B1ALY0_HUMAN PALM2 and AKAP2 fusion (Fragment) OS=Homo sapiens OX=9606 GN=PALM2AKAP2 PE=1 SV=1;sp|Q8IXS6|PALM2_HUMAN Paralemmin-2 OS=Homo sapien	S	352	___1	1	-0.22352	0.0342839	-0.0597923	0.532502	15.0359	15.2436	15.3501	15.3566	15.4788	15.4647	15.1572	15.0449	14.9878	14.9533	15.2145	15.2014
Q92729	Receptor-type tyrosine-protein phosphatase U	PTPRU	sp|Q92729|PTPRU_HUMAN Receptor-type tyrosine-protein phosphatase U OS=Homo sapiens OX=9606 GN=PTPRU PE=1 SV=2	S	853	___1	0.995231	-0.223156	0.0441382	0.103919	0.313595	11.1848	11.2703	11.3987	11.6348	11.3537	11.5348	11.207	11.5008	11.4728	11.1748	11.3331	11.3609
Q53GL6	RNA-binding protein Raly	RALY	tr|Q53GL6|Q53GL6_HUMAN RNA binding protein (Autoantigenic, hnRNP-associated with lethal yellow) long isoform variant (Fragment) OS=Homo sapiens OX=9606 GN=RALY PE=2 SV=1;tr|A8K4T9|A8K4T9_HUMAN cDNA FLJ77421, highly similar to Homo sapiens autoantigen p542	S	296	___3	1	0.222825	0.00197056	-0.181263	0.105876	15.1453	15.0532	14.9654	14.845	14.8355	14.8149	12.775	12.8008	12.6974	12.963	12.7303	13.1237
O75891;Q59G10	Cytosolic 10-formyltetrahydrofolate dehydrogenase	ALDH1L1	sp|O75891|AL1L1_HUMAN Cytosolic 10-formyltetrahydrofolate dehydrogenase OS=Homo sapiens OX=9606 GN=ALDH1L1 PE=1 SV=2;tr|Q53H87|Q53H87_HUMAN Formyltetrahydrofolate dehydrogenase (Fragment) OS=Homo sapiens OX=9606 PE=2 SV=1;tr|A0A0S2Z527|A0A0S2Z527_HUMAN For	S	312;364	___1	0.813764	0.222348	0.384913	-0.0936279	0.710534	9.58644	8.83252	9.09712	8.61081	8.68847	9.54975	8.70788	8.81741	9.2087	9.11291	8.90717	8.9948
L7N2F4	Alanyl-tRNA editing protein Aarsd1	AARSD1;PTGES3L-AARSD1	tr|L7N2F4|L7N2F4_HUMAN Alanyl-tRNA-editing protein Aarsd1 (Fragment) OS=Homo sapiens OX=9606 GN=AARSD1 PE=1 SV=1;tr|C9J5N1|C9J5N1_HUMAN PTGES3L-AARSD1 readthrough OS=Homo sapiens OX=9606 GN=PTGES3L-AARSD1 PE=1 SV=1;tr|B3KSP9|B3KSP9_HUMAN PTGES3L-AARSD1 rea	S	69	___1	1	-0.221966	0.364149	0.494076	0.058489	9.26827	9.95266	9.79079	9.96983	9.84427	9.86352	9.7556	10.1229	10.1767	9.68079	8.94729	9.94482
Q59HC3		DMD	tr|Q59HC3|Q59HC3_HUMAN Dystrophin Dp427c isoform variant (Fragment) OS=Homo sapiens OX=9606 PE=2 SV=1;tr|H0Y304|H0Y304_HUMAN Dystrophin (Fragment) OS=Homo sapiens OX=9606 GN=DMD PE=1 SV=1;tr|A0A5H1ZRQ8|A0A5H1ZRQ8_HUMAN Dystrophin OS=Homo sapiens OX=9606 GN	T	1386	___1	0.991432	-0.221403	0.187688	-0.161692	0.327181	10.0578	9.79068	9.72638	10.2898	9.85938	10.0899	10.0034	10.0771	10.2532	10.0805	10.6438	10.0944
Q92614	Unconventional myosin-XVIIIa	MYO18A;hCG_27198	sp|Q92614|MY18A_HUMAN Unconventional myosin-XVIIIa OS=Homo sapiens OX=9606 GN=MYO18A PE=1 SV=3;tr|A0A0D9SFK2|A0A0D9SFK2_HUMAN Unconventional myosin-XVIIIa OS=Homo sapiens OX=9606 GN=MYO18A PE=1 SV=1;tr|A0A024QZ63|A0A024QZ63_HUMAN HCG27198, isoform CRA_c OS	S	1518	___1	1	0.221366	0.153018	-0.126179	0.400666	10.9232	10.365	10.9101	10.4245	10.368	10.7418	10.5666	10.5662	10.6626	10.8575	10.5928	10.7237
P02671	Fibrinogen alpha chain;Fibrinopeptide A;Fibrinogen alpha chain	FGA	sp|P02671|FIBA_HUMAN Fibrinogen alpha chain OS=Homo sapiens OX=9606 GN=FGA PE=1 SV=2	S	586	___1	0.87882	0.220613	0.0602948	0.178556	0.118542	13.5142	13.4044	13.7833	13.3513	13.2613	13.4274	14.1363	14.3117	14.1772	14.035	14.1924	13.8621
Q9UDY2	Tight junction protein ZO-2	TJP2	sp|Q9UDY2|ZO2_HUMAN Tight junction protein ZO-2 OS=Homo sapiens OX=9606 GN=TJP2 PE=1 SV=2;tr|A0A2R8YDH4|A0A2R8YDH4_HUMAN Uncharacterized protein OS=Homo sapiens OX=9606 PE=1 SV=1;tr|A0A1B0GTW1|A0A1B0GTW1_HUMAN Tight junction protein ZO-2 OS=Homo sapiens OX	T	933	___1	0.99929	0.22052	0.117337	0.0437726	0.7426	12.1155	12.0954	12.2025	12.1373	11.7212	11.8934	12.3489	11.9681	12.1854	11.8783	12.2704	12.2223
A0A494C1D7			tr|A0A494C1D7|A0A494C1D7_HUMAN Dystonin (Fragment) OS=Homo sapiens OX=9606 GN=DST PE=1 SV=1	S	184	___1	0.993625	0.220158	0.0215965	0.0663314	0.438689	13.5202	13.5669	13.5505	13.3629	13.2616	13.3527	13.6546	13.3488	13.7256	13.4969	13.521	13.512
Q9P2R6	Arginine-glutamic acid dipeptide repeats protein	RERE	sp|Q9P2R6|RERE_HUMAN Arginine-glutamic acid dipeptide repeats protein OS=Homo sapiens OX=9606 GN=RERE PE=1 SV=2;tr|B1AKN3|B1AKN3_HUMAN Arginine-glutamic acid dipeptide (RE) repeats, isoform CRA_b OS=Homo sapiens OX=9606 GN=RERE PE=1 SV=1	S	1106	___3	0.999999	0.220127	0.0987098	0.0210913	0.866157	11.9454	11.8781	11.6261	11.521	11.888	11.3802	11.7353	11.7226	11.522	11.6229	11.6132	11.6806
Q9P2R6	Arginine-glutamic acid dipeptide repeats protein	RERE	sp|Q9P2R6|RERE_HUMAN Arginine-glutamic acid dipeptide repeats protein OS=Homo sapiens OX=9606 GN=RERE PE=1 SV=2;tr|B1AKN3|B1AKN3_HUMAN Arginine-glutamic acid dipeptide (RE) repeats, isoform CRA_b OS=Homo sapiens OX=9606 GN=RERE PE=1 SV=1	S	1113	___3	0.996823	0.220127	0.0987098	0.0210913	0.866157	11.9454	11.8781	11.6261	11.521	11.888	11.3802	11.7353	11.7226	11.522	11.6229	11.6132	11.6806
Q9P2R6	Arginine-glutamic acid dipeptide repeats protein	RERE	sp|Q9P2R6|RERE_HUMAN Arginine-glutamic acid dipeptide repeats protein OS=Homo sapiens OX=9606 GN=RERE PE=1 SV=2;tr|B1AKN3|B1AKN3_HUMAN Arginine-glutamic acid dipeptide (RE) repeats, isoform CRA_b OS=Homo sapiens OX=9606 GN=RERE PE=1 SV=1	S	1115	___3	0.961261	0.220127	0.0987098	0.0210913	0.866157	11.9454	11.8781	11.6261	11.521	11.888	11.3802	11.7353	11.7226	11.522	11.6229	11.6132	11.6806
B4DTX5;B7Z9B7;Q9BX66	Sorbin and SH3 domain-containing protein 1	SORBS1	tr|B4DTX5|B4DTX5_HUMAN cDNA FLJ60072, highly similar to Homo sapiens sorbin and SH3 domain containing 1 (SORBS1), transcript variant 6, mRNA OS=Homo sapiens OX=9606 PE=2 SV=1;tr|S4R303|S4R303_HUMAN Sorbin and SH3 domain-containing protein 1 (Fragment) OS=H	S	173;526;328	___1	0.82638	0.220079	0.029703	-0.0279254	0.758062	12.9275	12.7806	12.7276	12.433	12.7288	12.6136	12.8297	12.6872	12.7974	12.7852	12.6894	12.9235
F5H2Q2		RBP5	tr|F5H2Q2|F5H2Q2_HUMAN Retinol-binding protein 5 OS=Homo sapiens OX=9606 GN=RBP5 PE=1 SV=1	Y	8	___3	0.811596	0.220017	0.176433	-0.109677	0.486811	13.1461	12.6555	12.9182	12.8136	12.3896	12.8565	12.5934	12.741	13.0079	12.8287	13.017	12.8256
F5H2Q2		RBP5	tr|F5H2Q2|F5H2Q2_HUMAN Retinol-binding protein 5 OS=Homo sapiens OX=9606 GN=RBP5 PE=1 SV=1	Y	9	___3	0.811596	0.220017	0.176433	-0.109677	0.486811	13.1461	12.6555	12.9182	12.8136	12.3896	12.8565	12.5934	12.741	13.0079	12.8287	13.017	12.8256
O00763	Acetyl-CoA carboxylase 2;Biotin carboxylase	ACACB	sp|O00763|ACACB_HUMAN Acetyl-CoA carboxylase 2 OS=Homo sapiens OX=9606 GN=ACACB PE=1 SV=3	S	195	___1	1	-0.219981	0.0669537	0.0556968	0.617679	10.7893	10.8869	11.177	11.0912	11.0533	11.3685	11.0455	11.154	11.0529	11.1371	11.0283	10.9198
O00212	Rho-related GTP-binding protein RhoD	RHOD	sp|O00212|RHOD_HUMAN Rho-related GTP-binding protein RhoD OS=Homo sapiens OX=9606 GN=RHOD PE=1 SV=2;tr|E9PIG5|E9PIG5_HUMAN Rho-related GTP-binding protein RhoD OS=Homo sapiens OX=9606 GN=RHOD PE=1 SV=2	S	138	___1	1	-0.219851	0.0482791	-0.0660055	0.519545	14.5583	14.5753	14.6715	14.9304	14.6041	14.93	14.0246	13.6811	13.9013	13.9266	13.9455	13.933
P02794	Ferritin heavy chain;Ferritin heavy chain, N-terminally processed;Ferritin	FTH1	sp|P02794|FRIH_HUMAN Ferritin heavy chain OS=Homo sapiens OX=9606 GN=FTH1 PE=1 SV=2;tr|G3V1D1|G3V1D1_HUMAN Ferritin OS=Homo sapiens OX=9606 GN=FTH1 PE=1 SV=1;tr|G3V192|G3V192_HUMAN Ferritin OS=Homo sapiens OX=9606 GN=FTH1 PE=1 SV=1;tr|Q6NZ44|Q6NZ44_HUMAN F	S	179	___1	0.99724	0.21902	0.149948	0.345977	0.0323025	17.8552	17.5758	17.4103	17.6199	17.4138	17.1505	17.5189	17.5554	17.3972	16.9701	17.0885	17.3751
Q13829	BTB/POZ domain-containing adapter for CUL3-mediated RhoA degradation protein 2	TNFAIP1	sp|Q13829|BACD2_HUMAN BTB/POZ domain-containing adapter for CUL3-mediated RhoA degradation protein 2 OS=Homo sapiens OX=9606 GN=TNFAIP1 PE=1 SV=1	S	301	___1	0.983823	-0.218968	0.147393	-0.0351588	0.807245	11.544	11.8805	11.5255	11.8478	12.1612	11.5979	11.8549	11.9859	11.7082	11.7616	11.8879	12.0051
D6REP5	GRAM domain-containing protein 3	GRAMD3	tr|D6REP5|D6REP5_HUMAN GRAM domain-containing protein 2B (Fragment) OS=Homo sapiens OX=9606 GN=GRAMD2B PE=1 SV=1;sp|Q96HH9|GRM2B_HUMAN GRAM domain-containing protein 2B OS=Homo sapiens OX=9606 GN=GRAMD2B PE=1 SV=1;tr|B7Z527|B7Z527_HUMAN cDNA FLJ50604, high	S	266	___2	1	0.218844	0.217581	0.0530762	0.582194	12.1043	11.7583	12.0843	11.5665	12.153	11.5708	13.327	13.279	13.4149	13.2125	13.4246	13.2245
Q8NBJ4	Golgi membrane protein 1	GOLM1;GOLPH2	sp|Q8NBJ4|GOLM1_HUMAN Golgi membrane protein 1 OS=Homo sapiens OX=9606 GN=GOLM1 PE=1 SV=1;tr|B3KNK9|B3KNK9_HUMAN Epididymis luminal protein 46 OS=Homo sapiens OX=9606 GN=GOLPH2 PE=2 SV=1	S	204	___1	1	-0.218578	0.0389833	0.133063	0.182225	10.8194	10.9196	10.9138	10.9636	11.0668	11.2783	10.9657	10.838	10.8905	10.8679	10.8526	10.5746
P40939	Trifunctional enzyme subunit alpha, mitochondrial;Long-chain enoyl-CoA hydratase;Long chain 3-hydroxyacyl-CoA dehydrogenase	HADHA	sp|P40939|ECHA_HUMAN Trifunctional enzyme subunit alpha, mitochondrial OS=Homo sapiens OX=9606 GN=HADHA PE=1 SV=2;tr|E9KL44|E9KL44_HUMAN Enoyl-CoA hydratase OS=Homo sapiens OX=9606 PE=2 SV=1;tr|H0YFD6|H0YFD6_HUMAN Enoyl-CoA hydratase OS=Homo sapiens OX=960	S	316	___1	0.999017	0.218545	0.0141349	-0.0314213	0.684636	13.4	13.4142	13.4055	13.1765	13.2518	13.1358	13.3113	13.0955	13.2489	13.2594	13.3806	13.1099
Q96QR8	Transcriptional activator protein Pur-beta	PURB	sp|Q96QR8|PURB_HUMAN Transcriptional activator protein Pur-beta OS=Homo sapiens OX=9606 GN=PURB PE=1 SV=3	S	6	___1	1	0.2179	0.115194	0.240185	0.0859621	11.5393	11.3578	11.2503	10.9489	11.3452	11.1995	11.4042	11.4288	11.3621	11.2146	11.3729	10.8872
Q13469	Nuclear factor of activated T-cells, cytoplasmic 2	NFATC2	sp|Q13469|NFAC2_HUMAN Nuclear factor of activated T-cells, cytoplasmic 2 OS=Homo sapiens OX=9606 GN=NFATC2 PE=1 SV=2;tr|B5B2P4|B5B2P4_HUMAN Nuclear factor of activated T-cells c2 isoform IA-IIS-deltaXa OS=Homo sapiens OX=9606 GN=NFATC2 PE=2 SV=1	S	814	___1	0.81831	0.217751	0.233979	-0.0108984	0.950917	11.2951	10.8349	11.3509	10.8236	11.3513	10.6528	11.2792	11.3719	11.1414	11.168	11.2585	11.3987
A6NEL2	Ankyrin repeat domain-containing protein SOWAHB	SOWAHB	sp|A6NEL2|SWAHB_HUMAN Ankyrin repeat domain-containing protein SOWAHB OS=Homo sapiens OX=9606 GN=SOWAHB PE=1 SV=1	S	258	___1	0.939238	0.2176	0.0467466	-0.0237666	0.81173	11.7757	11.8119	11.8468	11.421	11.5	11.8607	11.8179	11.8124	11.8118	11.9549	11.7792	11.7793
Q969T4	Ubiquitin-conjugating enzyme E2 E3	UBE2E3	sp|Q969T4|UB2E3_HUMAN Ubiquitin-conjugating enzyme E2 E3 OS=Homo sapiens OX=9606 GN=UBE2E3 PE=1 SV=1;tr|R4GMM6|R4GMM6_HUMAN Ubiquitin-conjugating enzyme E2 E3 OS=Homo sapiens OX=9606 GN=UBE2E3 PE=1 SV=1;tr|R4GN77|R4GN77_HUMAN Ubiquitin-conjugating enzyme E	S	8	___1	0.992544	0.217585	0.097946	0.0526143	0.670869	12.3856	12.4128	12.0655	11.8764	12.2683	12.0664	12.3542	12.2171	12.3538	12.1275	12.1978	12.442
Q86SQ0	Pleckstrin homology-like domain family B member 2	PHLDB2;DKFZp686P22161;DKFZp686J162	sp|Q86SQ0|PHLB2_HUMAN Pleckstrin homology-like domain family B member 2 OS=Homo sapiens OX=9606 GN=PHLDB2 PE=1 SV=2;tr|E9PFQ4|E9PFQ4_HUMAN Pleckstrin homology-like domain family B member 2 (Fragment) OS=Homo sapiens OX=9606 GN=PHLDB2 PE=1 SV=1;tr|Q69YN5|Q6	S	489	___1	0.999997	-0.21735	0.0167523	-0.828112	0.0832295	12.4249	12.5704	12.4305	12.7658	12.726	12.586	8.67253	7.17778	7.25289	8.61141	8.40785	8.56828
C9JI98	Transmembrane protein 238	TMEM238	sp|C9JI98|TM238_HUMAN Transmembrane protein 238 OS=Homo sapiens OX=9606 GN=TMEM238 PE=1 SV=1	S	124	___1	1	-0.217286	0.11642	-0.0515528	0.69416	10.7213	10.79	10.7529	10.9305	11.1357	10.8499	10.4811	10.1717	10.6296	10.3301	10.7271	10.3798
Q96DG6	Carboxymethylenebutenolidase homolog	CMBL	sp|Q96DG6|CMBL_HUMAN Carboxymethylenebutenolidase homolog OS=Homo sapiens OX=9606 GN=CMBL PE=1 SV=1	S	111	___1	1	-0.21707	0.108318	0.0106973	0.933016	11.7803	11.5345	11.5325	12.0207	11.9028	11.575	11.3309	11.1797	11.3116	11.4823	11.1826	11.1252
Q8IWT6	Volume-regulated anion channel subunit LRRC8A	LRRC8A	sp|Q8IWT6|LRC8A_HUMAN Volume-regulated anion channel subunit LRRC8A OS=Homo sapiens OX=9606 GN=LRRC8A PE=1 SV=1;tr|A8K1C7|A8K1C7_HUMAN cDNA FLJ75179, highly similar to Homo sapiens leucine rich repeat containing 8 family, member A, mRNA OS=Homo sapiens OX=	S	217	___1	0.920866	-0.217014	0.0886116	-0.105538	0.383737	15.3586	15.6445	15.7631	15.6668	15.956	15.7945	15.8684	15.8734	15.8837	15.7696	16.1421	16.0303
Q86UE4	Protein LYRIC	MTDH	sp|Q86UE4|LYRIC_HUMAN Protein LYRIC OS=Homo sapiens OX=9606 GN=MTDH PE=1 SV=2;tr|A0A024R9D2|A0A024R9D2_HUMAN Metadherin, isoform CRA_a OS=Homo sapiens OX=9606 GN=MTDH PE=4 SV=1;tr|E5RJU9|E5RJU9_HUMAN Protein LYRIC OS=Homo sapiens OX=9606 GN=MTDH PE=1 SV=1;	S	214	___1	0.751768	-0.216896	0.0488537	0.254614	0.0246335	12.8077	12.5273	12.6123	12.9675	12.9308	12.6997	12.4707	12.4667	12.4507	12.101	12.3934	12.1299
Q8N5P1	Zinc finger CCCH domain-containing protein 8	ZC3H8;LOC84524	sp|Q8N5P1|ZC3H8_HUMAN Zinc finger CCCH domain-containing protein 8 OS=Homo sapiens OX=9606 GN=ZC3H8 PE=1 SV=2;tr|A0A0C4DGZ1|A0A0C4DGZ1_HUMAN Zinc finger CCCH domain-containing protein 8 OS=Homo sapiens OX=9606 GN=ZC3H8 PE=1 SV=1;tr|Q53RD8|Q53RD8_HUMAN Unch	S	77	___1	0.999837	0.216821	0.112164	0.217381	0.11134	11.5144	11.6682	11.6505	11.5371	11.5625	11.0831	11.0601	11.4205	11.2802	11.0628	10.9409	11.105
Q9UQ35	Serine/arginine repetitive matrix protein 2	SRRM2	sp|Q9UQ35|SRRM2_HUMAN Serine/arginine repetitive matrix protein 2 OS=Homo sapiens OX=9606 GN=SRRM2 PE=1 SV=2;tr|A0A140VK53|A0A140VK53_HUMAN Testicular secretory protein Li 53 OS=Homo sapiens OX=9606 PE=2 SV=1;tr|I3L4D8|I3L4D8_HUMAN Serine/arginine repetiti	S	435	___3	0.999972	-0.216803	0.0342825	0.103909	0.250687	12.9022	12.6091	12.9701	12.9573	13.1435	13.0309	13.3264	13.4894	13.3276	13.1477	13.385	13.299
Q9UQ35	Serine/arginine repetitive matrix protein 2	SRRM2	sp|Q9UQ35|SRRM2_HUMAN Serine/arginine repetitive matrix protein 2 OS=Homo sapiens OX=9606 GN=SRRM2 PE=1 SV=2;tr|A0A140VK53|A0A140VK53_HUMAN Testicular secretory protein Li 53 OS=Homo sapiens OX=9606 PE=2 SV=1;tr|I3L4D8|I3L4D8_HUMAN Serine/arginine repetiti	S	436	___3	0.999973	-0.216803	0.0342825	-0.0262497	0.775996	12.9022	12.6091	12.9701	12.9573	13.1435	13.0309	13.0698	12.9334	13.0003	13.0663	12.9497	13.0663
Q9UQ35	Serine/arginine repetitive matrix protein 2	SRRM2	sp|Q9UQ35|SRRM2_HUMAN Serine/arginine repetitive matrix protein 2 OS=Homo sapiens OX=9606 GN=SRRM2 PE=1 SV=2;tr|A0A140VK53|A0A140VK53_HUMAN Testicular secretory protein Li 53 OS=Homo sapiens OX=9606 PE=2 SV=1;tr|I3L4D8|I3L4D8_HUMAN Serine/arginine repetiti	S	437	___3	0.99999	-0.216803	0.0342825	-0.0262497	0.775996	12.9022	12.6091	12.9701	12.9573	13.1435	13.0309	13.0698	12.9334	13.0003	13.0663	12.9497	13.0663
Q9UQ35	Serine/arginine repetitive matrix protein 2	SRRM2	sp|Q9UQ35|SRRM2_HUMAN Serine/arginine repetitive matrix protein 2 OS=Homo sapiens OX=9606 GN=SRRM2 PE=1 SV=2;tr|A0A140VK53|A0A140VK53_HUMAN Testicular secretory protein Li 53 OS=Homo sapiens OX=9606 PE=2 SV=1;tr|I3L4D8|I3L4D8_HUMAN Serine/arginine repetiti	S	440	___3	0.999971	-0.216803	0.0342825	0.103909	0.250687	12.9022	12.6091	12.9701	12.9573	13.1435	13.0309	13.3264	13.4894	13.3276	13.1477	13.385	13.299
Q8ND76	Cyclin-Y	CCNY	sp|Q8ND76|CCNY_HUMAN Cyclin-Y OS=Homo sapiens OX=9606 GN=CCNY PE=1 SV=2;tr|B2RBH6|B2RBH6_HUMAN cDNA, FLJ95513, highly similar to Homo sapiens cyclin fold protein 1 (CFP1), mRNA OS=Homo sapiens OX=9606 PE=2 SV=1	S	21	___1	0.993742	-0.216714	0.118945	-0.311766	0.0330542	12.8453	13.0568	13.3029	13.1343	13.3476	13.3732	12.9087	12.7502	12.8977	12.9851	13.4089	13.098
Q9ULJ7	Ankyrin repeat domain-containing protein 50	ANKRD50	sp|Q9ULJ7|ANR50_HUMAN Ankyrin repeat domain-containing protein 50 OS=Homo sapiens OX=9606 GN=ANKRD50 PE=1 SV=4;tr|Q8TB46|Q8TB46_HUMAN ANKRD50 protein OS=Homo sapiens OX=9606 GN=ANKRD50 PE=2 SV=1	S	1222	___1	0.993199	0.216537	0.0810023	0.117321	0.320885	12.3171	12.3704	11.8876	11.9211	12.039	11.9656	12.3291	12.4025	12.4834	12.2528	12.4221	12.1881
Q96EV2	RNA-binding protein 33	RBM33	sp|Q96EV2|RBM33_HUMAN RNA-binding protein 33 OS=Homo sapiens OX=9606 GN=RBM33 PE=1 SV=3;tr|B4DVQ2|B4DVQ2_HUMAN cDNA FLJ60909, highly similar to Proline-rich protein 8 OS=Homo sapiens OX=9606 PE=2 SV=1;tr|H0Y3K4|H0Y3K4_HUMAN RNA-binding protein 33 (Fragment	S	973	___1	0.958704	0.216477	0.00230537	0.00738597	0.896101	14.5836	14.4956	14.6669	14.333	14.3332	14.4305	14.3319	14.2795	14.3331	14.3264	14.3162	14.2797
Q8N3X1	Formin-binding protein 4	FNBP4	sp|Q8N3X1|FNBP4_HUMAN Formin-binding protein 4 OS=Homo sapiens OX=9606 GN=FNBP4 PE=1 SV=3;tr|B3KNP0|B3KNP0_HUMAN cDNA FLJ30074 fis, clone BGGI11000123, highly similar to Homo sapiens formin binding protein 4 (FNBP4), mRNA (Fragment) OS=Homo sapiens OX=9606	S	432	___1	0.872068	0.21647	0.0397013	0.262152	0.0164434	14.5124	14.424	14.2093	14.27	14.2266	13.9997	14.7542	14.7184	14.6056	14.5342	14.3857	14.3718
P28290	Sperm-specific antigen 2	SSFA2	sp|P28290|ITPI2_HUMAN Protein ITPRID2 OS=Homo sapiens OX=9606 GN=ITPRID2 PE=1 SV=3;tr|E9PHV5|E9PHV5_HUMAN Protein ITPRID2 OS=Homo sapiens OX=9606 GN=ITPRID2 PE=1 SV=1;tr|B4E2E5|B4E2E5_HUMAN cDNA FLJ56289, highly similar to Homo sapiens sperm specific antig	S	668	___1	0.922	-0.216443	0.00913796	-0.196565	0.0153893	15.266	15.3603	15.313	15.475	15.5486	15.5651	15.3642	15.2643	15.0817	15.4741	15.4045	15.4212
Q14571	Inositol 1,4,5-trisphosphate receptor type 2	ITPR2	sp|Q14571|ITPR2_HUMAN Inositol 1,4,5-trisphosphate receptor type 2 OS=Homo sapiens OX=9606 GN=ITPR2 PE=1 SV=2	S	1855	___1	0.960722	-0.216238	0.127876	0.00811808	0.951885	12.639	13.0643	13.0412	13.385	12.9063	13.1019	13.0324	12.7695	12.9176	12.8973	12.9106	12.8872
Q9H400	Lck-interacting transmembrane adapter 1	LIME1	sp|Q9H400|LIME1_HUMAN Lck-interacting transmembrane adapter 1 OS=Homo sapiens OX=9606 GN=LIME1 PE=1 SV=1;tr|A0A087WUJ1|A0A087WUJ1_HUMAN Lck-interacting transmembrane adapter 1 (Fragment) OS=Homo sapiens OX=9606 GN=LIME1 PE=1 SV=6;tr|A0A087WT57|A0A087WT57_H	S	95	___1	1	-0.215866	0.0109137	0.145995	0.063526	13.8972	14.0247	14.1025	14.2674	14.2199	14.1846	14.2701	14.2645	14.2497	13.9688	14.1969	14.1805
Q7Z4W1	L-xylulose reductase	DCXR	sp|Q7Z4W1|DCXR_HUMAN L-xylulose reductase OS=Homo sapiens OX=9606 GN=DCXR PE=1 SV=2;tr|A0A384NY14|A0A384NY14_HUMAN Dicarbonyl/L-xylulose reductase, isoform CRA_b OS=Homo sapiens OX=9606 GN=DCXR PE=2 SV=1;tr|J3KS22|J3KS22_HUMAN L-xylulose reductase (Fragmen	S	73	___1	1	-0.215147	0.0927302	0.0951991	0.433203	12.239	12.08	12.0046	12.3891	12.5229	12.0571	11.365	11.5303	11.6813	11.4481	11.493	11.3499
Q53GL6	RNA-binding protein Raly	RALY	tr|Q53GL6|Q53GL6_HUMAN RNA binding protein (Autoantigenic, hnRNP-associated with lethal yellow) long isoform variant (Fragment) OS=Homo sapiens OX=9606 GN=RALY PE=2 SV=1;tr|A8K4T9|A8K4T9_HUMAN cDNA FLJ77421, highly similar to Homo sapiens autoantigen p542	T	299	___3	1	0.215075	0.00292015	-0.201629	0.00254921	15.2936	15.1944	15.0819	14.9933	14.9827	14.9487	15.6429	15.7067	15.6289	15.814	15.8175	15.9519
A0A024R529	Bifunctional ATP-dependent dihydroxyacetone kinase/FAD-AMP lyase (cyclizing);ATP-dependent dihydroxyacetone kinase;FAD-AMP lyase (cyclizing)	DAK;TKFC	tr|A0A024R529|A0A024R529_HUMAN ATP-dependent dihydroxyacetone kinase OS=Homo sapiens OX=9606 GN=DAK PE=4 SV=1;sp|Q3LXA3|TKFC_HUMAN Triokinase/FMN cyclase OS=Homo sapiens OX=9606 GN=TKFC PE=1 SV=2;tr|A0A140VJH7|A0A140VJH7_HUMAN ATP-dependent dihydroxyaceton	T	384	___1	0.771402	-0.21493	0.0453799	0.137883	0.176209	10.4018	10.245	10.4275	10.6408	10.6912	10.3871	10.6676	10.4731	10.5856	10.5287	10.2857	10.4983
Q76FK4	Nucleolar protein 8	NOL8;DKFZp686P12242	sp|Q76FK4|NOL8_HUMAN Nucleolar protein 8 OS=Homo sapiens OX=9606 GN=NOL8 PE=1 SV=1;tr|Q6AI50|Q6AI50_HUMAN Uncharacterized protein DKFZp686P12242 OS=Homo sapiens OX=9606 GN=DKFZp686P12242 PE=2 SV=1;tr|F5H101|F5H101_HUMAN Nucleolar protein 8 OS=Homo sapiens	S	660	___1	0.94815	0.214813	0.0206193	-0.0301098	0.713119	13.5497	13.5035	13.527	13.1072	13.3974	13.4312	13.4508	13.5125	13.5734	13.5599	13.4714	13.5957
H3BPE1	Microtubule-actin cross-linking factor 1, isoforms 1/2/3/5	MACF1	tr|H3BPE1|H3BPE1_HUMAN Microtubule-actin cross-linking factor 1, isoforms 1/2/3/5 OS=Homo sapiens OX=9606 GN=MACF1 PE=1 SV=1;tr|H3BQK9|H3BQK9_HUMAN Microtubule-actin cross-linking factor 1, isoforms 1/2/3/5 OS=Homo sapiens OX=9606 GN=MACF1 PE=1 SV=1;tr|A0A	S	3922	___1	0.984936	-0.214663	0.0111033	0.0188546	0.794766	15.907	15.9864	15.9696	16.3384	16.0584	16.1102	15.7298	15.6671	15.6719	15.7109	15.6039	15.6974
A0A494BZV2;Q6WCQ1	Tyrosine-protein kinase receptor;Myosin phosphatase Rho-interacting protein	MPRIP;Mprip-Ntrk1 fusion gene	tr|A0A494BZV2|A0A494BZV2_HUMAN Myosin phosphatase Rho-interacting protein OS=Homo sapiens OX=9606 GN=MPRIP PE=1 SV=1;tr|B9EGI2|B9EGI2_HUMAN Myosin phosphatase Rho interacting protein OS=Homo sapiens OX=9606 GN=MPRIP PE=2 SV=1;tr|J3KSW8|J3KSW8_HUMAN Myosin	T	660;542	___1	1	-0.214339	0.00245278	-0.238872	0.00114133	14.7512	14.8604	14.8234	14.9889	15.0632	15.0258	15.4118	15.4884	15.3173	15.6412	15.6598	15.6331
Q12802	A-kinase anchor protein 13	AKAP13	sp|Q12802|AKP13_HUMAN A-kinase anchor protein 13 OS=Homo sapiens OX=9606 GN=AKAP13 PE=1 SV=2;tr|A0A2X0SF55|A0A2X0SF55_HUMAN AKAP13 (Fragment) OS=Homo sapiens OX=9606 GN=AKAP13 PE=4 SV=1;tr|A0A087WTD7|A0A087WTD7_HUMAN A-kinase anchor protein 13 OS=Homo sapi	S	1645	___2	0.999747	-0.214191	0.159955	0.662216	0.0220269	11.265	11.5707	11.5308	11.3679	11.9321	11.7093	9.88361	10.1785	9.73282	8.77766	9.82473	9.2059
P12259	Coagulation factor V;Coagulation factor V heavy chain;Coagulation factor V light chain	F5	sp|P12259|FA5_HUMAN Coagulation factor V OS=Homo sapiens OX=9606 GN=F5 PE=1 SV=4;tr|A0A0A0MRJ7|A0A0A0MRJ7_HUMAN Coagulation factor V OS=Homo sapiens OX=9606 GN=F5 PE=1 SV=1	S	859	___1	1	-0.213956	0.025653	-0.193487	0.0398172	13.0749	13.3928	13.2592	13.5681	13.4289	13.3717	13.222	13.2977	13.2587	13.3526	13.4906	13.5158
Q02818	Nucleobindin-1	NUCB1	sp|Q02818|NUCB1_HUMAN Nucleobindin-1 OS=Homo sapiens OX=9606 GN=NUCB1 PE=1 SV=4;tr|Q53GX6|Q53GX6_HUMAN Nucleobindin-1 (Fragment) OS=Homo sapiens OX=9606 PE=2 SV=1;tr|A8K7Q1|A8K7Q1_HUMAN Nucleobindin-1 OS=Homo sapiens OX=9606 PE=2 SV=1;tr|C9JKZ2|C9JKZ2_HUMA	T	148	___1	1	0.213063	0.00945191	0.0850526	0.237965	13.0412	13.1626	12.9503	12.91	12.7304	12.8744	12.9397	12.99	12.9479	12.9297	12.8926	12.8001
Q13796	Protein Shroom2	SHROOM2	sp|Q13796|SHRM2_HUMAN Protein Shroom2 OS=Homo sapiens OX=9606 GN=SHROOM2 PE=1 SV=1	S	1036	___1	1	0.213058	0.109334	-0.178124	0.173378	11.6637	11.3931	11.4027	11.3197	11.3132	11.1875	11.569	11.4306	11.2368	11.7359	11.3166	11.7183
O75152	Zinc finger CCCH domain-containing protein 11A	ZC3H11A	sp|O75152|ZC11A_HUMAN Zinc finger CCCH domain-containing protein 11A OS=Homo sapiens OX=9606 GN=ZC3H11A PE=1 SV=3;tr|A0A1W2PPR9|A0A1W2PPR9_HUMAN Zinc finger CCCH domain-containing protein 11A OS=Homo sapiens OX=9606 GN=ZC3H11A PE=1 SV=1;tr|Q0D2N5|Q0D2N5_HU	S	108	___1	0.999974	0.213028	0.0236828	0.0197685	0.812738	12.2222	12.4371	12.4375	12.1895	12.0983	12.1699	12.1509	12.1356	12.0753	12.1661	12.2091	11.9273
F8WCM5	Insulin, isoform 2	INS-IGF2	sp|F8WCM5|INSR2_HUMAN Insulin, isoform 2 OS=Homo sapiens OX=9606 GN=INS-IGF2 PE=2 SV=1;tr|A0A2R8Y747|A0A2R8Y747_HUMAN Uncharacterized protein OS=Homo sapiens OX=9606 PE=4 SV=1	S	116	___1	0.99988	-0.212913	0.0050127	-0.126807	0.0622037	15.507	15.4867	15.654	15.7326	15.8056	15.7483	15.505	15.6078	15.5244	15.6103	15.6565	15.7509
Q03701	CCAAT/enhancer-binding protein zeta	CEBPZ	sp|Q03701|CEBPZ_HUMAN CCAAT/enhancer-binding protein zeta OS=Homo sapiens OX=9606 GN=CEBPZ PE=1 SV=3;tr|B2R5U7|B2R5U7_HUMAN cDNA, FLJ92633, highly similar to Homo sapiens CCAAT-box-binding transcription factor (CBF2), mRNA OS=Homo sapiens OX=9606 PE=2 SV=1	S	835	___1	1	-0.212886	0.176252	0.173454	0.263972	11.3175	11.1088	11.162	11.2663	11.7019	11.2588	11.2818	11.4209	11.1927	11.2219	10.8047	11.3484
O60341	Lysine-specific histone demethylase 1A	KDM1A	sp|O60341|KDM1A_HUMAN Lysine-specific histone demethylase 1A OS=Homo sapiens OX=9606 GN=KDM1A PE=1 SV=2;tr|R4GMQ1|R4GMQ1_HUMAN Lysine-specific histone demethylase OS=Homo sapiens OX=9606 GN=KDM1A PE=1 SV=2;tr|A8K2R3|A8K2R3_HUMAN cDNA FLJ75083, highly simil	S	166	___1	0.996546	0.212849	0.0297314	0.0473359	0.591031	12.0865	12.0836	12.1305	11.9355	11.8658	11.8607	12.2221	11.8769	11.9003	12.0246	11.9841	11.8486
Q14161	ARF GTPase-activating protein GIT2	GIT2	sp|Q14161|GIT2_HUMAN ARF GTPase-activating protein GIT2 OS=Homo sapiens OX=9606 GN=GIT2 PE=1 SV=2;tr|B4E027|B4E027_HUMAN cDNA FLJ56041, highly similar to ARF GTPase-activating protein GIT2 OS=Homo sapiens OX=9606 PE=2 SV=1;tr|R4GNG3|R4GNG3_HUMAN ARF GTPase	S	415	___1	0.998592	-0.212508	0.0337804	-0.22702	0.0251296	12.5242	12.5036	12.7761	12.7355	12.8226	12.8833	12.6951	12.7551	12.5863	12.7764	13.0272	12.914
P27105	Erythrocyte band 7 integral membrane protein	STOM	sp|P27105|STOM_HUMAN Stomatin OS=Homo sapiens OX=9606 GN=STOM PE=1 SV=3;tr|A0A024R882|A0A024R882_HUMAN Stomatin, isoform CRA_a OS=Homo sapiens OX=9606 GN=STOM PE=3 SV=1;tr|F8VSL7|F8VSL7_HUMAN Stomatin OS=Homo sapiens OX=9606 GN=STOM PE=1 SV=1;tr|B4E310|B4E	T	7	___1	0.999346	0.212502	0.509635	0.284526	0.38097	8.68294	9.06491	9.36513	8.87471	9.11299	8.48777	9.50931	8.65914	9.76212	9.53328	8.51458	9.02913
Q9UPZ3	Hermansky-Pudlak syndrome 5 protein	HPS5	sp|Q9UPZ3|HPS5_HUMAN Hermansky-Pudlak syndrome 5 protein OS=Homo sapiens OX=9606 GN=HPS5 PE=1 SV=2	S	534	___1	0.794757	0.212378	0.0527064	0.28598	0.0137461	12.5537	12.259	12.2793	12.225	12.1478	12.082	12.5522	12.5404	12.2927	12.0941	12.1223	12.3111
Q70CQ2	Ubiquitin carboxyl-terminal hydrolase 34	USP34	sp|Q70CQ2|UBP34_HUMAN Ubiquitin carboxyl-terminal hydrolase 34 OS=Homo sapiens OX=9606 GN=USP34 PE=1 SV=2;tr|H7C183|H7C183_HUMAN Ubiquitinyl hydrolase 1 (Fragment) OS=Homo sapiens OX=9606 GN=USP34 PE=1 SV=1;tr|H7C150|H7C150_HUMAN Ubiquitin carboxyl-termina	S	3406	___1	0.993178	0.212243	0.0397203	0.0809543	0.393791	12.7587	12.866	12.8371	12.4987	12.7149	12.6115	12.5102	12.7487	12.6731	12.3922	12.7203	12.5765
H3BPE1	Microtubule-actin cross-linking factor 1, isoforms 1/2/3/5	MACF1	tr|H3BPE1|H3BPE1_HUMAN Microtubule-actin cross-linking factor 1, isoforms 1/2/3/5 OS=Homo sapiens OX=9606 GN=MACF1 PE=1 SV=1;tr|H3BQK9|H3BQK9_HUMAN Microtubule-actin cross-linking factor 1, isoforms 1/2/3/5 OS=Homo sapiens OX=9606 GN=MACF1 PE=1 SV=1;tr|A0A	S	4516	___1	1	-0.212201	0.101961	0.0128798	0.915851	12.5185	12.2377	12.4875	12.8431	12.5632	12.474	12.7613	12.9929	12.592	12.7015	12.8429	12.7631
Q9NP74	Palmdelphin	PALMD	sp|Q9NP74|PALMD_HUMAN Palmdelphin OS=Homo sapiens OX=9606 GN=PALMD PE=1 SV=1;tr|A0A0S2Z5E7|A0A0S2Z5E7_HUMAN Palmdelphin isoform 1 (Fragment) OS=Homo sapiens OX=9606 GN=PALMD PE=2 SV=1;tr|S4R313|S4R313_HUMAN Palmdelphin OS=Homo sapiens OX=9606 GN=PALMD PE=1	S	321	___1	1	-0.211876	0.0447232	-0.112868	0.253754	12.4748	12.5329	12.6048	12.6501	12.7701	12.8279	12.6342	12.3474	12.4832	12.4129	12.7274	12.6632
O14639	Actin-binding LIM protein 1	ABLIM1	sp|O14639|ABLM1_HUMAN Actin-binding LIM protein 1 OS=Homo sapiens OX=9606 GN=ABLIM1 PE=1 SV=3;tr|F8W8M4|F8W8M4_HUMAN Actin-binding LIM protein 1 OS=Homo sapiens OX=9606 GN=ABLIM1 PE=1 SV=1;tr|A0A2Z4N5U1|A0A2Z4N5U1_HUMAN AbLIM1 OS=Homo sapiens OX=9606 PE=2	S	426	___2	0.999966	0.211759	0.0237844	-0.181298	0.0321962	12.4396	12.4496	12.5297	12.4253	12.2075	12.1507	14.6895	14.8592	14.7408	15.0793	14.9	14.8541
Q86YS7	C2 domain-containing protein 5	C2CD5;KIAA0528	sp|Q86YS7|C2CD5_HUMAN C2 domain-containing protein 5 OS=Homo sapiens OX=9606 GN=C2CD5 PE=1 SV=1;tr|B7ZLK1|B7ZLK1_HUMAN KIAA0528 protein OS=Homo sapiens OX=9606 GN=KIAA0528 PE=2 SV=1;tr|B7ZLK2|B7ZLK2_HUMAN KIAA0528 protein OS=Homo sapiens OX=9606 GN=KIAA052	S	323	___1	0.9984	-0.211571	0.0639178	-0.0494774	0.640179	14.1845	14.4428	14.2175	14.2358	14.6028	14.641	14.3657	14.302	14.3905	14.4521	14.4235	14.3309
O76021	Ribosomal L1 domain-containing protein 1	RSL1D1	sp|O76021|RL1D1_HUMAN Ribosomal L1 domain-containing protein 1 OS=Homo sapiens OX=9606 GN=RSL1D1 PE=1 SV=3;tr|Q32Q62|Q32Q62_HUMAN RSL1D1 protein (Fragment) OS=Homo sapiens OX=9606 GN=RSL1D1 PE=2 SV=1;tr|J3QSV6|J3QSV6_HUMAN Ribosomal L1 domain-containing pr	T	340	___1	1	0.210927	0.132169	-0.00869885	0.947803	12.835	12.9817	13.0274	12.4271	12.8489	12.9354	12.5809	12.3784	12.7328	12.5355	12.4804	12.7023
Q9UQ35	Serine/arginine repetitive matrix protein 2	SRRM2;KIAA0324	sp|Q9UQ35|SRRM2_HUMAN Serine/arginine repetitive matrix protein 2 OS=Homo sapiens OX=9606 GN=SRRM2 PE=1 SV=2;tr|A0A140VK53|A0A140VK53_HUMAN Testicular secretory protein Li 53 OS=Homo sapiens OX=9606 PE=2 SV=1;tr|O60382|O60382_HUMAN KIAA0324 (Fragment) OS=H	S	1219	___1	0.997652	-0.21089	0.190145	-0.15905	0.315076	16.8273	16.9612	16.6994	16.7625	16.8625	17.4957	16.9957	16.9254	16.9318	17.1499	17.1323	17.0478
Q9UDY2	Tight junction protein ZO-2	TJP2	sp|Q9UDY2|ZO2_HUMAN Tight junction protein ZO-2 OS=Homo sapiens OX=9606 GN=TJP2 PE=1 SV=2;tr|A0A2R8YDH4|A0A2R8YDH4_HUMAN Uncharacterized protein OS=Homo sapiens OX=9606 PE=1 SV=1;tr|A0A1B0GTW1|A0A1B0GTW1_HUMAN Tight junction protein ZO-2 OS=Homo sapiens OX	T	933	___2	0.99929	-0.210608	0.329294	0.0437726	0.7426	9.96007	10.2936	9.88594	10.5815	9.93794	10.252	12.3489	11.9681	12.1854	11.8783	12.2704	12.2223
Q9P206	Uncharacterized protein KIAA1522	KIAA1522	sp|Q9P206|K1522_HUMAN Uncharacterized protein KIAA1522 OS=Homo sapiens OX=9606 GN=KIAA1522 PE=1 SV=2	S	929	___1	0.990919	-0.209905	0.0277015	0.177503	0.0553739	12.3098	12.2239	12.4451	12.5365	12.5848	12.4873	12.7279	12.7966	12.8525	12.6383	12.4436	12.7626
Q86TI0	TBC1 domain family member 1	TBC1D1	sp|Q86TI0|TBCD1_HUMAN TBC1 domain family member 1 OS=Homo sapiens OX=9606 GN=TBC1D1 PE=1 SV=2;tr|C9JIE2|C9JIE2_HUMAN TBC1 domain family member 1 (Fragment) OS=Homo sapiens OX=9606 GN=TBC1D1 PE=1 SV=2;tr|B9A6J6|B9A6J6_HUMAN TBC1 domain family, member 1 OS=H	S	614	___1	0.992615	0.20909	0.0438015	0.143352	0.147334	12.8725	12.6782	12.6757	12.7403	12.4694	12.3895	12.9601	13.0745	13.1213	12.9244	12.9667	12.8347
Q9BZE9	Tether containing UBX domain for GLUT4	ASPSCR1	sp|Q9BZE9|ASPC1_HUMAN Tether containing UBX domain for GLUT4 OS=Homo sapiens OX=9606 GN=ASPSCR1 PE=1 SV=1;tr|J3KRY8|J3KRY8_HUMAN Tether-containing UBX domain for GLUT4 (Fragment) OS=Homo sapiens OX=9606 GN=ASPSCR1 PE=1 SV=2;tr|J3QR12|J3QR12_HUMAN Tether-co	S	275	___1	0.857719	-0.209045	0.00679868	-0.109117	0.111793	13.1268	13.2672	13.1851	13.4752	13.4269	13.3042	13.3199	13.3492	13.2249	13.3693	13.4704	13.3816
Q9Y6R4	Mitogen-activated protein kinase kinase kinase 4	MAP3K4	sp|Q9Y6R4|M3K4_HUMAN Mitogen-activated protein kinase kinase kinase 4 OS=Homo sapiens OX=9606 GN=MAP3K4 PE=1 SV=2;tr|Q9P1M2|Q9P1M2_HUMAN PRO0412 OS=Homo sapiens OX=9606 PE=2 SV=1;tr|F5H4R1|F5H4R1_HUMAN Mitogen-activated protein kinase kinase kinase 4 OS=Ho	S	1251	___1	0.933252	0.208939	0.0292008	-0.140461	0.120714	11.0628	11.0422	11.1997	10.7276	10.9244	11.0259	11.0296	10.9446	11.1645	11.1893	11.2379	11.1329
P50570	Dynamin-2	DNM2	sp|P50570|DYN2_HUMAN Dynamin-2 OS=Homo sapiens OX=9606 GN=DNM2 PE=1 SV=2;tr|B4DJ53|B4DJ53_HUMAN Dynamin GTPase OS=Homo sapiens OX=9606 PE=2 SV=1;tr|Q9UPH5|Q9UPH5_HUMAN Dynamin II (Fragment) OS=Homo sapiens OX=9606 GN=DNM2 PE=4 SV=1;tr|A0A024R7C9|A0A024R7C9	S	764	___1	0.839121	0.208812	0.383195	0.131205	0.579769	14.9491	14.9256	14.9618	14.9998	14.2085	15.0019	14.862	15.0084	14.9768	14.2788	15.1124	15.0624
Q9UHY1	Nuclear receptor-binding protein	NRBP1	sp|Q9UHY1|NRBP_HUMAN Nuclear receptor-binding protein OS=Homo sapiens OX=9606 GN=NRBP1 PE=1 SV=1;tr|C9JHZ6|C9JHZ6_HUMAN Nuclear receptor-binding protein (Fragment) OS=Homo sapiens OX=9606 GN=NRBP1 PE=1 SV=1;tr|F8W6G1|F8W6G1_HUMAN Nuclear receptor-binding p	S	2	___2	0.850149	-0.20865	0.130349	-0.283683	0.0479353	12.02	11.9999	12.2164	12.1609	12.2729	12.4285	11.8917	12.2566	12.2212	12.6096	12.4497	12.1613
Q9UHY1	Nuclear receptor-binding protein	NRBP1	sp|Q9UHY1|NRBP_HUMAN Nuclear receptor-binding protein OS=Homo sapiens OX=9606 GN=NRBP1 PE=1 SV=1;tr|C9JHZ6|C9JHZ6_HUMAN Nuclear receptor-binding protein (Fragment) OS=Homo sapiens OX=9606 GN=NRBP1 PE=1 SV=1;tr|F8W6G1|F8W6G1_HUMAN Nuclear receptor-binding p	S	14	___2	0.90701	-0.20865	0.130349	-0.283683	0.0479353	12.02	11.9999	12.2164	12.1609	12.2729	12.4285	11.8917	12.2566	12.2212	12.6096	12.4497	12.1613
B5MCU0;Q15032	R3H domain-containing protein 2;R3H domain-containing protein 1	R3HDM2;R3HDM1;R3HDM	tr|B5MCU0|B5MCU0_HUMAN R3H domain-containing protein 2 OS=Homo sapiens OX=9606 GN=R3HDM2 PE=1 SV=1;sp|Q9Y2K5|R3HD2_HUMAN R3H domain-containing protein 2 OS=Homo sapiens OX=9606 GN=R3HDM2 PE=1 SV=3;tr|A0A0U1RRA6|A0A0U1RRA6_HUMAN R3H domain-containing protei	S	143;142	___1	0.893045	0.208537	0.0145641	0.241278	0.00643759	14.6499	14.4381	14.5593	14.436	14.2053	14.3804	14.4166	14.4012	14.474	14.2473	14.1347	14.186
Q86VR2	Protein FAM134C	FAM134C	sp|Q86VR2|RETR3_HUMAN Reticulophagy regulator 3 OS=Homo sapiens OX=9606 GN=RETREG3 PE=1 SV=1;tr|K7EQI9|K7EQI9_HUMAN Reticulophagy regulator 3 OS=Homo sapiens OX=9606 GN=RETREG3 PE=1 SV=1	T	440	___1	1	-0.208328	0.327067	0.0962174	0.386686	8.89493	8.83042	9.18471	9.0391	9.15413	9.34182	12.7814	12.8176	12.8824	12.5357	12.8966	12.7605
P35580	Myosin-10	MYH10	sp|P35580|MYH10_HUMAN Myosin-10 OS=Homo sapiens OX=9606 GN=MYH10 PE=1 SV=3	S	1145	___1	1	-0.208237	0.11021	-0.0550586	0.655395	10.0462	9.89764	9.99209	10.3242	10.0586	10.1778	10.1425	10.1304	10.0258	9.91277	10.4676	10.0836
Q96JM3	Chromosome alignment-maintaining phosphoprotein 1	CHAMP1	sp|Q96JM3|CHAP1_HUMAN Chromosome alignment-maintaining phosphoprotein 1 OS=Homo sapiens OX=9606 GN=CHAMP1 PE=1 SV=2	S	603	___1	1	0.208135	0.100157	-0.0537891	0.652287	12.2016	11.8216	12.2215	12.0053	11.6724	11.9425	12.0118	11.9293	11.8041	12.0375	11.8724	11.9967
O95197	Reticulon-3;Reticulon	RTN3	sp|O95197|RTN3_HUMAN Reticulon-3 OS=Homo sapiens OX=9606 GN=RTN3 PE=1 SV=2;tr|B7Z3E3|B7Z3E3_HUMAN Reticulon OS=Homo sapiens OX=9606 PE=2 SV=1;tr|B7Z8W8|B7Z8W8_HUMAN Reticulon OS=Homo sapiens OX=9606 PE=2 SV=1	S	650	___1	0.825567	-0.208116	0.513977	0.63553	0.0634917	7.91913	8.61306	7.82541	7.98915	9.07672	7.91608	8.89291	8.40713	8.03566	7.80194	7.79391	7.83326
Q9Y6D5	Brefeldin A-inhibited guanine nucleotide-exchange protein 2	ARFGEF2	sp|Q9Y6D5|BIG2_HUMAN Brefeldin A-inhibited guanine nucleotide-exchange protein 2 OS=Homo sapiens OX=9606 GN=ARFGEF2 PE=1 SV=3;tr|A0A7P0T9L9|A0A7P0T9L9_HUMAN Brefeldin A-inhibited guanine nucleotide-exchange protein 2 OS=Homo sapiens OX=9606 GN=ARFGEF2 PE=4	S	214	___3	1	0.208021	0.03343	-0.047046	0.59464	12.6426	12.5801	12.7549	12.5834	12.3111	12.4591	12.4734	12.6582	12.6757	12.5772	12.6103	12.761
Q9Y6D5	Brefeldin A-inhibited guanine nucleotide-exchange protein 2	ARFGEF2	sp|Q9Y6D5|BIG2_HUMAN Brefeldin A-inhibited guanine nucleotide-exchange protein 2 OS=Homo sapiens OX=9606 GN=ARFGEF2 PE=1 SV=3;tr|A0A7P0T9L9|A0A7P0T9L9_HUMAN Brefeldin A-inhibited guanine nucleotide-exchange protein 2 OS=Homo sapiens OX=9606 GN=ARFGEF2 PE=4	S	218	___3	1	0.208021	0.03343	-0.047046	0.59464	12.6426	12.5801	12.7549	12.5834	12.3111	12.4591	12.4734	12.6582	12.6757	12.5772	12.6103	12.761
Q9Y6D5	Brefeldin A-inhibited guanine nucleotide-exchange protein 2	ARFGEF2	sp|Q9Y6D5|BIG2_HUMAN Brefeldin A-inhibited guanine nucleotide-exchange protein 2 OS=Homo sapiens OX=9606 GN=ARFGEF2 PE=1 SV=3;tr|A0A7P0T9L9|A0A7P0T9L9_HUMAN Brefeldin A-inhibited guanine nucleotide-exchange protein 2 OS=Homo sapiens OX=9606 GN=ARFGEF2 PE=4	S	227	___3	1	0.208021	0.03343	-0.047046	0.59464	12.6426	12.5801	12.7549	12.5834	12.3111	12.4591	12.4734	12.6582	12.6757	12.5772	12.6103	12.761
Q3YBM2	Transmembrane protein 176B	TMEM176B;LR8	sp|Q3YBM2|T176B_HUMAN Transmembrane protein 176B OS=Homo sapiens OX=9606 GN=TMEM176B PE=1 SV=2;tr|A0A090N7V7|A0A090N7V7_HUMAN LR8 protein OS=Homo sapiens OX=9606 GN=LR8 PE=3 SV=1	S	254	___2	0.99269	0.207908	0.0059423	0.0733077	0.257858	13.1679	13.0748	13.145	12.9541	12.9108	12.8991	12.9683	13.0973	13.0624	13.0625	12.9863	12.8593
Q86X29	Lipolysis-stimulated lipoprotein receptor	LSR	sp|Q86X29|LSR_HUMAN Lipolysis-stimulated lipoprotein receptor OS=Homo sapiens OX=9606 GN=LSR PE=1 SV=4;tr|S4R3V8|S4R3V8_HUMAN Lipolysis-stimulated lipoprotein receptor OS=Homo sapiens OX=9606 GN=LSR PE=1 SV=2;tr|Q9BWS2|Q9BWS2_HUMAN LSR protein (Fragment) O	S	493	___1	1	0.207702	0.0928971	-0.207054	0.367718	12.6633	12.3358	12.2645	12.3097	12.0051	12.3257	10.2778	10.3202	11.1105	10.6895	10.7903	10.8497
A6NDB9	Paralemmin-3	PALM3	sp|A6NDB9|PALM3_HUMAN Paralemmin-3 OS=Homo sapiens OX=9606 GN=PALM3 PE=1 SV=2;tr|K7EKN5|K7EKN5_HUMAN Paralemmin-3 OS=Homo sapiens OX=9606 GN=PALM3 PE=1 SV=2;tr|A0A590UJ23|A0A590UJ23_HUMAN Paralemmin-3 OS=Homo sapiens OX=9606 GN=PALM3 PE=1 SV=1;tr|A0A590UJ3	S	439	___1	0.999771	-0.207526	0.0344596	-0.101994	0.261663	17.5987	17.6582	17.8416	18.0277	17.7767	17.9167	17.433	17.3482	17.1939	17.3786	17.481	17.4214
O00515	Ladinin-1	LAD1;DKFZp686M21196	sp|O00515|LAD1_HUMAN Ladinin-1 OS=Homo sapiens OX=9606 GN=LAD1 PE=1 SV=2;tr|Q63HQ8|Q63HQ8_HUMAN Ladinin-1 OS=Homo sapiens OX=9606 GN=DKFZp686M21196 PE=2 SV=1;tr|E9PDI4|E9PDI4_HUMAN Ladinin-1 OS=Homo sapiens OX=9606 GN=LAD1 PE=1 SV=1;tr|Q6IPJ9|Q6IPJ9_HUMAN	S	485	___1	0.928155	-0.207488	0.0964993	-0.349555	0.0106729	13.1334	13.2352	13.2922	13.4468	13.6257	13.2107	13.1677	13.2911	13.0554	13.5942	13.3134	13.6552
P21333	Filamin-A	FLNA;FLJ00119	sp|P21333|FLNA_HUMAN Filamin-A OS=Homo sapiens OX=9606 GN=FLNA PE=1 SV=4;tr|Q60FE6|Q60FE6_HUMAN Filamin A OS=Homo sapiens OX=9606 GN=FLNA PE=2 SV=1;tr|Q60FE5|Q60FE5_HUMAN Filamin-A OS=Homo sapiens OX=9606 GN=FLNA PE=1 SV=1;tr|A0A7P0NMY4|A0A7P0NMY4_HUMAN Fi	S	2152	___1	0.999992	0.207437	0.260714	0.0145428	0.935293	15.0078	14.979	15.0795	14.6027	14.9128	14.9284	15.2704	14.8359	15.7071	15.1168	15.2567	15.3963
Q5VWG9	Transcription initiation factor TFIID subunit 3	TAF3	sp|Q5VWG9|TAF3_HUMAN Transcription initiation factor TFIID subunit 3 OS=Homo sapiens OX=9606 GN=TAF3 PE=1 SV=1	T	339	___1	0.819588	0.207358	0.0806276	-0.101107	0.369014	12.6746	12.7457	12.8411	12.5667	12.6297	12.4429	12.8713	12.459	12.7252	12.7384	12.6569	12.9635
P49768	Presenilin-1;Presenilin-1 NTF subunit;Presenilin-1 CTF subunit;Presenilin-1 CTF12;Presenilin	PSEN1	sp|P49768|PSN1_HUMAN Presenilin-1 OS=Homo sapiens OX=9606 GN=PSEN1 PE=1 SV=1;tr|A0A0S2Z4D2|A0A0S2Z4D2_HUMAN Presenilin (Fragment) OS=Homo sapiens OX=9606 GN=PSEN1 PE=2 SV=1;tr|A0A024R6A3|A0A024R6A3_HUMAN Presenilin OS=Homo sapiens OX=9606 GN=PSEN1 PE=2 SV=	S	367	___2	0.820224	-0.207346	0.355075	0.10547	0.633148	9.86298	9.46979	10.0294	10.0791	9.53995	10.3652	9.68719	10.1816	10.0557	9.66494	10.1186	9.82458
Q96K76	Ubiquitin carboxyl-terminal hydrolase 47	USP47	sp|Q96K76|UBP47_HUMAN Ubiquitin carboxyl-terminal hydrolase 47 OS=Homo sapiens OX=9606 GN=USP47 PE=1 SV=3;tr|Q9H3L7|Q9H3L7_HUMAN My002 protein OS=Homo sapiens OX=9606 PE=2 SV=1	S	933	___1	0.784553	0.207303	0.0994311	-0.167157	0.174956	11.4348	11.2013	11.2165	11.1461	11.1008	10.9837	11.0412	11.4624	11.2316	11.5795	11.4255	11.2317
Q86WR7	Proline and serine-rich protein 2	PROSER2	sp|Q86WR7|PRSR2_HUMAN Proline and serine-rich protein 2 OS=Homo sapiens OX=9606 GN=PROSER2 PE=1 SV=2	T	146	___1	0.999812	0.206761	0.106004	0.162199	0.19484	11.4903	11.4395	11.5285	11.459	11.4575	10.9216	11.5803	11.6925	11.6864	11.5139	11.449	11.5098
Q8NEN9	PDZ domain-containing protein 8	PDZD8	sp|Q8NEN9|PDZD8_HUMAN PDZ domain-containing protein 8 OS=Homo sapiens OX=9606 GN=PDZD8 PE=1 SV=1	S	967	___1	0.999987	0.206722	0.141313	0.301609	0.0409129	11.3132	11.4142	11.432	10.9703	11.3612	11.2077	11.7145	11.5377	11.4663	11.5684	11.0508	11.1944
Q13442	28 kDa heat- and acid-stable phosphoprotein	PDAP1	sp|Q13442|HAP28_HUMAN 28 kDa heat- and acid-stable phosphoprotein OS=Homo sapiens OX=9606 GN=PDAP1 PE=1 SV=1;tr|F8WBW6|F8WBW6_HUMAN 28 kDa heat- and acid-stable phosphoprotein OS=Homo sapiens OX=9606 GN=PDAP1 PE=1 SV=1	T	18	___1	0.792523	-0.206662	0.0888642	-0.267742	0.0339775	12.3603	12.1294	12.3136	12.1785	12.6294	12.6154	12.5061	12.5837	12.5619	12.7177	12.8458	12.8915
Q8NE71;Q5STZ8	ATP-binding cassette sub-family F member 1	ABCF1	sp|Q8NE71|ABCF1_HUMAN ATP-binding cassette sub-family F member 1 OS=Homo sapiens OX=9606 GN=ABCF1 PE=1 SV=2;tr|A0A1U9X609|A0A1U9X609_HUMAN ABCF1 OS=Homo sapiens OX=9606 PE=4 SV=1;tr|Q2L6I2|Q2L6I2_HUMAN ABC50 protein OS=Homo sapiens OX=9606 GN=ABCF1 PE=4 SV	S	166;167	___1	1	-0.205992	0.29088	-0.382562	0.0634685	13.0219	13.1025	13.1103	12.9265	13.8269	13.0993	13.1521	13.4	13.0557	13.4623	13.7162	13.5769
Q9UBK8	Methionine synthase reductase	MTRR	sp|Q9UBK8|MTRR_HUMAN Methionine synthase reductase OS=Homo sapiens OX=9606 GN=MTRR PE=1 SV=4;tr|H0Y9D5|H0Y9D5_HUMAN Methionine synthase reductase (Fragment) OS=Homo sapiens OX=9606 GN=MTRR PE=1 SV=1;tr|H0Y8S9|H0Y8S9_HUMAN Methionine synthase reductase (Fra	S	157	___1	0.777958	0.205963	0.00739194	0.0326224	0.615777	13.9867	14.097	14.0517	13.8054	13.8364	13.8757	13.6232	13.7542	13.8318	13.7188	13.7625	13.6301
Q8TDJ6	DmX-like protein 2	DMXL2	sp|Q8TDJ6|DMXL2_HUMAN DmX-like protein 2 OS=Homo sapiens OX=9606 GN=DMXL2 PE=1 SV=2;tr|H0YLM8|H0YLM8_HUMAN DmX-like protein 2 OS=Homo sapiens OX=9606 GN=DMXL2 PE=1 SV=2;tr|A0A024R5V2|A0A024R5V2_HUMAN Dmx-like 2, isoform CRA_c OS=Homo sapiens OX=9606 GN=DMX	S	1984	___1	1	-0.205903	0.265362	0.110338	0.542485	8.97221	9.14545	9.33251	9.06345	9.60069	9.40373	9.58506	9.81468	9.48474	9.8635	9.19447	9.49549
Q16181	Septin-7	SEPT7;Nbla02942;DKFZp686F17268;DKFZp586I031	sp|Q16181|SEPT7_HUMAN Septin-7 OS=Homo sapiens OX=9606 GN=SEPTIN7 PE=1 SV=2;tr|A8K3D0|A8K3D0_HUMAN Septin OS=Homo sapiens OX=9606 PE=2 SV=1;tr|Q3LIE9|Q3LIE9_HUMAN Septin OS=Homo sapiens OX=9606 GN=Nbla02942 PE=2 SV=1;tr|Q8TC62|Q8TC62_HUMAN Septin OS=Homo s	T	426	___1	0.871334	-0.205704	0.0138039	-0.106076	0.160636	14.8906	15.1204	14.9028	15.1745	15.1688	15.1877	15.0024	15.0435	14.964	15.0212	15.089	15.2179
A0A096LNZ0;A0A096LP25	AP2-associated protein kinase 1	AAK1	tr|A0A096LNZ0|A0A096LNZ0_HUMAN AP2-associated protein kinase 1 (Fragment) OS=Homo sapiens OX=9606 GN=AAK1 PE=1 SV=6;tr|A0A096LP25|A0A096LP25_HUMAN AP2-associated protein kinase 1 OS=Homo sapiens OX=9606 GN=AAK1 PE=1 SV=2;sp|Q2M2I8|AAK1_HUMAN AP2-associated	S	26;678	___3	0.999809	0.205629	0.0247471	0.108207	0.199676	15.8233	15.9326	15.8743	15.7911	15.5344	15.6877	15.9218	15.7477	15.9539	15.7214	15.8664	15.7111
Q15043	Zinc transporter ZIP14	SLC39A14	sp|Q15043|S39AE_HUMAN Metal cation symporter ZIP14 OS=Homo sapiens OX=9606 GN=SLC39A14 PE=1 SV=3;tr|A0A0S2Z5C8|A0A0S2Z5C8_HUMAN Solute carrier family 39 member 14 isoform 4 OS=Homo sapiens OX=9606 GN=SLC39A14 PE=2 SV=1;tr|A0A0S2Z5B1|A0A0S2Z5B1_HUMAN Solute	S	311	___1	0.988677	-0.205252	0.0229865	0.148494	0.0829185	17.1362	17.149	17.2981	17.5823	17.3033	17.3135	17.0868	17.0977	17.0503	16.8573	16.9666	16.9655
Q14244	Ensconsin	MAP7	sp|Q14244|MAP7_HUMAN Ensconsin OS=Homo sapiens OX=9606 GN=MAP7 PE=1 SV=1;tr|B2R704|B2R704_HUMAN cDNA, FLJ93207, highly similar to Homo sapiens microtubule-associated protein 7 (MAP7), mRNA OS=Homo sapiens OX=9606 PE=2 SV=1;tr|A0A087WZ40|A0A087WZ40_HUMAN En	S	315	___1	0.999869	0.205157	0.00189111	-0.166064	0.00735523	15.9881	16.0032	15.9745	15.7583	15.7826	15.8094	15.7747	15.6982	15.7229	15.8307	15.98	15.8834
Q9P2G1	Ankyrin repeat and IBR domain-containing protein 1	ANKIB1	sp|Q9P2G1|AKIB1_HUMAN Ankyrin repeat and IBR domain-containing protein 1 OS=Homo sapiens OX=9606 GN=ANKIB1 PE=1 SV=3;tr|Q4VBX8|Q4VBX8_HUMAN ANKIB1 protein (Fragment) OS=Homo sapiens OX=9606 GN=ANKIB1 PE=2 SV=1;tr|Q58F08|Q58F08_HUMAN RBR-type E3 ubiquitin t	S	737	___1	1	0.204807	0.041654	0.139441	0.145333	13.8667	13.7468	13.6508	13.5868	13.4444	13.6188	13.9368	14.0448	13.9952	13.7599	14.0531	13.7456
O43169;Q5HYD9	Cytochrome b5 type B	CYB5B;DKFZp686M0619	sp|O43169|CYB5B_HUMAN Cytochrome b5 type B OS=Homo sapiens OX=9606 GN=CYB5B PE=1 SV=3;tr|D6RFH4|D6RFH4_HUMAN Cytochrome b5 type B OS=Homo sapiens OX=9606 GN=CYB5B PE=1 SV=2;tr|H3BUX2|H3BUX2_HUMAN Cytochrome b5 type B OS=Homo sapiens OX=9606 GN=CYB5B PE=1 S	S	37;33	___1	1	-0.204615	0.17798	0.132483	0.37176	11.6083	11.5236	11.9192	12.0604	11.828	11.7765	11.3968	11.5104	11.7264	11.3481	11.6897	11.1983
Q9NRA8	Eukaryotic translation initiation factor 4E transporter	EIF4ENIF1	sp|Q9NRA8|4ET_HUMAN Eukaryotic translation initiation factor 4E transporter OS=Homo sapiens OX=9606 GN=EIF4ENIF1 PE=1 SV=2;tr|B1AKL4|B1AKL4_HUMAN Eukaryotic translation initiation factor 4E transporter OS=Homo sapiens OX=9606 GN=EIF4ENIF1 PE=1 SV=1;tr|A0A0	S	587	___1	0.997049	-0.204254	0.090809	0.0124249	0.912418	12.5222	12.6788	12.6184	12.9867	12.8539	12.5915	12.7716	12.7983	12.4397	12.6751	12.5983	12.699
P02786	Transferrin receptor protein 1;Transferrin receptor protein 1, serum form	TFRC	sp|P02786|TFR1_HUMAN Transferrin receptor protein 1 OS=Homo sapiens OX=9606 GN=TFRC PE=1 SV=2;tr|A8K6Q8|A8K6Q8_HUMAN Transferrin receptor protein 1 OS=Homo sapiens OX=9606 PE=2 SV=1;tr|F8WBE5|F8WBE5_HUMAN Transferrin receptor protein 1 OS=Homo sapiens OX=9	S	24	___1	0.836575	-0.204117	0.09017	-0.171746	0.146516	13.4857	13.629	13.931	13.8331	14.0646	13.7605	13.256	13.3114	13.1976	13.3462	13.4055	13.5285
Q13136	Liprin-alpha-1	PPFIA1	sp|Q13136|LIPA1_HUMAN Liprin-alpha-1 OS=Homo sapiens OX=9606 GN=PPFIA1 PE=1 SV=1;tr|A0A2R8Y7R9|A0A2R8Y7R9_HUMAN Liprin-alpha-1 (Fragment) OS=Homo sapiens OX=9606 GN=PPFIA1 PE=1 SV=1;tr|Q59FZ5|Q59FZ5_HUMAN PTPRF interacting protein alpha 1 isoform b variant	T	572	___1	1	-0.203756	0.329208	-0.455727	0.0429189	13.2528	14.1027	14.2185	13.8967	14.1837	14.1048	14.4149	14.2254	14.1681	14.6287	14.7832	14.7636
Q9Y6L6	Solute carrier organic anion transporter family member 1B1	SLCO1B1	sp|Q9Y6L6|SO1B1_HUMAN Solute carrier organic anion transporter family member 1B1 OS=Homo sapiens OX=9606 GN=SLCO1B1 PE=1 SV=2;tr|A0A024RAU7|A0A024RAU7_HUMAN Solute carrier organic anion transporter family member OS=Homo sapiens OX=9606 GN=SLCO1B1 PE=3 SV=1	S	293	___1	0.999998	-0.203732	0.00673696	-0.0240141	0.703709	15.6667	15.5994	15.7622	15.9276	15.7782	15.9338	15.4863	15.4587	15.5633	15.56	15.5125	15.5078
Q9HA82	Ceramide synthase 4	CERS4	sp|Q9HA82|CERS4_HUMAN Ceramide synthase 4 OS=Homo sapiens OX=9606 GN=CERS4 PE=1 SV=2;tr|H0YN04|H0YN04_HUMAN Ceramide synthase 4 OS=Homo sapiens OX=9606 GN=CERS4 PE=1 SV=1;tr|H0YKC9|H0YKC9_HUMAN Ceramide synthase 4 OS=Homo sapiens OX=9606 GN=CERS4 PE=1 SV=1	S	347	___2	0.99903	-0.203728	0.0185734	0.146991	0.0599925	13.6103	13.3538	13.4897	13.6568	13.655	13.7532	15.8264	15.822	15.9635	15.7251	15.82	15.6258
Q9UQ35	Serine/arginine repetitive matrix protein 2	SRRM2;KIAA0324	sp|Q9UQ35|SRRM2_HUMAN Serine/arginine repetitive matrix protein 2 OS=Homo sapiens OX=9606 GN=SRRM2 PE=1 SV=2;tr|A0A140VK53|A0A140VK53_HUMAN Testicular secretory protein Li 53 OS=Homo sapiens OX=9606 PE=2 SV=1;tr|O60382|O60382_HUMAN KIAA0324 (Fragment) OS=H	T	1472	___1	0.999894	-0.203523	0.0875738	0.00587389	0.957891	11.1348	11.3996	11.3332	11.4861	11.5095	11.4826	11.5191	11.1144	11.3945	11.4673	11.1649	11.3783
H7C1N2;O75128	Protein cordon-bleu	COBL	tr|H7C1N2|H7C1N2_HUMAN Protein cordon-bleu (Fragment) OS=Homo sapiens OX=9606 GN=COBL PE=1 SV=1;sp|O75128|COBL_HUMAN Protein cordon-bleu OS=Homo sapiens OX=9606 GN=COBL PE=1 SV=2;tr|A0A0J9YWK3|A0A0J9YWK3_HUMAN Protein cordon-bleu OS=Homo sapiens OX=9606 GN	S	101;234	___1	0.880501	-0.203234	0.0168515	0.173454	0.035268	12.9964	12.7267	12.9347	13.0588	13.1665	13.0423	13.2944	13.3175	13.288	13.0911	13.0738	13.2147
Q9Y3M2	Protein chibby homolog 1	CBY1;hCG_2010808	sp|Q9Y3M2|CBY1_HUMAN Protein chibby homolog 1 OS=Homo sapiens OX=9606 GN=CBY1 PE=1 SV=1;tr|B0QY53|B0QY53_HUMAN Protein chibby homolog 1 (Fragment) OS=Homo sapiens OX=9606 GN=CBY1 PE=1 SV=1;tr|B0QY54|B0QY54_HUMAN Protein chibby homolog 1 (Fragment) OS=Homo	S	20	___1	0.995175	0.203196	0.067091	0.124934	0.238149	10.8717	10.997	10.8751	10.8646	10.7309	10.5388	10.7327	11.0952	10.8829	10.7059	10.8618	10.7682
B9EH95;O00192	Armadillo repeat protein deleted in velo-cardio-facial syndrome	ARVCF	tr|B9EH95|B9EH95_HUMAN Armadillo repeat gene deletes in velocardiofacial syndrome OS=Homo sapiens OX=9606 GN=ARVCF PE=2 SV=1;sp|O00192|ARVC_HUMAN Armadillo repeat protein deleted in velo-cardio-facial syndrome OS=Homo sapiens OX=9606 GN=ARVCF PE=1 SV=1;tr|	S	915;915	___1	0.863124	-0.203095	0.0184876	0.0522009	0.49393	13.6434	13.61	13.7214	13.8359	13.8123	13.9359	14.2439	13.9866	14.101	13.9582	14.1327	14.084
Q9UBT2	SUMO-activating enzyme subunit 2	UBA2	sp|Q9UBT2|SAE2_HUMAN SUMO-activating enzyme subunit 2 OS=Homo sapiens OX=9606 GN=UBA2 PE=1 SV=2;tr|B3KMZ6|B3KMZ6_HUMAN SUMO-activating enzyme subunit 2 OS=Homo sapiens OX=9606 PE=2 SV=1;tr|B2RDF5|B2RDF5_HUMAN SUMO-activating enzyme subunit 2 OS=Homo sapien	S	207	___1	1	0.203042	0.121209	0.0100976	0.935034	10.8837	11.1824	11.2751	10.9484	10.833	10.9507	11.0622	11.2178	10.8483	11.1702	11.0877	10.84
Q86VM9	Zinc finger CCCH domain-containing protein 18	ZC3H18	sp|Q86VM9|ZCH18_HUMAN Zinc finger CCCH domain-containing protein 18 OS=Homo sapiens OX=9606 GN=ZC3H18 PE=1 SV=2;tr|E7ERS3|E7ERS3_HUMAN Zinc finger CCCH domain-containing protein 18 OS=Homo sapiens OX=9606 GN=ZC3H18 PE=1 SV=1;tr|B4DTK7|B4DTK7_HUMAN cDNA FLJ	S	67	___1	1	-0.202584	0.00234614	-0.171616	0.0482817	14.5938	14.5862	14.5099	14.7688	14.7641	14.7647	13.5706	13.3915	13.427	13.7331	13.602	13.5689
Q5VTQ0	Tetratricopeptide repeat protein 39B	TTC39B	sp|Q5VTQ0|TT39B_HUMAN Tetratricopeptide repeat protein 39B OS=Homo sapiens OX=9606 GN=TTC39B PE=1 SV=4	S	524	___1	0.948471	0.202519	0.0266522	0.118871	0.162259	12.5696	12.5205	12.3237	12.2345	12.4165	12.1552	12.0722	12.1212	12.1052	11.9948	11.9106	12.0366
Q9NVF9	Ethanolamine kinase 2	ETNK2	sp|Q9NVF9|EKI2_HUMAN Ethanolamine kinase 2 OS=Homo sapiens OX=9606 GN=ETNK2 PE=1 SV=3;tr|A0A024R9A8|A0A024R9A8_HUMAN Ethanolamine kinase 2, isoform CRA_b OS=Homo sapiens OX=9606 GN=ETNK2 PE=4 SV=1;tr|A0A024R976|A0A024R976_HUMAN Ethanolamine kinase 2, isofo	S	190	___1	0.999995	-0.202347	0.112294	0.0826561	0.495989	12.3161	12.6419	12.1659	12.6282	12.6285	12.4743	13.0128	13.2525	12.9418	12.881	13.0082	13.0699
B7WNN4		SIRT3	tr|B7WNN4|B7WNN4_HUMAN NAD-dependent protein deacetylase sirtuin-3, mitochondrial OS=Homo sapiens OX=9606 GN=SIRT3 PE=1 SV=1	S	126	___1	0.998549	-0.202333	0.17192	0.0133047	0.925266	10.7134	11.0427	10.8676	11.1764	11.1555	10.8988	11.1921	11.0464	10.7704	11.1234	10.7265	11.1191
Q5SYE7	NHS-like protein 1	NHSL1	sp|Q5SYE7|NHSL1_HUMAN NHS-like protein 1 OS=Homo sapiens OX=9606 GN=NHSL1 PE=1 SV=2;tr|B4DS58|B4DS58_HUMAN cDNA FLJ57834, moderately similar to Mus musculus NHS-like 1 (Nhsl1), mRNA OS=Homo sapiens OX=9606 PE=2 SV=1	S	1388	___1	0.890865	0.202324	0.0175292	0.1415	0.0772236	12.7527	12.7909	12.7747	12.6512	12.591	12.4691	12.82	12.6753	12.6958	12.4531	12.7019	12.6115
Q5JTH9	RRP12-like protein	RRP12	sp|Q5JTH9|RRP12_HUMAN RRP12-like protein OS=Homo sapiens OX=9606 GN=RRP12 PE=1 SV=2;tr|B3KMR5|B3KMR5_HUMAN cDNA FLJ12434 fis, clone NT2RM1000037, highly similar to Homo sapiens KIAA0690 protein OS=Homo sapiens OX=9606 PE=2 SV=1;tr|B3KY97|B3KY97_HUMAN cDNA	S	1072	___2	1	-0.202304	0.305185	-0.0281346	0.883885	10.4208	10.4554	10.6546	10.3617	10.6484	11.1276	10.5878	10.6137	10.8352	10.3875	11.0263	10.7072
Q5JTH9	RRP12-like protein	RRP12	sp|Q5JTH9|RRP12_HUMAN RRP12-like protein OS=Homo sapiens OX=9606 GN=RRP12 PE=1 SV=2;tr|B3KMR5|B3KMR5_HUMAN cDNA FLJ12434 fis, clone NT2RM1000037, highly similar to Homo sapiens KIAA0690 protein OS=Homo sapiens OX=9606 PE=2 SV=1;tr|B3KY97|B3KY97_HUMAN cDNA	S	1080	___2	1	-0.202304	0.305185	-0.0498273	0.397219	10.4208	10.4554	10.6546	10.3617	10.6484	11.1276	14.9718	15.0394	14.9975	15.0604	15.077	15.0208
[truncated: 7,383 more rows]
