# Supplementary material for: Deciphering the phospho-signature induced by hepatitis B virus in primary human hepatocytes
Source: Front Microbiol. 2024 May 22;15:1415449. doi: 10.3389/fmicb.2024.1415449 (PMC11150682; doi:10.3389/fmicb.2024.1415449)
Supplement: Supplementary file 6 [file Table_4.XLSX]

## Sheet: Proteins
Supplemental Table 4: MS-based quantitative characterization of total proteomes of PHH (4 donors) infected or not with HBV for 2 and 7 days.
	protein found enriched in HBV infected-PHH 2-dpi compared to mock-infected cells (log2(Fold change) ≥ 0.3, limma p-value ≤ 0.01, columns H and I)
	protein found enriched in mock-infected cells compared to HBV infected-PHH 2-dpi (log2(Fold change) ≤ -0.3, limma p-value ≤ 0.01, columns H and I)
	protein found enriched in HBV infected-PHH 7-dpi compared to mock-infected cells (log2(Fold change) ≥ 0.3, limma p-value ≤ 0.01, columns J and K)
	protein found enriched in mock-infected cells compared to HBV infected-PHH 7-dpi (log2(Fold change) ≤ -0.3, limma p-value ≤ 0.01, columns J and K)
	imputed value
Majority protein IDs	Protein names	Gene names	Fasta headers	Mol. Weight [kDa]	Razor + unique peptides	Sequence coverage [%]	HBV J2_vs_Mock J2		HBV J2_vs_Mock J2		log2(normalized and imputed corrected reporter intensities)
							log2(Fold Change)	p-value	log2(Fold Change)	p-value	Mock J2 R1	Mock J2 R2	Mock J2 R3	Mock J2 R4	HBV J2 R1	HBV J2 R2	HBV J2 R3	HBV J2 R4	Mock J7 R1	Mock J7 R2	Mock J7 R3	Mock J7 R4	HBV J7 R1	HBV J7 R2	HBV J7 R3	HBV J7 R4
A0A024R462;B7ZLE5;A0A384MR03;Q6MZM7;Q6N084;Q68CX6	Fibronectin	FN1;DKFZp686O12165;DKFZp686L11144;DKFZp686O13149	tr|A0A024R462|A0A024R462_HUMAN Fibronectin OS=Homo sapiens OX=9606 GN=FN1 PE=4 SV=1;tr|B7ZLE5|B7ZLE5_HUMAN Fibronectin OS=Homo sapiens OX=9606 GN=FN1 PE=2 SV=1;tr|A0A384MR03|A0A384MR03_HUMAN Fibronectin OS=Homo sapiens OX=9606 PE=2 SV=1;tr|Q6MZM7|Q6MZM7_HU	259.21	79	50.5	0.311102	0.000347888	0.225559	0.00155596	20.4448	20.7646	20.6693	20.6037	20.6821	21.0435	20.9636	21.0375	20.7651	20.9413	20.7692	20.6982	21.0928	21.055	21.0016	20.9266
P06703;R4GN98;B2R577	Protein S100-A6;Protein S100	S100A6	sp|P06703|S10A6_HUMAN Protein S100-A6 OS=Homo sapiens OX=9606 GN=S100A6 PE=1 SV=1;tr|R4GN98|R4GN98_HUMAN Protein S100 (Fragment) OS=Homo sapiens OX=9606 GN=S100A6 PE=1 SV=1;tr|B2R577|B2R577_HUMAN Protein S100 OS=Homo sapiens OX=9606 PE=2 SV=1	10.18	4	43.3	0.354017	5.49005e-05	0.299001	0.0222044	14.7566	16.5222	15.3563	16.1486	15.0907	16.9273	15.7344	16.4474	14.5115	15.7698	15.4624	16.3861	14.8243	16.3557	15.7895	16.3562
Q8IVF2	Protein AHNAK2	AHNAK2	sp|Q8IVF2|AHNK2_HUMAN Protein AHNAK2 OS=Homo sapiens OX=9606 GN=AHNAK2 PE=1 SV=2	616.62	2	0.3	-0.454584	0.00916526	-0.0396277	0.720368	13.1583	13.0242	13.0713	13.3336	12.9597	12.4943	12.8806	12.4345	12.9359	12.8923	12.6117	12.6378	12.863	12.8112	12.9487	12.2964
S5N8J7;H6UGU0;Q5UFS3;Q67989;Q67946;Q67993;A9QPW0;Q598R6;Q5Q0Z3;Q5R2R4;I7L985;Q1T7D6;H6UGN1;H6UGQ5;H6UGU6;Q67880;H6UN12;H6UN47;H6UN55;H6UNE3;H6V5L5;H6V5L9;H6V5N1;H6V5N5;H9BE10;G9I1Z9;G9G9V6;G9G9S4;Q67883;Q404G3;A0A7S8MEL0;Q2LCD3;Q8B4G9;E5D5N1;A0A0K0WSP5;A0A0K0WSP8;A0A0K0WT34;A0A0K0WT59;A0A7D7H7Z2;A0A0K0WT43;A0A0K0WT57;Q67968;B6DQE5;Q2LCD7;Q2LCB3;Q404G7;Q1XHF9;Q2L4L6;Q2LCE1;Q2MLQ9;Q2MLR7;Q3LTY0;Q3L…	Capsid protein/Core protein	C	tr|S5N8J7|S5N8J7_HBV Capsid protein OS=Hepatitis B virus OX=10407 GN=C PE=3 SV=1;tr|H6UGU0|H6UGU0_HBV Capsid protein OS=Hepatitis B virus OX=10407 GN=C PE=3 SV=1;tr|Q5UFS3|Q5UFS3_HBV Capsid protein OS=Hepatitis B virus OX=10407 GN=C PE=3 SV=1;tr|Q67989|Q67	26.859	2	10.7	0.196798	0.0386337	3.03974	1.09576e-07	13.5396	13.6492	13.5333	13.566	13.8906	14.0275	13.546	13.6113	13.8405	13.0416	13.0474	12.9704	16.8048	16.4184	16.0387	15.7969
L8B1Z8	Capsid protein	PC-C	tr|L8B1Z8|L8B1Z8_HBV Capsid protein OS=Hepatitis B virus OX=10407 GN=PC-C PE=3 SV=1	24.397	1	10.8	0.21055	0.0192162	1.59212	4.07378e-05	11.3842	11.9492	11.4653	11.5177	11.6622	11.908	11.77	11.8184	11.9385	11.9247	11.6839	11.9993	13.9819	13.6227	13.1382	13.1721
B3VLK4;Q9WPI9;L0CN59;A0A6C0GAT8;A0A6C0GAQ8;A0A7I6MY28;A0A6C0GAQ7;A0A7M4BMC9;L0CMQ0;L0CN87;L0CMS5;A0A7M3S7A2;L0CLK4;A0A0H3V1H7;A0A076PWB7;A0A6C0GAK8;D4P4X4;B5TFJ8;A5JIA8;B5TFH4;A0A2H5BVC6;B5TFE6;A0A7I6MY00;L0CLC1;A0A7M3S786;F5C1D2;L0CL48;F5C1P3;I7KIT3;I0DE41;Q9WMX3;F5C1C5;I0DDU2;L0CLB1;I0DDT0;F5C1Q0;F5C1F3;F5C1G7;I0DCP7;F5C1J4;F5C1S9;F5C1N6;F5C1E5;A5JIC4;A5JIG4;A5JII4;B5TFJ9;A0A7M3S7A3;A5JIA9;A5JI…	Middle S protein (Fragment)	S	tr|B3VLK4|B3VLK4_HBV Middle S protein (Fragment) OS=Hepatitis B virus OX=10407 GN=S PE=4 SV=1;tr|Q9WPI9|Q9WPI9_HBV Large S protein (Fragment) OS=Hepatitis B virus OX=10407 PE=4 SV=1;tr|L0CN59|L0CN59_HBV Large envelope protein OS=Hepatitis B virus OX=10407	5.8334	1	54.5	-0.124662	0.154556	0.562526	0.00270539	11.9495	11.652	11.6701	11.7458	11.8849	11.5324	11.2739	11.8276	11.9783	11.6767	11.4819	11.7605	12.5336	12.6565	11.8475	12.1097
Q12760	Glutathione S-transferase	GSTalpha locus	tr|Q12760|Q12760_HUMAN Glutathione transferase OS=Homo sapiens OX=9606 GN=GSTalpha locus PE=3 SV=1	25.72	1	52.7	0.306	0.081076	0.319817	0.0013003	16.2491	15.6267	16.3869	15.708	16.5603	15.4278	16.6917	16.5148	16.6188	15.6834	16.0376	15.5381	16.7923	16.0377	16.3036	16.0236
Q8TBQ9	Protein kish-A	TMEM167A	sp|Q8TBQ9|KISHA_HUMAN Protein kish-A OS=Homo sapiens OX=9606 GN=TMEM167A PE=1 SV=1	8.0598	1	12.5	-0.120541	0.448589	0.318287	0.00731657	15.3786	15.254	15.5497	15.4892	15.2877	15.4548	15.6754	14.7715	15.1231	15.2038	15.5216	15.1022	15.4989	15.5225	15.5687	15.6337
Q7LG56;H0YAV1;A0A0C4DGZ6;Q6AI41	Ribonucleoside-diphosphate reductase subunit M2 B	RRM2B;DKFZp686M05248	sp|Q7LG56|RIR2B_HUMAN Ribonucleoside-diphosphate reductase subunit M2 B OS=Homo sapiens OX=9606 GN=RRM2B PE=1 SV=1;tr|H0YAV1|H0YAV1_HUMAN Ribonucleoside-diphosphate reductase subunit M2 B (Fragment) OS=Homo sapiens OX=9606 GN=RRM2B PE=1 SV=1;tr|A0A0C4DGZ6|	40.736	9	36.8	0.0399089	0.438472	0.222426	0.0017662	16.6348	16.1171	16.2228	16.5671	16.8007	16.0833	16.3039	16.5134	16.9043	16.3926	16.5751	16.7952	17.2094	16.6147	16.6739	17.0591
O15037;A8K6L5;G3V331;D3DS77	Protein KHNYN	KHNYN;KIAA0323	sp|O15037|KHNYN_HUMAN Protein KHNYN OS=Homo sapiens OX=9606 GN=KHNYN PE=1 SV=3;tr|A8K6L5|A8K6L5_HUMAN cDNA FLJ75063 OS=Homo sapiens OX=9606 PE=2 SV=1;tr|G3V331|G3V331_HUMAN Protein KHNYN (Fragment) OS=Homo sapiens OX=9606 GN=KHNYN PE=1 SV=8;tr|D3DS77|D3DS7	74.533	1	1.5	0.031335	0.414232	0.192577	0.00135654	12.5001	12.6571	12.3275	12.1977	12.5192	12.6307	12.4042	12.2537	12.3565	12.2673	12.1403	12.1769	12.6393	12.4057	12.2983	12.3678
B3KT70;A8K4Q9;Q2TB90;B4E0J9	Hexokinase;Putative hexokinase HKDC1	HKDC1	tr|B3KT70|B3KT70_HUMAN Hexokinase OS=Homo sapiens OX=9606 PE=2 SV=1;tr|A8K4Q9|A8K4Q9_HUMAN Hexokinase OS=Homo sapiens OX=9606 PE=2 SV=1;sp|Q2TB90|HKDC1_HUMAN Hexokinase HKDC1 OS=Homo sapiens OX=9606 GN=HKDC1 PE=1 SV=3;tr|B4E0J9|B4E0J9_HUMAN Hexokinase OS=H	102.52	25	31.6	0.0251237	0.527145	0.19227	0.00140023	17.4647	18.6896	18.1228	17.9317	17.5189	18.7265	18.1883	17.8756	17.7987	18.9385	18.5209	18.5959	18.064	19.0996	18.7439	18.7156
A0A2H4ZAU0;Q9GJ42;Q95IC1	MHC class I antigen	HLA-A	tr|A0A2H4ZAU0|A0A2H4ZAU0_HUMAN MHC class I antigen OS=Homo sapiens OX=9606 GN=HLA-A PE=3 SV=1;tr|Q9GJ42|Q9GJ42_HUMAN MHC class I antigen (Fragment) OS=Homo sapiens OX=9606 GN=HLA-A PE=3 SV=1;tr|Q95IC1|Q95IC1_HUMAN MHC class I antigen (Fragment) OS=Homo sap	40.894	1	48.5	0.293388	0.0761945	0.184867	0.0048923	12.3268	15.2471	11.3557	12.3924	12.358	15.5409	12.1921	12.4046	12.4349	14.5357	12.4034	12.1734	12.5971	14.6183	12.59	12.4816
Q10472;Q05BM8;A8KAJ7;A0A024RC48	Polypeptide N-acetylgalactosaminyltransferase 1;Polypeptide N-acetylgalactosaminyltransferase 1 soluble form;Polypeptide N-acetylgalactosaminyltransferase	GALNT1	sp|Q10472|GALT1_HUMAN Polypeptide N-acetylgalactosaminyltransferase 1 OS=Homo sapiens OX=9606 GN=GALNT1 PE=1 SV=1;tr|Q05BM8|Q05BM8_HUMAN Polypeptide N-acetylgalactosaminyltransferase OS=Homo sapiens OX=9606 GN=GALNT1 PE=2 SV=1;tr|A8KAJ7|A8KAJ7_HUMAN Polype	64.218	1	1.6	-0.0433712	0.718542	0.184048	0.00234941	13.4112	12.9768	13.1843	13.153	12.9192	13.2264	13.1987	13.2074	12.9168	13.0373	13.2011	12.9545	13.0747	13.2631	13.2962	13.212
Q92759;A0A1U9X7S4;Q53HH3	General transcription factor IIH subunit 4	GTF2H4	sp|Q92759|TF2H4_HUMAN General transcription factor IIH subunit 4 OS=Homo sapiens OX=9606 GN=GTF2H4 PE=1 SV=1;tr|A0A1U9X7S4|A0A1U9X7S4_HUMAN General transcription factor IIH subunit 4 OS=Homo sapiens OX=9606 PE=3 SV=1;tr|Q53HH3|Q53HH3_HUMAN General transcri	52.186	1	2.6	0.0526544	0.241841	0.1772	0.00411108	12.2139	12.1301	12.1498	12.3335	12.2208	12.2888	12.1634	12.365	12.2366	12.2771	12.1482	12.2495	12.3786	12.3952	12.4481	12.3984
O75382;D3DQT3;Q6ZTE7;B7Z5Y8;E9PMW5;E9PMK8;D3DQT4;A0A1W2PPI7	Tripartite motif-containing protein 3	TRIM3	sp|O75382|TRIM3_HUMAN Tripartite motif-containing protein 3 OS=Homo sapiens OX=9606 GN=TRIM3 PE=1 SV=2;tr|D3DQT3|D3DQT3_HUMAN Tripartite motif-containing 3, isoform CRA_d (Fragment) OS=Homo sapiens OX=9606 GN=TRIM3 PE=3 SV=1;tr|Q6ZTE7|Q6ZTE7_HUMAN cDNA FLJ	80.829	1	1.5	0.0323337	0.68072	0.175737	0.00375931	11.5834	11.8815	11.5537	11.8395	11.8088	11.7511	11.7268	11.7009	11.9243	11.6464	11.5302	11.8914	12.0213	11.9287	11.7133	12.0319
Q96SB4;A8K8B2;H3BLV9;A0A024RCU9	SRSF protein kinase 1	SRPK1	sp|Q96SB4|SRPK1_HUMAN SRSF protein kinase 1 OS=Homo sapiens OX=9606 GN=SRPK1 PE=1 SV=2;tr|A8K8B2|A8K8B2_HUMAN cDNA FLJ78127, highly similar to Homo sapiens SFRS protein kinase 1 (SRPK1), mRNA OS=Homo sapiens OX=9606 PE=2 SV=1;tr|H3BLV9|H3BLV9_HUMAN SRSF pr	74.324	4	10.5	-0.0125704	0.839758	0.173042	0.00341754	14.9137	15.0925	15.0357	15.0466	15.0302	15.0499	15.1143	14.8437	14.7869	14.743	14.7433	14.8775	15.0183	14.8913	14.9775	14.9558
E5LAN0;D1MI96	Galactokinase 1 (Fragment)	GALK1;GALK	tr|E5LAN0|E5LAN0_HUMAN Galactokinase 1 (Fragment) OS=Homo sapiens OX=9606 GN=GALK1 PE=4 SV=1;tr|D1MI96|D1MI96_HUMAN Galactokinase (Fragment) OS=Homo sapiens OX=9606 GN=GALK PE=4 SV=1	7.033	1	49.2	0.178782	0.0756979	0.169055	0.0063909	13.6702	14.311	13.3359	13.8149	13.8643	14.302	13.8215	13.8594	14.0852	14.3731	13.9564	14.2206	14.3706	14.5312	14.1217	14.2881
Q06033;E7ET33;B4DPQ4;A0A087WW43	Inter-alpha-trypsin inhibitor heavy chain H3	ITIH3	sp|Q06033|ITIH3_HUMAN Inter-alpha-trypsin inhibitor heavy chain H3 OS=Homo sapiens OX=9606 GN=ITIH3 PE=1 SV=2;tr|E7ET33|E7ET33_HUMAN Inter-alpha-trypsin inhibitor heavy chain H3 OS=Homo sapiens OX=9606 GN=ITIH3 PE=1 SV=1;tr|B4DPQ4|B4DPQ4_HUMAN cDNA FLJ6076	99.848	8	14.3	0.125982	0.0215566	0.164796	0.00567391	16.2558	15.9087	16.2686	16.678	16.3653	16.1225	16.4131	16.7141	16.7574	16.3346	17.2059	16.8447	16.8628	16.4642	17.3431	17.1317
P27105;A0A024R882;B4E2V5;B4DZK8	Erythrocyte band 7 integral membrane protein	STOM	sp|P27105|STOM_HUMAN Stomatin OS=Homo sapiens OX=9606 GN=STOM PE=1 SV=3;tr|A0A024R882|A0A024R882_HUMAN Stomatin, isoform CRA_a OS=Homo sapiens OX=9606 GN=STOM PE=3 SV=1;tr|B4E2V5|B4E2V5_HUMAN cDNA FLJ52062, highly similar to Erythrocyte band 7 integral mem	31.73	13	62.2	0.0783502	0.258513	0.161368	0.00230111	18.5617	18.1955	18.569	18.6104	18.4427	18.4264	18.6028	18.7782	18.6751	18.4763	18.8622	18.9316	18.8872	18.6803	18.961	19.062
Q9Y2Q5	Ragulator complex protein LAMTOR2	LAMTOR2	sp|Q9Y2Q5|LTOR2_HUMAN Ragulator complex protein LAMTOR2 OS=Homo sapiens OX=9606 GN=LAMTOR2 PE=1 SV=1	13.507	3	35.2	0.0524937	0.431526	0.152537	0.00966461	14.5542	14.5767	14.5163	14.5914	14.5185	14.4587	14.7063	14.7651	14.8318	14.7177	14.6413	14.5937	14.9124	14.9971	14.7849	14.7002
P54709;C9JXZ1;C9JA36;D3DNF9	Sodium/potassium-transporting ATPase subunit beta-3	ATP1B3	sp|P54709|AT1B3_HUMAN Sodium/potassium-transporting ATPase subunit beta-3 OS=Homo sapiens OX=9606 GN=ATP1B3 PE=1 SV=1;tr|C9JXZ1|C9JXZ1_HUMAN Sodium/potassium-transporting ATPase subunit beta-3 (Fragment) OS=Homo sapiens OX=9606 GN=ATP1B3 PE=1 SV=1;tr|C9JA3	31.512	3	12.9	0.124048	0.0981445	0.152048	0.0012704	14.8532	15.0529	14.7249	15.2498	14.8454	15.3245	14.9739	15.2333	14.9843	15.137	14.9033	15.5301	15.0935	15.2854	15.0798	15.7042
P00488;B4E2L8;B2R6V9;Q9NQP5;A6PVK5	Coagulation factor XIII A chain	F13A1	sp|P00488|F13A_HUMAN Coagulation factor XIII A chain OS=Homo sapiens OX=9606 GN=F13A1 PE=1 SV=4;tr|B4E2L8|B4E2L8_HUMAN cDNA FLJ53487, highly similar to Coagulation factor XIII A chain OS=Homo sapiens OX=9606 PE=2 SV=1;tr|B2R6V9|B2R6V9_HUMAN cDNA, FLJ93141,	83.266	2	3.6	-0.00905772	0.893295	0.144379	0.0087407	13.8963	13.7994	14.0445	13.6539	13.7163	13.6859	14.1772	13.7784	13.9706	13.8635	13.9976	13.3892	14.086	13.998	14.2528	13.4616
Q14011;Q53XX5;K7EQR7;K7ER40;K7EPM4;K7EMY9;K7EJV1;B4E2A3;Q6ZR81;K7ELT6;K7EJV5;K7ELV6;K7ENX8;D6W5Y5	Cold-inducible RNA-binding protein	CIRBP	sp|Q14011|CIRBP_HUMAN Cold-inducible RNA-binding protein OS=Homo sapiens OX=9606 GN=CIRBP PE=1 SV=1;tr|Q53XX5|Q53XX5_HUMAN Cold-inducible RNA-binding protein OS=Homo sapiens OX=9606 GN=CIRBP PE=2 SV=1;tr|K7EQR7|K7EQR7_HUMAN Cold-inducible RNA-binding prote	18.648	4	33.1	0.0636101	0.31983	0.14218	0.00382466	15.5676	15.8391	15.8223	15.8214	15.6117	16.0407	15.6976	15.9547	15.5384	15.8435	15.8628	16.0479	15.6774	16.0121	16.0548	16.117
Q7Z3K3	Pogo transposable element with ZNF domain	POGZ	sp|Q7Z3K3|POGZ_HUMAN Pogo transposable element with ZNF domain OS=Homo sapiens OX=9606 GN=POGZ PE=1 SV=2	155.34	2	2.5	-0.217976	0.0250786	0.141672	0.00562925	11.4322	11.6218	11.4494	11.2084	11.367	11.1468	11.1973	11.1289	11.3589	11.1342	11.1224	11.3247	11.5784	11.2755	11.264	11.389
P62875	DNA-directed RNA polymerases I, II, and III subunit RPABC5	POLR2L	sp|P62875|RPAB5_HUMAN DNA-directed RNA polymerases I, II, and III subunit RPABC5 OS=Homo sapiens OX=9606 GN=POLR2L PE=1 SV=1	7.645	2	49.3	-0.10324	0.092226	0.139784	0.00362783	13.0827	13.573	13.6375	13.3762	13.1134	13.3303	13.496	13.3168	12.8928	13.2574	13.0877	13.3813	13.0767	13.3479	13.2689	13.4847
Q14192;I0CE67;Q6I9R8;Q2TSB7;Q2XQU9;Q53QP3	Four and a half LIM domains protein 2	FHL2;AAG11	sp|Q14192|FHL2_HUMAN Four and a half LIM domains protein 2 OS=Homo sapiens OX=9606 GN=FHL2 PE=1 SV=3;tr|I0CE67|I0CE67_HUMAN Four-and-a-half LIM domains 2 OS=Homo sapiens OX=9606 GN=FHL2 PE=2 SV=1;tr|Q6I9R8|Q6I9R8_HUMAN FHL2 protein OS=Homo sapiens OX=9606	32.193	3	22.6	-0.14544	0.11168	0.138389	0.0020821	14.6582	14.5854	13.8807	13.7541	14.5454	14.5847	13.8566	13.3099	14.7246	14.6512	13.9166	13.4984	14.8285	14.7702	14.0736	13.6721
Q6ZXV5;A8K321;B4DZ55	Transmembrane and TPR repeat-containing protein 3	TMTC3	sp|Q6ZXV5|TMTC3_HUMAN Protein O-mannosyl-transferase TMTC3 OS=Homo sapiens OX=9606 GN=TMTC3 PE=1 SV=2;tr|A8K321|A8K321_HUMAN Dolichyl-phosphate-mannose--protein mannosyltransferase OS=Homo sapiens OX=9606 PE=2 SV=1;tr|B4DZ55|B4DZ55_HUMAN Dolichyl-phosphate	104.01	4	5.2	-0.000519895	0.992946	0.133337	0.00317071	13.8992	13.8045	13.8746	13.9282	13.7617	13.952	13.9474	13.8433	13.4462	13.5977	13.8801	13.72	13.6357	13.7013	13.9869	13.8534
P11233;H7C3P7	Ras-related protein Ral-A	RALA	sp|P11233|RALA_HUMAN Ras-related protein Ral-A OS=Homo sapiens OX=9606 GN=RALA PE=1 SV=1;tr|H7C3P7|H7C3P7_HUMAN Small monomeric GTPase (Fragment) OS=Homo sapiens OX=9606 GN=RALA PE=1 SV=1	23.567	1	28.6	-0.00161431	0.989004	0.129406	0.00488931	13.8281	14.0195	13.8941	14.1198	14.0906	14.177	13.9064	13.6811	13.8943	13.8976	14.0014	13.9945	14.0519	13.9592	14.1307	14.1637
O95218	Zinc finger Ran-binding domain-containing protein 2	ZRANB2	sp|O95218|ZRAB2_HUMAN Zinc finger Ran-binding domain-containing protein 2 OS=Homo sapiens OX=9606 GN=ZRANB2 PE=1 SV=2	37.404	6	17.3	0.00778563	0.908356	0.128208	0.00342641	15.9991	16.0046	16.1492	16.169	16.1436	16.1438	16.0798	15.9859	15.9111	15.9577	16.0526	16.238	16.0804	16.0382	16.18	16.3736
Q8NBF2	NHL repeat-containing protein 2	NHLRC2	sp|Q8NBF2|NHLC2_HUMAN NHL repeat-containing protein 2 OS=Homo sapiens OX=9606 GN=NHLRC2 PE=1 SV=1	79.443	9	28.2	0.101022	0.0541758	0.127092	0.00647338	15.752	15.9694	15.9264	15.8736	15.8093	16.1585	16.0707	15.887	15.8357	15.669	15.7828	15.7939	15.9969	15.8354	15.8327	15.9249
A0A7P0TB55	Medium-chain-specific acyl-CoA dehydrogenase, mitochondrial	ACADM	tr|A0A7P0TB55|A0A7P0TB55_HUMAN Medium-chain-specific acyl-CoA dehydrogenase, mitochondrial OS=Homo sapiens OX=9606 GN=ACADM PE=4 SV=1	30.14	1	74.9	0.0210911	0.787605	0.12441	0.00737764	14.0949	13.9537	14.5591	14.2907	14.106	14.2459	14.3983	14.2326	14.1961	13.9167	13.7178	13.9465	14.2806	13.9902	13.8683	14.1356
Q9NQ88;A0A0U1RQD1;A0A6Q8PFP0	Fructose-2,6-bisphosphatase TIGAR	TIGAR	sp|Q9NQ88|TIGAR_HUMAN Fructose-2,6-bisphosphatase TIGAR OS=Homo sapiens OX=9606 GN=TIGAR PE=1 SV=1;tr|A0A0U1RQD1|A0A0U1RQD1_HUMAN Chromosome 12 open reading frame 5, isoform CRA_b OS=Homo sapiens OX=9606 GN=TIGAR PE=1 SV=1;tr|A0A6Q8PFP0|A0A6Q8PFP0_HUMAN Cy	30.062	5	31.1	0.0602105	0.153862	0.123983	0.00759582	15.1163	15.1158	14.6852	14.9146	15.2172	15.2034	14.7541	14.8981	15.2738	15.1423	14.8122	14.9697	15.4136	15.267	14.8617	15.1517
Q9NRX1;B2R823	RNA-binding protein PNO1	PNO1	sp|Q9NRX1|PNO1_HUMAN RNA-binding protein PNO1 OS=Homo sapiens OX=9606 GN=PNO1 PE=1 SV=1;tr|B2R823|B2R823_HUMAN RNA-binding protein PNO1 OS=Homo sapiens OX=9606 PE=2 SV=1	27.924	1	7.1	-0.0341102	0.74895	0.121387	0.00844469	12.7818	13.2008	12.9152	13.0778	12.9792	13.0108	13.1169	12.7323	12.5582	12.7438	12.9254	13.1603	12.7137	12.9254	13.0049	13.2293
O14495;A0A286YES4;A0A286YF41;A0A286YEZ7	Lipid phosphate phosphohydrolase 3	PPAP2B	sp|O14495|PLPP3_HUMAN Phospholipid phosphatase 3 OS=Homo sapiens OX=9606 GN=PLPP3 PE=1 SV=1;tr|A0A286YES4|A0A286YES4_HUMAN acidPPc domain-containing protein (Fragment) OS=Homo sapiens OX=9606 PE=3 SV=1;tr|A0A286YF41|A0A286YF41_HUMAN Uncharacterized protein	35.116	2	7.1	0.0072784	0.929365	0.118642	0.0099535	13.2919	13.4174	13.5512	13.1435	13.0928	13.6868	13.4446	13.2089	12.8135	13.0646	13.0011	13.287	12.9176	13.1124	13.1858	13.4249
O60927;A2BEK1;Q5SRK2	Protein phosphatase 1 regulatory subunit 11	PPP1R11	sp|O60927|PP1RB_HUMAN E3 ubiquitin-protein ligase PPP1R11 OS=Homo sapiens OX=9606 GN=PPP1R11 PE=1 SV=1;tr|A2BEK1|A2BEK1_HUMAN E3 ubiquitin-protein ligase PPP1R11 OS=Homo sapiens OX=9606 GN=PPP1R11 PE=2 SV=1;tr|Q5SRK2|Q5SRK2_HUMAN E3 ubiquitin-protein ligas	13.952	3	38.9	0.0341925	0.360433	0.117928	0.00547054	15.4721	15.4504	15.3676	15.5641	15.5082	15.5362	15.3734	15.5732	15.43	15.4392	15.2447	15.5258	15.5818	15.5218	15.3967	15.6112
Q9BYN8	28S ribosomal protein S26, mitochondrial	MRPS26	sp|Q9BYN8|RT26_HUMAN 28S ribosomal protein S26, mitochondrial OS=Homo sapiens OX=9606 GN=MRPS26 PE=1 SV=1	24.211	3	13.2	0.0232212	0.520207	0.111706	0.00376215	15.1793	15.4148	14.9928	14.8207	15.2142	15.3986	15.0532	14.8344	15.1048	15.3048	15.0953	14.8529	15.2342	15.4023	15.2164	14.9517
O43823;A0A7P0T893;Q8NE02;Q9UG73;M0QX51;A0A7P0TBC8	A-kinase anchor protein 8	AKAP8;DKFZp586B1222	sp|O43823|AKAP8_HUMAN A-kinase anchor protein 8 OS=Homo sapiens OX=9606 GN=AKAP8 PE=1 SV=1;tr|A0A7P0T893|A0A7P0T893_HUMAN A-kinase anchor protein 8 OS=Homo sapiens OX=9606 GN=AKAP8 PE=4 SV=1;tr|Q8NE02|Q8NE02_HUMAN AKAP8 protein OS=Homo sapiens OX=9606 GN=A	76.107	5	9.2	0.0121519	0.824137	0.11109	0.00515934	14.0814	14.3166	14.28	14.2084	13.9436	14.2888	14.3955	14.3071	13.9837	14.1568	14.1374	14.1689	14.0949	14.2734	14.2803	14.2426
Q15650;H0YL91	Activating signal cointegrator 1	TRIP4	sp|Q15650|TRIP4_HUMAN Activating signal cointegrator 1 OS=Homo sapiens OX=9606 GN=TRIP4 PE=1 SV=4;tr|H0YL91|H0YL91_HUMAN Activating signal cointegrator 1 OS=Homo sapiens OX=9606 GN=TRIP4 PE=1 SV=1	66.145	5	12.7	0.0625549	0.136392	0.110444	0.00986803	14.5356	14.57	14.4432	14.5952	14.5331	14.6703	14.4926	14.6983	14.498	14.4904	14.5983	14.4982	14.6697	14.5444	14.7004	14.6122
Q9H3S7;B4DST5;B4DJ12;B4DJ21	Tyrosine-protein phosphatase non-receptor type 23;Protein-tyrosine-phosphatase	PTPN23	sp|Q9H3S7|PTN23_HUMAN Tyrosine-protein phosphatase non-receptor type 23 OS=Homo sapiens OX=9606 GN=PTPN23 PE=1 SV=1;tr|B4DST5|B4DST5_HUMAN cDNA FLJ58078, highly similar to Tyrosine-protein phosphatase non-receptortype 23 OS=Homo sapiens OX=9606 PE=2 SV=1;t	178.97	10	7.3	-0.00565151	0.876865	0.1087	0.00478444	15.5296	15.7469	15.5759	15.5928	15.5552	15.7328	15.6003	15.5343	15.4387	15.5904	15.5816	15.5076	15.5539	15.6985	15.6614	15.6393
Q9BXT2	Voltage-dependent calcium channel gamma-6 subunit	CACNG6	sp|Q9BXT2|CCG6_HUMAN Voltage-dependent calcium channel gamma-6 subunit OS=Homo sapiens OX=9606 GN=CACNG6 PE=1 SV=1	28.129	1	2.7	0.0024489	0.951054	0.107461	0.00461347	13.9431	13.6336	13.9903	13.83	13.8818	13.6852	13.9545	13.8853	13.6932	13.5766	13.8084	13.7378	13.8042	13.69	13.8908	13.8608
Q92954;A0A024R930;B3KQ20	Proteoglycan 4;Proteoglycan 4 C-terminal part	PRG4	sp|Q92954|PRG4_HUMAN Proteoglycan 4 OS=Homo sapiens OX=9606 GN=PRG4 PE=1 SV=3;tr|A0A024R930|A0A024R930_HUMAN Proteoglycan 4, isoform CRA_a OS=Homo sapiens OX=9606 GN=PRG4 PE=4 SV=1;tr|B3KQ20|B3KQ20_HUMAN cDNA FLJ32635 fis, clone SYNOV2000178, highly simila	151.06	8	17.7	0.0235691	0.705747	0.106515	0.00731216	15.6261	15.9994	15.9676	15.9209	15.4798	16.1589	15.9241	16.0454	15.6272	16.1416	16.0323	15.9627	15.7329	16.2934	16.1318	16.0318
Q8IWV7;B4DYL2;A0A087WTJ9	E3 ubiquitin-protein ligase UBR1	UBR1	sp|Q8IWV7|UBR1_HUMAN E3 ubiquitin-protein ligase UBR1 OS=Homo sapiens OX=9606 GN=UBR1 PE=1 SV=1;tr|B4DYL2|B4DYL2_HUMAN E3 ubiquitin-protein ligase OS=Homo sapiens OX=9606 PE=2 SV=1;tr|A0A087WTJ9|A0A087WTJ9_HUMAN E3 ubiquitin-protein ligase OS=Homo sapiens	200.21	5	3.5	0.0346859	0.445527	0.101578	0.00936936	14.2387	14.1147	14.1376	14.2848	14.2392	14.243	14.2041	14.2284	14.3662	14.1878	14.3124	14.3861	14.4149	14.3054	14.4262	14.5122
O95757;Q53ZP9;A0A140VKE7;B4DZR0;E9PDE8;B4DXT2;B3KNM0;D6RJ96	Heat shock 70 kDa protein 4L	HSPA4L	sp|O95757|HS74L_HUMAN Heat shock 70 kDa protein 4L OS=Homo sapiens OX=9606 GN=HSPA4L PE=1 SV=3;tr|Q53ZP9|Q53ZP9_HUMAN Heat shock protein apg-1 OS=Homo sapiens OX=9606 PE=2 SV=1;tr|A0A140VKE7|A0A140VKE7_HUMAN Testis tissue sperm-binding protein Li 64n OS=Ho	94.511	20	38.6	0.0351682	0.340941	0.0972705	0.00823839	17.6558	16.8514	16.9894	17.4696	17.7238	16.8847	17.0378	17.4606	17.7769	17.0801	17.145	17.6403	17.8944	17.1647	17.2621	17.7101
P37235;Q6FGY1;E9PC71;Q68CP5;Q5U068;P84074	Hippocalcin-like protein 1;Neuron-specific calcium-binding protein hippocalcin	HPCAL1;DKFZp781K1922;HPCA	sp|P37235|HPCL1_HUMAN Hippocalcin-like protein 1 OS=Homo sapiens OX=9606 GN=HPCAL1 PE=1 SV=3;tr|Q6FGY1|Q6FGY1_HUMAN HPCAL1 protein OS=Homo sapiens OX=9606 GN=HPCAL1 PE=2 SV=1;tr|E9PC71|E9PC71_HUMAN Hippocalcin-like protein 1 OS=Homo sapiens OX=9606 GN=HPCA	22.313	7	40.4	0.0265411	0.567165	0.0928352	0.00873577	16.6334	16.8609	16.4912	16.9824	16.7575	16.8479	16.557	16.9117	16.9527	16.8415	16.8418	17.2034	17.0395	16.9281	16.9218	17.3213
P54646;B2RA25;A0MZF5;A0A087WXX9	5-AMP-activated protein kinase catalytic subunit alpha-2	PRKAA2	sp|P54646|AAPK2_HUMAN 5-AMP-activated protein kinase catalytic subunit alpha-2 OS=Homo sapiens OX=9606 GN=PRKAA2 PE=1 SV=2;tr|B2RA25|B2RA25_HUMAN 5-AMP-activated protein kinase catalytic subunit alpha-2 OS=Homo sapiens OX=9606 PE=2 SV=1;tr|A0MZF5|A0MZF5_	62.319	1	6	0.154481	0.0324334	-0.0875624	0.0096784	12.5261	12.7133	12.3481	12.3936	12.8154	12.7416	12.4029	12.6393	12.9656	12.9625	12.3971	12.7648	12.8811	12.8719	12.3129	12.6738
Q53GS9;B9A018;F8WC91;B7Z7L9;A0A087X1B2	U4/U6.U5 tri-snRNP-associated protein 2	USP39	sp|Q53GS9|SNUT2_HUMAN U4/U6.U5 tri-snRNP-associated protein 2 OS=Homo sapiens OX=9606 GN=USP39 PE=1 SV=2;tr|B9A018|B9A018_HUMAN U4/U6.U5 tri-snRNP-associated protein 2 OS=Homo sapiens OX=9606 GN=USP39 PE=1 SV=1;tr|F8WC91|F8WC91_HUMAN U4/U6.U5 tri-snRNP-ass	65.38	4	8.3	-0.036718	0.467931	-0.101332	0.00869915	14.6179	14.5933	14.6914	14.6445	14.6439	14.6615	14.5473	14.5476	14.6381	14.6353	14.6533	14.6379	14.5442	14.5704	14.5093	14.5355
Q9Y275;Q8IZI4;Q8IZI5;Q8IZI6;A0A0U5J7Q1	Tumor necrosis factor ligand superfamily member 13B;Tumor necrosis factor ligand superfamily member 13b, membrane form;Tumor necrosis factor ligand superfamily member 13b, soluble form	TNFSF13B	sp|Q9Y275|TN13B_HUMAN Tumor necrosis factor ligand superfamily member 13B OS=Homo sapiens OX=9606 GN=TNFSF13B PE=1 SV=1;tr|Q8IZI4|Q8IZI4_HUMAN B-lymphocyte stimulator (Fragment) OS=Homo sapiens OX=9606 GN=TNFSF13B PE=2 SV=1;tr|Q8IZI5|Q8IZI5_HUMAN B-lymphoc	31.222	2	3.5	-0.0815562	0.0648979	-0.107626	0.00497132	16.2764	15.7751	15.6818	16.5669	16.167	15.6862	15.5645	16.5563	16.5419	15.9678	15.9828	17.4484	16.434	15.8557	15.9035	17.3173
Q9Y3C8	Ubiquitin-fold modifier-conjugating enzyme 1	UFC1	sp|Q9Y3C8|UFC1_HUMAN Ubiquitin-fold modifier-conjugating enzyme 1 OS=Homo sapiens OX=9606 GN=UFC1 PE=1 SV=3	19.458	3	27.5	-0.013832	0.820419	-0.107689	0.00592105	14.9433	14.6112	14.765	14.9158	14.9572	14.4398	14.7054	15.0777	14.9342	14.6014	14.7435	14.9917	14.8451	14.5104	14.6425	14.8421
Q92508;M4QHP2	Piezo-type mechanosensitive ion channel component 1;Piezo-type mechanosensitive ion channel component	PIEZO1	sp|Q92508|PIEZ1_HUMAN Piezo-type mechanosensitive ion channel component 1 OS=Homo sapiens OX=9606 GN=PIEZO1 PE=1 SV=4;tr|M4QHP2|M4QHP2_HUMAN Piezo-type mechanosensitive ion channel component OS=Homo sapiens OX=9606 GN=PIEZO1 PE=2 SV=1	286.79	1	0.4	-0.0286452	0.587797	-0.108128	0.00730462	11.372	11.6455	11.5344	11.1378	11.2209	11.7327	11.5722	11.0492	11.3535	11.2228	11.3215	11.6209	11.219	11.1443	11.1774	11.5455
Q15493;V9HWF8	Regucalcin	RGN;HEL-S-41	sp|Q15493|RGN_HUMAN Regucalcin OS=Homo sapiens OX=9606 GN=RGN PE=1 SV=1;tr|V9HWF8|V9HWF8_HUMAN Gluconolactonase OS=Homo sapiens OX=9606 GN=HEL-S-41 PE=2 SV=1	33.252	21	71.6	-0.00631637	0.886976	-0.112507	0.00746164	19.3177	19.1787	19.3302	19.1153	19.2856	19.1298	19.2727	19.2285	18.8811	18.7261	18.7851	18.8528	18.7317	18.6735	18.6705	18.7194
Q8N1I0;A0A590UJM5;A0A024R749;B7Z2K9;C9J637;B7Z2H5;A0A590UJ51;H0Y7H7;Q149N6;A4D0S8;H0Y599;Q149N5;A0A2X0SFR8	Dedicator of cytokinesis protein 4	DOCK4	sp|Q8N1I0|DOCK4_HUMAN Dedicator of cytokinesis protein 4 OS=Homo sapiens OX=9606 GN=DOCK4 PE=1 SV=3;tr|A0A590UJM5|A0A590UJM5_HUMAN Dedicator of cytokinesis protein 4 OS=Homo sapiens OX=9606 GN=DOCK4 PE=1 SV=1;tr|A0A024R749|A0A024R749_HUMAN Dedicator of cyt	225.2	1	1	-0.142776	0.0110305	-0.114668	0.0036489	10.8732	10.91	10.7251	11.047	10.7465	10.7167	10.6709	10.8502	10.9189	10.8138	10.9249	10.8298	10.7993	10.6785	10.8075	10.7435
P28907;B4DMR7;H0Y950;B2R880	ADP-ribosyl cyclase/cyclic ADP-ribose hydrolase 1	CD38	sp|P28907|CD38_HUMAN ADP-ribosyl cyclase/cyclic ADP-ribose hydrolase 1 OS=Homo sapiens OX=9606 GN=CD38 PE=1 SV=2;tr|B4DMR7|B4DMR7_HUMAN 2-phospho-ADP-ribosyl cyclase OS=Homo sapiens OX=9606 PE=2 SV=1;tr|H0Y950|H0Y950_HUMAN 2-phospho-ADP-ribosyl cyclase (	34.328	1	4.3	-0.020082	0.719501	-0.115881	0.00797382	11.7046	11.7641	11.7319	11.8886	11.8194	11.6136	11.7791	11.7968	12.0697	11.8898	11.8529	12.3469	11.9609	11.8104	11.7634	12.1611
Q6YPB0	Endoplasmic reticulum DnaJ/PDI fusion protein 3		tr|Q6YPB0|Q6YPB0_HUMAN Endoplasmic reticulum DnaJ/PDI fusion protein 3 OS=Homo sapiens OX=9606 PE=4 SV=1	37.68	2	10.5	0.0423081	0.474178	-0.116789	0.00573348	12.2041	12.3466	12.2387	12.6607	12.2635	12.3138	12.4565	12.5856	12.3879	12.405	12.4297	12.6518	12.3224	12.2436	12.3094	12.5318
Q49A26;K7EMM8;D3DUE6;D3DUE7	Putative oxidoreductase GLYR1	GLYR1;N-PAC	sp|Q49A26|GLYR1_HUMAN Putative oxidoreductase GLYR1 OS=Homo sapiens OX=9606 GN=GLYR1 PE=1 SV=4;tr|K7EMM8|K7EMM8_HUMAN Glyoxylate reductase 1 homolog (Fragment) OS=Homo sapiens OX=9606 GN=GLYR1 PE=1 SV=2;tr|D3DUE6|D3DUE6_HUMAN Glyoxylate reductase 1 homolog	60.547	5	15.7	0.0287988	0.521791	-0.118805	0.00548758	14.4444	14.5059	14.4363	14.59	14.5263	14.6053	14.4446	14.5156	14.5545	14.4362	14.3552	14.5203	14.4172	14.2722	14.2836	14.4179
P13640	Metallothionein-1G	MT1G	sp|P13640|MT1G_HUMAN Metallothionein-1G OS=Homo sapiens OX=9606 GN=MT1G PE=1 SV=2	6.1414	1	67.7	0.0433573	0.419662	-0.128497	0.00764261	17.1681	17.4833	17.4946	17.992	17.1581	17.4552	17.4984	18.1997	16.604	17.0288	17.4409	18.2465	16.51	16.928	17.2227	18.1457
A0A0D9SGF6;B4DGT1	Spectrin alpha chain, non-erythrocytic 1	SPTAN1	tr|A0A0D9SGF6|A0A0D9SGF6_HUMAN Spectrin alpha chain, non-erythrocytic 1 OS=Homo sapiens OX=9606 GN=SPTAN1 PE=1 SV=1;tr|B4DGT1|B4DGT1_HUMAN cDNA FLJ59116, highly similar to Spectrin alpha chain, brain OS=Homo sapiens OX=9606 PE=2 SV=1	287.6	2	68.7	-0.00666168	0.88682	-0.129263	0.00683877	14.4495	13.8301	14.0235	13.8744	14.3536	13.9435	13.9747	13.8789	14.2712	13.8629	13.8217	13.7797	14.1175	13.7211	13.6458	13.734
O94762;A5YM55;A0A024R8M9;B7Z8Y7;Q8WYH5;Q9BW80	ATP-dependent DNA helicase Q5	RECQL5;PP1045	sp|O94762|RECQ5_HUMAN ATP-dependent DNA helicase Q5 OS=Homo sapiens OX=9606 GN=RECQL5 PE=1 SV=2;tr|A5YM55|A5YM55_HUMAN ATP-dependent DNA helicase OS=Homo sapiens OX=9606 GN=RECQL5 PE=2 SV=1;tr|A0A024R8M9|A0A024R8M9_HUMAN ATP-dependent DNA helicase OS=Homo	108.86	1	0.7	0.0447717	0.373719	-0.131787	0.00355273	14.7052	14.5503	14.8097	14.7444	14.8684	14.5784	14.7372	14.8046	14.6854	14.3737	14.6154	14.7182	14.6143	14.2122	14.4604	14.5786
A0A0A7KU15;Q92574;P09619;A0A2R8YEH9;A0A2R8Y6S1;A0A1V1FGH6;Q59F04;A8KAM8;A0A2R8YFV7;A0A2R8Y5N2;I6MBV4;A0A2R8Y5S3;X5D9D2	Hamartin;Platelet-derived growth factor receptor beta;Receptor protein-tyrosine kinase	TSC1-PDGFRB fusion;TSC1;PDGFRB	tr|A0A0A7KU15|A0A0A7KU15_HUMAN TSC1-PDGFEB fusion protein (Fragment) OS=Homo sapiens OX=9606 GN=TSC1-PDGFRB fusion PE=2 SV=1;sp|Q92574|TSC1_HUMAN Hamartin OS=Homo sapiens OX=9606 GN=TSC1 PE=1 SV=2;sp|P09619|PGFRB_HUMAN Platelet-derived growth factor recept	154.57	1	0.5	-0.0918921	0.0783702	-0.131999	0.00269383	16.1625	15.7637	16.1312	15.6713	16.0319	15.6276	15.9956	15.7059	16.0098	15.7625	16.0691	15.3985	15.8563	15.6229	15.917	15.3158
O95759;B7Z6L4;J3KQ40	TBC1 domain family member 8	TBC1D8	sp|O95759|TBCD8_HUMAN TBC1 domain family member 8 OS=Homo sapiens OX=9606 GN=TBC1D8 PE=1 SV=3;tr|B7Z6L4|B7Z6L4_HUMAN cDNA FLJ58691, highly similar to Mus musculus TBC1 domain family, member 8 (Tbc1d8), mRNA OS=Homo sapiens OX=9606 PE=2 SV=1;tr|J3KQ40|J3KQ4	130.83	1	2.8	-0.127079	0.1697	-0.13274	0.0065555	11.1454	11.2414	11.0899	10.6507	10.9273	10.9036	10.9706	10.8175	11.3864	11.0189	10.9792	11.125	11.1868	10.9641	10.8456	10.982
O15205;A0A1U9X8S9;A0A1U9X8S6;A0A0G2JH67	Ubiquitin D	UBD	sp|O15205|UBD_HUMAN Ubiquitin D OS=Homo sapiens OX=9606 GN=UBD PE=1 SV=2;tr|A0A1U9X8S9|A0A1U9X8S9_HUMAN UBD OS=Homo sapiens OX=9606 PE=4 SV=1;tr|A0A1U9X8S6|A0A1U9X8S6_HUMAN UBD OS=Homo sapiens OX=9606 GN=FAT10 PE=2 SV=1;tr|A0A0G2JH67|A0A0G2JH67_HUMAN UBD O	18.472	1	12.7	-0.0677075	0.302508	-0.13296	0.0096836	11.3089	12.3819	11.9831	11.2254	11.2867	12.1277	12.0781	11.1359	11.6054	12.2722	12.3876	11.9278	11.3789	12.1977	12.3062	11.7784
Q99848;Q6IB29;H7C2Q8;B4DRX8;B4DHA6	Probable rRNA-processing protein EBP2	EBNA1BP2	sp|Q99848|EBP2_HUMAN Probable rRNA-processing protein EBP2 OS=Homo sapiens OX=9606 GN=EBNA1BP2 PE=1 SV=2;tr|Q6IB29|Q6IB29_HUMAN EBNA1 binding protein 2 OS=Homo sapiens OX=9606 GN=EBNA1BP2 PE=2 SV=1;tr|H7C2Q8|H7C2Q8_HUMAN EBNA1 binding protein 2, isoform CR	34.852	2	8.8	0.00694805	0.925372	-0.133354	0.00225593	14.6298	14.7656	14.6623	14.6027	14.5808	14.568	14.6981	14.8414	14.6895	14.7876	14.7664	14.7873	14.5346	14.6442	14.6214	14.6972
Q8N668;Q53EN2;Q53QP8;E9PE85	COMM domain-containing protein 1	COMMD1;C2orf5	sp|Q8N668|COMD1_HUMAN COMM domain-containing protein 1 OS=Homo sapiens OX=9606 GN=COMMD1 PE=1 SV=1;tr|Q53EN2|Q53EN2_HUMAN COMM domain-containing protein 1 (Fragment) OS=Homo sapiens OX=9606 PE=2 SV=1;tr|Q53QP8|Q53QP8_HUMAN Uncharacterized protein C2orf5 (F	21.178	4	38.9	-0.0575901	0.253	-0.136861	0.00325848	15.1425	15.0955	14.9429	14.8805	15.1216	14.9049	14.9673	14.8372	14.9428	14.9321	14.7899	14.9126	14.8492	14.7657	14.6848	14.7303
Q9H5X1;H0YKV4	MIP18 family protein FAM96A	FAM96A	sp|Q9H5X1|CIA2A_HUMAN Cytosolic iron-sulfur assembly component 2A OS=Homo sapiens OX=9606 GN=CIAO2A PE=1 SV=1;tr|H0YKV4|H0YKV4_HUMAN Cytosolic iron-sulfur assembly component 2A OS=Homo sapiens OX=9606 GN=CIAO2A PE=1 SV=1	18.355	1	5.6	-0.0650727	0.367441	-0.137296	0.00497699	13.1614	13.1027	13.1493	12.8326	13.0261	12.9084	13.0368	13.0145	13.0559	12.8115	12.8916	12.8888	12.9471	12.6623	12.8106	12.6786
Q86V48;A0A024RAC0	Leucine zipper protein 1	LUZP1	sp|Q86V48|LUZP1_HUMAN Leucine zipper protein 1 OS=Homo sapiens OX=9606 GN=LUZP1 PE=1 SV=2;tr|A0A024RAC0|A0A024RAC0_HUMAN Leucine zipper protein 1, isoform CRA_a OS=Homo sapiens OX=9606 GN=LUZP1 PE=4 SV=1	120.27	2	2.1	-0.0242265	0.607846	-0.138069	0.0040949	11.2206	11.3843	11.3566	11.2402	11.3263	11.3186	11.2602	11.1997	11.4051	11.2386	11.3267	11.2591	11.2206	11.0974	11.1658	11.1935
Q9NW64	Pre-mRNA-splicing factor RBM22	RBM22	sp|Q9NW64|RBM22_HUMAN Pre-mRNA-splicing factor RBM22 OS=Homo sapiens OX=9606 GN=RBM22 PE=1 SV=1	46.895	1	4.8	-0.0403207	0.576902	-0.138869	0.00403131	11.8932	11.8704	11.966	11.7773	11.7569	11.799	11.7997	11.99	12.0398	12.0474	11.9257	11.9181	11.9039	11.9192	11.7174	11.835
Q9BUT1;A0A024RDJ8;D6R9U8;D6RIR6;A8K5M0	3-hydroxybutyrate dehydrogenase type 2	BDH2	sp|Q9BUT1|BDH2_HUMAN 3-hydroxybutyrate dehydrogenase type 2 OS=Homo sapiens OX=9606 GN=BDH2 PE=1 SV=2;tr|A0A024RDJ8|A0A024RDJ8_HUMAN 3-hydroxybutyrate dehydrogenase, type 2, isoform CRA_a OS=Homo sapiens OX=9606 GN=BDH2 PE=4 SV=1;tr|D6R9U8|D6R9U8_HUMAN 3-h	26.724	11	52.7	-0.0572304	0.16942	-0.145161	0.00283421	18.3723	17.7122	18.0244	17.7174	18.3909	17.6246	17.9545	17.6274	18.4768	18.0228	18.1208	17.7943	18.2687	17.8954	18.0261	17.6437
Q9Y312;A0A7P0T8J7;A2A2Q9;A0A7P0TA70	Protein AAR2 homolog	AAR2	sp|Q9Y312|AAR2_HUMAN Protein AAR2 homolog OS=Homo sapiens OX=9606 GN=AAR2 PE=1 SV=2;tr|A0A7P0T8J7|A0A7P0T8J7_HUMAN Protein AAR2 homolog OS=Homo sapiens OX=9606 GN=AAR2 PE=4 SV=1;tr|A2A2Q9|A2A2Q9_HUMAN AAR2 splicing factor homolog OS=Homo sapiens OX=9606 GN	43.472	2	9.1	0.0965618	0.126352	-0.146701	0.00438506	13.1094	13.1776	13.3477	13.2959	13.3365	13.3601	13.3243	13.296	13.2767	13.4784	13.2748	13.5817	13.1355	13.3225	13.204	13.3627
Q9UN36	Protein NDRG2	NDRG2	sp|Q9UN36|NDRG2_HUMAN Protein NDRG2 OS=Homo sapiens OX=9606 GN=NDRG2 PE=1 SV=2	40.798	11	54.7	-0.0307397	0.375146	-0.148376	0.00630054	17.5127	17.3365	17.3148	17.6535	17.4854	17.3014	17.2808	17.627	17.4413	17.4168	17.2818	17.2744	17.201	17.2967	17.1185	17.2048
Q86TI0;B9A6J6;C9JIE2;H0Y8P0;Q7Z6H2;Q6PJJ8;B4E0Y2	TBC1 domain family member 1	TBC1D1	sp|Q86TI0|TBCD1_HUMAN TBC1 domain family member 1 OS=Homo sapiens OX=9606 GN=TBC1D1 PE=1 SV=2;tr|B9A6J6|B9A6J6_HUMAN TBC1 domain family, member 1 OS=Homo sapiens OX=9606 GN=TBC1D1 PE=2 SV=1;tr|C9JIE2|C9JIE2_HUMAN TBC1 domain family member 1 (Fragment) OS=H	133.08	2	3.1	0.113141	0.0435066	-0.149784	0.00456613	12.9079	13.1077	13.0585	13.0749	13.0982	13.1321	13.1073	13.264	13.3382	13.4378	13.454	13.418	13.2168	13.35	13.3024	13.1796
Q5VSL9;A8K4U4;Q8WUN4;Q9ULQ0;A8K2A0;A4D1K4	Striatin-interacting protein 1;Striatin-interacting protein 2	STRIP1;FAM40A;STRIP2;FAM40B	sp|Q5VSL9|STRP1_HUMAN Striatin-interacting protein 1 OS=Homo sapiens OX=9606 GN=STRIP1 PE=1 SV=1;tr|A8K4U4|A8K4U4_HUMAN cDNA FLJ77113 OS=Homo sapiens OX=9606 PE=2 SV=1;tr|Q8WUN4|Q8WUN4_HUMAN FAM40A protein (Fragment) OS=Homo sapiens OX=9606 GN=FAM40A PE=2	95.575	3	5.3	0.0128746	0.879135	-0.155581	0.00125089	11.2314	11.5052	11.2792	11.2116	11.4193	11.2118	11.4031	11.2446	11.5853	11.1373	11.3467	11.6044	11.4302	11.0204	11.1967	11.4041
Q6NUK4;X5DR89;A8K1R1	Receptor expression-enhancing protein 3;Receptor expression-enhancing protein	REEP3	sp|Q6NUK4|REEP3_HUMAN Receptor expression-enhancing protein 3 OS=Homo sapiens OX=9606 GN=REEP3 PE=1 SV=1;tr|X5DR89|X5DR89_HUMAN Receptor expression-enhancing protein (Fragment) OS=Homo sapiens OX=9606 GN=REEP3 PE=2 SV=1;tr|A8K1R1|A8K1R1_HUMAN Receptor expr	29.264	1	3.9	0.046957	0.451294	-0.155913	0.0011118	13.1664	13.21	13.2402	13.1124	13.1625	13.4462	13.2907	13.0173	13.0611	13.0239	13.1818	13.0716	12.8728	12.9097	13.0264	12.9058
Q12802;A0A2X0SF55;H0YMW2;A0A087WTD7;A8MYJ1	A-kinase anchor protein 13	AKAP13	sp|Q12802|AKP13_HUMAN A-kinase anchor protein 13 OS=Homo sapiens OX=9606 GN=AKAP13 PE=1 SV=2;tr|A0A2X0SF55|A0A2X0SF55_HUMAN AKAP13 (Fragment) OS=Homo sapiens OX=9606 GN=AKAP13 PE=4 SV=1;tr|H0YMW2|H0YMW2_HUMAN A-kinase anchor protein 13 (Fragment) OS=Homo s	307.55	10	4.8	-0.0500971	0.411936	-0.156003	0.00695319	14.1809	13.7808	13.8101	13.8805	14.3294	13.6423	13.7282	13.752	14.1949	14.263	13.7291	14.0188	14.1405	14.0251	13.5999	13.8163
C9JB55	Serotransferrin (Fragment)	TF	tr|C9JB55|C9JB55_HUMAN Serotransferrin (Fragment) OS=Homo sapiens OX=9606 GN=TF PE=1 SV=8	7.99	1	32	-0.0115162	0.900994	-0.158942	0.00191289	12.4001	12.1167	12.7429	12.4331	12.6808	11.8712	12.5857	12.509	12.8589	12.3308	12.7317	12.0123	12.6447	12.235	12.5749	11.8433
Q8IVP5	FUN14 domain-containing protein 1	FUNDC1	sp|Q8IVP5|FUND1_HUMAN FUN14 domain-containing protein 1 OS=Homo sapiens OX=9606 GN=FUNDC1 PE=1 SV=1	17.177	1	11	-0.109127	0.0326547	-0.160255	0.00361444	11.0546	11.1831	11.2135	11.1374	11.0006	11.0968	11.1243	10.9304	11.4599	11.0894	11.1741	11.0868	11.3106	10.9503	10.9195	10.9886
Q96CX2;A0A140VJM4;B3KY04	BTB/POZ domain-containing protein KCTD12	KCTD12	sp|Q96CX2|KCD12_HUMAN BTB/POZ domain-containing protein KCTD12 OS=Homo sapiens OX=9606 GN=KCTD12 PE=1 SV=1;tr|A0A140VJM4|A0A140VJM4_HUMAN Potassium channel tetramerisation domain containing 12 OS=Homo sapiens OX=9606 GN=KCTD12 PE=2 SV=1;tr|B3KY04|B3KY04_HU	35.7	1	4	-0.0743802	0.293118	-0.162237	0.00692421	10.8494	11.0151	11.128	11.1967	10.9839	10.9842	10.9413	10.9823	11.2076	11.0256	11.1605	11.2297	11.1639	10.8016	10.9315	11.0774
Q86WQ0	Nuclear receptor 2C2-associated protein	NR2C2AP	sp|Q86WQ0|NR2CA_HUMAN Nuclear receptor 2C2-associated protein OS=Homo sapiens OX=9606 GN=NR2C2AP PE=1 SV=1	15.876	1	17.3	-0.0689506	0.127766	-0.164483	0.00489031	10.9843	10.8186	10.919	10.9039	10.9442	10.6537	10.8919	10.8603	11.199	10.8846	10.8217	11.1711	10.9941	10.7373	10.7586	10.9285
Q59G96	Dynamin 2 isoform 4 variant (Fragment)		tr|Q59G96|Q59G96_HUMAN Dynamin 2 isoform 4 variant (Fragment) OS=Homo sapiens OX=9606 PE=2 SV=1	55.11	1	47.4	-0.098826	0.0989521	-0.168781	0.00193056	12.4057	12.276	12.3166	12.4406	12.3093	12.2822	12.268	12.1841	12.3187	12.2519	12.2847	12.514	12.1853	12.1248	12.12	12.2639
Q6NXE6;F5GWV0;F5H4P3;B4E1N1;Q68CW5	Armadillo repeat-containing protein 6	ARMC6;DKFZp762A1314	sp|Q6NXE6|ARMC6_HUMAN Armadillo repeat-containing protein 6 OS=Homo sapiens OX=9606 GN=ARMC6 PE=1 SV=2;tr|F5GWV0|F5GWV0_HUMAN Armadillo repeat-containing protein 6 (Fragment) OS=Homo sapiens OX=9606 GN=ARMC6 PE=1 SV=8;tr|F5H4P3|F5H4P3_HUMAN Armadillo repea	54.141	2	4.8	-0.117224	0.325638	-0.17331	0.00740897	10.8606	11.2882	11.1577	10.8364	11.085	10.8112	10.9376	10.8402	11.0065	10.8351	10.9405	11.0282	10.9654	10.672	10.7144	10.7653
Q9H0U9	Testis-specific Y-encoded-like protein 1	TSPYL1	sp|Q9H0U9|TSYL1_HUMAN Testis-specific Y-encoded-like protein 1 OS=Homo sapiens OX=9606 GN=TSPYL1 PE=1 SV=3	49.192	1	4.6	-0.00400138	0.967494	-0.173435	0.0018773	10.7182	10.9205	10.6191	10.5258	10.8758	10.5473	10.6494	10.6951	10.9844	10.6452	10.7226	10.8318	10.7801	10.4381	10.6379	10.6342
O14920;B3KRB7;B4DP95;A0A499FJS7;Q59GL9;A0A7P0SVL5;B4E0A7;G3V105;A8K4I7	Inhibitor of nuclear factor kappa-B kinase subunit beta	IKBKB	sp|O14920|IKKB_HUMAN Inhibitor of nuclear factor kappa-B kinase subunit beta OS=Homo sapiens OX=9606 GN=IKBKB PE=1 SV=1;tr|B3KRB7|B3KRB7_HUMAN Inhibitor of kappa light polypeptide gene enhancer in B-cells, kinase beta, isoform CRA_a OS=Homo sapiens OX=9606	86.563	2	2.2	-0.0921575	0.149349	-0.176786	0.00140507	12.7442	12.8426	12.8664	12.7517	12.5614	12.7939	12.6557	12.8255	12.8244	12.9652	12.9436	13.0196	12.5969	12.8111	12.8325	12.8051
Q8NE22;C9J935	SET domain-containing protein 9	SETD9	sp|Q8NE22|SETD9_HUMAN SET domain-containing protein 9 OS=Homo sapiens OX=9606 GN=SETD9 PE=2 SV=2;tr|C9J935|C9J935_HUMAN SET domain-containing protein 9 (Fragment) OS=Homo sapiens OX=9606 GN=SETD9 PE=1 SV=1	34.095	1	4.3	-0.0396248	0.566474	-0.178632	0.000759499	11.5301	11.4867	11.4049	11.0742	11.3478	11.3222	11.5635	11.104	11.6198	11.3833	11.4057	11.1911	11.4833	11.2227	11.2171	10.9623
Q86VP1;B4DSG5;B8ZZD4;B4DVF9	Tax1-binding protein 1	TAX1BP1	sp|Q86VP1|TAXB1_HUMAN Tax1-binding protein 1 OS=Homo sapiens OX=9606 GN=TAX1BP1 PE=1 SV=2;tr|B4DSG5|B4DSG5_HUMAN cDNA FLJ56149, highly similar to Tax1-binding protein 1 OS=Homo sapiens OX=9606 PE=2 SV=1;tr|B8ZZD4|B8ZZD4_HUMAN Tax1-binding protein 1 OS=Homo	90.876	1	1.3	-0.191869	0.132345	-0.180659	0.0089756	10.8831	11.2005	10.9664	10.7159	10.7872	10.5773	10.8309	10.803	11.1746	10.7658	10.7533	10.9797	10.8488	10.6685	10.6582	10.7754
Q9Y6J9;E9PP94;B4DVM4;A8K0D4;A0A024R5A7	TAF6-like RNA polymerase II p300/CBP-associated factor-associated factor 65 kDa subunit 6L	TAF6L	sp|Q9Y6J9|TAF6L_HUMAN TAF6-like RNA polymerase II p300/CBP-associated factor-associated factor 65 kDa subunit 6L OS=Homo sapiens OX=9606 GN=TAF6L PE=1 SV=1;tr|E9PP94|E9PP94_HUMAN TAF6-like RNA polymerase II p300/CBP-associated factor-associated factor 65 k	67.814	1	2.4	0.0461316	0.433652	-0.185316	0.00343127	11.6181	11.3852	11.5375	11.4133	11.632	11.2959	11.7566	11.454	11.7156	11.4982	11.5369	11.7647	11.575	11.2065	11.4359	11.5568
A2RTX5;B7ZLP8	Probable threonine--tRNA ligase 2, cytoplasmic	TARSL2	sp|A2RTX5|SYTC2_HUMAN Threonine--tRNA ligase 2, cytoplasmic OS=Homo sapiens OX=9606 GN=TARS3 PE=1 SV=1;tr|B7ZLP8|B7ZLP8_HUMAN Threonyl-tRNA synthetase OS=Homo sapiens OX=9606 GN=TARS3 PE=1 SV=1	92.644	1	7.9	-0.132542	0.111978	-0.187168	0.000812342	10.7515	10.9703	10.8006	10.8259	10.8672	10.6653	10.6862	10.5994	11.1156	10.748	10.8124	10.911	10.8796	10.6252	10.6251	10.7084
E9PF82;E9PBG7;B7Z2B0;Q4G1A8	Calcium/calmodulin-dependent protein kinase	CAMK2D	tr|E9PF82|E9PF82_HUMAN Calcium/calmodulin-dependent protein kinase OS=Homo sapiens OX=9606 GN=CAMK2D PE=1 SV=1;tr|E9PBG7|E9PBG7_HUMAN Calcium/calmodulin-dependent protein kinase OS=Homo sapiens OX=9606 GN=CAMK2D PE=1 SV=1;tr|B7Z2B0|B7Z2B0_HUMAN Calcium/cal	60.004	1	41.3	-0.0408978	0.652346	-0.18789	0.0025071	10.8137	11.0241	11.0115	10.6306	10.9622	10.681	10.9154	10.7578	11.0294	10.8718	10.8948	11.0484	10.8642	10.7563	10.7202	10.7521
Q99732;I3L1H3	Lipopolysaccharide-induced tumor necrosis factor-alpha factor	LITAF	sp|Q99732|LITAF_HUMAN Lipopolysaccharide-induced tumor necrosis factor-alpha factor OS=Homo sapiens OX=9606 GN=LITAF PE=1 SV=2;tr|I3L1H3|I3L1H3_HUMAN Lipopolysaccharide-induced tumor necrosis factor-alpha factor OS=Homo sapiens OX=9606 GN=LITAF PE=1 SV=1	17.107	1	4.3	-0.135925	0.0645358	-0.190167	0.00491968	13.8056	13.7032	13.9063	13.8267	13.6284	13.4298	13.7412	13.8987	13.7017	13.7495	13.86	14.1099	13.6098	13.564	13.5362	13.9504
P43005;B2R7K1;H0Y7R2	Excitatory amino acid transporter 3;Amino acid transporter	SLC1A1	sp|P43005|EAA3_HUMAN Excitatory amino acid transporter 3 OS=Homo sapiens OX=9606 GN=SLC1A1 PE=1 SV=2;tr|B2R7K1|B2R7K1_HUMAN Amino acid transporter OS=Homo sapiens OX=9606 PE=2 SV=1;tr|H0Y7R2|H0Y7R2_HUMAN Amino acid transporter (Fragment) OS=Homo sapiens OX	57.1	1	3.4	-0.00719401	0.943828	-0.191337	0.0056122	11.046	11.2106	10.9144	11.167	11.0737	10.9598	11.2656	11.0102	11.2667	11.0772	11.109	11.1046	11.0753	10.7483	10.9476	11.021
Q9NQC7;B3KNA9;A0A024R6Q9;B3KND1;J3KRR7;A8KAB0;A0A024R6T1;H3BS09	Ubiquitin carboxyl-terminal hydrolase CYLD	CYLD	sp|Q9NQC7|CYLD_HUMAN Ubiquitin carboxyl-terminal hydrolase CYLD OS=Homo sapiens OX=9606 GN=CYLD PE=1 SV=1;tr|B3KNA9|B3KNA9_HUMAN cDNA FLJ14150 fis, clone MAMMA1003026, highly similar to Probable ubiquitin carboxyl-terminal hydrolase CYLD OS=Homo sapiens OX	107.31	1	1.5	-0.0934367	0.190889	-0.194653	0.00931324	10.9687	10.9429	11.1067	10.6672	10.895	10.744	10.8843	10.7884	11.1404	10.8375	10.9108	10.9268	10.7742	10.6636	10.7511	10.848
Q9UMQ6;B4DT90	Calpain-11	CAPN11	sp|Q9UMQ6|CAN11_HUMAN Calpain-11 OS=Homo sapiens OX=9606 GN=CAPN11 PE=2 SV=2;tr|B4DT90|B4DT90_HUMAN cDNA FLJ60880, highly similar to Calpain-11 OS=Homo sapiens OX=9606 PE=2 SV=1	84.422	1	0.9	-0.108424	0.29667	-0.196914	0.00963128	13.3035	13.1107	13.4259	12.6465	13.1847	13.1083	12.9684	12.7916	13.2353	12.9838	13.002	12.4366	12.8825	12.7564	12.8529	12.3781
Q9ULG6;H3BV63;A0A024R5S7	Cell cycle progression protein 1	CCPG1	sp|Q9ULG6|CCPG1_HUMAN Cell cycle progression protein 1 OS=Homo sapiens OX=9606 GN=CCPG1 PE=1 SV=3;tr|H3BV63|H3BV63_HUMAN Cell cycle progression protein 1 (Fragment) OS=Homo sapiens OX=9606 GN=CCPG1 PE=1 SV=1;tr|A0A024R5S7|A0A024R5S7_HUMAN Cell cycle progre	87.339	1	1.6	-0.100374	0.0647166	-0.198485	0.00135036	11.559	11.527	11.4773	11.4048	11.3796	11.3514	11.4533	11.3823	11.7066	11.4176	11.464	11.3903	11.4945	11.1747	11.3648	11.1505
P80294;A0A140VJP7	Metallothionein-1H	MT1H	sp|P80294|MT1H_HUMAN Metallothionein-1H OS=Homo sapiens OX=9606 GN=MT1H PE=1 SV=1;tr|A0A140VJP7|A0A140VJP7_HUMAN Metallothionein OS=Homo sapiens OX=9606 PE=2 SV=1	6.0393	2	65.6	-0.109846	0.127744	-0.200874	0.008392	16.892	15.665	16.1768	17.5701	16.6018	15.4875	16.1536	17.6216	15.3761	14.4984	15.2699	17.7113	15.1649	14.2753	14.9367	17.6753
P28289	Tropomodulin-1	TMOD1	sp|P28289|TMOD1_HUMAN Tropomodulin-1 OS=Homo sapiens OX=9606 GN=TMOD1 PE=1 SV=1	40.569	4	17.3	0.00416834	0.941249	-0.203598	0.00423622	13.2337	13.1675	13.1162	13.3225	13.2871	13.0452	13.0455	13.4789	13.4779	13.4472	13.4343	14.1337	13.1703	13.3295	13.1591	14.0199
Q9BY77;Q96DI9;F6VRR5;B4E0L0;F8WCX5;Q659C6	Polymerase delta-interacting protein 3	POLDIP3;DKFZp434G0310	sp|Q9BY77|PDIP3_HUMAN Polymerase delta-interacting protein 3 OS=Homo sapiens OX=9606 GN=POLDIP3 PE=1 SV=2;tr|Q96DI9|Q96DI9_HUMAN POLDIP3 protein (Fragment) OS=Homo sapiens OX=9606 GN=POLDIP3 PE=2 SV=2;tr|F6VRR5|F6VRR5_HUMAN Polymerase delta-interacting pro	46.089	6	19	0.0806004	0.508041	-0.204929	0.0086454	13.9274	13.9068	14.1183	13.938	13.9072	13.8633	13.9592	14.4832	13.9847	14.0193	13.9249	14.5712	13.8713	13.8611	13.7699	14.1782
Q9UI08;H0YJN0;B4DW58;A0A2D1PGY7;A0A024R6K5	Ena/VASP-like protein	EVL	sp|Q9UI08|EVL_HUMAN Ena/VASP-like protein OS=Homo sapiens OX=9606 GN=EVL PE=1 SV=2;tr|H0YJN0|H0YJN0_HUMAN Ena/VASP-like protein (Fragment) OS=Homo sapiens OX=9606 GN=EVL PE=1 SV=1;tr|B4DW58|B4DW58_HUMAN Ena/VASP-like protein OS=Homo sapiens OX=9606 PE=2 SV	44.619	1	2.2	0.0919711	0.0996586	-0.205612	0.00074172	11.3024	11.1889	11.169	11.6357	11.2575	11.3356	11.3523	11.7184	11.3733	11.3689	11.3666	11.8077	11.1833	11.1741	11.0805	11.6562
Q96PZ0;E7EUH7;B3KY42;B3KRB2	Pseudouridylate synthase 7 homolog	PUS7	sp|Q96PZ0|PUS7_HUMAN Pseudouridylate synthase 7 homolog OS=Homo sapiens OX=9606 GN=PUS7 PE=1 SV=2;tr|E7EUH7|E7EUH7_HUMAN Pseudouridylate synthase 7 homolog OS=Homo sapiens OX=9606 GN=PUS7 PE=1 SV=1;tr|B3KY42|B3KY42_HUMAN cDNA FLJ46788 fis, clone TRACH30288	75.035	3	7.6	-0.0173358	0.807895	-0.20575	0.00893052	12.5127	12.7165	12.4752	12.505	12.7235	12.5251	12.3775	12.514	12.6338	12.6513	12.5117	12.7594	12.4335	12.6179	12.1709	12.5108
Q14257;H0YL43;A8MXP8	Reticulocalbin-2	RCN2	sp|Q14257|RCN2_HUMAN Reticulocalbin-2 OS=Homo sapiens OX=9606 GN=RCN2 PE=1 SV=1;tr|H0YL43|H0YL43_HUMAN Reticulocalbin-2 (Fragment) OS=Homo sapiens OX=9606 GN=RCN2 PE=1 SV=1;tr|A8MXP8|A8MXP8_HUMAN Reticulocalbin-2 OS=Homo sapiens OX=9606 GN=RCN2 PE=1 SV=1	36.876	8	33.1	-0.0294286	0.549189	-0.213486	0.000279528	15.0919	15.2109	15.276	15.3706	15.181	15.0692	15.2667	15.3149	15.4077	15.2684	15.4795	15.4435	15.192	15.0616	15.3091	15.1825
Q8TE66	Metallothionein		tr|Q8TE66|Q8TE66_HUMAN Metallothionein OS=Homo sapiens OX=9606 PE=2 SV=1	6.1183	1	65.6	0.211543	0.0309742	-0.214425	0.00746024	13.7148	13.9011	13.424	14.3898	13.6544	14.1139	13.8267	14.6809	13.1717	13.3775	13.5759	16.3864	13.1098	13.1817	13.2	16.1624
J3QQN0	Phosphatidate phosphatase LPIN2 (Fragment)	LPIN2	tr|J3QQN0|J3QQN0_HUMAN Phosphatidate phosphatase LPIN2 (Fragment) OS=Homo sapiens OX=9606 GN=LPIN2 PE=1 SV=1	14.274	2	17.8	-0.0590364	0.5894	-0.214978	0.00149717	11.7927	12.3842	12.1953	12.2361	12.1259	12.2754	12.0763	11.8947	12.3274	12.3128	12.2411	12.1893	12.0859	11.9964	12.0806	12.0478
A8K6U2;Q8WY36;Q9H6A7;D3DN56;C9JA69;Q6ZNU6	HMG box transcription factor BBX	BBX	tr|A8K6U2|A8K6U2_HUMAN cDNA FLJ78675, highly similar to Homo sapiens stroma HMG-box containing protein (HBP2) mRNA OS=Homo sapiens OX=9606 PE=2 SV=1;sp|Q8WY36|BBX_HUMAN HMG box transcription factor BBX OS=Homo sapiens OX=9606 GN=BBX PE=1 SV=1;tr|Q9H6A7|Q9H	105.13	1	0.7	-0.0575381	0.473627	-0.218237	0.00515076	15.5458	14.8935	15.662	15.0533	15.6918	14.9628	15.4745	14.7953	15.5041	14.4539	15.0284	15.1035	15.2287	14.3542	14.8867	14.7473
A0A0U4CQG9	Non-specific serine/threonine protein kinase	AKT2	tr|A0A0U4CQG9|A0A0U4CQG9_HUMAN Non-specific serine/threonine protein kinase OS=Homo sapiens OX=9606 GN=AKT2 PE=2 SV=1	55.726	1	15.2	0.0321905	0.638038	-0.21927	0.00284145	12.2644	12.1931	12.4327	12.2281	12.3612	12.308	12.2223	12.3555	12.5145	12.401	12.3581	12.2827	12.3225	12.07	12.2635	12.0232
P22415;B1AQP1;A0A0S2Z4U5;Q15853;A0A7H1D2R6;A0A7H1D2R4;A0A7H1D2R2;M0QZ39;M0R1C6;H0YD59;E9PME6;M0QXT0;B4DLJ1	Upstream stimulatory factor 1;Upstream stimulatory factor 2	USF1;USF2	sp|P22415|USF1_HUMAN Upstream stimulatory factor 1 OS=Homo sapiens OX=9606 GN=USF1 PE=1 SV=1;tr|B1AQP1|B1AQP1_HUMAN Upstream stimulatory factor 1 OS=Homo sapiens OX=9606 GN=USF1 PE=1 SV=1;tr|A0A0S2Z4U5|A0A0S2Z4U5_HUMAN Upstream transcription factor 1 isofo	33.538	1	6.1	-0.0535632	0.402289	-0.219466	0.00538624	11.2451	11.5215	11.4344	11.178	11.2681	11.2567	11.4135	11.2266	11.632	11.2638	11.4872	11.4277	11.3067	11.2186	11.23	11.1775
P39748;I3L3E9;B4DWZ4;Q6FHX6	Flap endonuclease 1	FEN1	sp|P39748|FEN1_HUMAN Flap endonuclease 1 OS=Homo sapiens OX=9606 GN=FEN1 PE=1 SV=1;tr|I3L3E9|I3L3E9_HUMAN Flap endonuclease 1 (Fragment) OS=Homo sapiens OX=9606 GN=FEN1 PE=1 SV=1;tr|B4DWZ4|B4DWZ4_HUMAN Flap endonuclease 1 OS=Homo sapiens OX=9606 GN=FEN1 PE	42.592	1	7.1	0.046065	0.627514	-0.229927	0.0029589	11.6964	12.0942	11.9607	12.1587	12.0322	11.9498	12.1153	11.997	11.933	11.9615	12.0624	12.2082	11.6318	11.7966	11.9497	11.8672
Q8IUH3	RNA-binding protein 45	RBM45	sp|Q8IUH3|RBM45_HUMAN RNA-binding protein 45 OS=Homo sapiens OX=9606 GN=RBM45 PE=1 SV=1	53.502	1	2.9	-0.0367795	0.535954	-0.232083	0.00334811	12.069	11.9882	12.0146	12.243	11.8717	11.9339	12.1386	12.2234	12.1677	12.1521	12.41	12.2875	11.9144	12.032	12.0282	12.1143
Q14BN4;A0A5F9VB99;A0A590UJK3;A0A590UJT5;H7BZK0;A0A590UJ16;A0A590UJS6;A0A590UJU9;H7C3M8	Sarcolemmal membrane-associated protein	SLMAP	sp|Q14BN4|SLMAP_HUMAN Sarcolemmal membrane-associated protein OS=Homo sapiens OX=9606 GN=SLMAP PE=1 SV=1;tr|A0A5F9VB99|A0A5F9VB99_HUMAN Sarcolemmal membrane-associated protein OS=Homo sapiens OX=9606 GN=SLMAP PE=1 SV=1;tr|A0A590UJK3|A0A590UJK3_HUMAN Sarcol	95.197	3	5.7	-0.099581	0.292259	-0.23728	0.00558604	11.6996	11.9863	12.0051	11.7032	11.8975	11.7109	11.7182	11.6693	12.0708	11.9085	11.8456	12.0121	11.7907	11.8207	11.6656	11.6109
B4E337	cDNA FLJ58087, highly similar to Alpha-actinin-4		tr|B4E337|B4E337_HUMAN cDNA FLJ58087, highly similar to Alpha-actinin-4 OS=Homo sapiens OX=9606 PE=2 SV=1	64.16	1	60.5	-0.0626396	0.371815	-0.238351	0.00771308	11.0098	11.0811	11.4463	10.6815	11.0013	10.8511	11.2962	10.8194	11.1987	10.9145	11.472	10.9061	10.8073	10.7704	11.1379	10.8224
P05106;A7U833;Q2YFE1;I3L4X8;L7UW06;B4DTY9;H3BM21;L7UUZ7;A0A5E4DMZ9	Integrin beta-3;Integrin beta	ITGB3	sp|P05106|ITB3_HUMAN Integrin beta-3 OS=Homo sapiens OX=9606 GN=ITGB3 PE=1 SV=2;tr|A7U833|A7U833_HUMAN Platelet glycoprotein IIIa (Fragment) OS=Homo sapiens OX=9606 GN=ITGB3 PE=4 SV=1;tr|Q2YFE1|Q2YFE1_HUMAN Integrin beta OS=Homo sapiens OX=9606 PE=2 SV=1;t	87.057	1	2	-0.174899	0.0758747	-0.240471	0.00152007	11.4046	11.7291	11.5579	11.4404	11.551	11.4567	11.3077	11.117	11.9594	11.7664	11.6416	11.7453	11.6965	11.6315	11.2814	11.5414
D6RH08	UDP-glucuronosyltransferase (Fragment)	UGT2B7	tr|D6RH08|D6RH08_HUMAN UDP-glucuronosyltransferase (Fragment) OS=Homo sapiens OX=9606 GN=UGT2B7 PE=1 SV=1	17.328	1	62.8	0.00664996	0.929058	-0.25226	0.00711967	11.5911	11.9059	11.9629	11.9967	11.867	11.7823	11.9326	11.9014	11.8309	11.9471	11.9478	11.7844	11.5825	11.7765	11.4779	11.6642
Q9ULT0;H7C055;G5E9G4;B3KPK7	Tetratricopeptide repeat protein 7A	TTC7A	sp|Q9ULT0|TTC7A_HUMAN Tetratricopeptide repeat protein 7A OS=Homo sapiens OX=9606 GN=TTC7A PE=1 SV=3;tr|H7C055|H7C055_HUMAN Tetratricopeptide repeat protein 7A (Fragment) OS=Homo sapiens OX=9606 GN=TTC7A PE=1 SV=1;tr|G5E9G4|G5E9G4_HUMAN Tetratricopeptide r	96.184	1	1.5	0.066086	0.19008	-0.260392	0.00957322	11.337	11.4843	11.5138	11.2851	11.4927	11.4314	11.5664	11.394	11.822	11.4026	11.4737	11.6356	11.343	11.2345	11.3897	11.3251
P25445;Q6ICT6;A0A1B0QZF0;Q59FU8;Q8IUB7;S5PSV7;Q8IUB6;S5PZ57	Tumor necrosis factor receptor superfamily member 6	FAS;TNFRSF6;CD95	sp|P25445|TNR6_HUMAN Tumor necrosis factor receptor superfamily member 6 OS=Homo sapiens OX=9606 GN=FAS PE=1 SV=1;tr|Q6ICT6|Q6ICT6_HUMAN Apo-1 antigen (Fragment) OS=Homo sapiens OX=9606 GN=TNFRSF6 PE=2 SV=1;tr|A0A1B0QZF0|A0A1B0QZF0_HUMAN Apo-1 antigen OS=H	37.732	10	31.6	0.0422058	0.430932	0.203643	0.0100162	16.6138	16.4678	16.2816	16.4496	16.5451	16.6624	16.3017	16.4723	16.6052	16.6	16.3905	16.4708	16.9842	16.7694	16.4528	16.6747
Q9BV57	1,2-dihydroxy-3-keto-5-methylthiopentene dioxygenase	ADI1	sp|Q9BV57|MTND_HUMAN 1,2-dihydroxy-3-keto-5-methylthiopentene dioxygenase OS=Homo sapiens OX=9606 GN=ADI1 PE=1 SV=1	21.498	13	79.3	-0.0483714	0.238461	-0.0974153	0.0102272	18.5931	18.8073	18.5124	18.4853	18.6209	18.7449	18.4174	18.4214	18.766	18.7621	18.8259	18.4123	18.6557	18.7124	18.7035	18.3051
Q9NPA3	Mid1-interacting protein 1	MID1IP1	sp|Q9NPA3|M1IP1_HUMAN Mid1-interacting protein 1 OS=Homo sapiens OX=9606 GN=MID1IP1 PE=1 SV=1	20.201	4	48.6	0.054229	0.388789	0.107852	0.0108763	13.4484	13.637	13.4242	13.6492	13.3152	13.7574	13.6166	13.6865	13.3893	13.8801	14.2039	13.832	13.4923	13.9877	14.3733	13.8834
Q9H7F0;A0A2R8YDN7;A0A2R8Y635	Probable cation-transporting ATPase 13A3	ATP13A3	sp|Q9H7F0|AT133_HUMAN Polyamine-transporting ATPase 13A3 OS=Homo sapiens OX=9606 GN=ATP13A3 PE=1 SV=4;tr|A0A2R8YDN7|A0A2R8YDN7_HUMAN Cation-transporting ATPase OS=Homo sapiens OX=9606 GN=ATP13A3 PE=1 SV=1;tr|A0A2R8Y635|A0A2R8Y635_HUMAN Cation-transporting	138.04	1	1.2	0.00329434	0.959481	-0.0899835	0.0109439	12.04	12.3796	12.3203	12.2088	12.1168	12.2395	12.2142	12.3914	12.3617	12.3505	12.4943	12.4143	12.2482	12.2838	12.4173	12.3116
O15446;A8K818;Q05BI1;A0JLT1	DNA-directed RNA polymerase I subunit RPA34	CD3EAP	sp|O15446|RPA34_HUMAN DNA-directed RNA polymerase I subunit RPA34 OS=Homo sapiens OX=9606 GN=POLR1G PE=1 SV=1;tr|A8K818|A8K818_HUMAN cDNA FLJ75784, highly similar to Homo sapiens CD3E antigen, epsilon polypeptide associated protein (CD3EAP), mRNA OS=Homo s	54.985	1	4.7	-0.0718498	0.435267	-0.336045	0.011064	11.7435	11.956	11.4407	11.8561	11.7123	11.6063	11.6461	11.7442	12.152	11.9164	11.9832	12.0175	11.9168	11.846	11.5679	11.3943
Q9H2A2	Aldehyde dehydrogenase family 8 member A1	ALDH8A1	sp|Q9H2A2|AL8A1_HUMAN 2-aminomuconic semialdehyde dehydrogenase OS=Homo sapiens OX=9606 GN=ALDH8A1 PE=1 SV=1	53.401	26	69.4	-0.0122947	0.717152	-0.102752	0.0110812	20.1481	19.6922	20.0357	19.7474	20.1423	19.6863	20.029	19.7166	19.7599	19.5297	19.8435	19.5821	19.6122	19.4844	19.7296	19.4779
O60293;G3V1X1	Zinc finger C3H1 domain-containing protein	ZFC3H1	sp|O60293|ZC3H1_HUMAN Zinc finger C3H1 domain-containing protein OS=Homo sapiens OX=9606 GN=ZFC3H1 PE=1 SV=3;tr|G3V1X1|G3V1X1_HUMAN Proline/serine-rich coiled-coil 2, isoform CRA_a OS=Homo sapiens OX=9606 GN=ZFC3H1 PE=1 SV=1	226.35	1	0.8	-0.148981	0.0577662	-0.139221	0.0112631	10.8321	10.9163	10.9744	10.9044	10.7438	10.9163	10.6029	10.7683	10.9622	10.6503	10.6882	11.052	10.7332	10.5846	10.613	10.8651
P09234;Q5TAL4;Q53G33;A0A0A0MRR7	U1 small nuclear ribonucleoprotein C	SNRPC	sp|P09234|RU1C_HUMAN U1 small nuclear ribonucleoprotein C OS=Homo sapiens OX=9606 GN=SNRPC PE=1 SV=1;tr|Q5TAL4|Q5TAL4_HUMAN U1 small nuclear ribonucleoprotein C OS=Homo sapiens OX=9606 GN=SNRPC PE=2 SV=1;tr|Q53G33|Q53G33_HUMAN Small nuclear ribonucleoprote	17.394	3	24.5	-0.0246884	0.606355	-0.0917641	0.0114399	14.9915	15.0072	15.0334	15.106	14.962	14.926	14.9382	15.2131	14.9776	14.9933	14.9721	15.2093	14.8684	14.8986	14.8613	15.1569
Q14CS0;E5RGJ4;E5RJ36	UBX domain-containing protein 2B	UBXN2B	sp|Q14CS0|UBX2B_HUMAN UBX domain-containing protein 2B OS=Homo sapiens OX=9606 GN=UBXN2B PE=1 SV=1;tr|E5RGJ4|E5RGJ4_HUMAN UBX domain-containing protein 2B OS=Homo sapiens OX=9606 GN=UBXN2B PE=1 SV=1;tr|E5RJ36|E5RJ36_HUMAN UBX domain-containing protein 2B O	37.076	1	4.5	-0.124703	0.0761116	-0.132162	0.0115626	11.005	10.9359	10.8466	10.662	10.7446	10.7454	10.7331	10.7276	11.1861	10.7569	10.7609	10.8116	10.9465	10.6319	10.663	10.7453
A6NLH6;Q53HE6;Q9P003	Protein cornichon homolog 4	CNIH4	tr|A6NLH6|A6NLH6_HUMAN Protein cornichon homolog 4 OS=Homo sapiens OX=9606 GN=CNIH4 PE=1 SV=1;tr|Q53HE6|Q53HE6_HUMAN HSPC163 protein variant (Fragment) OS=Homo sapiens OX=9606 PE=2 SV=1;sp|Q9P003|CNIH4_HUMAN Protein cornichon homolog 4 OS=Homo sapiens OX=9	15.771	1	14.6	-0.105577	0.159941	-0.0982174	0.011621	12.5038	12.5997	12.6554	12.7698	12.4308	12.6931	12.5198	12.4627	12.6841	12.6428	12.6113	12.7226	12.6	12.5479	12.549	12.5711
P01034;A0A0K0K1J1	Cystatin-C	CST3	sp|P01034|CYTC_HUMAN Cystatin-C OS=Homo sapiens OX=9606 GN=CST3 PE=1 SV=1;tr|A0A0K0K1J1|A0A0K0K1J1_HUMAN Epididymis secretory protein Li 2 OS=Homo sapiens OX=9606 GN=HEL-S-2 PE=2 SV=1	15.799	2	22.6	0.0101292	0.77785	-0.176494	0.0118134	14.5757	14.1278	14.4648	14.5775	14.5745	14.0959	14.5147	14.6013	14.6064	13.9468	14.4884	14.8164	14.5089	13.8849	14.1842	14.574
Q9NZE8	39S ribosomal protein L35, mitochondrial	MRPL35	sp|Q9NZE8|RM35_HUMAN 39S ribosomal protein L35, mitochondrial OS=Homo sapiens OX=9606 GN=MRPL35 PE=1 SV=3	21.514	1	5.3	-0.0868839	0.10277	0.145975	0.0119062	13.0394	13.0833	12.7152	12.7008	12.8344	12.9836	12.6576	12.7156	12.7098	13.092	12.6729	12.6679	12.9364	13.1188	12.8731	12.7982
P36955;A0A140VKF3	Pigment epithelium-derived factor	SERPINF1	sp|P36955|PEDF_HUMAN Pigment epithelium-derived factor OS=Homo sapiens OX=9606 GN=SERPINF1 PE=1 SV=4;tr|A0A140VKF3|A0A140VKF3_HUMAN Testis tissue sperm-binding protein Li 70n OS=Homo sapiens OX=9606 PE=2 SV=1	46.312	1	8.6	-0.0813528	0.122968	0.118893	0.0119244	12.8824	13.2781	13.1479	12.9021	12.6698	13.22	13.1527	12.8425	12.8142	13.2103	12.9784	13.0705	12.9912	13.2746	13.1485	13.1346
P02679;A0A140VJJ6;C9JC84;C9JEU5;Q7Z664	Fibrinogen gamma chain	FGG;DKFZp779N0926	sp|P02679|FIBG_HUMAN Fibrinogen gamma chain OS=Homo sapiens OX=9606 GN=FGG PE=1 SV=3;tr|A0A140VJJ6|A0A140VJJ6_HUMAN Testicular tissue protein Li 70 OS=Homo sapiens OX=9606 PE=2 SV=1;tr|C9JC84|C9JC84_HUMAN Fibrinogen gamma chain OS=Homo sapiens OX=9606 GN=F	51.511	34	79.5	0.204489	0.000944975	0.221091	0.0119927	20.211	20.2699	20.184	20.3161	20.379	20.4486	20.4258	20.5456	20.8284	21.5526	21.9102	21.5029	21.1767	21.5617	22.2246	21.7154
Q14186;Q5JSB5;B7Z569;A0A024RBZ0;A0A024RDY4	Transcription factor Dp-1	TFDP1;hCG_1982709	sp|Q14186|TFDP1_HUMAN Transcription factor Dp-1 OS=Homo sapiens OX=9606 GN=TFDP1 PE=1 SV=1;tr|Q5JSB5|Q5JSB5_HUMAN Transcription factor Dp-1 (Fragment) OS=Homo sapiens OX=9606 GN=TFDP1 PE=1 SV=8;tr|B7Z569|B7Z569_HUMAN cDNA FLJ53077, moderately similar to Tr	45.07	1	8	0.0182446	0.607463	-0.154503	0.0119989	10.642	10.802	10.6375	10.6606	10.6994	10.7913	10.6415	10.683	10.9394	10.7273	10.6127	10.8829	10.6839	10.6458	10.5508	10.6638
F8W7C6	60S ribosomal protein L10	RPL10	tr|F8W7C6|F8W7C6_HUMAN 60S ribosomal protein L10 OS=Homo sapiens OX=9606 GN=RPL10 PE=1 SV=2	18.565	1	54.6	-0.179033	0.0298319	-0.137919	0.0120248	10.9477	11.1406	11.0534	11.0798	10.9467	10.7558	10.8849	10.9179	11.0555	10.7735	10.9146	10.8952	10.9637	10.7056	10.6617	10.7561
P10412;Q4VB24;A3R0T8;A3R0T7;B2R984	Histone H1.4	HIST1H1E	sp|P10412|H14_HUMAN Histone H1.4 OS=Homo sapiens OX=9606 GN=H1-4 PE=1 SV=2;tr|Q4VB24|Q4VB24_HUMAN Histone cluster 1, H1e OS=Homo sapiens OX=9606 GN=HIST1H1E PE=2 SV=1;tr|A3R0T8|A3R0T8_HUMAN Histone 1, H1e OS=Homo sapiens OX=9606 GN=HIST1H1E PE=2 SV=1;tr|A3	21.865	13	48.4	-0.00965713	0.922797	-0.146415	0.0128245	19.7447	19.2428	19.0209	19.8984	19.4075	19.2113	19.0612	20.1883	19.5104	19.6579	19.2694	20.2885	19.3364	19.5613	19.2165	20.0263
P08034;A0A654ICJ7	Gap junction beta-1 protein	GJB1	sp|P08034|CXB1_HUMAN Gap junction beta-1 protein OS=Homo sapiens OX=9606 GN=GJB1 PE=1 SV=1;tr|A0A654ICJ7|A0A654ICJ7_HUMAN Connexin-32 OS=Homo sapiens OX=9606 GN=CXNG PE=3 SV=1	32.024	4	18.4	-0.0215407	0.73345	0.094435	0.0129297	15.5536	15.5372	15.6462	15.686	15.3625	15.6941	15.6647	15.6155	15.6963	16.0409	15.8911	15.4001	15.8282	16.1197	15.9428	15.5154
Q9Y2I8;A0A3B3IT47	WD repeat-containing protein 37	WDR37	sp|Q9Y2I8|WDR37_HUMAN WD repeat-containing protein 37 OS=Homo sapiens OX=9606 GN=WDR37 PE=1 SV=2;tr|A0A3B3IT47|A0A3B3IT47_HUMAN WD repeat-containing protein 37 OS=Homo sapiens OX=9606 GN=WDR37 PE=1 SV=1	54.665	1	1.6	-0.102576	0.21932	-0.123601	0.0130307	12.1395	12.2522	12.0273	12.0071	11.9163	11.9696	12.1776	11.9523	12.3936	12.1742	12.1205	12.2845	12.2764	12.0307	12.0887	12.0826
P05412;Q6FHK0	Transcription factor AP-1	JUN	sp|P05412|JUN_HUMAN Transcription factor AP-1 OS=Homo sapiens OX=9606 GN=JUN PE=1 SV=2;tr|Q6FHK0|Q6FHK0_HUMAN Activator protein 1 (Fragment) OS=Homo sapiens OX=9606 GN=JUN PE=2 SV=1	35.675	1	4.5	0.0511821	0.413857	-0.126569	0.013422	11.2346	11.3483	11.2903	11.2762	11.4615	11.2866	11.3909	11.2152	11.6217	11.344	11.3567	11.4224	11.5604	11.2377	11.1227	11.3177
O14662;H3BU86;Q59G13;F8W9Z6;B4E3U3;H0YEW0	Syntaxin-16	STX16;STX16-NPEPL1	sp|O14662|STX16_HUMAN Syntaxin-16 OS=Homo sapiens OX=9606 GN=STX16 PE=1 SV=3;tr|H3BU86|H3BU86_HUMAN STX16-NPEPL1 readthrough (NMD candidate) OS=Homo sapiens OX=9606 GN=STX16-NPEPL1 PE=3 SV=1;tr|Q59G13|Q59G13_HUMAN Syntaxin 16 isoform a variant (Fragment) O	37.031	3	17.8	-0.0527994	0.263735	-0.137362	0.0134588	11.7268	11.8144	11.6994	11.8838	11.5547	11.8246	11.6851	11.8488	11.8931	11.7894	11.9101	11.9324	11.7584	11.7338	11.8064	11.677
O14967;A8K454;A0A140VKG2;B4DRG2;D6RAZ4	Calmegin	CLGN	sp|O14967|CLGN_HUMAN Calmegin OS=Homo sapiens OX=9606 GN=CLGN PE=1 SV=1;tr|A8K454|A8K454_HUMAN cDNA FLJ78187, highly similar to Homo sapiens calmegin, mRNA OS=Homo sapiens OX=9606 PE=2 SV=1;tr|A0A140VKG2|A0A140VKG2_HUMAN Testis tissue sperm-binding protein	70.038	4	9.8	-0.0628727	0.162529	0.0835175	0.0134855	14.7237	14.5164	14.5373	14.6919	14.6224	14.5372	14.4953	14.5629	14.5517	14.6782	14.7467	15.104	14.655	14.7559	14.8112	15.1925
Q08830;D3DSP9	Fibrinogen-like protein 1	FGL1	sp|Q08830|FGL1_HUMAN Fibrinogen-like protein 1 OS=Homo sapiens OX=9606 GN=FGL1 PE=1 SV=3;tr|D3DSP9|D3DSP9_HUMAN Fibrinogen-like 1, isoform CRA_d OS=Homo sapiens OX=9606 GN=FGL1 PE=4 SV=1	36.379	12	63.5	0.110541	0.0256279	0.111573	0.0135167	17.113	17.0425	17.5206	17.5669	17.3079	17.1116	17.6089	17.6568	16.9371	17.0508	17.8326	17.8609	17.1265	17.1658	17.8799	17.9557
B2RDN1	Maleylacetoacetate isomerase		tr|B2RDN1|B2RDN1_HUMAN Maleylacetoacetate isomerase OS=Homo sapiens OX=9606 PE=2 SV=1	24.126	11	55.6	0.0187264	0.711869	-0.0850603	0.0135867	18.2069	18.1356	18.532	18.4389	18.3096	18.1007	18.4309	18.5471	17.9727	18.1047	18.2231	18.2375	17.876	18.0488	18.1387	18.1342
Q9BY43;H0YIN6	Charged multivesicular body protein 4a	CHMP4A	sp|Q9BY43|CHM4A_HUMAN Charged multivesicular body protein 4a OS=Homo sapiens OX=9606 GN=CHMP4A PE=1 SV=3;tr|H0YIN6|H0YIN6_HUMAN Charged multivesicular body protein 4a OS=Homo sapiens OX=9606 GN=CHMP4A PE=1 SV=2	25.098	2	37.4	0.0428106	0.742363	0.181748	0.0136473	13.6463	13.883	13.669	13.8132	14.0222	13.9087	13.8663	13.3856	14.0616	13.7053	13.6558	14.0442	14.1164	13.8195	13.9961	14.2619
Q8NE71;A0A1U9X609;Q2L6I2;Q59F96;H0YGW7;B4DNU2	ATP-binding cassette sub-family F member 1	ABCF1	sp|Q8NE71|ABCF1_HUMAN ATP-binding cassette sub-family F member 1 OS=Homo sapiens OX=9606 GN=ABCF1 PE=1 SV=2;tr|A0A1U9X609|A0A1U9X609_HUMAN ABCF1 OS=Homo sapiens OX=9606 PE=4 SV=1;tr|Q2L6I2|Q2L6I2_HUMAN ABC50 protein OS=Homo sapiens OX=9606 GN=ABCF1 PE=4 SV	95.925	1	48.9	-0.0640067	0.459369	0.162832	0.0137127	11.8683	11.9737	11.7963	11.9913	11.8178	11.6465	11.9914	11.9179	12.0381	11.8454	11.7403	11.8569	12.3356	11.8845	11.8648	12.0472
Q8NEB9;B4DPV9;A8MYT4;A0A1W2PS05	Phosphatidylinositol 3-kinase catalytic subunit type 3;Phosphatidylinositol 3-kinase	PIK3C3	sp|Q8NEB9|PK3C3_HUMAN Phosphatidylinositol 3-kinase catalytic subunit type 3 OS=Homo sapiens OX=9606 GN=PIK3C3 PE=1 SV=1;tr|B4DPV9|B4DPV9_HUMAN Phosphatidylinositol 3-kinase catalytic subunit type 3 OS=Homo sapiens OX=9606 PE=2 SV=1;tr|A8MYT4|A8MYT4_HUMAN	101.55	6	10.6	0.0214754	0.564842	-0.0842236	0.0137288	13.4508	13.446	13.5888	13.5618	13.4597	13.5297	13.59	13.5539	13.6869	13.5796	13.6082	13.5821	13.5964	13.5121	13.5382	13.4731
Q6P3W7;A0A0U1RQQ9	SCY1-like protein 2	SCYL2	sp|Q6P3W7|SCYL2_HUMAN SCY1-like protein 2 OS=Homo sapiens OX=9606 GN=SCYL2 PE=1 SV=1;tr|A0A0U1RQQ9|A0A0U1RQQ9_HUMAN SCY1-like protein 2 OS=Homo sapiens OX=9606 GN=SCYL2 PE=1 SV=1	103.71	1	1.8	0.031847	0.638971	-0.163055	0.0138007	12.6685	12.8992	12.7977	12.8189	12.8931	12.7409	12.7834	12.8942	13.0287	13.0022	13.0749	12.8307	12.8231	12.9418	12.7775	12.7419
Q15119;D6RGV8;D6RHG2;D6RJH7;D6R983;D6RDN9	[Pyruvate dehydrogenase (acetyl-transferring)] kinase isozyme 2, mitochondrial	PDK2	sp|Q15119|PDK2_HUMAN [Pyruvate dehydrogenase (acetyl-transferring)] kinase isozyme 2, mitochondrial OS=Homo sapiens OX=9606 GN=PDK2 PE=1 SV=2;tr|D6RGV8|D6RGV8_HUMAN Protein-serine/threonine kinase (Fragment) OS=Homo sapiens OX=9606 GN=PDK2 PE=1 SV=1;tr|D6R	46.153	2	7.9	0.0513753	0.494956	-0.129868	0.0140882	13.0246	13.1111	13.3917	13.1936	13.3099	12.959	13.4567	13.2009	13.1349	13.1054	13.5687	12.567	12.9214	12.9595	13.4307	12.5448
Q8WUD4;J3KR35	Coiled-coil domain-containing protein 12	CCDC12	sp|Q8WUD4|CCD12_HUMAN Coiled-coil domain-containing protein 12 OS=Homo sapiens OX=9606 GN=CCDC12 PE=1 SV=1;tr|J3KR35|J3KR35_HUMAN Coiled-coil domain containing 12, isoform CRA_a OS=Homo sapiens OX=9606 GN=CCDC12 PE=1 SV=1	19.181	1	10.2	-0.0105101	0.897628	-0.282538	0.0141114	11.4958	11.3638	11.5485	11.2916	11.7071	11.431	11.2743	11.2452	11.7804	11.2072	11.2495	11.5475	11.2427	10.8804	11.2181	11.313
P23409	Myogenic factor 6	MYF6	sp|P23409|MYF6_HUMAN Myogenic factor 6 OS=Homo sapiens OX=9606 GN=MYF6 PE=2 SV=1	26.952	2	6.6	-0.0604809	0.362665	-0.104387	0.0141978	13.4535	13.8047	13.1977	13.145	13.2864	13.6914	13.3601	13.0211	14.0134	14.6351	14.8787	13.0771	13.9412	14.5849	14.715	12.9457
Q96CD0;J3QRK9	F-box/LRR-repeat protein 8	FBXL8	sp|Q96CD0|FBXL8_HUMAN F-box/LRR-repeat protein 8 OS=Homo sapiens OX=9606 GN=FBXL8 PE=1 SV=1;tr|J3QRK9|J3QRK9_HUMAN Uncharacterized protein (Fragment) OS=Homo sapiens OX=9606 PE=4 SV=1	40.516	4	16.6	-0.0479844	0.431372	0.0924049	0.0142576	14.0311	14.036	13.8508	13.925	13.9945	13.8041	13.9429	13.9094	13.8863	13.999	14.0417	13.9196	14.012	14.1208	14.0979	13.9855
P52943;H0YFA4;Q53FN1;H0YHD8	Cysteine-rich protein 2	CRIP2	sp|P52943|CRIP2_HUMAN Cysteine-rich protein 2 OS=Homo sapiens OX=9606 GN=CRIP2 PE=1 SV=1;tr|H0YFA4|H0YFA4_HUMAN Cysteine-rich protein 2 (Fragment) OS=Homo sapiens OX=9606 GN=CRIP2 PE=1 SV=1;tr|Q53FN1|Q53FN1_HUMAN Cysteine-rich protein 2 variant (Fragment)	22.492	4	36.1	0.0376589	0.3751	-0.123421	0.0144936	15.0326	13.6393	14.1265	14.8645	15.0154	13.6722	14.2572	14.8688	15.0188	13.9706	14.5426	15.2856	14.9483	13.9173	14.3805	15.0777
Q03135;A9XTE5;Q2TNI1;Q59E85;E9PCT5	Caveolin-1;Caveolin	CAV1	sp|Q03135|CAV1_HUMAN Caveolin-1 OS=Homo sapiens OX=9606 GN=CAV1 PE=1 SV=4;tr|A9XTE5|A9XTE5_HUMAN Caveolin (Fragment) OS=Homo sapiens OX=9606 PE=2 SV=1;tr|Q2TNI1|Q2TNI1_HUMAN Caveolin OS=Homo sapiens OX=9606 GN=CAV1 PE=2 SV=1;tr|Q59E85|Q59E85_HUMAN Caveolin	20.471	1	11.8	0.131079	0.197454	0.136018	0.0145169	13.8661	14.0031	13.494	13.7937	13.6937	14.0447	13.8288	14.114	13.4668	13.7795	13.5066	13.8181	13.5543	13.9443	13.7498	13.8666
Q99633;Q5T9P8;M0R3G1;Q5T9P7;B2RBU0	Pre-mRNA-splicing factor 18	PRPF18	sp|Q99633|PRP18_HUMAN Pre-mRNA-splicing factor 18 OS=Homo sapiens OX=9606 GN=PRPF18 PE=1 SV=1;tr|Q5T9P8|Q5T9P8_HUMAN Pre-mRNA-splicing factor 18 (Fragment) OS=Homo sapiens OX=9606 GN=PRPF18 PE=1 SV=1;tr|M0R3G1|M0R3G1_HUMAN Pre-mRNA-splicing factor 18 (Frag	39.859	1	5.8	-0.044618	0.318119	-0.144791	0.0145982	11.0126	10.9826	10.9088	10.7374	10.8843	10.9453	10.8467	10.7866	11.0303	10.9067	10.7873	11.062	10.9976	10.6483	10.6163	10.945
Q06481;A0A024R3N3;A0A140VJE9;B4DKY3;B4DTV1;B4E3I5	Amyloid-like protein 2	APLP2	sp|Q06481|APLP2_HUMAN Amyloid-like protein 2 OS=Homo sapiens OX=9606 GN=APLP2 PE=1 SV=2;tr|A0A024R3N3|A0A024R3N3_HUMAN Amyloid beta (A4)-like protein 2, isoform CRA_a OS=Homo sapiens OX=9606 GN=APLP2 PE=3 SV=1;tr|A0A140VJE9|A0A140VJE9_HUMAN Testicular tiss	86.955	1	1.8	-0.0809158	0.466751	-0.229909	0.0146985	10.8873	11.138	10.8271	10.592	10.8503	10.6967	10.73	10.8438	11.117	10.6168	10.6847	11.0932	10.807	10.4454	10.6602	10.6796
Q9Y4F5;J3KQR7	Centrosomal protein of 170 kDa protein B	CEP170B	sp|Q9Y4F5|C170B_HUMAN Centrosomal protein of 170 kDa protein B OS=Homo sapiens OX=9606 GN=CEP170B PE=1 SV=4;tr|J3KQR7|J3KQR7_HUMAN Centrosomal protein of 170 kDa protein B OS=Homo sapiens OX=9606 GN=CEP170B PE=1 SV=1	171.69	4	4	0.0462753	0.503723	-0.0957759	0.0148377	13.1491	13.0256	12.9676	12.7954	13.1895	12.8445	13.1185	12.9703	13.1536	13.0842	13.1215	12.9847	13.0277	13.0094	13.0755	12.8484
P04731	Metallothionein-1A	MT1A	sp|P04731|MT1A_HUMAN Metallothionein-1A OS=Homo sapiens OX=9606 GN=MT1A PE=1 SV=2	6.1203	1	65.6	0.182327	0.059801	-0.275516	0.0148887	11.5449	11.4727	11.3931	12.0373	11.4969	11.9003	11.6569	12.1233	11.3265	11.3428	11.1909	15.226	11.0705	11.3226	10.6646	14.9264
Q6P6B1	Glutamate-rich protein 5	ERICH5	sp|Q6P6B1|ERIC5_HUMAN Glutamate-rich protein 5 OS=Homo sapiens OX=9606 GN=ERICH5 PE=1 SV=1	39.935	5	14.7	-0.00732204	0.916141	0.141445	0.0149102	14.827	14.9725	14.695	15.1072	14.8744	14.8677	14.8974	14.9329	14.8851	14.9052	14.9367	15.3067	15.1622	14.9996	15.0109	15.4268
P30039;A0A024QZK5;A0A0C4DFS0	Phenazine biosynthesis-like domain-containing protein	PBLD;MAWBP	sp|P30039|PBLD_HUMAN Phenazine biosynthesis-like domain-containing protein OS=Homo sapiens OX=9606 GN=PBLD PE=1 SV=2;tr|A0A024QZK5|A0A024QZK5_HUMAN Epididymis secretory protein Li 306 OS=Homo sapiens OX=9606 GN=MAWBP PE=2 SV=1;tr|A0A0C4DFS0|A0A0C4DFS0_HUMA	31.785	20	83	0.0192102	0.605919	-0.112723	0.0150336	19.571	19.2969	19.5314	19.4956	19.6295	19.2979	19.4997	19.5448	19.4182	19.2689	19.2894	19.404	19.2177	19.2127	19.212	19.2872
Q86X69	Paraoxonase		tr|Q86X69|Q86X69_HUMAN Paraoxonase OS=Homo sapiens OX=9606 PE=2 SV=1	24.611	2	65.8	0.0888551	0.573178	-0.214957	0.0150365	13.4926	14.2138	12.2329	13.7259	13.2377	14.037	12.3527	14.3933	13.534	14.5621	12.3172	13.8144	13.3104	14.2919	12.3203	13.4453
P13984;A0A024RDU9	General transcription factor IIF subunit 2	GTF2F2	sp|P13984|T2FB_HUMAN General transcription factor IIF subunit 2 OS=Homo sapiens OX=9606 GN=GTF2F2 PE=1 SV=2;tr|A0A024RDU9|A0A024RDU9_HUMAN General transcription factor IIF subunit 2 OS=Homo sapiens OX=9606 GN=GTF2F2 PE=3 SV=1	28.38	3	9.6	0.0165943	0.656551	0.0923632	0.015097	14.4443	14.6444	14.4697	14.549	14.398	14.6969	14.4936	14.5853	14.2109	14.3964	14.2138	14.4019	14.3131	14.4771	14.2613	14.5409
Q8NHG8;Q8NEX1;A0A090N8Y8	E3 ubiquitin-protein ligase ZNRF2	ZNRF2	sp|Q8NHG8|ZNRF2_HUMAN E3 ubiquitin-protein ligase ZNRF2 OS=Homo sapiens OX=9606 GN=ZNRF2 PE=1 SV=1;tr|Q8NEX1|Q8NEX1_HUMAN Ells2 (Fragment) OS=Homo sapiens OX=9606 PE=2 SV=1;tr|A0A090N8Y8|A0A090N8Y8_HUMAN Zinc and ring finger 2, isoform CRA_b OS=Homo sapien	24.115	1	8.3	-0.0806855	0.246525	-0.167017	0.0151914	11.0037	11.0881	10.8478	10.9632	10.9834	10.8462	10.9548	10.7957	11.328	10.9714	10.8388	11.2586	11.0533	10.9106	10.7668	10.9981
O75880;J3QL56	Protein SCO1 homolog, mitochondrial	SCO1	sp|O75880|SCO1_HUMAN Protein SCO1 homolog, mitochondrial OS=Homo sapiens OX=9606 GN=SCO1 PE=1 SV=1;tr|J3QL56|J3QL56_HUMAN Protein SCO1 homolog, mitochondrial OS=Homo sapiens OX=9606 GN=SCO1 PE=1 SV=1	33.814	4	16.3	-0.00457398	0.931962	-0.118592	0.0152158	16.9975	16.9436	17.0405	16.6145	16.9749	16.8618	16.9633	16.7779	16.7827	16.8812	16.8864	16.548	16.593	16.7447	16.8647	16.4215
P02675;V9HVY1;B4E1D3;D3DP13;D6REL8	Fibrinogen beta chain;Fibrinopeptide B;Fibrinogen beta chain	FGB;HEL-S-78p	sp|P02675|FIBB_HUMAN Fibrinogen beta chain OS=Homo sapiens OX=9606 GN=FGB PE=1 SV=2;tr|V9HVY1|V9HVY1_HUMAN Fibrinogen beta chain OS=Homo sapiens OX=9606 GN=HEL-S-78p PE=2 SV=1;tr|B4E1D3|B4E1D3_HUMAN Fibrinogen beta chain OS=Homo sapiens OX=9606 PE=2 SV=1;t	55.928	35	73.7	0.184023	0.00457421	0.225826	0.0152592	20.2154	20.2945	20.1404	20.265	20.3333	20.4207	20.3452	20.5523	20.7182	21.5108	21.7262	21.2594	21.0845	21.5023	22.0492	21.482
Q9C0K7;A8K342	STE20-related kinase adapter protein beta	STRADB	sp|Q9C0K7|STRAB_HUMAN STE20-related kinase adapter protein beta OS=Homo sapiens OX=9606 GN=STRADB PE=1 SV=1;tr|A8K342|A8K342_HUMAN cDNA FLJ77706, highly similar to Homo sapiens amyotrophic lateral sclerosis 2 (juvenile) chromosome region, candidate 2 (ALS2	47.026	1	4.8	0.0428535	0.578867	-0.0918566	0.0153199	12.0485	12.3105	12.1641	12.0961	12.2057	12.3174	11.9568	12.3107	12.454	12.472	12.4797	12.3986	12.3227	12.3921	12.4354	12.2868
Q9BRT8;Q8IUF1;Q5RIA9;Q5JTY5;Q6ZV90;Q5RIB3;H0Y857;A0A087X140;A0A087WWG3;A0A0A6YYH9;Q5RIB0;C9J3G2;A0A0A0MRU4	COBW domain-containing protein 1;COBW domain-containing protein 2;COBW domain-containing protein 5;COBW domain-containing protein 3	CBWD1;CBWD2;CBWD5;CBWD3	sp|Q9BRT8|CBWD1_HUMAN COBW domain-containing protein 1 OS=Homo sapiens OX=9606 GN=CBWD1 PE=1 SV=1;sp|Q8IUF1|CBWD2_HUMAN COBW domain-containing protein 2 OS=Homo sapiens OX=9606 GN=CBWD2 PE=2 SV=1;sp|Q5RIA9|CBWD5_HUMAN COBW domain-containing protein 5 OS=Ho	44.068	1	7.1	0.0469521	0.683279	-0.160233	0.0156537	10.6333	11.0032	10.8656	10.627	10.9348	10.6655	10.8196	10.897	11.2391	10.8758	10.8135	11.1172	11.0537	10.6621	10.8164	10.8725
P56537	Eukaryotic translation initiation factor 6	EIF6	sp|P56537|IF6_HUMAN Eukaryotic translation initiation factor 6 OS=Homo sapiens OX=9606 GN=EIF6 PE=1 SV=1	26.599	9	60	0.00403683	0.933511	0.0814491	0.0158666	17.2959	17.5804	17.3866	17.4168	17.3975	17.6074	17.4026	17.2883	17.1965	17.3404	17.2487	17.3403	17.3062	17.4135	17.3124	17.4195
Q9UJ41;A8K3R3;A0A024RDL6;E9PFK9;A0A1W2PPY0;V9GYI8;E9PHB8;Q3HKR1	Rab5 GDP/GTP exchange factor	RABGEF1;KCTD7	sp|Q9UJ41|RABX5_HUMAN Rab5 GDP/GTP exchange factor OS=Homo sapiens OX=9606 GN=RABGEF1 PE=1 SV=3;tr|A8K3R3|A8K3R3_HUMAN cDNA FLJ75284, highly similar to Homo sapiens RAB guanine nucleotide exchange factor (GEF) 1 (RABGEF1), mRNA OS=Homo sapiens OX=9606 PE=2	56.89	1	2.2	0.015019	0.836524	-0.138452	0.01588	11.9066	12.023	11.9006	12.0888	12.1453	11.9048	11.9767	11.9522	12.1813	11.9287	11.9693	12.2272	11.9289	11.851	11.798	12.1748
Q15717	ELAV-like protein 1	ELAVL1	sp|Q15717|ELAV1_HUMAN ELAV-like protein 1 OS=Homo sapiens OX=9606 GN=ELAVL1 PE=1 SV=2	36.091	5	15.3	-0.0108866	0.777778	-0.0811264	0.0159522	16.2345	16.1525	16.2242	16.2919	16.1604	16.1194	16.2529	16.3269	16.4254	16.3328	16.396	16.4383	16.3338	16.2714	16.3273	16.3354
Q8TDX5;A0A0S2Z681;Q6ZV40	2-amino-3-carboxymuconate-6-semialdehyde decarboxylase	ACMSD	sp|Q8TDX5|ACMSD_HUMAN 2-amino-3-carboxymuconate-6-semialdehyde decarboxylase OS=Homo sapiens OX=9606 GN=ACMSD PE=1 SV=1;tr|A0A0S2Z681|A0A0S2Z681_HUMAN 2-amino-3-carboxymuconate-6-semialdehyde decarboxylase (Fragment) OS=Homo sapiens OX=9606 GN=ACMSD PE=2 S	38.035	12	45.2	-0.0271942	0.458294	-0.0800519	0.0159565	17.2525	16.9052	17.048	16.7962	17.2295	16.8683	17.0658	16.7296	17.6453	17.7011	17.5699	16.9576	17.5693	17.6392	17.4888	16.8564
B4DDQ8	cDNA FLJ50439, highly similar to Phosphoglucomutase-1		tr|B4DDQ8|B4DDQ8_HUMAN cDNA FLJ50439, highly similar to Phosphoglucomutase-1 OS=Homo sapiens OX=9606 PE=2 SV=1	40.229	1	74.8	-0.0205929	0.753652	-0.115359	0.0161133	16.3283	13.952	16.6069	16.1088	16.4437	13.7092	16.6244	16.1363	16.3586	13.9749	16.353	16.1658	16.2181	13.9578	16.1767	16.0382
P0DJI8	Serum amyloid A-1 protein;Amyloid protein A;Serum amyloid protein A(2-104);Serum amyloid protein A(3-104);Serum amyloid protein A(2-103);Serum amyloid protein A(2-102);Serum amyloid protein A(4-101)	SAA1	sp|P0DJI8|SAA1_HUMAN Serum amyloid A-1 protein OS=Homo sapiens OX=9606 GN=SAA1 PE=1 SV=1	13.532	1	68	-0.0564945	0.325736	0.0786126	0.0162255	14.2203	14.0252	14.4033	13.9379	14.1202	14.1005	14.2017	13.9382	13.8737	13.7662	14.2817	14.3529	13.9689	13.8459	14.3481	14.4261
Q9Y5Q9;A0A494C1S7	General transcription factor 3C polypeptide 3	GTF3C3	sp|Q9Y5Q9|TF3C3_HUMAN General transcription factor 3C polypeptide 3 OS=Homo sapiens OX=9606 GN=GTF3C3 PE=1 SV=1;tr|A0A494C1S7|A0A494C1S7_HUMAN General transcription factor 3C polypeptide 3 OS=Homo sapiens OX=9606 GN=GTF3C3 PE=1 SV=1	101.27	4	6.7	0.1447	0.00938638	-0.0990563	0.0163332	13.2131	13.3663	13.4661	13.3254	13.3636	13.4376	13.6901	13.4583	13.357	13.3274	13.5992	13.2398	13.3165	13.2004	13.447	13.1632
Q9H0N5;H0YA52	Pterin-4-alpha-carbinolamine dehydratase 2	PCBD2	sp|Q9H0N5|PHS2_HUMAN Pterin-4-alpha-carbinolamine dehydratase 2 OS=Homo sapiens OX=9606 GN=PCBD2 PE=1 SV=4;tr|H0YA52|H0YA52_HUMAN 4a-hydroxytetrahydrobiopterin dehydratase (Fragment) OS=Homo sapiens OX=9606 GN=PCBD2 PE=1 SV=1	14.365	3	34.6	0.0467566	0.388512	0.079327	0.0164679	14.6403	14.4886	14.6006	14.5292	14.6008	14.6653	14.5484	14.6312	14.5053	14.3343	14.3358	14.2717	14.5609	14.4251	14.4219	14.3564
Q9NZD2;F5H0U5;A0A024RBI7;E7CEM8;F5GZ49;I3P687;H0YFS9	Glycolipid transfer protein	GLTP	sp|Q9NZD2|GLTP_HUMAN Glycolipid transfer protein OS=Homo sapiens OX=9606 GN=GLTP PE=1 SV=3;tr|F5H0U5|F5H0U5_HUMAN Glycolipid transfer protein OS=Homo sapiens OX=9606 GN=GLTP PE=1 SV=1;tr|A0A024RBI7|A0A024RBI7_HUMAN Glycolipid transfer protein, isoform CRA_	23.85	2	11	0.00342523	0.953169	-0.0820747	0.0164809	13.8122	13.9399	13.7355	14.0226	13.938	13.7569	13.7775	14.0515	13.8765	13.9253	13.7312	14.0077	13.8037	13.8278	13.6267	13.9541
O60645;Q69YP2;A0A024QYZ6;D6RB59;B2RE06;Q6ZNJ2;H0Y995	Exocyst complex component 3	EXOC3;DKFZp762K123;FLJ00339	sp|O60645|EXOC3_HUMAN Exocyst complex component 3 OS=Homo sapiens OX=9606 GN=EXOC3 PE=1 SV=3;tr|Q69YP2|Q69YP2_HUMAN Exocyst complex component 3 (Fragment) OS=Homo sapiens OX=9606 GN=DKFZp762K123 PE=2 SV=1;tr|A0A024QYZ6|A0A024QYZ6_HUMAN Exocyst complex comp	85.566	8	16.5	0.0272506	0.644836	0.0805987	0.0165431	14.8165	14.9045	14.8576	15.0544	14.9086	15.0528	14.8826	14.8981	14.9322	15.0363	15.0797	15.072	14.9993	15.1343	15.1397	15.1693
Q92783;B2RAY1;B4DZT2;A6NMU3	Signal transducing adapter molecule 1	STAM	sp|Q92783|STAM1_HUMAN Signal transducing adapter molecule 1 OS=Homo sapiens OX=9606 GN=STAM PE=1 SV=3;tr|B2RAY1|B2RAY1_HUMAN cDNA, FLJ95184, highly similar to Homo sapiens signal transducing adaptor molecule (SH3 domain and ITAM motif) 1 (STAM), mRNA OS=Ho	59.179	5	17.2	0.0111682	0.767112	-0.10508	0.0166812	14.3214	13.9697	14.0514	14.1221	14.3088	14.0436	14.0694	14.0875	14.2495	14.092	14.0405	14.0746	14.2282	13.971	13.8847	13.9523
Q9H9R9;D3DX86;H3BLZ2	Dysbindin domain-containing protein 1	DBNDD1;MGC3101	sp|Q9H9R9|DBND1_HUMAN Dysbindin domain-containing protein 1 OS=Homo sapiens OX=9606 GN=DBNDD1 PE=1 SV=2;tr|D3DX86|D3DX86_HUMAN Dysbindin domain-containing protein 1 OS=Homo sapiens OX=9606 GN=DBNDD1 PE=1 SV=1;tr|H3BLZ2|H3BLZ2_HUMAN Dysbindin domain-contain	17.041	1	10.8	-0.0246259	0.683206	-0.227484	0.0170388	11.2021	11.2323	10.906	11.0131	11.0767	11.1032	11.0677	11.0074	11.6136	10.8717	11.2196	11.1078	11.3415	10.9017	10.892	10.7676
Q12972;Q561W4;B4E389;A0A0A0MT09;Q38J66	Nuclear inhibitor of protein phosphatase 1;Activator of RNA decay	PPP1R8	sp|Q12972|PP1R8_HUMAN Nuclear inhibitor of protein phosphatase 1 OS=Homo sapiens OX=9606 GN=PPP1R8 PE=1 SV=2;tr|Q561W4|Q561W4_HUMAN Protein phosphatase 1, regulatory (Inhibitor) subunit 8 OS=Homo sapiens OX=9606 GN=PPP1R8 PE=2 SV=1;tr|B4E389|B4E389_HUMAN c	38.478	2	8.5	-0.0428657	0.367842	0.094727	0.0170966	12.6933	12.7877	12.9104	12.7746	12.5555	12.8374	12.8191	12.7828	12.6581	12.7829	12.65	12.7826	12.7944	12.8445	12.7821	12.8316
Q96QD9;A0A024R9K4;H9KVC6	UAP56-interacting factor	FYTTD1	sp|Q96QD9|UIF_HUMAN UAP56-interacting factor OS=Homo sapiens OX=9606 GN=FYTTD1 PE=1 SV=3;tr|A0A024R9K4|A0A024R9K4_HUMAN Forty-two-three domain-containing protein 1 OS=Homo sapiens OX=9606 GN=FYTTD1 PE=3 SV=1;tr|H9KVC6|H9KVC6_HUMAN Forty-two-three domain-co	35.818	3	10.7	0.134541	0.0255282	0.0971754	0.0174554	13.4287	13.5506	13.5331	13.2707	13.6909	13.6373	13.5788	13.4142	13.6848	13.5645	13.6894	13.7498	13.773	13.7304	13.7777	13.7962
Q9NSB8;H0YNR9;A8K9Q7	Homer protein homolog 2	HOMER2	sp|Q9NSB8|HOME2_HUMAN Homer protein homolog 2 OS=Homo sapiens OX=9606 GN=HOMER2 PE=1 SV=1;tr|H0YNR9|H0YNR9_HUMAN Homer protein homolog 2 (Fragment) OS=Homo sapiens OX=9606 GN=HOMER2 PE=1 SV=1;tr|A8K9Q7|A8K9Q7_HUMAN cDNA FLJ75474, highly similar to Homo sap	40.627	1	3.7	-0.0296612	0.523477	-0.159186	0.0175991	12.0045	12.1357	12.0116	12.0344	12.0194	12.0258	12.0802	11.9423	12.2341	11.8325	12.2708	12.0244	11.9396	11.8185	12.0985	11.8684
O75891;Q53HP5;Q53H87;A0A0S2Z527;A0A0S2Z586	Cytosolic 10-formyltetrahydrofolate dehydrogenase	ALDH1L1	sp|O75891|AL1L1_HUMAN Cytosolic 10-formyltetrahydrofolate dehydrogenase OS=Homo sapiens OX=9606 GN=ALDH1L1 PE=1 SV=2;tr|Q53HP5|Q53HP5_HUMAN Formyltetrahydrofolate dehydrogenase (Fragment) OS=Homo sapiens OX=9606 PE=2 SV=1;tr|Q53H87|Q53H87_HUMAN Formyltetra	98.828	75	88	-0.011473	0.76781	-0.127711	0.0182746	22.6027	21.8262	22.3973	21.9191	22.6706	21.7893	22.348	21.8917	22.6155	22.1739	22.2986	21.9094	22.3611	22.0991	22.2222	21.804
J3KNZ9;Q9HAH7;B3KTZ7;A0A024QZC5	Probable fibrosin-1	FBRS;FBS1	tr|J3KNZ9|J3KNZ9_HUMAN Probable fibrosin-1 OS=Homo sapiens OX=9606 GN=FBRS PE=1 SV=1;sp|Q9HAH7|FBRS_HUMAN Probable fibrosin-1 OS=Homo sapiens OX=9606 GN=FBRS PE=1 SV=3;tr|B3KTZ7|B3KTZ7_HUMAN cDNA FLJ39003 fis, clone NT2RI2024313, highly similar to Probable	103.77	1	0.7	0.0623417	0.353195	0.106021	0.0183199	13.1765	13.5501	13.1378	13.3604	13.4532	13.5228	13.2001	13.2979	13.4326	13.4705	13.1054	13.3587	13.5851	13.5395	13.2701	13.3966
Q9UHR4	Brain-specific angiogenesis inhibitor 1-associated protein 2-like protein 1	BAIAP2L1	sp|Q9UHR4|BI2L1_HUMAN Brain-specific angiogenesis inhibitor 1-associated protein 2-like protein 1 OS=Homo sapiens OX=9606 GN=BAIAP2L1 PE=1 SV=2	56.882	7	19.4	0.0716986	0.254383	0.116632	0.0185187	15.366	15.9712	15.7196	15.4085	15.608	15.9467	15.8372	15.3602	15.3766	15.4314	15.2724	15.7584	15.5709	15.5107	15.4336	15.7901
Q7Z2T5;B2R713;B4DXX1	TRMT1-like protein	TRMT1L	sp|Q7Z2T5|TRM1L_HUMAN TRMT1-like protein OS=Homo sapiens OX=9606 GN=TRMT1L PE=1 SV=2;tr|B2R713|B2R713_HUMAN TRMT1-like protein OS=Homo sapiens OX=9606 PE=2 SV=1;tr|B4DXX1|B4DXX1_HUMAN tRNA (guanine(26)-N(2))-dimethyltransferase OS=Homo sapiens OX=9606 PE=2	81.746	6	13.9	0.0546936	0.282438	0.125543	0.0187372	14.8958	14.9707	14.9223	14.9016	15.0937	14.9678	14.9452	14.9026	14.9038	14.9531	14.965	14.6847	15.0297	14.9746	15.0919	14.9125
Q92743;Q05DJ8;B3KRN4;A0A3B3IU24	Serine protease HTRA1	HTRA1	sp|Q92743|HTRA1_HUMAN Serine protease HTRA1 OS=Homo sapiens OX=9606 GN=HTRA1 PE=1 SV=1;tr|Q05DJ8|Q05DJ8_HUMAN HTRA1 protein (Fragment) OS=Homo sapiens OX=9606 GN=HTRA1 PE=2 SV=1;tr|B3KRN4|B3KRN4_HUMAN cDNA FLJ34625 fis, clone KIDNE2015244, highly similar t	51.286	16	38.5	0.0597722	0.288442	0.0917623	0.0187538	17.4348	17.9336	17.3673	17.2663	17.3222	18.0463	17.4956	17.3769	18.0294	18.5227	18.1481	17.7572	18.1761	18.6129	18.2412	17.7942
Q08431;B3KTQ2;A0A024RC55;A0A024RC59;H0YKS8;B4E396	Lactadherin;Lactadherin short form;Medin	MFGE8	sp|Q08431|MFGM_HUMAN Lactadherin OS=Homo sapiens OX=9606 GN=MFGE8 PE=1 SV=3;tr|B3KTQ2|B3KTQ2_HUMAN cDNA FLJ38589 fis, clone HCHON2010074, highly similar to LACTADHERIN OS=Homo sapiens OX=9606 PE=2 SV=1;tr|A0A024RC55|A0A024RC55_HUMAN Milk fat globule-EGF fa	43.104	4	12.4	-0.0350893	0.598283	0.208541	0.0188152	14.6618	14.9027	14.4568	14.8236	14.6875	14.8071	14.6026	14.6073	15.5645	15.7934	15.5171	14.4587	15.8032	15.8518	15.6299	14.8829
Q9BRQ8	Apoptosis-inducing factor 2	AIFM2	sp|Q9BRQ8|FSP1_HUMAN Ferroptosis suppressor protein 1 OS=Homo sapiens OX=9606 GN=AIFM2 PE=1 SV=1	40.526	6	29.2	-0.0405433	0.363331	0.0766459	0.0188283	15.5517	15.4543	15.4532	15.5972	15.5472	15.4069	15.4842	15.4559	15.474	15.5225	15.5898	15.567	15.562	15.5786	15.6619	15.6573
O15121;A0A024R3P1	Sphingolipid delta(4)-desaturase DES1	DEGS1	sp|O15121|DEGS1_HUMAN Sphingolipid delta(4)-desaturase DES1 OS=Homo sapiens OX=9606 GN=DEGS1 PE=1 SV=1;tr|A0A024R3P1|A0A024R3P1_HUMAN Degenerative spermatocyte homolog 1 OS=Homo sapiens OX=9606 GN=DEGS1 PE=3 SV=1	37.866	2	9.6	-0.0353038	0.605061	-0.239536	0.0188599	11.4144	11.5932	11.423	11.4953	11.5373	11.3999	11.2691	11.5783	11.5029	11.5603	11.4941	11.7058	11.4352	11.2288	11.3977	11.2433
O75907;A0A0A0MR74;Q9BRH5	Diacylglycerol O-acyltransferase 1	DGAT1	sp|O75907|DGAT1_HUMAN Diacylglycerol O-acyltransferase 1 OS=Homo sapiens OX=9606 GN=DGAT1 PE=1 SV=2;tr|A0A0A0MR74|A0A0A0MR74_HUMAN Diacylglycerol O-acyltransferase 1 OS=Homo sapiens OX=9606 GN=DGAT1 PE=1 SV=1;tr|Q9BRH5|Q9BRH5_HUMAN Acyl-CoA retinol O-fatty	55.278	4	11.7	0.0979664	0.0744417	-0.0822895	0.0189711	13.9364	14.2418	14.2934	14.2681	13.9619	14.4747	14.3435	14.3514	13.969	14.1996	14.349	14.1758	13.8865	14.1558	14.2627	14.0592
P13807;A8K6K7;Q53ER0;B7Z806;B7Z6I6;B7Z255	Glycogen [starch] synthase, muscle	GYS1	sp|P13807|GYS1_HUMAN Glycogen [starch] synthase, muscle OS=Homo sapiens OX=9606 GN=GYS1 PE=1 SV=2;tr|A8K6K7|A8K6K7_HUMAN Glycogen [starch] synthase OS=Homo sapiens OX=9606 PE=2 SV=1;tr|Q53ER0|Q53ER0_HUMAN Glycogen [starch] synthase (Fragment) OS=Homo sapie	83.785	5	14	-0.0346603	0.483961	-0.0918252	0.0189742	15.5945	15.0177	15.6427	15.1696	15.6389	15.0705	15.5145	15.062	15.1585	14.9428	15.3093	14.7869	15.0544	14.8387	15.177	14.76
Q5JTH9;B3KMR5;B3KY97	RRP12-like protein	RRP12	sp|Q5JTH9|RRP12_HUMAN RRP12-like protein OS=Homo sapiens OX=9606 GN=RRP12 PE=1 SV=2;tr|B3KMR5|B3KMR5_HUMAN cDNA FLJ12434 fis, clone NT2RM1000037, highly similar to Homo sapiens KIAA0690 protein OS=Homo sapiens OX=9606 PE=2 SV=1;tr|B3KY97|B3KY97_HUMAN cDNA	143.7	9	9.9	-0.00192423	0.959346	0.0953227	0.0190149	14.8498	14.8581	14.8564	15.0191	14.907	14.7975	14.8528	15.0184	14.6837	14.7703	14.8362	14.9826	14.8495	14.8182	14.925	15.0613
REV__Q96HE7;P51654;REV__G3V503;H0Y3U6;REV__G3V3E6;A0A1S5UZ08;B4DTD8;Q8IYG2;Q53H15;I6QTG3	Glypican-3;Secreted glypican-3	GPC3	sp|Q96HE7|ERO1A_HUMAN ERO1-like protein alpha OS=Homo sapiens OX=9606 GN=ERO1A PE=1 SV=2;sp|P51654|GPC3_HUMAN Glypican-3 OS=Homo sapiens OX=9606 GN=GPC3 PE=1 SV=1;tr|G3V503|G3V503_HUMAN ERO1-like protein alpha OS=Homo sapiens OX=9606 GN=ERO1A PE=1 SV=1;tr|	54.392	2	1.2	0.139194	0.109536	0.14374	0.0190959	13.4823	13.6087	13.5165	13.5446	13.6891	13.7104	13.8695	13.4399	13.4071	13.178	13.2209	13.1418	13.5028	13.3123	13.5114	13.1963
Q9Y2R4;Q59H21;B3KM65	Probable ATP-dependent RNA helicase DDX52	DDX52	sp|Q9Y2R4|DDX52_HUMAN Probable ATP-dependent RNA helicase DDX52 OS=Homo sapiens OX=9606 GN=DDX52 PE=1 SV=3;tr|Q59H21|Q59H21_HUMAN RNA helicase (Fragment) OS=Homo sapiens OX=9606 PE=2 SV=1;tr|B3KM65|B3KM65_HUMAN cDNA FLJ10383 fis, clone NT2RM2002100, highly	67.497	3	10.9	-0.0654566	0.416974	-0.154596	0.0191461	11.2514	11.4588	11.2642	11.4631	11.4059	11.2239	11.3072	11.2386	11.4816	11.3039	11.3335	11.2886	11.1911	11.2613	11.1299	11.207
Q6PJI9;H3BNY4;H3BMH3	WD repeat-containing protein 59	WDR59	sp|Q6PJI9|WDR59_HUMAN GATOR complex protein WDR59 OS=Homo sapiens OX=9606 GN=WDR59 PE=1 SV=2;tr|H3BNY4|H3BNY4_HUMAN GATOR complex protein WDR59 (Fragment) OS=Homo sapiens OX=9606 GN=WDR59 PE=1 SV=1;tr|H3BMH3|H3BMH3_HUMAN GATOR complex protein WDR59 (Fragme	109.79	2	2.6	-0.0411485	0.646282	-0.112487	0.0192287	13.1509	12.8088	13.0231	12.9954	12.9899	13.0534	13.0476	12.7227	13.0757	12.9882	13.2609	13.0786	12.9067	12.9525	13.1925	12.9018
Q5MY95	Ectonucleoside triphosphate diphosphohydrolase 8	ENTPD8	sp|Q5MY95|ENTP8_HUMAN Ectonucleoside triphosphate diphosphohydrolase 8 OS=Homo sapiens OX=9606 GN=ENTPD8 PE=1 SV=2	53.903	1	2.4	-0.131817	0.232538	-0.114221	0.0193216	11.3111	11.3144	11.4561	11.3065	11.0905	10.9457	11.2615	11.5631	11.3298	11.3714	11.3252	11.1293	11.1955	11.1786	11.2123	11.1124
P60602	Reactive oxygen species modulator 1	ROMO1	sp|P60602|ROMO1_HUMAN Reactive oxygen species modulator 1 OS=Homo sapiens OX=9606 GN=ROMO1 PE=1 SV=1	8.1828	2	31.6	0.0154712	0.765719	0.0826723	0.0193997	16.176	16.3116	16.5148	16.1668	16.1431	16.4894	16.4638	16.1348	16.0125	16.0816	16.1526	15.8224	16.06	16.1978	16.2185	15.9235
P02671;A0A0S2Z3E8	Fibrinogen alpha chain;Fibrinopeptide A;Fibrinogen alpha chain	FGA	sp|P02671|FIBA_HUMAN Fibrinogen alpha chain OS=Homo sapiens OX=9606 GN=FGA PE=1 SV=2;tr|A0A0S2Z3E8|A0A0S2Z3E8_HUMAN Fibrinopeptide A (Fragment) OS=Homo sapiens OX=9606 GN=FGA PE=1 SV=1	94.972	39	46.9	0.21577	0.00129434	0.245984	0.0196247	20.0546	20.0763	19.9374	20.0423	20.2253	20.2329	20.1894	20.3261	20.6868	21.4592	21.7914	21.1664	21.0781	21.4142	22.1316	21.464
Q9Y697;Q5QP19;Q53FP3;B2R5S3;F2Z2E7	Cysteine desulfurase, mitochondrial	NFS1	sp|Q9Y697|NFS1_HUMAN Cysteine desulfurase, mitochondrial OS=Homo sapiens OX=9606 GN=NFS1 PE=1 SV=3;tr|Q5QP19|Q5QP19_HUMAN Cysteine desulfurase, mitochondrial OS=Homo sapiens OX=9606 GN=NFS1 PE=2 SV=1;tr|Q53FP3|Q53FP3_HUMAN Cysteine desulfurase, mitochondri	50.195	8	29.3	-0.0327943	0.622208	0.110967	0.0196436	16.397	16.1993	16.3275	16.1305	16.3408	16.3466	16.3344	15.9013	16.5024	16.2745	16.2509	15.8159	16.6079	16.2934	16.3833	16.0029
Q2T9J0	Peroxisomal leader peptide-processing protease;Peroxisomal leader peptide-processing protease, 15 kDa form;Peroxisomal leader peptide-processing protease, 45 kDa form	TYSND1	sp|Q2T9J0|TYSD1_HUMAN Peroxisomal leader peptide-processing protease OS=Homo sapiens OX=9606 GN=TYSND1 PE=1 SV=3	59.308	3	8	0.0882275	0.274515	0.0910029	0.0196856	13.2321	13.4381	13.287	13.2544	13.3685	13.246	13.4834	13.4665	13.3817	13.4054	13.5613	13.2884	13.4125	13.542	13.6731	13.3732
Q99808;A0A220K8H0	Equilibrative nucleoside transporter 1	SLC29A1	sp|Q99808|S29A1_HUMAN Equilibrative nucleoside transporter 1 OS=Homo sapiens OX=9606 GN=SLC29A1 PE=1 SV=3;tr|A0A220K8H0|A0A220K8H0_HUMAN Solute carrier family 29 member 1 (Augustine blood group) OS=Homo sapiens OX=9606 GN=SLC29A1 PE=3 SV=1	50.219	1	2.2	0.0119616	0.881081	-0.12262	0.0196925	13.3858	13.4613	14.0913	13.6396	13.4155	13.6601	13.8229	13.7274	13.1197	13.2441	13.4468	13.4264	12.9398	13.2445	13.2919	13.2702
Q9UPN9;H0Y612;A0A024R0F6;B4DXI9;B3KN30	E3 ubiquitin-protein ligase TRIM33	TRIM33	sp|Q9UPN9|TRI33_HUMAN E3 ubiquitin-protein ligase TRIM33 OS=Homo sapiens OX=9606 GN=TRIM33 PE=1 SV=3;tr|H0Y612|H0Y612_HUMAN E3 ubiquitin-protein ligase TRIM33 (Fragment) OS=Homo sapiens OX=9606 GN=TRIM33 PE=1 SV=1;tr|A0A024R0F6|A0A024R0F6_HUMAN Tripartite	122.53	1	0.8	0.170771	0.00908079	0.251737	0.0197542	15.7996	15.6184	15.5768	15.4025	15.8342	15.8088	15.8032	15.6341	15.9926	16.9013	17.1267	16.4535	16.4052	16.8562	17.4643	16.7553
Q96NA2	Rab-interacting lysosomal protein	RILP	sp|Q96NA2|RILP_HUMAN Rab-interacting lysosomal protein OS=Homo sapiens OX=9606 GN=RILP PE=1 SV=1	44.2	4	17.7	0.109479	0.0209008	-0.0804423	0.0199606	13.0051	13.2147	13.0847	13.0502	13.0497	13.3506	13.2101	13.1822	13.2266	13.0922	13.1615	13.2887	13.1401	13.0297	13.0436	13.2338
P09669;A0A024R9B7	Cytochrome c oxidase subunit 6C	COX6C	sp|P09669|COX6C_HUMAN Cytochrome c oxidase subunit 6C OS=Homo sapiens OX=9606 GN=COX6C PE=1 SV=2;tr|A0A024R9B7|A0A024R9B7_HUMAN Cytochrome c oxidase polypeptide VIc OS=Homo sapiens OX=9606 GN=COX6C PE=2 SV=1	8.7813	3	29.3	-0.0880992	0.181147	-0.0891513	0.0199998	17.5809	17.4358	17.3842	17.0788	17.3073	17.4879	17.2763	17.0559	17.2041	17.5644	17.1618	16.688	17.0756	17.4587	17.1339	16.5935
Q9BZ23;Q6P1K9;A0A2R8YF29;Q8TE04;V9GYZ0;B3KWN3	Pantothenate kinase 2, mitochondrial;Pantothenate kinase 1	PANK2;PANK1	sp|Q9BZ23|PANK2_HUMAN Pantothenate kinase 2, mitochondrial OS=Homo sapiens OX=9606 GN=PANK2 PE=1 SV=3;tr|Q6P1K9|Q6P1K9_HUMAN PANK2 protein (Fragment) OS=Homo sapiens OX=9606 GN=PANK2 PE=2 SV=1;tr|A0A2R8YF29|A0A2R8YF29_HUMAN Pantothenate kinase 2, mitochond	62.68	4	6.7	0.034571	0.46951	0.107802	0.0200059	14.7564	14.7044	14.4475	14.7868	14.8104	14.7718	14.5594	14.6919	14.5803	14.582	14.5649	14.4893	14.7137	14.6015	14.6648	14.6677
Q9H999;E5RHA5	Pantothenate kinase 3	PANK3	sp|Q9H999|PANK3_HUMAN Pantothenate kinase 3 OS=Homo sapiens OX=9606 GN=PANK3 PE=1 SV=1;tr|E5RHA5|E5RHA5_HUMAN Pantothenate kinase 3 (Fragment) OS=Homo sapiens OX=9606 GN=PANK3 PE=1 SV=1	41.094	1	12.2	-0.0335989	0.471246	-0.170351	0.0200288	10.7818	10.9611	10.8142	10.6897	10.8398	10.8128	10.7897	10.6701	11.0652	10.6451	10.6039	10.8099	10.7032	10.5424	10.5268	10.6703
A0A140TA44;A0A140TA32	C4a anaphylatoxin	C4A	tr|A0A140TA44|A0A140TA44_HUMAN C4a anaphylatoxin OS=Homo sapiens OX=9606 GN=C4A PE=1 SV=1;tr|A0A140TA32|A0A140TA32_HUMAN C4a anaphylatoxin OS=Homo sapiens OX=9606 GN=C4A PE=1 SV=1	187.66	63	52.8	0.0297468	0.411243	0.0747664	0.0201058	20.0193	20.2237	20.632	19.9332	20.0447	20.2451	20.6329	20.0045	19.9301	20.3934	20.8471	19.8363	20.0244	20.464	20.9188	19.8987
Q9NVR2	Integrator complex subunit 10	INTS10	sp|Q9NVR2|INT10_HUMAN Integrator complex subunit 10 OS=Homo sapiens OX=9606 GN=INTS10 PE=1 SV=2	82.235	2	7.2	-0.0136559	0.788106	0.147402	0.0201721	11.9833	11.9257	12.1183	12.3255	11.8452	11.9859	12.0569	12.4101	11.7379	11.7843	11.875	12.0653	11.9099	11.8416	12.166	12.1347
P52566;F5H2R5;F5H6Q0;F5H3P3;B2R4F3;A0A024RAS5;H0YGX7	Rho GDP-dissociation inhibitor 2	ARHGDIB	sp|P52566|GDIR2_HUMAN Rho GDP-dissociation inhibitor 2 OS=Homo sapiens OX=9606 GN=ARHGDIB PE=1 SV=3;tr|F5H2R5|F5H2R5_HUMAN Rho GDP-dissociation inhibitor 2 (Fragment) OS=Homo sapiens OX=9606 GN=ARHGDIB PE=1 SV=1;tr|F5H6Q0|F5H6Q0_HUMAN Rho GDP-dissociation	22.988	3	21.9	0.035246	0.334449	-0.0950304	0.0204319	14.1653	14.3547	14.3213	15.927	14.2236	14.4168	14.3311	15.9378	14.1566	14.3516	14.4516	16.1332	14.0844	14.1829	14.4032	16.0424
Q9NX47;B4DGV8	E3 ubiquitin-protein ligase MARCH5	MARCH5	sp|Q9NX47|MARH5_HUMAN E3 ubiquitin-protein ligase MARCHF5 OS=Homo sapiens OX=9606 GN=MARCHF5 PE=1 SV=1;tr|B4DGV8|B4DGV8_HUMAN cDNA FLJ54286, highly similar to Mus musculus membrane-associated ring finger (C3HC4) 5 (March5), mRNA OS=Homo sapiens OX=9606 PE=	31.231	8	34.2	0.0348541	0.427848	0.0889309	0.020442	15.5615	15.7196	15.7863	15.6127	15.5751	15.8456	15.8359	15.5629	15.5187	15.7472	15.7792	15.4666	15.6365	15.786	15.8461	15.5988
P63096;A0A3B3ITM0	Guanine nucleotide-binding protein G(i) subunit alpha-1	GNAI1	sp|P63096|GNAI1_HUMAN Guanine nucleotide-binding protein G(i) subunit alpha-1 OS=Homo sapiens OX=9606 GN=GNAI1 PE=1 SV=2;tr|A0A3B3ITM0|A0A3B3ITM0_HUMAN Guanine nucleotide-binding protein G(i) subunit alpha-1 (Fragment) OS=Homo sapiens OX=9606 GN=GNAI1 PE=1	40.361	2	31.9	0.0542616	0.41495	0.112348	0.0207268	14.282	14.0234	14.1976	14.099	14.1358	14.2331	14.3201	14.1302	13.8618	14.0949	14.0842	13.7756	13.9489	14.1294	14.2026	13.985
P13688;Q3KRG8;M0R2K4;M0R109	Carcinoembryonic antigen-related cell adhesion molecule 1	CEACAM1	sp|P13688|CEAM1_HUMAN Carcinoembryonic antigen-related cell adhesion molecule 1 OS=Homo sapiens OX=9606 GN=CEACAM1 PE=1 SV=2;tr|Q3KRG8|Q3KRG8_HUMAN CEACAM1 protein (Fragment) OS=Homo sapiens OX=9606 GN=CEACAM1 PE=2 SV=1;tr|M0R2K4|M0R2K4_HUMAN Carcinoembryo	57.56	4	14.3	0.0206609	0.751579	0.129955	0.0208239	15.5523	15.4493	15.6094	15.3434	15.3442	15.5413	15.7272	15.4245	15.2815	15.1413	15.4151	15.0275	15.4696	15.3703	15.461	15.0845
Q8NG31;H0YCZ2;E9PPJ1	Protein CASC5	CASC5	sp|Q8NG31|KNL1_HUMAN Kinetochore scaffold 1 OS=Homo sapiens OX=9606 GN=KNL1 PE=1 SV=3;tr|H0YCZ2|H0YCZ2_HUMAN Kinetochore scaffold 1 (Fragment) OS=Homo sapiens OX=9606 GN=KNL1 PE=1 SV=1;tr|E9PPJ1|E9PPJ1_HUMAN Kinetochore scaffold 1 OS=Homo sapiens OX=9606 G	265.39	1	0.4	-0.0725946	0.251337	-0.0794743	0.0211147	11.5472	11.6476	11.4868	11.3288	11.5497	11.7192	11.3555	11.0957	11.5755	11.5541	11.3354	11.0599	11.4973	11.4594	11.2301	11.0202
P80303;Q2L696;E9PKG6	Nucleobindin-2;Nesfatin-1	NUCB2;Nucb2	sp|P80303|NUCB2_HUMAN Nucleobindin-2 OS=Homo sapiens OX=9606 GN=NUCB2 PE=1 SV=3;tr|Q2L696|Q2L696_HUMAN Nucb2 splice variant OS=Homo sapiens OX=9606 GN=NUCB2 PE=1 SV=1;tr|E9PKG6|E9PKG6_HUMAN Nucleobindin-2 OS=Homo sapiens OX=9606 GN=NUCB2 PE=1 SV=2	50.222	12	36.9	0.00655163	0.871323	0.0829561	0.0213146	16.7924	16.788	16.952	16.8046	16.8738	16.718	16.9694	16.8019	16.788	16.6654	16.8807	16.8042	16.8879	16.7374	17.0018	16.8431
Q9BRK5;A0A5F9UP49;A0A024R084;A0A5F9UJX7;A0A024R0A9;H0Y3T6;G3V1E2	45 kDa calcium-binding protein	SDF4	sp|Q9BRK5|CAB45_HUMAN 45 kDa calcium-binding protein OS=Homo sapiens OX=9606 GN=SDF4 PE=1 SV=1;tr|A0A5F9UP49|A0A5F9UP49_HUMAN 45 kDa calcium-binding protein OS=Homo sapiens OX=9606 GN=SDF4 PE=1 SV=1;tr|A0A024R084|A0A024R084_HUMAN 45 kDa calcium-binding pro	41.806	10	37.6	0.0491306	0.273554	0.102572	0.0213769	16.548	16.5519	16.7217	16.598	16.6224	16.5966	16.6742	16.723	16.3284	16.3029	16.6498	16.3389	16.5201	16.3814	16.6944	16.4343
Q9NNW7;A0A182DWF2;A0A182DWF3;D3YTF8;A0A096LPK7;A0A096LPD9;E7EWK1	Thioredoxin reductase 2, mitochondrial	TXNRD2	sp|Q9NNW7|TRXR2_HUMAN Thioredoxin reductase 2, mitochondrial OS=Homo sapiens OX=9606 GN=TXNRD2 PE=1 SV=3;tr|A0A182DWF2|A0A182DWF2_HUMAN Thioredoxin-disulfide reductase OS=Homo sapiens OX=9606 GN=TXNRD2 PE=1 SV=1;tr|A0A182DWF3|A0A182DWF3_HUMAN Thioredoxin-d	56.506	1	61.6	0.0884159	0.149143	-0.140044	0.0214168	11.5481	12.3549	12.1791	12.3202	11.7369	12.2659	12.2843	12.4689	11.9745	12.1962	11.9951	12.5344	11.8107	12.2076	11.7743	12.3474
Q1ET65;Q1ET64	Sulfotransferase	ST1A5	tr|Q1ET65|Q1ET65_HUMAN Sulfotransferase OS=Homo sapiens OX=9606 GN=ST1A5 PE=2 SV=1;tr|Q1ET64|Q1ET64_HUMAN Sulfotransferase OS=Homo sapiens OX=9606 GN=ST1A5 PE=2 SV=1	34.242	1	63.1	0.0181325	0.603556	-0.16506	0.0215954	13.1194	12.897	13.783	13.8149	13.1563	12.8953	13.7805	13.8548	13.2422	13.2546	13.7562	13.5476	12.9413	13.0286	13.6263	13.544
Q15032;Q53SQ1;B4DLH6;H7C207	R3H domain-containing protein 1	R3HDM1;R3HDM	sp|Q15032|R3HD1_HUMAN R3H domain-containing protein 1 OS=Homo sapiens OX=9606 GN=R3HDM1 PE=1 SV=3;tr|Q53SQ1|Q53SQ1_HUMAN Uncharacterized protein R3HDM (Fragment) OS=Homo sapiens OX=9606 GN=R3HDM PE=4 SV=1;tr|B4DLH6|B4DLH6_HUMAN cDNA FLJ58151, moderately si	120.69	1	0.6	-0.0607401	0.377336	-0.126356	0.0216224	12.5128	12.5588	12.6206	12.5465	12.622	12.3149	12.6456	12.4132	12.4795	12.3904	12.4218	12.6174	12.2201	12.3114	12.3563	12.5158
P23381;A0A024R6K8;G3V3Y5;G3V3H8;G3V277	Tryptophan--tRNA ligase, cytoplasmic;T1-TrpRS;T2-TrpRS	WARS	sp|P23381|SYWC_HUMAN Tryptophan--tRNA ligase, cytoplasmic OS=Homo sapiens OX=9606 GN=WARS1 PE=1 SV=2;tr|A0A024R6K8|A0A024R6K8_HUMAN T1-TrpRS OS=Homo sapiens OX=9606 GN=WARS PE=2 SV=1;tr|G3V3Y5|G3V3Y5_HUMAN Tryptophanyl-tRNA synthetase (Fragment) OS=Homo sa	53.165	11	32.9	-0.00913602	0.872272	0.0767629	0.021639	16.5688	16.8999	16.8471	16.8949	16.7303	16.859	16.8318	16.753	16.5702	16.7457	16.816	17.0495	16.6652	16.7882	16.9071	17.1279
Q92544;A0A0C4DFM1;A0A024QYR3;B4DKC1;B4DH88	Transmembrane 9 superfamily member 4	TM9SF4	sp|Q92544|TM9S4_HUMAN Transmembrane 9 superfamily member 4 OS=Homo sapiens OX=9606 GN=TM9SF4 PE=1 SV=2;tr|A0A0C4DFM1|A0A0C4DFM1_HUMAN Transmembrane 9 superfamily member OS=Homo sapiens OX=9606 GN=TM9SF4 PE=1 SV=1;tr|A0A024QYR3|A0A024QYR3_HUMAN Transmembran	74.518	8	17.8	0.0485443	0.363692	0.107298	0.0216497	15.98	16.0069	16.1388	16.0602	15.9012	16.0744	16.1624	16.242	15.8655	16.0798	16.2275	16.0402	16.0433	16.1872	16.2409	16.1707
Q13405;A0A024R578;H0YDP7;Q59GE9	39S ribosomal protein L49, mitochondrial	MRPL49	sp|Q13405|RM49_HUMAN 39S ribosomal protein L49, mitochondrial OS=Homo sapiens OX=9606 GN=MRPL49 PE=1 SV=1;tr|A0A024R578|A0A024R578_HUMAN 39S ribosomal protein L49, mitochondrial OS=Homo sapiens OX=9606 GN=MRPL49 PE=3 SV=1;tr|H0YDP7|H0YDP7_HUMAN 39S ribosom	19.198	5	34.3	-0.0191645	0.587308	0.0723665	0.021673	15.7359	15.8572	15.5718	15.4708	15.7187	15.8755	15.5314	15.4333	15.5944	15.6713	15.4497	15.2231	15.6788	15.7444	15.512	15.2928
P06681;B4DQI1;A0A0G2JIE7;H0Y3H6;B4DV48;A0A0G2JL69;Q5JP69;Q53HP3;Q53GZ8;A0A1U9X8X9;A0A1U9X8X3;A0A1U9X8W4	Complement C2;Complement C2b fragment;Complement C2a fragment	C2	sp|P06681|CO2_HUMAN Complement C2 OS=Homo sapiens OX=9606 GN=C2 PE=1 SV=2;tr|B4DQI1|B4DQI1_HUMAN Complement C2 OS=Homo sapiens OX=9606 GN=C2 PE=1 SV=1;tr|A0A0G2JIE7|A0A0G2JIE7_HUMAN C3/C5 convertase OS=Homo sapiens OX=9606 GN=C2 PE=1 SV=1;tr|H0Y3H6|H0Y3H6_	83.267	2	15.2	-0.0453022	0.311132	0.108355	0.0220871	13.2479	13.3024	13.3418	13.4268	13.0955	13.3136	13.3314	13.3972	13.1561	13.3	13.5321	13.4405	13.3016	13.4833	13.6145	13.4627
Q15526;A0A0S2Z523;E5KRX5;A0A087WYS9	Surfeit locus protein 1	SURF1	sp|Q15526|SURF1_HUMAN Surfeit locus protein 1 OS=Homo sapiens OX=9606 GN=SURF1 PE=1 SV=1;tr|A0A0S2Z523|A0A0S2Z523_HUMAN SURF1-like protein (Fragment) OS=Homo sapiens OX=9606 GN=SURF1 PE=2 SV=1;tr|E5KRX5|E5KRX5_HUMAN SURF1-like protein OS=Homo sapiens OX=96	33.331	4	15.7	-0.0583464	0.211206	-0.13154	0.0221295	14.1504	14.0814	14.123	14.0295	14.1037	13.9383	14.0393	14.0697	14.2982	14.1949	14.2525	13.9474	14.1834	13.9244	14.1644	13.8948
Q9P0P8;A0A0D9SEI0	Uncharacterized protein C6orf203	C6orf203	sp|Q9P0P8|MRES1_HUMAN Mitochondrial transcription rescue factor 1 OS=Homo sapiens OX=9606 GN=MTRES1 PE=1 SV=1;tr|A0A0D9SEI0|A0A0D9SEI0_HUMAN Mitochondrial transcription rescue factor 1 OS=Homo sapiens OX=9606 GN=MTRES1 PE=1 SV=1	27.941	2	9.2	0.0376841	0.479217	0.137454	0.0224299	13.5167	13.4352	13.3318	13.1906	13.7043	13.3659	13.375	13.18	13.5079	13.4158	13.3829	13.016	13.6501	13.4137	13.6269	13.1817
P58335;A0A0C4DG84;A0A7P0TAR4;Q32Q26;J3KPY9;A4FUA5;A0A7P0Z4A8	Anthrax toxin receptor 2	ANTXR2	sp|P58335|ANTR2_HUMAN Anthrax toxin receptor 2 OS=Homo sapiens OX=9606 GN=ANTXR2 PE=1 SV=5;tr|A0A0C4DG84|A0A0C4DG84_HUMAN Anthrax toxin receptor 2 OS=Homo sapiens OX=9606 GN=ANTXR2 PE=1 SV=1;tr|A0A7P0TAR4|A0A7P0TAR4_HUMAN Anthrax toxin receptor 2 OS=Homo s	53.666	2	3.9	-0.083903	0.380663	0.158324	0.0224411	12.3224	12.4315	12.2938	12.4795	12.4585	12.0715	12.3845	12.2771	12.2792	12.3991	12.38	12.3304	12.5816	12.5797	12.3822	12.4785
P42336;B4DLX6;B4DYU4;A0A2R8Y2F6;A8KA75;Q4LE51;A0A6Q8PGV1	Phosphatidylinositol 4,5-bisphosphate 3-kinase catalytic subunit alpha isoform	PIK3CA;PIK3CA variant protein	sp|P42336|PK3CA_HUMAN Phosphatidylinositol 4,5-bisphosphate 3-kinase catalytic subunit alpha isoform OS=Homo sapiens OX=9606 GN=PIK3CA PE=1 SV=2;tr|B4DLX6|B4DLX6_HUMAN Phosphatidylinositol 3-kinase catalytic subunit type 3 OS=Homo sapiens OX=9606 PE=2 SV=1	124.28	3	3.9	-0.0788613	0.0817828	-0.0860694	0.0227216	11.8283	12.1073	11.9981	11.9097	11.8274	11.9736	11.9266	11.8003	12.0708	11.7329	11.9772	11.9889	12.0143	11.6883	11.8702	11.8528
Q8WVT3;H7C0T3;A0A0J9YXQ9;Q53QD4;B3KST6;Q8N9N0;H7C0K3;A0A0G2JQW1	Trafficking protein particle complex subunit 12	TRAPPC12;CGI-87	sp|Q8WVT3|TPC12_HUMAN Trafficking protein particle complex subunit 12 OS=Homo sapiens OX=9606 GN=TRAPPC12 PE=1 SV=3;tr|H7C0T3|H7C0T3_HUMAN Trafficking protein particle complex subunit 12 (Fragment) OS=Homo sapiens OX=9606 GN=TRAPPC12 PE=1 SV=1;tr|A0A0J9YXQ	79.374	3	6.4	0.130919	0.00666079	0.0958721	0.0227229	13.6569	13.8051	13.6323	13.7626	13.7672	13.9535	13.7582	13.9017	13.7653	13.9022	13.7951	13.8892	13.802	14.0538	13.8537	14.0257
Q86UY8;H7C193	5-nucleotidase domain-containing protein 3	NT5DC3	sp|Q86UY8|NT5D3_HUMAN 5-nucleotidase domain-containing protein 3 OS=Homo sapiens OX=9606 GN=NT5DC3 PE=1 SV=1;tr|H7C193|H7C193_HUMAN 5-nucleotidase domain-containing protein 3 (Fragment) OS=Homo sapiens OX=9606 GN=NT5DC3 PE=1 SV=1	63.419	1	3.5	-0.0222618	0.56274	-0.109421	0.0228278	12.3432	12.5145	12.5679	12.2593	12.3091	12.5277	12.5866	12.1725	12.342	12.3331	12.1761	12.1792	12.2718	12.2141	12.1356	11.9712
Q8N5L8	Ribonuclease P protein subunit p25-like protein	RPP25L	sp|Q8N5L8|RP25L_HUMAN Ribonuclease P protein subunit p25-like protein OS=Homo sapiens OX=9606 GN=RPP25L PE=1 SV=1	17.631	2	20.9	-0.0438145	0.44923	-0.104919	0.0228899	12.839	12.7121	12.64	12.7347	12.6404	12.6334	12.7349	12.7419	12.7856	12.8956	12.7564	12.7682	12.7129	12.7003	12.7194	12.6536
P11586;V9GYY3;F5H2F4;B7Z809;V9GZ78;A0A494C1T2	C-1-tetrahydrofolate synthase, cytoplasmic;Methylenetetrahydrofolate dehydrogenase;Methenyltetrahydrofolate cyclohydrolase;Formyltetrahydrofolate synthetase;C-1-tetrahydrofolate synthase, cytoplasmic, N-terminally processed	MTHFD1	sp|P11586|C1TC_HUMAN C-1-tetrahydrofolate synthase, cytoplasmic OS=Homo sapiens OX=9606 GN=MTHFD1 PE=1 SV=4;tr|V9GYY3|V9GYY3_HUMAN C-1-tetrahydrofolate synthase, cytoplasmic OS=Homo sapiens OX=9606 GN=MTHFD1 PE=1 SV=2;tr|F5H2F4|F5H2F4_HUMAN C-1-tetrahydrof	101.53	56	72.1	-0.00900358	0.806311	-0.0888837	0.0229	21.4277	21.2731	21.4745	21.4366	21.4187	21.2511	21.4229	21.4832	21.245	21.1436	21.2217	21.1803	21.0902	21.1016	21.1404	21.1029
A6NLP5	Tetratricopeptide repeat protein 36	TTC36	sp|A6NLP5|TTC36_HUMAN Tetratricopeptide repeat protein 36 OS=Homo sapiens OX=9606 GN=TTC36 PE=1 SV=1	20.896	5	32.3	0.00510114	0.910613	-0.104236	0.0229092	15.6187	15.0496	15.7797	15.2035	15.5268	15.1498	15.7471	15.2483	15.0627	14.8566	15.2053	14.6304	14.8693	14.801	15.1564	14.5114
Q92600;B2RE59;D5MQE1	Cell differentiation protein RCD1 homolog	RQCD1	sp|Q92600|CNOT9_HUMAN CCR4-NOT transcription complex subunit 9 OS=Homo sapiens OX=9606 GN=CNOT9 PE=1 SV=1;tr|B2RE59|B2RE59_HUMAN CCR4-NOT transcription complex subunit 9 OS=Homo sapiens OX=9606 PE=2 SV=1;tr|D5MQE1|D5MQE1_HUMAN CCR4-NOT transcription comple	33.631	1	6	-0.0230581	0.712657	-0.109025	0.0229246	12.6313	12.5256	12.6381	12.6732	12.526	12.4202	12.5641	12.8657	12.7773	12.6443	12.7009	12.6504	12.6947	12.4479	12.676	12.5182
P09012;M0R268;B2R802;B4DDC7;M0QXK2;M0R221;M0R2B8;M0QZG7	U1 small nuclear ribonucleoprotein A	SNRPA	sp|P09012|SNRPA_HUMAN U1 small nuclear ribonucleoprotein A OS=Homo sapiens OX=9606 GN=SNRPA PE=1 SV=3;tr|M0R268|M0R268_HUMAN U1 small nuclear ribonucleoprotein A (Fragment) OS=Homo sapiens OX=9606 GN=SNRPA PE=1 SV=1;tr|B2R802|B2R802_HUMAN U1 small nuclear	31.279	3	17.4	-0.0187776	0.70766	-0.073313	0.0229473	16.4957	16.5605	16.3091	16.6785	16.5901	16.4382	16.2252	16.7153	16.503	16.4375	16.3377	16.858	16.4438	16.3609	16.2772	16.7611
O43175;A0A286YF22;V9HW79;A0A2C9F2M7;A0A286YFA2;B3KSC3;A0A286YFL2;Q9UMY2;A0A286YFM8	D-3-phosphoglycerate dehydrogenase	PHGDH;HEL-S-113;PGDH3	sp|O43175|SERA_HUMAN D-3-phosphoglycerate dehydrogenase OS=Homo sapiens OX=9606 GN=PHGDH PE=1 SV=4;tr|A0A286YF22|A0A286YF22_HUMAN D-3-phosphoglycerate dehydrogenase OS=Homo sapiens OX=9606 GN=PHGDH PE=1 SV=1;tr|V9HW79|V9HW79_HUMAN D-3-phosphoglycerate dehy	56.65	22	53.3	-0.0430236	0.293909	-0.10471	0.022993	19.5981	19.1827	19.2044	19.1063	19.5377	19.0966	19.1404	19.1447	19.3825	19.1322	19.1533	19.1166	19.1861	19.0994	19.0657	19.0146
A0A5H2UUW4	MHC class I antigen	HLA-B	tr|A0A5H2UUW4|A0A5H2UUW4_HUMAN MHC class I antigen OS=Homo sapiens OX=9606 GN=HLA-B PE=3 SV=1	40.455	1	48.9	-0.087666	0.201227	0.0907121	0.0230213	13.4219	13.2914	13.4679	13.5268	13.1239	13.331	13.382	13.5204	13.2575	13.3472	13.3629	13.5972	13.375	13.4024	13.4053	13.7449
P55042;Q92788;A8K3J8;A0A024R6X0;J3KSM6	GTP-binding protein RAD	RRAD	sp|P55042|RAD_HUMAN GTP-binding protein RAD OS=Homo sapiens OX=9606 GN=RRAD PE=1 SV=2;tr|Q92788|Q92788_HUMAN GTP-binding protein OS=Homo sapiens OX=9606 PE=3 SV=1;tr|A8K3J8|A8K3J8_HUMAN GTP-binding protein OS=Homo sapiens OX=9606 PE=2 SV=1;tr|A0A024R6X0|A0	33.245	2	14	-0.234155	0.00244717	-0.103301	0.0230649	11.7723	11.7934	11.9118	11.7731	11.4527	11.5148	11.6637	11.6828	11.7813	11.5651	11.6299	11.7192	11.5933	11.4831	11.6007	11.6051
B4DRY5;A0A024R7F7;Q4LE60;O14787;A0A075B780;Q05D48;B3KPC8	Transportin-2	TNPO2;TNPO2 variant protein	tr|B4DRY5|B4DRY5_HUMAN cDNA FLJ54538, highly similar to Transportin-2 OS=Homo sapiens OX=9606 PE=2 SV=1;tr|A0A024R7F7|A0A024R7F7_HUMAN Transportin 2 (Importin 3, karyopherin beta 2b), isoform CRA_b OS=Homo sapiens OX=9606 GN=TNPO2 PE=4 SV=1;tr|Q4LE60|Q4LE6	99.665	4	16.4	0.00038407	0.99662	0.0906651	0.0230862	12.44	12.5517	12.5025	12.6045	12.6596	12.454	12.6618	12.3248	12.4177	12.3615	12.6144	12.5322	12.454	12.5042	12.737	12.5932
O75052;E9PSG0	Carboxyl-terminal PDZ ligand of neuronal nitric oxide synthase protein	NOS1AP	sp|O75052|CAPON_HUMAN Carboxyl-terminal PDZ ligand of neuronal nitric oxide synthase protein OS=Homo sapiens OX=9606 GN=NOS1AP PE=1 SV=3;tr|E9PSG0|E9PSG0_HUMAN Carboxyl-terminal PDZ ligand of neuronal nitric oxide synthase protein OS=Homo sapiens OX=9606 G	56.149	2	7.5	-0.0742033	0.0888839	0.0762914	0.0236195	13.7308	13.1007	13.3627	13.7028	13.6027	13.0471	13.2604	13.6899	13.7688	13.3336	13.5585	13.6582	13.8844	13.4	13.6267	13.7131
P28799;B4DJI2;K7EKL3;K7EQI0;K7EQ05;B4E1G5	Granulins;Acrogranin;Paragranulin;Granulin-1;Granulin-2;Granulin-3;Granulin-4;Granulin-5;Granulin-6;Granulin-7	GRN	sp|P28799|GRN_HUMAN Progranulin OS=Homo sapiens OX=9606 GN=GRN PE=1 SV=2;tr|B4DJI2|B4DJI2_HUMAN cDNA FLJ53342, highly similar to Granulins OS=Homo sapiens OX=9606 PE=2 SV=1;tr|K7EKL3|K7EKL3_HUMAN Progranulin (Fragment) OS=Homo sapiens OX=9606 GN=GRN PE=1 S	63.544	6	14.3	0.107315	0.144167	-0.109425	0.0236704	15.8125	16.0899	16.0806	16.2339	15.8811	16.1794	16.0257	16.5599	15.7494	16.0332	16.0349	16.5059	15.6333	16.0192	15.8391	16.394
P48739;B2R7P6;A0A0A0MSW4;B3KYB6;B3KYB7	Phosphatidylinositol transfer protein beta isoform	PITPNB	sp|P48739|PIPNB_HUMAN Phosphatidylinositol transfer protein beta isoform OS=Homo sapiens OX=9606 GN=PITPNB PE=1 SV=2;tr|B2R7P6|B2R7P6_HUMAN cDNA, FLJ93543, highly similar to Homo sapiens phosphotidylinositol transfer protein, beta (PITPNB),mRNA OS=Homo sap	31.54	14	62	-0.0221232	0.581232	-0.07098	0.0237061	17.99	18.0495	17.9959	18.0024	17.9869	18.0322	17.8929	18.0373	18.0876	18.1	18.0367	18.401	18.0315	18.0303	17.9588	18.3208
P49005;C9IZD2;C9J8Z7;C9JLE1;B4DP28;F8W8R3;A0A087WWF6	DNA polymerase delta subunit 2	POLD2	sp|P49005|DPOD2_HUMAN DNA polymerase delta subunit 2 OS=Homo sapiens OX=9606 GN=POLD2 PE=1 SV=1;tr|C9IZD2|C9IZD2_HUMAN DNA polymerase delta subunit 2 (Fragment) OS=Homo sapiens OX=9606 GN=POLD2 PE=1 SV=1;tr|C9J8Z7|C9J8Z7_HUMAN DNA polymerase delta subunit	51.289	1	3.4	-0.133928	0.0156114	-0.152261	0.0237642	10.9913	11.0506	11.1609	10.9934	10.9335	10.8258	11.0537	10.8474	11.193	11.0018	10.8978	11.0291	11.0294	10.75	10.6851	11.0482
P36871;B4DFP1;A0A3B3ITK7;B7Z6C2	Phosphoglucomutase-1	PGM1	sp|P36871|PGM1_HUMAN Phosphoglucomutase-1 OS=Homo sapiens OX=9606 GN=PGM1 PE=1 SV=3;tr|B4DFP1|B4DFP1_HUMAN cDNA FLJ51818, highly similar to Phosphoglucomutase-1 OS=Homo sapiens OX=9606 PE=2 SV=1;tr|A0A3B3ITK7|A0A3B3ITK7_HUMAN Phosphoglucomutase-1 OS=Homo s	61.448	41	78.1	-0.0110319	0.808769	-0.0953042	0.0237942	21.0654	20.9165	21.0286	20.7451	21.0637	20.8258	20.9732	20.8487	20.9051	20.8569	20.8005	20.8122	20.7789	20.8253	20.7354	20.6539
Q9BW62;B3KUK7;B2RDY3;A0A024RDP8	Katanin p60 ATPase-containing subunit A-like 1	KATNAL1	sp|Q9BW62|KATL1_HUMAN Katanin p60 ATPase-containing subunit A-like 1 OS=Homo sapiens OX=9606 GN=KATNAL1 PE=1 SV=1;tr|B3KUK7|B3KUK7_HUMAN Multifunctional fusion protein OS=Homo sapiens OX=9606 GN=KATNA1 PE=2 SV=1;tr|B2RDY3|B2RDY3_HUMAN Multifunctional fusio	55.392	1	3.3	-0.0267509	0.760869	-0.18253	0.0238677	10.9459	11.1525	10.7278	10.6525	11.0448	10.7933	10.7812	10.7524	11.2635	10.9109	10.882	10.9993	10.9341	10.6177	10.82	10.9537
Q99471;H3BPF6;A0A7I2V5H9	Prefoldin subunit 5	PFDN5	sp|Q99471|PFD5_HUMAN Prefoldin subunit 5 OS=Homo sapiens OX=9606 GN=PFDN5 PE=1 SV=2;tr|H3BPF6|H3BPF6_HUMAN Prefoldin subunit 5 OS=Homo sapiens OX=9606 GN=PFDN5 PE=1 SV=2;tr|A0A7I2V5H9|A0A7I2V5H9_HUMAN Prefoldin subunit 5 OS=Homo sapiens OX=9606 GN=PFDN5 PE	17.328	5	50.6	0.0625073	0.221582	0.0728045	0.0239017	15.9418	16.0851	15.8673	15.8822	15.9174	16.0817	16.0451	15.9823	15.9294	16.0016	15.9424	16.0276	16.0052	16.0939	16.0177	16.0753
A0A669KA36;E7ET55;F5H562;A0A024RDX3;B7ZLR4;B7ZLR2;F5H748;A0A669KB88;Q17RT3;P35670;B7ZLR3;Q04656;A6N865;B4DRW0;A0A7G8LSD4;A0A7G8LSD6;A0A7G8LSD8;A6YQZ0;G1FFF1	Copper-transporting ATPase 2;WND/140 kDa;Copper-transporting ATPase 1	ATP7B;ATP7A	tr|A0A669KA36|A0A669KA36_HUMAN P-type Cu(+) transporter (Fragment) OS=Homo sapiens OX=9606 GN=ATP7B PE=1 SV=1;tr|E7ET55|E7ET55_HUMAN P-type Cu(+) transporter OS=Homo sapiens OX=9606 GN=ATP7B PE=1 SV=3;tr|F5H562|F5H562_HUMAN P-type Cu(+) transporter OS=Homo	117.69	2	1.8	-0.0161538	0.673457	0.0727936	0.0239626	14.7074	14.5947	14.6571	14.6108	14.6846	14.5711	14.7082	14.5414	14.6324	14.5724	14.6513	14.5045	14.6949	14.6271	14.7282	14.6015
O95602;B9ZVN9;B7ZKR9;B7Z284	DNA-directed RNA polymerase I subunit RPA1;DNA-directed RNA polymerase	POLR1A	sp|O95602|RPA1_HUMAN DNA-directed RNA polymerase I subunit RPA1 OS=Homo sapiens OX=9606 GN=POLR1A PE=1 SV=2;tr|B9ZVN9|B9ZVN9_HUMAN DNA-directed RNA polymerase subunit OS=Homo sapiens OX=9606 GN=POLR1A PE=1 SV=1;tr|B7ZKR9|B7ZKR9_HUMAN DNA-directed RNA polym	194.81	4	3.8	-0.00717075	0.884814	0.099394	0.0239883	13.1103	13.1795	13.2366	13.0036	13.0169	13.1583	13.1861	13.1401	12.854	13.0055	12.9464	13.0446	12.8866	13.1016	13.1305	13.1293
Q15847;Q5TBU5	Adipogenesis regulatory factor	ADIRF;hCG_1773630	sp|Q15847|ADIRF_HUMAN Adipogenesis regulatory factor OS=Homo sapiens OX=9606 GN=ADIRF PE=1 SV=1;tr|Q5TBU5|Q5TBU5_HUMAN HCG1773630 OS=Homo sapiens OX=9606 GN=hCG_1773630 PE=2 SV=1	7.8547	5	80.3	0.0838318	0.125176	0.16375	0.0244252	16.2851	16.5303	15.9303	16.6884	16.3357	16.6503	15.896	16.8873	17.0621	17.5448	16.4981	16.686	17.3977	17.6631	16.6792	16.7061
O75379;Q6IAZ3	Vesicle-associated membrane protein 4	VAMP4	sp|O75379|VAMP4_HUMAN Vesicle-associated membrane protein 4 OS=Homo sapiens OX=9606 GN=VAMP4 PE=1 SV=2;tr|Q6IAZ3|Q6IAZ3_HUMAN VAMP4 protein OS=Homo sapiens OX=9606 GN=VAMP4 PE=2 SV=1	16.397	1	5	-0.0442968	0.662395	0.11902	0.0244292	15.3535	15.0616	15.2797	15.0039	15.345	15.3295	15.2121	14.635	14.9389	15.1255	15.1747	14.3302	15.0666	15.1575	15.2566	14.5646
O43312;A5YM41;H0YBL3;H0YAZ8;E7EWW5;B7Z7H8	Metastasis suppressor protein 1	MTSS1	sp|O43312|MTSS1_HUMAN Protein MTSS 1 OS=Homo sapiens OX=9606 GN=MTSS1 PE=1 SV=2;tr|A5YM41|A5YM41_HUMAN MTSS1 protein OS=Homo sapiens OX=9606 GN=MTSS1 PE=2 SV=1;tr|H0YBL3|H0YBL3_HUMAN Protein MTSS 1 (Fragment) OS=Homo sapiens OX=9606 GN=MTSS1 PE=1 SV=1;tr|H	82.25	1	2	-0.144824	0.0554499	-0.118526	0.0245702	12.6392	12.5614	12.6637	12.5842	12.3866	12.2699	12.6134	12.5992	12.7516	12.5487	12.7241	12.4545	12.6224	12.5465	12.5913	12.2447
Q9UL63;C9J7E8;B4DG30;Q7Z3T0	Muskelin	MKLN1;DKFZp686K2366	sp|Q9UL63|MKLN1_HUMAN Muskelin OS=Homo sapiens OX=9606 GN=MKLN1 PE=1 SV=2;tr|C9J7E8|C9J7E8_HUMAN Muskelin OS=Homo sapiens OX=9606 GN=MKLN1 PE=1 SV=1;tr|B4DG30|B4DG30_HUMAN cDNA FLJ58802, highly similar to Muskelin OS=Homo sapiens OX=9606 PE=2 SV=1;tr|Q7Z3T	84.767	2	3	-0.072737	0.445904	-0.0963091	0.0246386	11.2771	11.4252	11.1353	11.0834	11.2563	11.0025	11.2402	11.131	11.396	11.2336	11.1877	11.3691	11.3289	11.1694	11.1199	11.183
Q96HQ2	CDKN2AIP N-terminal-like protein	CDKN2AIPNL	sp|Q96HQ2|C2AIL_HUMAN CDKN2AIP N-terminal-like protein OS=Homo sapiens OX=9606 GN=CDKN2AIPNL PE=1 SV=1	13.196	1	14.7	0.000964583	0.987928	-0.125713	0.0246521	10.797	10.89	10.806	10.8024	10.9028	10.8046	10.6423	10.9496	10.8844	10.6834	10.6875	10.8559	10.8595	10.5165	10.612	10.6203
B2RDW1;P62979;A0A248RGE3;Q5RKT7;J3QTR3;A0A2R8Y422;J3QKN0;Q5PY61;Q5U5U6;Q9UFQ0;Q96C32;Q96MH4;L8B4I8;P0CG48;Q96H31;F5H747;L8B4R0;A8K674;L8B4J3;L8B4M0;L8B4Z6;Q66K58;F5GXK7;Q59EM9;L8B196;P0CG47;P62987;J3QS39;F5H388;B4DV12;F5H265;F5GYU3;Q5UGI3;F5H2Z3;Q3MIH3;F5H6Q2;Q8WYN9;M0R1M6;M0R1V7;M0R2S1;Q49A90	Ubiquitin-40S ribosomal protein S27a;Ubiquitin;40S ribosomal protein S27a;Polyubiquitin-C;Ubiquitin;Polyubiquitin-B;Ubiquitin;Ubiquitin-60S ribosomal protein L40;Ubiquitin;60S ribosomal protein L40	HEL112;RPS27A;UBB;UBC;DKFZp434K0435;UbC;UBA52	tr|B2RDW1|B2RDW1_HUMAN 40S ribosomal protein S27a OS=Homo sapiens OX=9606 GN=HEL112 PE=2 SV=1;sp|P62979|RS27A_HUMAN Ubiquitin-40S ribosomal protein S27a OS=Homo sapiens OX=9606 GN=RPS27A PE=1 SV=2;tr|A0A248RGE3|A0A248RGE3_HUMAN 40S ribosomal protein S27a (	17.965	11	64.1	0.0515913	0.29885	0.125953	0.0247827	19.3977	19.3767	19.6851	19.5283	19.3721	19.5623	19.7087	19.5509	19.5127	19.1302	19.4787	19.3832	19.5714	19.2311	19.5579	19.6482
Q0P6H9;H3BPV2;H3BVF7	Transmembrane protein 62	TMEM62	sp|Q0P6H9|TMM62_HUMAN Transmembrane protein 62 OS=Homo sapiens OX=9606 GN=TMEM62 PE=1 SV=1;tr|H3BPV2|H3BPV2_HUMAN Transmembrane protein 62 (Fragment) OS=Homo sapiens OX=9606 GN=TMEM62 PE=1 SV=8;tr|H3BVF7|H3BVF7_HUMAN Transmembrane protein 62 (Fragment) OS=	73.132	1	1.4	-0.10544	0.110415	-0.128401	0.025054	11.1994	11.5802	11.4102	11.5075	11.248	11.4321	11.3532	11.2422	11.4407	11.4799	11.4579	11.4503	11.3982	11.4167	11.3058	11.1945
Q13443;A0A7I2V3W3;A0A7I2V2Z6;A0A7I2V3C1;A0A7I2V2E1;A0A7I2V3B5;F8WC54;A0A7I2YQ97;A0AVL1;A0A7I2V5N8;A0A7I2V4B3	Disintegrin and metalloproteinase domain-containing protein 9	ADAM9	sp|Q13443|ADAM9_HUMAN Disintegrin and metalloproteinase domain-containing protein 9 OS=Homo sapiens OX=9606 GN=ADAM9 PE=1 SV=1;tr|A0A7I2V3W3|A0A7I2V3W3_HUMAN Disintegrin and metalloproteinase domain-containing protein 9 OS=Homo sapiens OX=9606 GN=ADAM9 PE=	90.555	2	3.4	0.0158628	0.780425	0.156489	0.0250684	13.2686	13.7758	13.4114	13.302	13.1682	13.8956	13.3255	13.4319	13.2428	13.2132	13.2339	13.3831	13.3072	13.3446	13.3228	13.7243
Q96MG7	Melanoma-associated antigen G1	NDNL2	sp|Q96MG7|NSE3_HUMAN Non-structural maintenance of chromosomes element 3 homolog OS=Homo sapiens OX=9606 GN=NSMCE3 PE=1 SV=1	34.308	1	5.3	-0.148328	0.0413218	-0.137252	0.0250787	10.86	11.053	10.8674	10.7158	10.6635	10.738	10.7853	10.7162	10.997	10.6605	10.8742	11.0226	10.8237	10.6815	10.6638	10.8362
Q6ZNB7;X5D773	Alkylglycerol monooxygenase	AGMO	sp|Q6ZNB7|ALKMO_HUMAN Alkylglycerol monooxygenase OS=Homo sapiens OX=9606 GN=AGMO PE=1 SV=1;tr|X5D773|X5D773_HUMAN Alkylglycerol monooxygenase isoform A (Fragment) OS=Homo sapiens OX=9606 GN=AGMO PE=2 SV=1	51.499	1	3.8	-0.0362254	0.56897	-0.146581	0.0251275	12.8072	12.5155	13.2714	13.3368	12.6782	12.5005	13.1093	13.4981	12.8013	12.8769	12.9861	13.1431	12.5602	12.8787	12.8765	12.9056
Q9NZ43;M0QZE0;M0QYT5;G8JLK1	Vesicle transport protein USE1	USE1	sp|Q9NZ43|USE1_HUMAN Vesicle transport protein USE1 OS=Homo sapiens OX=9606 GN=USE1 PE=1 SV=2;tr|M0QZE0|M0QZE0_HUMAN USE1-like protein OS=Homo sapiens OX=9606 GN=USE1 PE=1 SV=1;tr|M0QYT5|M0QYT5_HUMAN USE1-like protein (Fragment) OS=Homo sapiens OX=9606 GN=	29.371	2	11.2	0.0198958	0.747315	0.0845203	0.0252953	12.7414	12.5189	12.9283	12.8341	12.6681	12.7376	12.8376	12.8591	12.6865	12.6316	12.6626	12.6594	12.7878	12.6866	12.7052	12.7985
Q9Y3A0	Ubiquinone biosynthesis protein COQ4 homolog, mitochondrial	COQ4	sp|Q9Y3A0|COQ4_HUMAN Ubiquinone biosynthesis protein COQ4 homolog, mitochondrial OS=Homo sapiens OX=9606 GN=COQ4 PE=1 SV=3	29.657	1	4.9	0.151245	0.0880764	-0.173062	0.025309	12.3659	12.6649	12.4545	12.2442	12.747	12.6149	12.4958	12.4769	12.3222	12.5338	12.588	12.3289	12.1767	12.1916	12.3806	12.3316
Q15125;A0A024QYX0;C9J719;C9JJ78;A0A494C0F3	3-beta-hydroxysteroid-Delta(8),Delta(7)-isomerase	EBP	sp|Q15125|EBP_HUMAN 3-beta-hydroxysteroid-Delta(8),Delta(7)-isomerase OS=Homo sapiens OX=9606 GN=EBP PE=1 SV=3;tr|A0A024QYX0|A0A024QYX0_HUMAN Emopamil binding protein OS=Homo sapiens OX=9606 GN=EBP PE=2 SV=1;tr|C9J719|C9J719_HUMAN 3-beta-hydroxysteroid-Del	26.352	3	16.5	-0.0175611	0.800145	0.164128	0.0253517	17.0952	16.8455	17.4265	16.8745	16.9431	17.0708	17.3681	16.7895	16.6099	16.5122	16.9555	16.5462	16.8087	16.7246	16.9246	16.8224
P78536;B2RNB2;Q53RS1	Disintegrin and metalloproteinase domain-containing protein 17	ADAM17	sp|P78536|ADA17_HUMAN Disintegrin and metalloproteinase domain-containing protein 17 OS=Homo sapiens OX=9606 GN=ADAM17 PE=1 SV=1;tr|B2RNB2|B2RNB2_HUMAN ADAM metallopeptidase domain 17 OS=Homo sapiens OX=9606 GN=ADAM17 PE=2 SV=1;tr|Q53RS1|Q53RS1_HUMAN Uncha	93.02	1	1	-0.0636619	0.34395	-0.185621	0.02567	11.6444	11.7571	12.0662	11.5183	11.7644	11.6135	11.8408	11.5127	11.8308	11.8088	11.7442	11.6804	11.4615	11.5607	11.6313	11.6682
Q9UBR1;A0A024R1H3;A4QPH4;B2RBM2;B3KNC1	Beta-ureidopropionase	UPB1	sp|Q9UBR1|BUP1_HUMAN Beta-ureidopropionase OS=Homo sapiens OX=9606 GN=UPB1 PE=1 SV=1;tr|A0A024R1H3|A0A024R1H3_HUMAN Ureidopropionase, beta, isoform CRA_b OS=Homo sapiens OX=9606 GN=UPB1 PE=4 SV=1;tr|A4QPH4|A4QPH4_HUMAN UPB1 protein (Fragment) OS=Homo sapie	43.166	22	66.9	-0.0275525	0.459345	-0.0730194	0.02579	19.4973	19.4421	19.6961	18.7767	19.4932	19.4328	19.6099	18.7662	19.0756	19.2077	19.2217	18.6207	18.9824	19.1398	19.1331	18.5784
E9PAV3;F8VZJ2;A0A7I2V2K5;A0A024RB41;H0YHX9;A0A7I2V473;Q13765;B4DDI8;F8W0W4;F8VNW4	Nascent polypeptide-associated complex subunit alpha, muscle-specific form;Nascent polypeptide-associated complex subunit alpha	NACA;hCG_2016482	sp|E9PAV3|NACAM_HUMAN Nascent polypeptide-associated complex subunit alpha, muscle-specific form OS=Homo sapiens OX=9606 GN=NACA PE=1 SV=1;tr|F8VZJ2|F8VZJ2_HUMAN Nascent polypeptide-associated complex subunit alpha OS=Homo sapiens OX=9606 GN=NACA PE=1 SV=1	205.42	4	3.8	-0.00420603	0.915392	0.0698932	0.0258468	17.3989	17.5902	17.4514	17.5479	17.4193	17.5555	17.5157	17.481	17.3223	17.2146	17.2816	17.4885	17.4101	17.2854	17.3465	17.5446
P17858;Q7L2M7;Q9BSP4	ATP-dependent 6-phosphofructokinase, liver type	PFKL	sp|P17858|PFKAL_HUMAN ATP-dependent 6-phosphofructokinase, liver type OS=Homo sapiens OX=9606 GN=PFKL PE=1 SV=6;tr|Q7L2M7|Q7L2M7_HUMAN PFKL protein (Fragment) OS=Homo sapiens OX=9606 GN=PFKL PE=2 SV=2;tr|Q9BSP4|Q9BSP4_HUMAN PFKL protein (Fragment) OS=Homo	85.018	34	56.7	-0.039787	0.298307	-0.0733416	0.0261476	19.7512	19.5699	19.4106	19.376	19.6915	19.5014	19.4299	19.3258	19.7349	19.6946	19.5087	19.5795	19.6392	19.6555	19.4226	19.5072
F5H2P0;B4DV40;B4DF63;A1L157	Tetraspanin;Tetraspanin-11	TSPAN11	tr|F5H2P0|F5H2P0_HUMAN Tetraspanin OS=Homo sapiens OX=9606 GN=TSPAN11 PE=1 SV=1;tr|B4DV40|B4DV40_HUMAN Tetraspanin OS=Homo sapiens OX=9606 PE=2 SV=1;tr|B4DF63|B4DF63_HUMAN Tetraspanin OS=Homo sapiens OX=9606 PE=2 SV=1;sp|A1L157|TSN11_HUMAN Tetraspanin-11 O	20.302	1	4.4	0.0724281	0.484178	-0.0810738	0.0263065	13.993	13.9536	14.3545	13.7249	13.9498	14.2335	14.1097	14.0228	13.6821	13.7596	13.9397	13.9135	13.6123	13.6373	13.9094	13.8117
Q9H400;A0A087WUJ1;A0A087WT57;X6RKG5	Lck-interacting transmembrane adapter 1	LIME1	sp|Q9H400|LIME1_HUMAN Lck-interacting transmembrane adapter 1 OS=Homo sapiens OX=9606 GN=LIME1 PE=1 SV=1;tr|A0A087WUJ1|A0A087WUJ1_HUMAN Lck-interacting transmembrane adapter 1 (Fragment) OS=Homo sapiens OX=9606 GN=LIME1 PE=1 SV=6;tr|A0A087WT57|A0A087WT57_H	31.288	1	5.8	-0.127564	0.0468718	-0.181653	0.0263214	12.0522	11.8173	11.7385	11.9383	11.7571	11.7739	11.6769	11.8282	12.2375	11.9615	11.917	12.0046	12.0447	11.985	11.7072	11.6571
O75531;A0A024R5H0;B2R4V4	Barrier-to-autointegration factor;Barrier-to-autointegration factor, N-terminally processed	BANF1	sp|O75531|BAF_HUMAN Barrier-to-autointegration factor OS=Homo sapiens OX=9606 GN=BANF1 PE=1 SV=1;tr|A0A024R5H0|A0A024R5H0_HUMAN Barrier to autointegration factor 1, isoform CRA_a OS=Homo sapiens OX=9606 GN=BANF1 PE=4 SV=1;tr|B2R4V4|B2R4V4_HUMAN cDNA, FLJ92	10.058	4	51.7	-0.0143155	0.813654	0.107972	0.0265306	15.9126	15.9544	16.3615	16.2004	15.7311	16.1084	16.3173	16.2148	15.5113	15.713	15.7839	16.0363	15.591	15.9353	15.8449	16.1051
Q9H8M7	Protein FAM188A	FAM188A	sp|Q9H8M7|MINY3_HUMAN Ubiquitin carboxyl-terminal hydrolase MINDY-3 OS=Homo sapiens OX=9606 GN=MINDY3 PE=1 SV=1	49.724	1	2.2	-0.000881652	0.990459	-0.120416	0.0267511	11.2735	11.6155	11.3166	11.219	11.3211	11.3481	11.4027	11.3491	11.5735	11.3453	11.425	11.5936	11.5089	11.3228	11.2145	11.4094
P48960;B4E336;B3KUI0;B4DTS6	CD97 antigen;CD97 antigen subunit alpha;CD97 antigen subunit beta	CD97	sp|P48960|AGRE5_HUMAN Adhesion G protein-coupled receptor E5 OS=Homo sapiens OX=9606 GN=ADGRE5 PE=1 SV=4;tr|B4E336|B4E336_HUMAN cDNA FLJ53287, highly similar to CD97 antigen OS=Homo sapiens OX=9606 PE=2 SV=1;tr|B3KUI0|B3KUI0_HUMAN cDNA FLJ39945 fis, clone	91.868	1	2.4	-0.074149	0.301447	-0.17585	0.0268316	10.7035	10.8928	10.976	10.7678	10.7587	10.6376	10.8049	10.8425	11.1503	10.697	10.7468	10.9641	10.7855	10.593	10.7255	10.7506
A0A5C2GX42;A0A5C2GWR8;A0A5C2GSC2;A0A5C2GJC6	IG c268_light_IGKV3-20_IGKJ3 (Fragment)		tr|A0A5C2GX42|A0A5C2GX42_HUMAN IG c268_light_IGKV3-20_IGKJ3 (Fragment) OS=Homo sapiens OX=9606 PE=2 SV=1;tr|A0A5C2GWR8|A0A5C2GWR8_HUMAN IG c1667_light_IGKV3-20_IGKJ4 (Fragment) OS=Homo sapiens OX=9606 PE=2 SV=1;tr|A0A5C2GSC2|A0A5C2GSC2_HUMAN IG c829_light_	11.635	1	8.3	-0.0645577	0.199663	0.134872	0.0270407	12.5873	13.8662	13.5684	13.3752	12.4241	13.8829	13.45	13.382	12.2976	13.6342	13.9017	13.5221	12.4461	13.9113	13.9891	13.5487
Q86TP1	Protein prune homolog	PRUNE	sp|Q86TP1|PRUN1_HUMAN Exopolyphosphatase PRUNE1 OS=Homo sapiens OX=9606 GN=PRUNE1 PE=1 SV=2	50.199	3	9.9	0.0465001	0.360354	0.163614	0.0270887	13.2342	13.294	13.1858	13.0545	13.3785	13.2077	13.2238	13.1445	13.0584	13.0042	13.029	13.153	13.2981	13.2076	13.2796	13.1137
P09972;A0A024QZ64;B7Z1Y2;B7Z3K9;B7Z1N6;A8MVZ9;B7Z3K7;B7Z1Z9;J3KSV6;J3QKP5;C9J8F3	Fructose-bisphosphate aldolase C;Fructose-bisphosphate aldolase	ALDOC	sp|P09972|ALDOC_HUMAN Fructose-bisphosphate aldolase C OS=Homo sapiens OX=9606 GN=ALDOC PE=1 SV=2;tr|A0A024QZ64|A0A024QZ64_HUMAN Fructose-bisphosphate aldolase OS=Homo sapiens OX=9606 GN=ALDOC PE=2 SV=1;tr|B7Z1Y2|B7Z1Y2_HUMAN Fructose-bisphosphate aldolase	39.455	17	81.9	-0.0211258	0.556314	-0.105604	0.0271753	18.7477	18.2799	18.4117	19.1868	18.6986	18.2684	18.3684	19.2062	18.7724	18.5258	18.44	19.823	18.5979	18.5207	18.2922	19.728
Q6GPH4;B3KPW1	XIAP-associated factor 1	XAF1	sp|Q6GPH4|XAF1_HUMAN XIAP-associated factor 1 OS=Homo sapiens OX=9606 GN=XAF1 PE=1 SV=1;tr|B3KPW1|B3KPW1_HUMAN cDNA FLJ32346 fis, clone PROST2006737, highly similar to Homo sapiens XIAP associated factor-1 (BIRC4BP), transcript variant 1, mRNA OS=Homo sapi	34.626	1	2.3	-0.119694	0.081672	-0.10758	0.0271758	11.1109	11.4594	11.8433	11.47	11.1347	11.2093	11.8135	11.2474	11.3116	11.2303	11.9498	11.4356	11.1531	11.2371	11.8174	11.2893
P00915;E5RH81;E5RHP7;V9HWE3;E5RJF6;E5RJI8;H0YBE2;E5RFE7	Carbonic anhydrase 1	CA1;HEL-S-11	sp|P00915|CAH1_HUMAN Carbonic anhydrase 1 OS=Homo sapiens OX=9606 GN=CA1 PE=1 SV=2;tr|E5RH81|E5RH81_HUMAN Carbonic anhydrase (Fragment) OS=Homo sapiens OX=9606 GN=CA1 PE=1 SV=8;tr|E5RHP7|E5RHP7_HUMAN Carbonic anhydrase (Fragment) OS=Homo sapiens OX=9606 GN	28.87	2	8	-0.116878	0.201518	-0.11819	0.0272301	13.1245	13.5306	13.9013	13.6579	13.0432	13.1055	13.8668	13.7313	13.0017	13.3724	13.7553	13.1838	12.9626	13.142	13.7011	13.0347
P08590;P05976;Q53R15;A0A024R2Q5	Myosin light chain 3;Myosin light chain 1/3, skeletal muscle isoform	MYL3;MYL1	sp|P08590|MYL3_HUMAN Myosin light chain 3 OS=Homo sapiens OX=9606 GN=MYL3 PE=1 SV=3;sp|P05976|MYL1_HUMAN Myosin light chain 1/3, skeletal muscle isoform OS=Homo sapiens OX=9606 GN=MYL1 PE=1 SV=3;tr|Q53R15|Q53R15_HUMAN Uncharacterized protein MYL1 (Fragment	21.932	2	8.2	0.0218822	0.825289	-0.195083	0.0272405	16.3262	16.4966	16.0897	16.2409	16.2133	16.2772	16.1419	16.6086	16.5023	16.5029	16.2068	16.5084	16.3201	16.3973	16.1495	16.0731
Q9BTL3;A0A3B3IU46	RNMT-activating mini protein	FAM103A1	sp|Q9BTL3|RAMAC_HUMAN RNA guanine-N7 methyltransferase activating subunit OS=Homo sapiens OX=9606 GN=RAMAC PE=1 SV=1;tr|A0A3B3IU46|A0A3B3IU46_HUMAN RNA guanine-7 methyltransferase-activating subunit-like (pseudogene) OS=Homo sapiens OX=9606 GN=RAMACL PE=4	14.381	1	11	0.135428	0.49382	0.0892375	0.0274255	13.9376	13.6844	13.9984	12.942	14.0183	14.2312	13.4108	13.4437	14.1601	14.0963	14.1527	14.043	14.2878	14.239	14.186	14.0963
Q9H0E2;Q6FIE9;Q8N8J5;F2Z2Y8;E7EN89;Q59FB9;B3KR28	Toll-interacting protein	TOLLIP	sp|Q9H0E2|TOLIP_HUMAN Toll-interacting protein OS=Homo sapiens OX=9606 GN=TOLLIP PE=1 SV=1;tr|Q6FIE9|Q6FIE9_HUMAN TOLLIP protein OS=Homo sapiens OX=9606 GN=TOLLIP PE=2 SV=1;tr|Q8N8J5|Q8N8J5_HUMAN cDNA FLJ39374 fis, clone PEBLM2008576, highly similar to Hom	30.281	6	26.3	0.00450325	0.916319	-0.0691331	0.0276261	16.2159	16.2745	16.0924	16.1999	16.2552	16.1811	16.1702	16.1941	16.2482	16.3573	16.2483	16.188	16.1712	16.301	16.192	16.1011
Q9UK53;A0A087WXF7;A0A0C4DFW2	Inhibitor of growth protein 1;Inhibitor of growth protein	ING1	sp|Q9UK53|ING1_HUMAN Inhibitor of growth protein 1 OS=Homo sapiens OX=9606 GN=ING1 PE=1 SV=2;tr|A0A087WXF7|A0A087WXF7_HUMAN Inhibitor of growth protein 1 (Fragment) OS=Homo sapiens OX=9606 GN=ING1 PE=1 SV=1;tr|A0A0C4DFW2|A0A0C4DFW2_HUMAN Inhibitor of growt	46.737	1	3.3	-0.0124542	0.825639	-0.147896	0.0276376	10.8248	10.9062	10.9817	10.7662	10.9458	10.7305	10.9524	10.8005	11.2075	10.7609	10.8761	11.0686	10.9506	10.7757	10.6537	10.9416
P61421;B2R7M1;F5GYQ1;R4GN72;B7Z6L9;J3QL14;B7Z788	V-type proton ATPase subunit d 1	ATP6V0D1	sp|P61421|VA0D1_HUMAN V-type proton ATPase subunit d 1 OS=Homo sapiens OX=9606 GN=ATP6V0D1 PE=1 SV=1;tr|B2R7M1|B2R7M1_HUMAN V-type proton ATPase subunit OS=Homo sapiens OX=9606 PE=2 SV=1;tr|F5GYQ1|F5GYQ1_HUMAN V-type proton ATPase subunit OS=Homo sapiens O	40.329	10	40.5	0.0312793	0.397115	0.0693803	0.0277537	17.1932	17.3721	17.3476	17.3989	17.2537	17.4209	17.3287	17.4337	17.3177	17.4719	17.3732	17.4437	17.4035	17.523	17.433	17.5246
Q8IYB7;B4DI15	DIS3-like exonuclease 2	DIS3L2	sp|Q8IYB7|DI3L2_HUMAN DIS3-like exonuclease 2 OS=Homo sapiens OX=9606 GN=DIS3L2 PE=1 SV=4;tr|B4DI15|B4DI15_HUMAN cDNA FLJ60550, weakly similar to Exosome complex exonuclease RRP44 OS=Homo sapiens OX=9606 PE=2 SV=1	99.278	6	7.7	0.00964422	0.85973	0.106414	0.0282636	15.0212	15.0313	14.7284	14.8499	14.9171	15.0301	14.9034	14.8187	15.2327	15.3087	15.1536	15.162	15.4109	15.3262	15.2208	15.3247
Q15628	Tumor necrosis factor receptor type 1-associated DEATH domain protein	TRADD	sp|Q15628|TRADD_HUMAN Tumor necrosis factor receptor type 1-associated DEATH domain protein OS=Homo sapiens OX=9606 GN=TRADD PE=1 SV=2	34.247	3	11.2	-0.0336324	0.387207	-0.0745015	0.0284444	14.0027	13.8661	13.9067	13.9283	13.9566	13.8168	13.9419	13.8541	14.0085	13.9049	13.899	14.0393	13.9754	13.8126	13.83	13.9357
P07305	Histone H1.0;Histone H1.0, N-terminally processed	H1F0	sp|P07305|H10_HUMAN Histone H1.0 OS=Homo sapiens OX=9606 GN=H1-0 PE=1 SV=3	20.863	6	27.3	-0.0470363	0.525538	-0.111147	0.0288232	17.817	17.2585	17.4094	17.848	17.5565	17.3597	17.2824	17.9462	17.8131	17.4904	17.6125	18.4369	17.6702	17.4655	17.5477	18.2248
Q9H0S4;Q9H4E3;A0A024RAS3;Q53GJ1;Q7Z4B1;F5H1N9	Probable ATP-dependent RNA helicase DDX47	DDX47;E4-DBP;hCG_27698;MST162	sp|Q9H0S4|DDX47_HUMAN Probable ATP-dependent RNA helicase DDX47 OS=Homo sapiens OX=9606 GN=DDX47 PE=1 SV=1;tr|Q9H4E3|Q9H4E3_HUMAN RNA helicase OS=Homo sapiens OX=9606 GN=E4-DBP PE=2 SV=1;tr|A0A024RAS3|A0A024RAS3_HUMAN RNA helicase OS=Homo sapiens OX=9606 G	50.646	2	3.5	0.00849807	0.84222	0.0783411	0.0289582	12.9723	13.2076	13.2562	13.2085	13.0855	13.1882	13.2503	13.1545	12.863	12.9697	13.0409	13.1201	12.9869	13.0475	13.1242	13.1486
Q9UMZ2;A0A024R0X0	Synergin gamma	SYNRG;AP1GBP1	sp|Q9UMZ2|SYNRG_HUMAN Synergin gamma OS=Homo sapiens OX=9606 GN=SYNRG PE=1 SV=2;tr|A0A024R0X0|A0A024R0X0_HUMAN AP1 gamma subunit binding protein 1, isoform CRA_d OS=Homo sapiens OX=9606 GN=AP1GBP1 PE=4 SV=1	140.65	3	2.5	-0.0163942	0.749622	0.0728154	0.0290669	13.4646	13.4773	13.4172	13.4637	13.3136	13.4577	13.5263	13.4596	13.3305	13.3876	13.5256	13.4338	13.4219	13.4633	13.5573	13.5262
O75179;H0YM23;B4DTP3	Ankyrin repeat domain-containing protein 17	ANKRD17	sp|O75179|ANR17_HUMAN Ankyrin repeat domain-containing protein 17 OS=Homo sapiens OX=9606 GN=ANKRD17 PE=1 SV=3;tr|H0YM23|H0YM23_HUMAN Ankyrin repeat domain-containing protein 17 (Fragment) OS=Homo sapiens OX=9606 GN=ANKRD17 PE=1 SV=1;tr|B4DTP3|B4DTP3_HUMAN	274.25	1	3.3	-0.13567	0.162978	-0.148494	0.0291768	10.9203	11.3013	11.1368	11.0422	11.1035	11.103	10.7813	10.8702	11.3253	11.0795	11.0214	10.99	11.0967	10.7987	10.9833	10.9434
Q7Z569;J3KNN7;A8K2W4;Q59H81	BRCA1-associated protein	BRAP	sp|Q7Z569|BRAP_HUMAN BRCA1-associated protein OS=Homo sapiens OX=9606 GN=BRAP PE=1 SV=2;tr|J3KNN7|J3KNN7_HUMAN BRCA1-associated protein OS=Homo sapiens OX=9606 GN=BRAP PE=1 SV=1;tr|A8K2W4|A8K2W4_HUMAN cDNA FLJ76247, highly similar to Homo sapiens BRCA1 ass	67.304	2	4.6	0.0527868	0.51702	-0.0942879	0.029375	12.891	12.9844	13.2983	13.2083	13.1306	12.7669	13.3276	13.368	12.9368	12.4391	12.8605	13.0669	12.8567	12.305	12.8493	12.9152
P15814	Immunoglobulin lambda-like polypeptide 1	IGLL1	sp|P15814|IGLL1_HUMAN Immunoglobulin lambda-like polypeptide 1 OS=Homo sapiens OX=9606 GN=IGLL1 PE=1 SV=1	22.963	1	8	-0.0886828	0.323026	0.142764	0.0294935	12.8504	14.3027	13.9358	13.0285	12.7593	14.1523	13.6178	13.2333	12.6549	13.8399	13.6603	13.0645	12.7639	14.0937	13.6505	13.2826
O15484;A0A140VKH4;Q59GM2;Q6ZRM8;E7EV01;A0A3B3IRX8;B3KSR7	Calpain-5	CAPN5	sp|O15484|CAN5_HUMAN Calpain-5 OS=Homo sapiens OX=9606 GN=CAPN5 PE=1 SV=2;tr|A0A140VKH4|A0A140VKH4_HUMAN Calpain 5, isoform CRA_c OS=Homo sapiens OX=9606 GN=CAPN5 PE=2 SV=1;tr|Q59GM2|Q59GM2_HUMAN Calpain catalytic domain-containing protein (Fragment) OS=Ho	73.168	16	31.9	0.0113241	0.774532	-0.0829232	0.0295363	17.3912	17.592	17.415	17.4493	17.3323	17.6375	17.4051	17.5179	17.4698	17.8452	17.6802	17.5648	17.3429	17.7632	17.6627	17.4595
Q6TGK8	Mitochondrial ribosomal protein L37 variant 2	MRPL37	tr|Q6TGK8|Q6TGK8_HUMAN Mitochondrial ribosomal protein L37 variant 2 OS=Homo sapiens OX=9606 GN=MRPL37 PE=2 SV=1	32.522	1	45.5	0.00909731	0.936307	0.0970778	0.0296892	12.4085	12.2535	12.0333	12.4932	12.6229	11.8987	12.3238	12.3794	12.3873	11.9902	12.3523	12.2765	12.5759	12.096	12.4047	12.318
Q96HA9;M0R328	Peroxisomal membrane protein 11C	PEX11G	sp|Q96HA9|PX11C_HUMAN Peroxisomal membrane protein 11C OS=Homo sapiens OX=9606 GN=PEX11G PE=1 SV=1;tr|M0R328|M0R328_HUMAN Peroxisomal membrane protein 11C (Fragment) OS=Homo sapiens OX=9606 GN=PEX11G PE=1 SV=1	26.636	5	32.4	-0.0523033	0.299312	0.0959683	0.0297629	15.0224	15.1788	15.2974	14.7917	15.0239	15.1478	15.1053	14.8039	15.157	15.2415	15.1657	14.8297	15.2964	15.2719	15.3301	14.8794
P52435;Q9GZM3;Q9H1A7;A0A0B4J2F8;Q9H1A6;Q8TDE6;F6S314;E2QRJ6;A6NFM0;D6RAG0;Q86UW4;E7EP90;A0A0B4J1Z8;F8WF84;Q59FR2;E7EWC6	DNA-directed RNA polymerase II subunit RPB11-a;DNA-directed RNA polymerase II subunit RPB11-b1;DNA-directed RNA polymerase II subunit RPB11-b2	POLR2J;POLR2J2;POLR2J3;POLR2J1	sp|P52435|RPB11_HUMAN DNA-directed RNA polymerase II subunit RPB11-a OS=Homo sapiens OX=9606 GN=POLR2J PE=1 SV=1;sp|Q9GZM3|RPB1B_HUMAN DNA-directed RNA polymerase II subunit RPB11-b1 OS=Homo sapiens OX=9606 GN=POLR2J2 PE=1 SV=2;sp|Q9H1A7|RPB1C_HUMAN DNA-di	13.293	2	27.4	-0.060852	0.363153	-0.118804	0.0298409	13.7782	14.106	13.7509	13.7127	13.6589	13.8949	13.6909	13.8597	13.7836	13.8894	13.9135	13.9108	13.6349	13.8821	13.8227	13.6825
O75175;A0A024R4R3;H7C5J4;A0A0G2JPP0;A0A0G2JN65;A0A2R8Y7Z8;H0Y5X7;H7C148;B7Z6J7	CCR4-NOT transcription complex subunit 3	CNOT3	sp|O75175|CNOT3_HUMAN CCR4-NOT transcription complex subunit 3 OS=Homo sapiens OX=9606 GN=CNOT3 PE=1 SV=1;tr|A0A024R4R3|A0A024R4R3_HUMAN CCR4-NOT transcription complex, subunit 3, isoform CRA_a OS=Homo sapiens OX=9606 GN=CNOT3 PE=3 SV=1;tr|H7C5J4|H7C5J4_HU	81.871	2	2.3	-0.10419	0.101602	0.069303	0.0300601	13.809	13.7543	13.7172	14.0857	13.697	13.8081	13.611	13.8336	13.55	13.5401	13.7219	13.9907	13.6068	13.5861	13.8113	14.0757
Q6PHW0;A0A5P9KEU5;Q2VPV9;F5H543;C9JXJ9;F6VN83	Iodotyrosine dehalogenase 1	IYD;DEHAL1	sp|Q6PHW0|IYD1_HUMAN Iodotyrosine deiodinase 1 OS=Homo sapiens OX=9606 GN=IYD PE=1 SV=2;tr|A0A5P9KEU5|A0A5P9KEU5_HUMAN Iodotyrosine deiodinase (Fragment) OS=Homo sapiens OX=9606 GN=IYD PE=4 SV=1;tr|Q2VPV9|Q2VPV9_HUMAN Iodotyrosine dehalogenase 1 (Fragment)	33.359	4	15.9	0.00637288	0.91926	0.144597	0.0301502	14.0912	13.5459	13.8255	13.6496	14.1098	13.6825	13.8968	13.4487	13.8192	13.5822	13.6861	13.432	13.8739	13.8275	13.7109	13.6856
Q08380;A0A0S2Z3Y1;B4DVE1;B4DI70;B4DWA8;B3KP88;B4DDG4	Galectin-3-binding protein	LGALS3BP	sp|Q08380|LG3BP_HUMAN Galectin-3-binding protein OS=Homo sapiens OX=9606 GN=LGALS3BP PE=1 SV=1;tr|A0A0S2Z3Y1|A0A0S2Z3Y1_HUMAN Galectin-3-binding protein (Fragment) OS=Homo sapiens OX=9606 GN=LGALS3BP PE=2 SV=1;tr|B4DVE1|B4DVE1_HUMAN Galectin-3-binding prot	65.33	9	23.4	0.317377	0.080294	0.202764	0.0301722	15.4022	15.7064	16.5132	16.125	16.0401	16.3345	16.247	16.3946	15.345	15.7651	16.3851	16.0786	15.6559	16.1636	16.4709	16.0944
O14732;K7EL65;K7ELF8	Inositol monophosphatase 2	IMPA2	sp|O14732|IMPA2_HUMAN Inositol monophosphatase 2 OS=Homo sapiens OX=9606 GN=IMPA2 PE=1 SV=1;tr|K7EL65|K7EL65_HUMAN Inositol monophosphatase 2 OS=Homo sapiens OX=9606 GN=IMPA2 PE=1 SV=1;tr|K7ELF8|K7ELF8_HUMAN Inositol-phosphate phosphatase OS=Homo sapiens O	31.321	2	7.6	0.0796598	0.0575484	0.0692942	0.0301778	14.1188	13.9016	13.7701	14.2612	14.1976	14.0107	13.8679	14.2941	14.1159	13.8287	13.817	14.2586	14.155	13.916	13.8981	14.3282
Q9Y508;B4DLW5;H0UI65;A0A096LNV3;A0A096LP02	E3 ubiquitin-protein ligase RNF114	RNF114;ZNF313	sp|Q9Y508|RN114_HUMAN E3 ubiquitin-protein ligase RNF114 OS=Homo sapiens OX=9606 GN=RNF114 PE=1 SV=1;tr|B4DLW5|B4DLW5_HUMAN E3 ubiquitin-protein ligase RNF114 OS=Homo sapiens OX=9606 PE=2 SV=1;tr|H0UI65|H0UI65_HUMAN Zinc finger protein 313, isoform CRA_b O	25.694	3	24.1	-0.0340493	0.57329	-0.0819103	0.0303044	14.1577	14.1923	14.3863	14.0356	14.0398	14.2424	14.2085	14.1449	14.1522	14.0435	14.2414	14.064	14.0277	14.028	14.1505	13.9672
A6NH11	Glycolipid transfer protein domain-containing protein 2	GLTPD2	sp|A6NH11|GLTD2_HUMAN Glycolipid transfer protein domain-containing protein 2 OS=Homo sapiens OX=9606 GN=GLTPD2 PE=1 SV=2	31.641	1	2.4	0.0454557	0.471949	-0.18879	0.0304035	11.4362	11.6483	11.3785	11.253	11.4241	11.5181	11.5375	11.4179	11.7494	11.5403	11.7262	11.2677	11.4132	11.4308	11.4071	11.2773
Q86XI6	Protein phosphatase 1 regulatory subunit 3B	PPP1R3B	sp|Q86XI6|PPR3B_HUMAN Protein phosphatase 1 regulatory subunit 3B OS=Homo sapiens OX=9606 GN=PPP1R3B PE=1 SV=1	32.695	1	7	0.06675	0.220844	-0.151317	0.0304848	12.8258	12.6848	12.4887	12.6209	12.878	12.6283	12.6908	12.6901	12.7306	13.1011	12.9348	12.3154	12.4997	13.0043	12.6535	12.319
P00325;A0A024RDE3;V9HW50;F5HB16;B4E2R9;D6RHZ6	Alcohol dehydrogenase 1B	ADH1B;HEL-S-117	sp|P00325|ADH1B_HUMAN All-trans-retinol dehydrogenase [NAD(+)] ADH1B OS=Homo sapiens OX=9606 GN=ADH1B PE=1 SV=2;tr|A0A024RDE3|A0A024RDE3_HUMAN Alcohol dehydrogenase IB (Class I), beta polypeptide, isoform CRA_a OS=Homo sapiens OX=9606 GN=ADH1B PE=3 SV=1;tr	39.854	41	81.1	0.0189922	0.699657	-0.101996	0.0305583	22.7221	22.4337	22.7595	22.4361	22.7598	22.375	22.7059	22.5866	22.4223	22.3162	22.4236	22.2735	22.2495	22.306	22.3494	22.1227
Q6UB35;B2RD24;A0A087WVM4;B7ZM99	Monofunctional C1-tetrahydrofolate synthase, mitochondrial	MTHFD1L	sp|Q6UB35|C1TM_HUMAN Monofunctional C1-tetrahydrofolate synthase, mitochondrial OS=Homo sapiens OX=9606 GN=MTHFD1L PE=1 SV=1;tr|B2RD24|B2RD24_HUMAN Formyltetrahydrofolate synthetase OS=Homo sapiens OX=9606 PE=2 SV=1;tr|A0A087WVM4|A0A087WVM4_HUMAN Formyltet	105.79	1	2.1	-0.0264531	0.615895	-0.137875	0.030752	10.853	11.0298	10.8819	10.7858	10.8984	10.8661	10.8165	10.8637	11.129	10.8611	10.6974	10.9646	10.8732	10.6479	10.627	10.9525
Q9UBX3;A0A0S2Z382;A0A0S2Z3G3;B4E1E9;A0A0S2Z3I3;F6RGN5	Mitochondrial dicarboxylate carrier	SLC25A10	sp|Q9UBX3|DIC_HUMAN Mitochondrial dicarboxylate carrier OS=Homo sapiens OX=9606 GN=SLC25A10 PE=1 SV=2;tr|A0A0S2Z382|A0A0S2Z382_HUMAN Solute carrier family 25 member 10 isoform 2 (Fragment) OS=Homo sapiens OX=9606 GN=SLC25A10 PE=2 SV=1;tr|A0A0S2Z3G3|A0A0S2Z	31.282	2	62	-0.0808194	0.250182	-0.0856307	0.0308284	16.4562	16.3092	16.5371	15.9068	16.1726	16.3938	16.5264	15.7932	16.0316	16.1615	16.4305	15.4838	15.9259	16.1474	16.347	15.3446
Q8IWW6;Q1RLN5;B3KR88;A0A2X0TVR3	Rho GTPase-activating protein 12	ARHGAP12	sp|Q8IWW6|RHG12_HUMAN Rho GTPase-activating protein 12 OS=Homo sapiens OX=9606 GN=ARHGAP12 PE=1 SV=1;tr|Q1RLN5|Q1RLN5_HUMAN ARHGAP12 protein OS=Homo sapiens OX=9606 GN=ARHGAP12 PE=1 SV=1;tr|B3KR88|B3KR88_HUMAN cDNA FLJ33863 fis, clone CTONG2006393, highly	96.253	4	7.1	0.108882	0.107467	-0.0830689	0.0308688	13.2987	13.6575	13.5646	13.4276	13.5475	13.7227	13.5012	13.6126	13.5472	13.5069	13.6239	13.6959	13.4233	13.4952	13.5254	13.5977
Q08945;A0A024R4Z6	FACT complex subunit SSRP1	SSRP1	sp|Q08945|SSRP1_HUMAN FACT complex subunit SSRP1 OS=Homo sapiens OX=9606 GN=SSRP1 PE=1 SV=1;tr|A0A024R4Z6|A0A024R4Z6_HUMAN FACT complex subunit SSRP1 OS=Homo sapiens OX=9606 GN=SSRP1 PE=3 SV=1	81.074	12	26.2	0.0166203	0.692449	0.0814244	0.0309495	15.8748	16.243	16.0944	16.0062	15.9034	16.1932	16.202	15.9863	15.731	15.8216	15.9282	15.9242	15.7805	15.9474	15.9619	16.041
P51397;B2R4C9;B4DQ75	Death-associated protein 1	DAP	sp|P51397|DAP1_HUMAN Death-associated protein 1 OS=Homo sapiens OX=9606 GN=DAP PE=1 SV=3;tr|B2R4C9|B2R4C9_HUMAN cDNA, FLJ92044, highly similar to Homo sapiens death-associated protein (DAP), mRNA OS=Homo sapiens OX=9606 PE=2 SV=1;tr|B4DQ75|B4DQ75_HUMAN Dea	11.164	2	19.6	-0.10682	0.0808206	-0.136028	0.0310507	13.6495	13.4398	13.5463	13.6445	13.633	13.2655	13.3136	13.6406	14.0762	14.077	13.7879	13.8292	13.9456	13.9903	13.7567	13.5336
P56378;A0A0A0MTQ5;G3V556;A0A024R6N3	6.8 kDa mitochondrial proteolipid	MP68;C14orf2	sp|P56378|ATP68_HUMAN ATP synthase subunit ATP5MJ, mitochondrial OS=Homo sapiens OX=9606 GN=ATP5MJ PE=1 SV=1;tr|A0A0A0MTQ5|A0A0A0MTQ5_HUMAN ATP synthase subunit ATP5MJ, mitochondrial OS=Homo sapiens OX=9606 GN=ATP5MJ PE=1 SV=1;tr|G3V556|G3V556_HUMAN ATP sy	6.662	2	32.8	-0.176619	0.0820517	-0.0859529	0.0312487	18.2429	18.0953	18.0845	18.1474	17.9918	18.1587	18.0201	17.6929	17.9827	18.0444	17.9167	17.822	17.853	17.9182	17.8444	17.8064
Q08623	Pseudouridine-5-phosphatase	HDHD1	sp|Q08623|HDHD1_HUMAN Pseudouridine-5-phosphatase OS=Homo sapiens OX=9606 GN=PUDP PE=1 SV=3	25.249	7	52.6	-0.0439156	0.366742	-0.0690684	0.0313148	14.9804	15.1004	15.2775	14.817	14.973	14.958	15.1879	14.8805	15.157	15.1538	15.3681	15.0413	15.1169	15.0893	15.2902	14.9474
O14908;A8K2I7;A0A024R7I0;K7EM11;A0A024R7I1	PDZ domain-containing protein GIPC1	GIPC1	sp|O14908|GIPC1_HUMAN PDZ domain-containing protein GIPC1 OS=Homo sapiens OX=9606 GN=GIPC1 PE=1 SV=2;tr|A8K2I7|A8K2I7_HUMAN cDNA FLJ76072, highly similar to Homo sapiens GIPC PDZ domain containing family, member 1 (GIPC1), transcript variant 1, mRNA OS=Hom	36.049	3	10.8	0.0380859	0.398402	0.104576	0.031319	13.9292	14.3381	14.2121	14.2202	14.0794	14.3648	14.1892	14.2185	14.0676	14.2969	14.0789	14.2016	14.202	14.3141	14.148	14.3991
A2NX49	Acetyl-CoA carboxylase 1		tr|A2NX49|A2NX49_HUMAN Acetyl-CoA carboxylase 1 OS=Homo sapiens OX=9606 PE=2 SV=1	264.54	14	28.6	0.0195023	0.609244	0.0712539	0.0314704	15.9067	15.8172	15.8399	15.8256	15.9089	15.9	15.8642	15.7942	15.9775	16.0823	16.0264	15.7937	16.023	16.1569	16.0814	15.9036
B4DG76	cDNA FLJ52144, highly similar to Nucleoside diphosphate-linked moiety X motif6		tr|B4DG76|B4DG76_HUMAN cDNA FLJ52144, highly similar to Nucleoside diphosphate-linked moiety X motif6 OS=Homo sapiens OX=9606 PE=2 SV=1	17.054	1	83	-0.145792	0.114278	-0.245469	0.0317225	11.2517	13.4064	11.0097	11.2111	10.812	13.3725	10.8716	11.2398	11.7254	13.2693	11.2734	11.1738	11.2263	13.2308	10.8993	11.1037
Q96FJ2	Dynein light chain 2, cytoplasmic	DYNLL2	sp|Q96FJ2|DYL2_HUMAN Dynein light chain 2, cytoplasmic OS=Homo sapiens OX=9606 GN=DYNLL2 PE=1 SV=1	10.35	2	57.3	0.114883	0.118555	0.0908512	0.0317614	15.1924	15.1075	15.0164	15.5593	15.4152	15.2724	15.2054	15.4421	15.4972	15.327	15.2009	15.603	15.4995	15.4384	15.3442	15.7093
P20813;Q6NWU2;Q6NWU1;A0A2R8YFA4	Cytochrome P450 2B6	CYP2B6	sp|P20813|CP2B6_HUMAN Cytochrome P450 2B6 OS=Homo sapiens OX=9606 GN=CYP2B6 PE=1 SV=1;tr|Q6NWU2|Q6NWU2_HUMAN Cytochrome P450, family 2, subfamily B, polypeptide 6 OS=Homo sapiens OX=9606 GN=CYP2B6 PE=2 SV=1;tr|Q6NWU1|Q6NWU1_HUMAN Cytochrome P450, family 2,	56.278	12	25.1	-0.0857623	0.170793	-0.0836192	0.0318718	17.9861	16.8591	17.6361	17.4225	17.7249	16.8939	17.5381	17.4038	17.0651	16.8415	17.3525	16.8554	16.9788	16.8308	17.2366	16.7338
B4DP06	5-aminoimidazole-4-carboxamide ribonucleotide formyltransferase		tr|B4DP06|B4DP06_HUMAN 5-aminoimidazole-4-carboxamide ribonucleotide formyltransferase OS=Homo sapiens OX=9606 PE=2 SV=1	58.661	1	78.4	0.119238	0.334031	0.163028	0.0319489	11.7247	12.1021	12.2044	11.3061	11.9439	11.7636	12.4321	11.6747	11.772	11.6908	12.2273	11.7893	11.7308	11.9486	12.4965	11.9557
P14621;A0A140VJD7;Q53TK7;U3KPX8;U3KQL2;U3KPX1;E9PF46;F8WA34	Acylphosphatase-2;Acylphosphatase	ACYP2	sp|P14621|ACYP2_HUMAN Acylphosphatase-2 OS=Homo sapiens OX=9606 GN=ACYP2 PE=1 SV=2;tr|A0A140VJD7|A0A140VJD7_HUMAN Acylphosphatase OS=Homo sapiens OX=9606 PE=2 SV=1;tr|Q53TK7|Q53TK7_HUMAN Acylphosphatase (Fragment) OS=Homo sapiens OX=9606 GN=ACYP2 PE=3 SV=1	11.139	6	47.5	0.00741994	0.835255	0.0969121	0.0319722	17.0594	17.1837	16.945	17.1274	17.1024	17.2076	16.9424	17.0928	17.2558	17.2487	16.9018	17.0149	17.2744	17.4343	17.0084	17.0917
P08575;B4E0V3	Receptor-type tyrosine-protein phosphatase C	PTPRC	sp|P08575|PTPRC_HUMAN Receptor-type tyrosine-protein phosphatase C OS=Homo sapiens OX=9606 GN=PTPRC PE=1 SV=3;tr|B4E0V3|B4E0V3_HUMAN cDNA FLJ61519, highly similar to Leukocyte common antigen OS=Homo sapiens OX=9606 PE=2 SV=1	147.48	1	0.8	-0.032713	0.508413	0.113841	0.0319812	12.9303	13.1784	13.4114	13.7221	12.9568	13.1891	13.234	13.7316	12.9023	13.0283	13.4159	13.89	12.8863	13.2175	13.5438	14.0443
Q14141;Q541S4;Q548C9;B1AMS2;Q6B514;B4DZW0;Q8NFH9;B4DPT4;Q6NT82;B4E049;Q8NFI0;Q8NFI2	Septin-6	SEPTIN6	sp|Q14141|SEPT6_HUMAN Septin-6 OS=Homo sapiens OX=9606 GN=SEPTIN6 PE=1 SV=4;tr|Q541S4|Q541S4_HUMAN Septin OS=Homo sapiens OX=9606 GN=SEPT6 PE=2 SV=1;tr|Q548C9|Q548C9_HUMAN Septin OS=Homo sapiens OX=9606 GN=SEPT6 PE=2 SV=1;tr|B1AMS2|B1AMS2_HUMAN Septin OS=H	49.716	6	35	0.000964605	0.9781	-0.0749064	0.0319848	15.5248	15.4296	15.5098	15.4709	15.5224	15.4492	15.4703	15.4971	15.6671	15.5087	15.5446	15.5714	15.5397	15.4396	15.4843	15.5286
P48651;A8KAH1;Q9BSY0	Phosphatidylserine synthase 1	PTDSS1	sp|P48651|PTSS1_HUMAN Phosphatidylserine synthase 1 OS=Homo sapiens OX=9606 GN=PTDSS1 PE=1 SV=1;tr|A8KAH1|A8KAH1_HUMAN L-serine-phosphatidylethanolamine phosphatidyltransferase OS=Homo sapiens OX=9606 PE=2 SV=1;tr|Q9BSY0|Q9BSY0_HUMAN L-serine-phosphatidyle	55.527	4	10.8	0.0424218	0.480715	-0.100363	0.0320095	15.354	15.1457	15.4826	15.2962	15.2826	15.3307	15.6097	15.2253	15.3353	15.2154	15.4044	15.1657	15.1529	15.132	15.3968	15.0377
P17516	Aldo-keto reductase family 1 member C4	AKR1C4	sp|P17516|AK1C4_HUMAN Aldo-keto reductase family 1 member C4 OS=Homo sapiens OX=9606 GN=AKR1C4 PE=1 SV=3	37.066	18	86.4	0.0073233	0.838348	-0.112911	0.0320805	19.7573	19.2224	19.7688	19.4061	19.8084	19.1898	19.7632	19.4224	19.6432	19.3401	19.6494	19.2532	19.4213	19.3356	19.5473	19.1301
P10586;H0Y7Z9;Q5W9G3;Q59FI2;H0Y6Z7	Receptor-type tyrosine-protein phosphatase F	PTPRF;LAR	sp|P10586|PTPRF_HUMAN Receptor-type tyrosine-protein phosphatase F OS=Homo sapiens OX=9606 GN=PTPRF PE=1 SV=2;tr|H0Y7Z9|H0Y7Z9_HUMAN Protein-tyrosine-phosphatase (Fragment) OS=Homo sapiens OX=9606 GN=PTPRF PE=1 SV=1;tr|Q5W9G3|Q5W9G3_HUMAN Protein-tyrosine-	212.88	3	2.7	0.121615	0.023245	0.114967	0.0320905	13.4663	13.5454	13.3731	13.5565	13.6071	13.603	13.5863	13.6313	13.8287	13.719	13.7857	13.4615	13.8919	13.7881	14.0378	13.5369
P04114;C0JYY2;E1A689	Apolipoprotein B-100;Apolipoprotein B-48	APOB	sp|P04114|APOB_HUMAN Apolipoprotein B-100 OS=Homo sapiens OX=9606 GN=APOB PE=1 SV=2;tr|C0JYY2|C0JYY2_HUMAN Apolipoprotein B (Including Ag(X) antigen) OS=Homo sapiens OX=9606 GN=APOB PE=4 SV=1;tr|E1A689|E1A689_HUMAN Mutant Apo B 100 OS=Homo sapiens OX=9606	515.6	90	24.6	0.136516	0.0357093	0.0739996	0.0321012	20.0882	20.1769	20.0874	20.1447	20.1308	20.3426	20.1404	20.4294	19.7804	19.9613	19.9952	19.8621	19.9017	20.0406	20.0477	19.905
Q15555;A0A024RC33;K7EL66	Microtubule-associated protein RP/EB family member 2	MAPRE2	sp|Q15555|MARE2_HUMAN Microtubule-associated protein RP/EB family member 2 OS=Homo sapiens OX=9606 GN=MAPRE2 PE=1 SV=1;tr|A0A024RC33|A0A024RC33_HUMAN Microtubule-associated protein RP/EB family member 2 OS=Homo sapiens OX=9606 GN=MAPRE2 PE=3 SV=1;tr|K7EL66	37.031	11	51.1	0.00692883	0.911149	0.0844744	0.0321026	17.2251	17.1512	17.1242	16.9456	17.3359	17.162	17.2281	16.7479	17.5071	17.3148	17.3693	17.0936	17.6086	17.3399	17.4325	17.2417
P50135;B4DWC1	Histamine N-methyltransferase	HNMT	sp|P50135|HNMT_HUMAN Histamine N-methyltransferase OS=Homo sapiens OX=9606 GN=HNMT PE=1 SV=1;tr|B4DWC1|B4DWC1_HUMAN Histamine N-methyltransferase OS=Homo sapiens OX=9606 PE=2 SV=1	33.295	14	58.2	-0.0365852	0.482481	-0.0825911	0.032181	18.3061	18.3059	18.4762	18.1618	18.3984	18.3115	18.3363	18.0574	18.2094	18.1434	18.2025	17.9768	18.0561	18.106	18.1264	17.9132
O94886;B3KMR6;A1NY77	CSC1-like protein 1	TMEM63A	sp|O94886|CSCL1_HUMAN CSC1-like protein 1 OS=Homo sapiens OX=9606 GN=TMEM63A PE=1 SV=3;tr|B3KMR6|B3KMR6_HUMAN cDNA FLJ12440 fis, clone NT2RM1000131, highly similar to Homo sapiens transmembrane protein 63A (TMEM63A), mRNA OS=Homo sapiens OX=9606 PE=2 SV=1;	92.125	3	3.5	-0.00818542	0.908306	0.121116	0.0321862	14.9365	15.759	15.2449	15.0328	14.7804	15.9553	15.3178	14.887	15.0667	15.7359	15.3626	15.2368	15.0772	15.8365	15.4862	15.4866
Q9NQ92;H9KV77;J3QRX6	Coordinator of PRMT5 and differentiation stimulator	COPRS	sp|Q9NQ92|COPRS_HUMAN Coordinator of PRMT5 and differentiation stimulator OS=Homo sapiens OX=9606 GN=COPRS PE=1 SV=3;tr|H9KV77|H9KV77_HUMAN Coordinator of PRMT5 and differentiation stimulator OS=Homo sapiens OX=9606 GN=COPRS PE=1 SV=1;tr|J3QRX6|J3QRX6_HUMA	20.066	2	15.8	-0.179104	0.0804214	-0.129992	0.0322283	11.3644	11.6492	11.2288	11.285	11.0023	11.2922	11.3426	11.174	11.5463	11.2952	11.4249	11.4828	11.4772	11.1457	11.1507	11.4557
Q9C002;A0A024R5U4;H0YKW5	Normal mucosa of esophagus-specific gene 1 protein	NMES1;C15orf48	sp|Q9C002|NMES1_HUMAN Normal mucosa of esophagus-specific gene 1 protein OS=Homo sapiens OX=9606 GN=NMES1 PE=1 SV=1;tr|A0A024R5U4|A0A024R5U4_HUMAN Chromosome 15 open reading frame 48, isoform CRA_a OS=Homo sapiens OX=9606 GN=C15orf48 PE=4 SV=1;tr|H0YKW5|H0	9.6172	4	61.4	-0.028073	0.576014	-0.201992	0.0323198	15.8939	15.9131	15.5858	16.8989	15.7257	15.9154	15.5697	16.9687	15.8505	15.8858	15.6628	18.1283	15.7384	15.8857	15.2418	17.8534
P17480;E9PKP7;A8K962;Q05BZ1;B4DNQ1;O00164;Q9BQR2;B4DLB0	Nucleolar transcription factor 1	UBTF	sp|P17480|UBF1_HUMAN Nucleolar transcription factor 1 OS=Homo sapiens OX=9606 GN=UBTF PE=1 SV=1;tr|E9PKP7|E9PKP7_HUMAN Nucleolar transcription factor 1 OS=Homo sapiens OX=9606 GN=UBTF PE=1 SV=1;tr|A8K962|A8K962_HUMAN cDNA FLJ77827, highly similar to Human	89.405	6	8.1	0.0600779	0.270671	-0.0767137	0.0323427	14.8346	14.8493	15.1276	14.9028	14.8335	15.0219	15.0682	15.0309	14.8846	14.8019	14.975	14.9206	14.7587	14.7654	14.8825	14.8686
P21964;A0A140VJG8;A0A7I2V370;B8XPJ7;B8XPJ8;E7EMS6;A0A7I2V3G7;E7EUU8;H7BZ45	Catechol O-methyltransferase	COMT	sp|P21964|COMT_HUMAN Catechol O-methyltransferase OS=Homo sapiens OX=9606 GN=COMT PE=1 SV=2;tr|A0A140VJG8|A0A140VJG8_HUMAN Catechol O-methyltransferase OS=Homo sapiens OX=9606 PE=2 SV=1;tr|A0A7I2V370|A0A7I2V370_HUMAN Catechol O-methyltransferase OS=Homo sa	30.037	19	75.6	0.00169739	0.961807	-0.0930408	0.0324318	19.7168	19.124	19.1215	20.0354	19.7309	19.0801	19.1527	20.0407	19.575	19.112	19.095	20.0646	19.4749	19.1023	19.001	19.8962
B9A058	3-hydroxyisobutyryl-CoA hydrolase, mitochondrial	HIBCH	tr|B9A058|B9A058_HUMAN 3-hydroxyisobutyryl-CoA hydrolase, mitochondrial OS=Homo sapiens OX=9606 GN=HIBCH PE=1 SV=1	18.618	2	82.2	0.0249035	0.745712	-0.0843789	0.0325548	16.3763	16.0044	16.1266	16.0307	16.4384	16.1799	16.2388	15.7805	16.5759	16.7557	16.4639	15.7066	16.465	16.7088	16.4299	15.5608
P51687;B2R6Y2;A0A024RB79;D6QX84	Sulfite oxidase, mitochondrial	SUOX	sp|P51687|SUOX_HUMAN Sulfite oxidase, mitochondrial OS=Homo sapiens OX=9606 GN=SUOX PE=1 SV=2;tr|B2R6Y2|B2R6Y2_HUMAN Sulfite oxidase OS=Homo sapiens OX=9606 PE=2 SV=1;tr|A0A024RB79|A0A024RB79_HUMAN Sulfite oxidase OS=Homo sapiens OX=9606 GN=SUOX PE=4 SV=1;	60.282	19	53.8	-0.0372504	0.381823	-0.0690506	0.0325825	18.407	18.4591	18.1626	18.2411	18.3715	18.3496	18.1085	18.2911	18.1735	18.2967	18.0733	17.9015	18.1335	18.233	17.9733	17.829
A8K292;Q9Y6P5;A8K3D6	Sestrin-1	SESN1	tr|A8K292|A8K292_HUMAN cDNA FLJ78318, highly similar to Homo sapiens sestrin 1 (SESN1), mRNA OS=Homo sapiens OX=9606 PE=2 SV=1;sp|Q9Y6P5|SESN1_HUMAN Sestrin-1 OS=Homo sapiens OX=9606 GN=SESN1 PE=1 SV=2;tr|A8K3D6|A8K3D6_HUMAN cDNA FLJ75512, highly similar t	63.864	3	6.7	-0.0251164	0.75632	0.140126	0.0326187	12.3171	12.4626	12.1781	12.3241	12.5517	12.266	12.2123	12.1513	12.1681	12.1417	12.1718	12.1455	12.4495	12.3319	12.1798	12.2263
O95825;A6NND8;A6NHJ8;A6NMA8;H7C3I5	Quinone oxidoreductase-like protein 1	CRYZL1	sp|O95825|QORL1_HUMAN Quinone oxidoreductase-like protein 1 OS=Homo sapiens OX=9606 GN=CRYZL1 PE=1 SV=2;tr|A6NND8|A6NND8_HUMAN Quinone oxidoreductase-like protein 1 OS=Homo sapiens OX=9606 GN=CRYZL1 PE=1 SV=1;tr|A6NHJ8|A6NHJ8_HUMAN Quinone oxidoreductase-l	38.696	4	21.8	-0.0210629	0.71753	0.129377	0.032804	14.4267	14.4603	14.5346	14.2754	14.4153	14.4582	14.3413	14.3979	14.4423	14.3617	14.4033	14.2717	14.4201	14.5856	14.5298	14.461
Q93088;V9HWA4;B2RCQ6;E5RJH0	Betaine--homocysteine S-methyltransferase 1	BHMT;HEL-S-61p	sp|Q93088|BHMT1_HUMAN Betaine--homocysteine S-methyltransferase 1 OS=Homo sapiens OX=9606 GN=BHMT PE=1 SV=2;tr|V9HWA4|V9HWA4_HUMAN Betaine-homocysteine methyltransferase, isoform CRA_a OS=Homo sapiens OX=9606 GN=HEL-S-61p PE=2 SV=1;tr|B2RCQ6|B2RCQ6_HUMAN c	44.998	32	78.1	0.0124406	0.764048	-0.0797091	0.0328658	21.9553	21.7157	21.4771	21.9718	22.0146	21.6558	21.4496	22.0497	22.0024	22.0298	21.474	21.7449	21.8544	21.9802	21.4184	21.6793
O95831;A0A6Q8PFE1;A0A6Q8PG15;A0A7I2PK44;A0A6Q8PFM5;A0A6Q8PHJ9;A0A6Q8PHC0;A0A6Q8PFS4;A0A6Q8PFQ8;A0A6Q8PFA7;A0A7I2RLJ8	Apoptosis-inducing factor 1, mitochondrial	AIFM1	sp|O95831|AIFM1_HUMAN Apoptosis-inducing factor 1, mitochondrial OS=Homo sapiens OX=9606 GN=AIFM1 PE=1 SV=1;tr|A0A6Q8PFE1|A0A6Q8PFE1_HUMAN Apoptosis-inducing factor 1, mitochondrial OS=Homo sapiens OX=9606 GN=AIFM1 PE=1 SV=1;tr|A0A6Q8PG15|A0A6Q8PG15_HUMAN	66.9	29	61.5	0.0436681	0.476809	-0.10068	0.0329674	20.5186	20.2353	20.3533	20.2812	20.4977	20.1755	20.3639	20.5261	20.3839	20.2801	20.1656	20.1388	20.2603	20.104	20.1688	20.0325
P30793;A0A024R642	GTP cyclohydrolase 1	GCH1	sp|P30793|GCH1_HUMAN GTP cyclohydrolase 1 OS=Homo sapiens OX=9606 GN=GCH1 PE=1 SV=1;tr|A0A024R642|A0A024R642_HUMAN GTP cyclohydrolase 1 OS=Homo sapiens OX=9606 GN=GCH1 PE=3 SV=1	27.903	2	22	0.0876837	0.150692	-0.136216	0.0330047	11.1245	11.2099	11.0721	11.0208	11.2325	11.1574	11.3138	11.0744	11.3153	11.0352	10.7897	11.2387	11.0403	10.8473	10.767	11.1795
P06737;E9PK47;B2R825	Glycogen phosphorylase, liver form;Alpha-1,4 glucan phosphorylase	PYGL	sp|P06737|PYGL_HUMAN Glycogen phosphorylase, liver form OS=Homo sapiens OX=9606 GN=PYGL PE=1 SV=4;tr|E9PK47|E9PK47_HUMAN Alpha-1,4 glucan phosphorylase OS=Homo sapiens OX=9606 GN=PYGL PE=1 SV=1;tr|B2R825|B2R825_HUMAN Alpha-1,4 glucan phosphorylase OS=Homo	97.147	67	74.1	0.00432719	0.91094	-0.0894954	0.0330562	22.0421	21.5545	21.744	21.2961	22.074	21.5327	21.688	21.3593	21.8925	21.4739	21.5292	21.3737	21.7408	21.4577	21.4641	21.2488
Q7Z6M1;A0A024R8A0;Q5T1S4;Q5T1S5;A0A0S2Z4Z1;A0A0S2Z4Z5	Rab9 effector protein with kelch motifs	RABEPK	sp|Q7Z6M1|RABEK_HUMAN Rab9 effector protein with kelch motifs OS=Homo sapiens OX=9606 GN=RABEPK PE=1 SV=1;tr|A0A024R8A0|A0A024R8A0_HUMAN Rab9 effector protein with kelch motifs isoform 1 OS=Homo sapiens OX=9606 GN=RABEPK PE=2 SV=1;tr|Q5T1S4|Q5T1S4_HUMAN Ra	40.564	3	9.4	0.000640895	0.988696	-0.0905947	0.033106	13.6233	13.3976	13.4473	13.4323	13.6666	13.2726	13.4881	13.4758	13.6125	13.4839	13.6184	13.3481	13.4508	13.4078	13.5071	13.3348
Q9H6S3;A0A3B3ISQ4	Epidermal growth factor receptor kinase substrate 8-like protein 2	EPS8L2	sp|Q9H6S3|ES8L2_HUMAN Epidermal growth factor receptor kinase substrate 8-like protein 2 OS=Homo sapiens OX=9606 GN=EPS8L2 PE=1 SV=2;tr|A0A3B3ISQ4|A0A3B3ISQ4_HUMAN Epidermal growth factor receptor kinase substrate 8-like protein 2 OS=Homo sapiens OX=9606 G	80.62	25	45.6	-0.00537291	0.888099	0.0648559	0.0332153	18.4348	18.3444	18.0378	18.3383	18.4669	18.3111	18.0798	18.2761	18.6253	18.3936	18.2586	18.3868	18.6964	18.4654	18.3061	18.4558
Q9GZT9;R4SCQ0;R4SCP5	Egl nine homolog 1	EGLN1	sp|Q9GZT9|EGLN1_HUMAN Egl nine homolog 1 OS=Homo sapiens OX=9606 GN=EGLN1 PE=1 SV=1;tr|R4SCQ0|R4SCQ0_HUMAN Egl nine homolog 1 (C. elegans) OS=Homo sapiens OX=9606 GN=EGLN1 PE=4 SV=1;tr|R4SCP5|R4SCP5_HUMAN Hypoxia-inducible factor prolyl hydroxylase 2 OS=Ho	46.02	9	22.8	0.020151	0.633745	-0.0745502	0.0332245	16.6513	16.6578	16.3596	16.6166	16.7064	16.5805	16.4407	16.6383	16.8098	16.6296	16.4779	16.8484	16.7905	16.527	16.3933	16.7568
O15260;Q5T8U5;Q5T8U7;B7Z8F3;B7Z7A8;B7Z605;B7Z1G8	Surfeit locus protein 4	SURF4	sp|O15260|SURF4_HUMAN Surfeit locus protein 4 OS=Homo sapiens OX=9606 GN=SURF4 PE=1 SV=3;tr|Q5T8U5|Q5T8U5_HUMAN Surfeit locus protein 4 OS=Homo sapiens OX=9606 GN=SURF4 PE=1 SV=1;tr|Q5T8U7|Q5T8U7_HUMAN Surfeit locus protein 4 OS=Homo sapiens OX=9606 GN=SUR	30.394	6	27.5	-0.0488559	0.64433	0.136203	0.0333639	17.4677	17.4606	17.8893	17.5944	17.3558	17.7577	17.8732	17.2299	17.0577	17.1352	17.5429	17.1821	17.1641	17.284	17.5465	17.4681
Q9HCY8	Protein S100-A14	S100A14	sp|Q9HCY8|S10AE_HUMAN Protein S100-A14 OS=Homo sapiens OX=9606 GN=S100A14 PE=1 SV=1	11.662	5	51	0.260181	0.032218	0.0957237	0.0333914	15.6617	16.4707	15.73	15.8984	15.673	16.8977	15.8061	16.4247	14.8484	15.379	15.0339	15.3933	14.8708	15.5463	15.1751	15.4454
A0A024QZB4;P50225;H3BRY5;Q59GG0;H3BQX5	Sulfotransferase;Sulfotransferase 1A1	hCG_1993905;SULT1A1	tr|A0A024QZB4|A0A024QZB4_HUMAN Sulfotransferase OS=Homo sapiens OX=9606 GN=hCG_1993905 PE=3 SV=1;sp|P50225|ST1A1_HUMAN Sulfotransferase 1A1 OS=Homo sapiens OX=9606 GN=SULT1A1 PE=1 SV=3;tr|H3BRY5|H3BRY5_HUMAN Sulfotransferase (Fragment) OS=Homo sapiens OX=9	34.197	20	80.3	-0.00439501	0.903055	-0.0869571	0.0336212	19.7603	19.7953	20.5324	19.8629	19.7834	19.7436	20.5163	19.8901	19.6698	20.0014	20.4224	19.6553	19.547	19.9876	20.3534	19.5129
Q14019;A0A384MTY2;H3BT58	Coactosin-like protein	COTL1	sp|Q14019|COTL1_HUMAN Coactosin-like protein OS=Homo sapiens OX=9606 GN=COTL1 PE=1 SV=3;tr|A0A384MTY2|A0A384MTY2_HUMAN Epididymis secretory sperm binding protein OS=Homo sapiens OX=9606 PE=2 SV=1;tr|H3BT58|H3BT58_HUMAN Coactosin-like protein OS=Homo sapien	15.945	5	42.3	-0.0107632	0.784298	-0.0726874	0.0336976	14.6433	14.8818	14.8978	16.5485	14.6732	14.9097	14.8074	16.538	14.702	15.1194	15.1508	16.8712	14.6276	15.0951	15.0468	16.7832
P08670;V9HWE1;B0YJC4;Q53HU8;B3KRK8;B0YJC5	Vimentin	VIM;HEL113	sp|P08670|VIME_HUMAN Vimentin OS=Homo sapiens OX=9606 GN=VIM PE=1 SV=4;tr|V9HWE1|V9HWE1_HUMAN Vimentin OS=Homo sapiens OX=9606 GN=HEL113 PE=2 SV=1;tr|B0YJC4|B0YJC4_HUMAN Vimentin OS=Homo sapiens OX=9606 GN=VIM PE=1 SV=1;tr|Q53HU8|Q53HU8_HUMAN Vimentin (Fra	53.651	28	72.5	0.0234887	0.690287	-0.094375	0.0338308	18.0096	18.2725	18.5349	19.991	18.0469	18.3762	18.3675	20.1114	17.8499	18.6066	18.926	20.7398	17.8112	18.5036	18.8776	20.5524
Q05CP8	CCDC6 protein (Fragment)	CCDC6	tr|Q05CP8|Q05CP8_HUMAN CCDC6 protein (Fragment) OS=Homo sapiens OX=9606 GN=CCDC6 PE=2 SV=1	38.163	1	29.9	-0.0261765	0.699558	0.0844832	0.0338365	13.1736	13.5436	13.2055	13.4377	13.1791	13.3354	13.3816	13.3595	13.1465	13.3177	13.1486	13.5779	13.3006	13.339	13.226	13.6631
P46020;A6NIT2;A6NMN0	Phosphorylase b kinase regulatory subunit alpha, skeletal muscle isoform	PHKA1	sp|P46020|KPB1_HUMAN Phosphorylase b kinase regulatory subunit alpha, skeletal muscle isoform OS=Homo sapiens OX=9606 GN=PHKA1 PE=1 SV=2;tr|A6NIT2|A6NIT2_HUMAN Phosphorylase b kinase regulatory subunit OS=Homo sapiens OX=9606 GN=PHKA1 PE=1 SV=1;tr|A6NMN0|A	137.31	1	2	-0.104224	0.199921	-0.141086	0.0340469	11.3029	11.381	11.2684	11.3364	11.3597	11.2222	10.9241	11.3658	11.7138	11.6772	11.5157	11.4923	11.5913	11.3832	11.5218	11.3384
Q8N335;C9JFA7;C9K0P5;C9JM46	Glycerol-3-phosphate dehydrogenase 1-like protein;Glycerol-3-phosphate dehydrogenase [NAD(+)]	GPD1L	sp|Q8N335|GPD1L_HUMAN Glycerol-3-phosphate dehydrogenase 1-like protein OS=Homo sapiens OX=9606 GN=GPD1L PE=1 SV=1;tr|C9JFA7|C9JFA7_HUMAN Glycerol-3-phosphate dehydrogenase 1-like protein (Fragment) OS=Homo sapiens OX=9606 GN=GPD1L PE=1 SV=1;tr|C9K0P5|C9K0	38.418	3	13.7	0.0423202	0.275827	0.0657494	0.0340524	12.5099	13.1717	12.637	12.8307	12.6024	13.1619	12.6904	12.8638	12.8988	13.3692	12.8444	13.3104	12.9873	13.432	12.8907	13.3758
Q02410	Amyloid beta A4 precursor protein-binding family A member 1	APBA1	sp|Q02410|APBA1_HUMAN Amyloid-beta A4 precursor protein-binding family A member 1 OS=Homo sapiens OX=9606 GN=APBA1 PE=1 SV=3	92.864	4	5.9	0.00258195	0.970947	-0.0742217	0.034119	16.4676	15.8825	16.2013	16.1393	16.2533	15.9292	16.1788	16.3397	16.6289	15.9896	16.1568	16.1508	16.56	15.8706	16.0748	16.1238
Q9HD26;T1WFC1;F5H1Y4	Golgi-associated PDZ and coiled-coil motif-containing protein	GOPC	sp|Q9HD26|GOPC_HUMAN Golgi-associated PDZ and coiled-coil motif-containing protein OS=Homo sapiens OX=9606 GN=GOPC PE=1 SV=1;tr|T1WFC1|T1WFC1_HUMAN Golgi-associated PDZ and coiled-coil motif containing protein transcript variant 4 OS=Homo sapiens OX=9606 G	50.519	12	39.4	-0.0318362	0.559493	0.0697531	0.0341656	16.3981	16.4636	16.5042	16.5377	16.4278	16.2935	16.5956	16.4595	16.5162	16.3324	16.6037	16.6181	16.5858	16.4061	16.7066	16.6508
Q9BZE2;A0A087WY59	tRNA pseudouridine(38/39) synthase;tRNA pseudouridine synthase	PUS3	sp|Q9BZE2|PUS3_HUMAN tRNA pseudouridine(38/39) synthase OS=Homo sapiens OX=9606 GN=PUS3 PE=1 SV=3;tr|A0A087WY59|A0A087WY59_HUMAN tRNA pseudouridine synthase OS=Homo sapiens OX=9606 GN=PUS3 PE=1 SV=1	55.647	1	5.2	-0.0233897	0.776747	-0.0983765	0.0342813	12.2787	12.3253	12.1133	11.9908	12.1759	12.0527	12.3075	12.0784	12.0757	12.1948	12.108	12.075	12.0803	12.0728	11.938	11.9689
J3KPM9	Signal transducer and activator of transcription	STAT1	tr|J3KPM9|J3KPM9_HUMAN Signal transducer and activator of transcription OS=Homo sapiens OX=9606 GN=STAT1 PE=1 SV=1	83.359	1	43.3	-0.136961	0.0985944	-0.176114	0.0345011	11.0438	11.3003	10.8878	10.9546	11.034	10.9007	10.8537	10.8502	11.0342	10.9282	11.0141	11.2663	10.943	10.9052	10.8167	10.8734
A0A0A0MR85;A6NNT0	Glutathione transferase	GSTM4	tr|A0A0A0MR85|A0A0A0MR85_HUMAN Glutathione transferase OS=Homo sapiens OX=9606 GN=GSTM4 PE=1 SV=1;tr|A6NNT0|A6NNT0_HUMAN Glutathione S-transferase OS=Homo sapiens OX=9606 GN=GSTM4 PE=1 SV=1	25.563	5	66.5	0.161447	0.13949	-0.157948	0.0345171	14.2191	15.1055	15.0624	15.4265	14.4662	15.107	14.9763	15.9097	14.5149	16.0079	15.1231	15.721	14.3747	15.8653	15.121	15.374
Q9H9J2;A1MA90	39S ribosomal protein L44, mitochondrial	MRPL44	sp|Q9H9J2|RM44_HUMAN 39S ribosomal protein L44, mitochondrial OS=Homo sapiens OX=9606 GN=MRPL44 PE=1 SV=1;tr|A1MA90|A1MA90_HUMAN Mitochondrial ribosomal protein L44, isoform CRA_a OS=Homo sapiens OX=9606 GN=MRPL44 PE=3 SV=1	37.535	10	47.3	0.0545703	0.385364	0.066806	0.0348296	16.7111	16.7417	16.3576	16.727	16.8309	16.8363	16.5133	16.5752	16.7277	16.8108	16.6301	16.6456	16.764	16.8905	16.6953	16.7317
Q9Y4B6	Protein VPRBP	VPRBP	sp|Q9Y4B6|DCAF1_HUMAN DDB1- and CUL4-associated factor 1 OS=Homo sapiens OX=9606 GN=DCAF1 PE=1 SV=3	169.01	1	1.1	-0.0994684	0.053797	0.0924068	0.0348987	13.4133	13.3662	13.4328	13.331	13.2404	13.3626	13.2844	13.258	13.3994	13.3724	13.3979	13.3556	13.4683	13.4604	13.4257	13.5406
A8MXV4	Nucleoside diphosphate-linked moiety X motif 19, mitochondrial	NUDT19	sp|A8MXV4|NUD19_HUMAN Nucleoside diphosphate-linked moiety X motif 19 OS=Homo sapiens OX=9606 GN=NUDT19 PE=1 SV=1	42.233	6	19.5	-0.0139486	0.698559	0.0805544	0.0349384	14.8856	14.4731	14.7507	14.8652	14.8368	14.5016	14.7507	14.8297	14.8749	14.4124	14.8546	14.8327	14.9953	14.5183	14.8637	14.9196
Q6NZI2;B4DPZ5;B4DNU9;B3KRY5	Polymerase I and transcript release factor	PTRF	sp|Q6NZI2|CAVN1_HUMAN Caveolae-associated protein 1 OS=Homo sapiens OX=9606 GN=CAVIN1 PE=1 SV=1;tr|B4DPZ5|B4DPZ5_HUMAN cDNA FLJ53495, highly similar to Polymerase I and transcript release factor OS=Homo sapiens OX=9606 PE=2 SV=1;tr|B4DNU9|B4DNU9_HUMAN cDNA	43.476	5	19.5	0.11946	0.0272865	0.117889	0.0352785	14.9975	15.3205	14.838	15.0074	15.1185	15.5395	14.9384	15.0448	15.3351	15.3643	14.9718	15.1304	15.4383	15.6066	14.9738	15.2545
Q9NYH9;B3KQ21;B4DSL9;B3KX32	U3 small nucleolar RNA-associated protein 6 homolog	UTP6	sp|Q9NYH9|UTP6_HUMAN U3 small nucleolar RNA-associated protein 6 homolog OS=Homo sapiens OX=9606 GN=UTP6 PE=1 SV=2;tr|B3KQ21|B3KQ21_HUMAN cDNA FLJ32640 fis, clone SYNOV2001033, highly similar to U3 small nucleolar RNA-associated protein 6 homolog OS=Homo s	70.193	5	12.2	6.3565e-05	0.998663	0.0729173	0.0352904	14.1671	14.3239	14.4374	14.0001	14.1454	14.3466	14.3809	14.0558	13.9065	14.0797	14.1679	13.7578	14.0219	14.125	14.2071	13.8496
P29353;B4DL02;X6R6D0;H0Y539;Q59HB0	SHC-transforming protein 1	SHC1	sp|P29353|SHC1_HUMAN SHC-transforming protein 1 OS=Homo sapiens OX=9606 GN=SHC1 PE=1 SV=4;tr|B4DL02|B4DL02_HUMAN SHC-transforming protein 1 OS=Homo sapiens OX=9606 PE=2 SV=1;tr|X6R6D0|X6R6D0_HUMAN SHC-transforming protein 1 OS=Homo sapiens OX=9606 GN=SHC1	62.821	3	6.9	0.00381918	0.918243	0.0823501	0.0354406	15.8056	15.9086	15.7817	15.9405	15.8521	15.8981	15.8136	15.8878	15.6954	15.9006	15.773	15.9	15.813	15.9051	15.8865	15.9939
P05783;B2RA03;A0A024RAY2;F8VZY9;I6L965	Keratin, type I cytoskeletal 18	KRT18	sp|P05783|K1C18_HUMAN Keratin, type I cytoskeletal 18 OS=Homo sapiens OX=9606 GN=KRT18 PE=1 SV=2;tr|B2RA03|B2RA03_HUMAN cDNA, FLJ94640, highly similar to Homo sapiens keratin 18 (KRT18), mRNA OS=Homo sapiens OX=9606 PE=2 SV=1;tr|A0A024RAY2|A0A024RAY2_HUMAN	48.057	38	81.2	0.0209863	0.592069	0.0701301	0.0356705	20.7336	20.3442	20.3349	20.0023	20.7292	20.4091	20.2926	20.0681	20.9184	20.6478	20.4392	20.1064	20.9967	20.7569	20.4736	20.1653
Q9H444	Charged multivesicular body protein 4b	CHMP4B	sp|Q9H444|CHM4B_HUMAN Charged multivesicular body protein 4b OS=Homo sapiens OX=9606 GN=CHMP4B PE=1 SV=1	24.95	5	32.6	-0.0457089	0.309193	0.0769596	0.0361783	15.8508	15.8726	15.8535	15.76	15.7868	15.9041	15.8433	15.6198	15.7522	15.5794	15.6703	15.8107	15.859	15.6006	15.7306	15.9303
B2R8C2;P42685	Non-specific protein-tyrosine kinase;Tyrosine-protein kinase FRK	FRK	tr|B2R8C2|B2R8C2_HUMAN Tyrosine-protein kinase OS=Homo sapiens OX=9606 PE=2 SV=1;sp|P42685|FRK_HUMAN Tyrosine-protein kinase FRK OS=Homo sapiens OX=9606 GN=FRK PE=1 SV=1	58.32	5	15	-0.018354	0.713315	0.0943856	0.0362303	14.9404	15.153	15.2944	15.0992	14.9644	15.1301	15.3757	14.9434	15.0471	15.2387	15.3712	14.7474	15.163	15.2322	15.5295	14.8573
Q5TGY1;Q6ZSC6;A0A024RAA3;A0A075B6H3;A0A024RAD2;A0A024RA95	Transmembrane and coiled-coil domain-containing protein 4	TMCO4	sp|Q5TGY1|TMCO4_HUMAN Transmembrane and coiled-coil domain-containing protein 4 OS=Homo sapiens OX=9606 GN=TMCO4 PE=1 SV=1;tr|Q6ZSC6|Q6ZSC6_HUMAN cDNA FLJ45636 fis, clone COLON2001866 OS=Homo sapiens OX=9606 PE=2 SV=1;tr|A0A024RAA3|A0A024RAA3_HUMAN Transme	67.909	1	3.3	-0.105568	0.281457	-0.155149	0.036343	11.1924	11.2341	11.1209	11.2531	11.3315	10.9461	11.18	10.9208	11.3724	10.8988	10.8808	11.0845	11.0976	10.9488	10.6867	10.8828
Q9UH62;A8K5B0;A0A024RCF9	Armadillo repeat-containing X-linked protein 3	ARMCX3	sp|Q9UH62|ARMX3_HUMAN Armadillo repeat-containing X-linked protein 3 OS=Homo sapiens OX=9606 GN=ARMCX3 PE=1 SV=1;tr|A8K5B0|A8K5B0_HUMAN cDNA FLJ75682, highly similar to Homo sapiens armadillo repeat containing, X-linked 3 (ARMCX3), transcript variant 1, mR	42.5	2	6.1	-0.0731347	0.242649	0.113411	0.0365162	13.2625	13.4046	13.0256	13.3926	13.2553	13.361	13.0526	13.1239	12.9705	13.144	13.0248	13.2969	13.2119	13.2499	13.1177	13.3103
Q8N357;B4DS67;B4DLH2	Solute carrier family 35 member F6	SLC35F6;C2orf18	sp|Q8N357|S35F6_HUMAN Solute carrier family 35 member F6 OS=Homo sapiens OX=9606 GN=SLC35F6 PE=1 SV=1;tr|B4DS67|B4DS67_HUMAN cDNA FLJ59967 OS=Homo sapiens OX=9606 PE=2 SV=1;tr|B4DLH2|B4DLH2_HUMAN Chromosome 2 open reading frame 18, isoform CRA_c OS=Homo sa	40.214	1	3.2	0.110916	0.0346042	0.0978755	0.036551	13.0946	13.334	13.3835	12.8742	13.235	13.4026	13.4191	13.0733	13.7053	13.5523	13.4501	13.088	13.7902	13.5488	13.5982	13.2501
Q16222;A0A140VKC0	UDP-N-acetylhexosamine pyrophosphorylase;UDP-N-acetylgalactosamine pyrophosphorylase;UDP-N-acetylglucosamine pyrophosphorylase	UAP1	sp|Q16222|UAP1_HUMAN UDP-N-acetylhexosamine pyrophosphorylase OS=Homo sapiens OX=9606 GN=UAP1 PE=1 SV=3;tr|A0A140VKC0|A0A140VKC0_HUMAN Testis tissue sperm-binding protein Li 37a OS=Homo sapiens OX=9606 PE=2 SV=1	58.768	13	36.8	-0.0364592	0.345719	-0.0680484	0.0366657	16.9602	16.9474	16.9522	16.9332	16.9795	16.9261	16.8715	16.8701	17.0529	17.1274	16.8868	16.9105	16.9888	17.0299	16.8075	16.8792
B3KXG0;A0A2X0U4M4;Q96DR7;A0A140VJU4	Rho guanine nucleotide exchange factor 26	ARHGEF26	tr|B3KXG0|B3KXG0_HUMAN cDNA FLJ45349 fis, clone BRHIP3011460, highly similar to Homo sapiens Src homology 3 domain-containing guanine nucleotide exchange factor (SGEF), mRNA OS=Homo sapiens OX=9606 PE=2 SV=1;tr|A0A2X0U4M4|A0A2X0U4M4_HUMAN ARHGEF26 (Fragmen	97.251	1	1.8	0.0409702	0.673512	-0.150256	0.0367301	11.0929	11.1317	11.1763	11.0799	11.4579	11.1061	11.2361	10.8445	11.3055	11.167	11.1348	11.2503	11.1372	11.0779	10.8031	11.2383
P06133;A0A1W2PQJ2	UDP-glucuronosyltransferase 2B4	UGT2B4	sp|P06133|UD2B4_HUMAN UDP-glucuronosyltransferase 2B4 OS=Homo sapiens OX=9606 GN=UGT2B4 PE=1 SV=2;tr|A0A1W2PQJ2|A0A1W2PQJ2_HUMAN UDP-glucuronosyltransferase 2B4 OS=Homo sapiens OX=9606 GN=UGT2B4 PE=1 SV=1	60.512	16	45.5	-0.0419065	0.413696	-0.0734823	0.0369926	19.9752	19.9424	20.4083	20.4822	19.818	20.0305	20.3765	20.4155	19.6947	20.3322	20.4735	20.3461	19.6577	20.2901	20.3586	20.2461
P05067;H7C0V9;B4DJT9;A0A0A0MRG2;B4DQM1;E9PG40;B4DGD0;A0A218KGR2;A0A140VJC8;H7C2L2;B4DM00;B4DMD5	Amyloid beta A4 protein;N-APP;Soluble APP-alpha;Soluble APP-beta;C99;Beta-amyloid protein 42;Beta-amyloid protein 40;C83;P3(42);P3(40);C80;Gamma-secretase C-terminal fragment 59;Gamma-secretase C-terminal fragment 57;Gamma-secretase C-terminal fragment 50;C31	APP	sp|P05067|A4_HUMAN Amyloid-beta precursor protein OS=Homo sapiens OX=9606 GN=APP PE=1 SV=3;tr|H7C0V9|H7C0V9_HUMAN Amyloid-beta A4 protein (Fragment) OS=Homo sapiens OX=9606 GN=APP PE=1 SV=1;tr|B4DJT9|B4DJT9_HUMAN Amyloid-beta A4 protein OS=Homo sapiens OX=	86.942	2	4.2	-0.0928941	0.088382	-0.163359	0.0370655	10.9863	10.9294	10.9947	10.9827	10.9437	10.7039	10.982	10.8918	11.1183	10.8039	10.8806	10.9287	10.7614	10.8169	10.7323	10.7673
P25098;A0A0S2Z392;Q59F73;A0A0S2Z3I6	Beta-adrenergic receptor kinase 1	ADRBK1	sp|P25098|ARBK1_HUMAN Beta-adrenergic receptor kinase 1 OS=Homo sapiens OX=9606 GN=GRK2 PE=1 SV=2;tr|A0A0S2Z392|A0A0S2Z392_HUMAN G protein-coupled receptor kinase (Fragment) OS=Homo sapiens OX=9606 GN=ADRBK1 PE=2 SV=1;tr|Q59F73|Q59F73_HUMAN Beta adrenergic	79.573	2	4.4	-0.0915877	0.195864	-0.13494	0.0374189	11.9944	12.0932	12.1143	12.0858	11.9946	11.8394	11.9245	12.1628	12.1954	11.8771	12.1091	12.1503	12.0026	11.8845	11.8412	12.0639
Q6ZUJ8	Phosphoinositide 3-kinase adapter protein 1	PIK3AP1	sp|Q6ZUJ8|BCAP_HUMAN Phosphoinositide 3-kinase adapter protein 1 OS=Homo sapiens OX=9606 GN=PIK3AP1 PE=1 SV=2	90.397	14	26.1	-0.058913	0.143751	-0.0698017	0.0374516	17.4899	17.2774	18.0274	17.6713	17.4396	17.254	17.9836	17.5532	17.5442	17.4873	18.1424	18.1108	17.4578	17.4266	18.1143	18.0069
Q9UG63;A0A090N7X1;A0A090N7Y2	ATP-binding cassette sub-family F member 2	ABCF2	sp|Q9UG63|ABCF2_HUMAN ATP-binding cassette sub-family F member 2 OS=Homo sapiens OX=9606 GN=ABCF2 PE=1 SV=2;tr|A0A090N7X1|A0A090N7X1_HUMAN ATP-binding cassette, sub-family F (GCN20), member 2 OS=Homo sapiens OX=9606 GN=ABCF2 PE=4 SV=1;tr|A0A090N7Y2|A0A090N	71.289	9	15.7	0.0765781	0.125988	-0.127083	0.0375099	16.409	16.4006	16.2986	16.5033	16.4948	16.3944	16.4865	16.5422	16.558	16.3936	16.2465	16.6889	16.5178	16.1906	16.2236	16.4467
P56182;Q96J73;B4DZM3;Q6PJJ2;Q53FR7	Ribosomal RNA processing protein 1 homolog A	RRP1	sp|P56182|RRP1_HUMAN Ribosomal RNA processing protein 1 homolog A OS=Homo sapiens OX=9606 GN=RRP1 PE=1 SV=1;tr|Q96J73|Q96J73_HUMAN NNP3 OS=Homo sapiens OX=9606 PE=2 SV=1;tr|B4DZM3|B4DZM3_HUMAN cDNA FLJ61500, highly similar to NNP-1 protein OS=Homo sapiens	52.839	3	13.2	0.0750853	0.171697	0.0834135	0.0375334	12.4823	12.6101	12.3517	12.4108	12.5053	12.5646	12.497	12.5882	12.3486	12.5704	12.5607	12.6206	12.492	12.5773	12.6492	12.7153
Q9NYJ1;A0A024R5J6	Cytochrome c oxidase assembly factor 4 homolog, mitochondrial	COA4;CHCHD8	sp|Q9NYJ1|COA4_HUMAN Cytochrome c oxidase assembly factor 4 homolog, mitochondrial OS=Homo sapiens OX=9606 GN=COA4 PE=1 SV=2;tr|A0A024R5J6|A0A024R5J6_HUMAN Coiled-coil-helix-coiled-coil-helix domain containing 8, isoform CRA_a OS=Homo sapiens OX=9606 GN=CH	10.134	1	16.1	0.074206	0.332507	0.128406	0.0375663	12.6124	12.6072	12.1443	12.228	12.5665	12.5331	12.4641	12.325	12.1321	12.3798	12.1003	12.0671	12.1887	12.5125	12.1378	12.3539
O14776;A0A7P0T8N8;G3V220	Transcription elongation regulator 1	TCERG1	sp|O14776|TCRG1_HUMAN Transcription elongation regulator 1 OS=Homo sapiens OX=9606 GN=TCERG1 PE=1 SV=2;tr|A0A7P0T8N8|A0A7P0T8N8_HUMAN Transcription elongation regulator 1 OS=Homo sapiens OX=9606 GN=TCERG1 PE=4 SV=1;tr|G3V220|G3V220_HUMAN Transcription elon	123.9	5	5.9	-0.0201741	0.630034	0.0817146	0.0375716	15.6491	15.5829	15.5533	15.6272	15.6358	15.639	15.5379	15.519	15.6806	15.5854	15.5727	15.6417	15.7053	15.6407	15.6704	15.7909
P28332;Q8IUN7;B4DPD8;D6RH17	Alcohol dehydrogenase 6	ADH6	sp|P28332|ADH6_HUMAN Alcohol dehydrogenase 6 OS=Homo sapiens OX=9606 GN=ADH6 PE=1 SV=3;tr|Q8IUN7|Q8IUN7_HUMAN ADH6 protein OS=Homo sapiens OX=9606 GN=ADH6 PE=1 SV=1;tr|B4DPD8|B4DPD8_HUMAN cDNA FLJ56923, highly similar to Alcohol dehydrogenase 6 OS=Homo sap	39.072	19	70.4	-0.00846336	0.822732	-0.0915418	0.037683	21.1535	20.563	21.0409	20.6965	21.2041	20.5225	20.9874	20.7061	20.8128	20.2075	20.5778	20.4419	20.6516	20.2095	20.468	20.3448
P24752;A0A140VJX1;A0A5F9ZHL1;A0A5F9ZHJ7;A0A5F9ZI66;A0A5F9ZHD4	Acetyl-CoA acetyltransferase, mitochondrial	ACAT1	sp|P24752|THIL_HUMAN Acetyl-CoA acetyltransferase, mitochondrial OS=Homo sapiens OX=9606 GN=ACAT1 PE=1 SV=1;tr|A0A140VJX1|A0A140VJX1_HUMAN Testicular tissue protein Li 198 OS=Homo sapiens OX=9606 PE=2 SV=1;tr|A0A5F9ZHL1|A0A5F9ZHL1_HUMAN Acetyl-CoA acetyltr	45.199	29	84.8	-0.0161392	0.754548	-0.0708833	0.0376881	21.7625	22.0903	21.8633	21.6442	21.6709	22.0467	21.7917	21.7864	21.6198	22.1375	21.7862	21.2996	21.5068	22.0715	21.7593	21.2218
A0A3S6RFJ8;A0A6B7FVN8;Q96DW9;A0A3S6RI51;A0A2I8B390;A0A678ZH34;O19554;Q29654;Q29657;Q29653;A0A2I6Q7B6;A0A6G6C3T0;Q08173;B2NJ15;A0A455JU59;D7NNU6;A0A023T428;A0A023T5F6;F2VNL0;A0A0A7C958;Q5EJW1;A0A0E3DDB3;F2VNK9;D3U3U5	MHC class I antigen	HLA-B;B-1510	tr|A0A3S6RFJ8|A0A3S6RFJ8_HUMAN MHC class I antigen OS=Homo sapiens OX=9606 GN=HLA-B PE=3 SV=1;tr|A0A6B7FVN8|A0A6B7FVN8_HUMAN MHC class I antigen OS=Homo sapiens OX=9606 GN=HLA-B PE=3 SV=1;tr|Q96DW9|Q96DW9_HUMAN HLA-B protein OS=Homo sapiens OX=9606 GN=HLA-	40.549	1	46.1	0.0733966	0.420999	-0.0988633	0.0383748	14.0208	13.8625	14.1789	16.0742	14.1267	14.1947	13.9605	16.1479	13.9473	13.9334	13.9952	16.7454	13.9658	13.7989	13.8474	16.6137
P24390;Q96H29;M0R1Y2	ER lumen protein-retaining receptor 1;ER lumen protein-retaining receptor	KDELR1	sp|P24390|ERD21_HUMAN ER lumen protein-retaining receptor 1 OS=Homo sapiens OX=9606 GN=KDELR1 PE=1 SV=1;tr|Q96H29|Q96H29_HUMAN ER lumen protein-retaining receptor OS=Homo sapiens OX=9606 PE=2 SV=1;tr|M0R1Y2|M0R1Y2_HUMAN ER lumen protein-retaining receptor	24.542	2	14.6	0.0187703	0.861093	0.118484	0.0388665	13.9509	13.9882	14.3009	14.0207	13.7841	14.4127	14.2871	13.8519	13.7122	13.7201	13.8927	13.6589	13.831	13.7614	13.9424	13.9231
Q9H2V7;Q59FQ8;H3BR82;H3BMF4;H3BT44;H3BPQ9;A0A024QZ93	Protein spinster homolog 1	SPNS1;SPIN1	sp|Q9H2V7|SPNS1_HUMAN Protein spinster homolog 1 OS=Homo sapiens OX=9606 GN=SPNS1 PE=1 SV=1;tr|Q59FQ8|Q59FQ8_HUMAN Spinster variant (Fragment) OS=Homo sapiens OX=9606 PE=2 SV=1;tr|H3BR82|H3BR82_HUMAN Protein spinster homolog 1 (Fragment) OS=Homo sapiens OX	56.629	2	5.9	-0.0334009	0.547306	0.0787752	0.0390235	13.4085	13.3996	13.8544	13.4534	13.307	13.4637	13.6884	13.5233	13.5918	13.6481	13.6204	13.3842	13.7337	13.7312	13.6383	13.4565
P01008;A0A024R944;A0A2S0BDD1;A0A0K0Q2Z1;A0A3Q8Q4D0;A0A3S8NFS6;Q8TCE1	Antithrombin-III	SERPINC1	sp|P01008|ANT3_HUMAN Antithrombin-III OS=Homo sapiens OX=9606 GN=SERPINC1 PE=1 SV=1;tr|A0A024R944|A0A024R944_HUMAN Antithrombin-III OS=Homo sapiens OX=9606 GN=SERPINC1 PE=3 SV=1;tr|A0A2S0BDD1|A0A2S0BDD1_HUMAN Antithrombin-III OS=Homo sapiens OX=9606 GN=ATI	52.602	15	52.2	-0.0397831	0.478368	0.0660206	0.0390435	17.9291	17.8281	18.4279	18.0884	18.0247	17.8446	18.3323	17.9127	18.1953	18.2218	18.5633	17.7741	18.2276	18.2808	18.6466	17.8635
Q86X55;K7EQA8	Histone-arginine methyltransferase CARM1	CARM1	sp|Q86X55|CARM1_HUMAN Histone-arginine methyltransferase CARM1 OS=Homo sapiens OX=9606 GN=CARM1 PE=1 SV=3;tr|K7EQA8|K7EQA8_HUMAN Coactivator-associated arginine methyltransferase 1 (Fragment) OS=Homo sapiens OX=9606 GN=CARM1 PE=1 SV=1	65.853	2	3.1	0.0401069	0.311928	0.0919793	0.039091	14.1425	14.2174	14.2057	13.9937	14.1932	14.2212	14.2062	14.099	14.1055	14.3192	14.2471	14.2414	14.2814	14.3846	14.3622	14.2529
Q9Y2S2;V9HWG2;A0A2R8YCZ4;A0A2R8YFQ7;A0A2R8Y4K2	Lambda-crystallin homolog	CRYL1;HEL30	sp|Q9Y2S2|CRYL1_HUMAN Lambda-crystallin homolog OS=Homo sapiens OX=9606 GN=CRYL1 PE=1 SV=3;tr|V9HWG2|V9HWG2_HUMAN Epididymis luminal protein 30 OS=Homo sapiens OX=9606 GN=HEL30 PE=2 SV=1;tr|A0A2R8YCZ4|A0A2R8YCZ4_HUMAN Lambda-crystallin homolog OS=Homo sapi	35.419	18	71.8	0.000855515	0.982638	-0.0829256	0.0391182	19.704	19.2089	19.2214	19.0951	19.7893	19.1706	19.2009	19.072	19.6554	19.3476	19.264	19.0944	19.5203	19.3144	19.2305	18.9643
Q9UMR2;A0A0U4B4U6;Q53G16;H3BQK0;Q2NL95;A0A024QZ90;B4DL69;H3BN59;Q59FQ9	ATP-dependent RNA helicase DDX19B	DDX19B;hCG_1998531	sp|Q9UMR2|DD19B_HUMAN ATP-dependent RNA helicase DDX19B OS=Homo sapiens OX=9606 GN=DDX19B PE=1 SV=1;tr|A0A0U4B4U6|A0A0U4B4U6_HUMAN RNA helicase OS=Homo sapiens OX=9606 PE=2 SV=1;tr|Q53G16|Q53G16_HUMAN RNA helicase (Fragment) OS=Homo sapiens OX=9606 PE=2 SV	53.926	1	65.6	-0.00867635	0.909039	-0.106631	0.0393422	12.1731	12.4688	12.1143	12.3649	12.0735	12.3151	12.379	12.3187	12.4246	12.3377	12.4498	12.2318	12.3288	12.334	12.2282	12.1265
O95497;B2RAN2	Pantetheinase	VNN1	sp|O95497|VNN1_HUMAN Pantetheinase OS=Homo sapiens OX=9606 GN=VNN1 PE=1 SV=2;tr|B2RAN2|B2RAN2_HUMAN cDNA, FLJ95014, highly similar to Homo sapiens vanin 1 (VNN1), mRNA OS=Homo sapiens OX=9606 PE=2 SV=1	57.011	9	30	-0.0827565	0.0617838	0.127302	0.039431	16.5839	16.9027	17.3002	17.5349	16.5623	16.8012	17.2284	17.3987	15.8359	16.7657	16.8447	17.4073	16.1132	16.8671	16.846	17.5365
Q9UBE0;A0A024R0R4;M0QZS6;B3KNJ4;M0QX65;A0A590UK93;A0A590UKC5	SUMO-activating enzyme subunit 1;SUMO-activating enzyme subunit 1, N-terminally processed	SAE1	sp|Q9UBE0|SAE1_HUMAN SUMO-activating enzyme subunit 1 OS=Homo sapiens OX=9606 GN=SAE1 PE=1 SV=1;tr|A0A024R0R4|A0A024R0R4_HUMAN SUMO-1 activating enzyme subunit 1, isoform CRA_b OS=Homo sapiens OX=9606 GN=SAE1 PE=3 SV=1;tr|M0QZS6|M0QZS6_HUMAN SUMO-activatin	38.449	13	57.5	0.0340589	0.460177	0.0842398	0.0400133	16.2893	16.2917	16.2844	16.3677	16.4228	16.3563	16.2798	16.3104	16.1545	16.2438	16.1919	16.3357	16.224	16.2585	16.2851	16.4955
Q12986;A0JLR2	Transcriptional repressor NF-X1	NFX1	sp|Q12986|NFX1_HUMAN Transcriptional repressor NF-X1 OS=Homo sapiens OX=9606 GN=NFX1 PE=1 SV=2;tr|A0JLR2|A0JLR2_HUMAN NFX1 protein (Fragment) OS=Homo sapiens OX=9606 GN=NFX1 PE=2 SV=1	124.39	1	1.2	-0.0512031	0.222212	-0.0942829	0.0401592	12.6173	12.6807	12.5797	12.7436	12.5496	12.5612	12.5473	12.7582	12.6448	12.7523	12.4986	12.9523	12.5464	12.6346	12.5064	12.7835
Q6FG99	RPLP1 protein	RPLP1	tr|Q6FG99|Q6FG99_HUMAN RPLP1 protein OS=Homo sapiens OX=9606 GN=RPLP1 PE=2 SV=1	11.568	1	44.7	0.0424479	0.652921	0.130649	0.0402556	14.6387	14.688	14.6823	14.6857	14.7366	14.9686	14.766	14.3934	14.4102	14.3035	14.3156	14.4934	14.5824	14.2772	14.4354	14.7503
Q969V5;B7Z8S4;B4DE24;A1PUM0	Mitochondrial ubiquitin ligase activator of NFKB 1	MUL1	sp|Q969V5|MUL1_HUMAN Mitochondrial ubiquitin ligase activator of NFKB 1 OS=Homo sapiens OX=9606 GN=MUL1 PE=1 SV=1;tr|B7Z8S4|B7Z8S4_HUMAN RING-type E3 ubiquitin transferase OS=Homo sapiens OX=9606 PE=2 SV=1;tr|B4DE24|B4DE24_HUMAN RING-type E3 ubiquitin tran	39.8	2	7.7	0.10069	0.0271038	-0.099844	0.0406427	11.419	11.6105	11.4952	11.5114	11.5088	11.7623	11.5989	11.5689	11.6767	11.4775	11.6311	11.5349	11.5976	11.3511	11.6317	11.3405
A0A024RAN2;H0YD33;B2RDU1;Q15786	Calpain inhibitor	CAST	tr|A0A024RAN2|A0A024RAN2_HUMAN Calpain inhibitor OS=Homo sapiens OX=9606 GN=CAST PE=3 SV=1;tr|H0YD33|H0YD33_HUMAN Calpain inhibitor OS=Homo sapiens OX=9606 GN=CAST PE=1 SV=2;tr|B2RDU1|B2RDU1_HUMAN Calpain inhibitor OS=Homo sapiens OX=9606 PE=2 SV=1;tr|Q157	86.613	2	44.1	0.00980127	0.942585	0.186929	0.0406468	14.1125	14.3345	14.3112	14.3909	14.5444	14.4475	14.2433	13.9531	14.1883	13.8675	14.3178	14.3158	14.4242	14.0528	14.262	14.6981
P01308;F6MZK5;A6XGL2;I3WAC9	Insulin;Insulin B chain;Insulin A chain	INS	sp|P01308|INS_HUMAN Insulin OS=Homo sapiens OX=9606 GN=INS PE=1 SV=1;tr|F6MZK5|F6MZK5_HUMAN Insulin (Fragment) OS=Homo sapiens OX=9606 GN=INS PE=2 SV=1;tr|A6XGL2|A6XGL2_HUMAN Insulin OS=Homo sapiens OX=9606 GN=INS PE=1 SV=1;tr|I3WAC9|I3WAC9_HUMAN Insulin O	11.981	1	25.5	-0.111588	0.138276	0.0656904	0.0406957	14.252	14.4533	14.4062	14.392	13.9238	14.5228	14.3198	14.2908	14.3537	14.679	14.6715	14.2717	14.3814	14.7691	14.737	14.3511
P10109	Adrenodoxin, mitochondrial	FDX1	sp|P10109|ADX_HUMAN Adrenodoxin, mitochondrial OS=Homo sapiens OX=9606 GN=FDX1 PE=1 SV=1	19.393	6	33.2	-0.061172	0.181243	-0.0678889	0.0411248	17.6818	17.3633	17.5986	17.2892	17.6077	17.3492	17.4422	17.2891	17.5904	17.2458	17.3935	17.0103	17.4823	17.1645	17.3543	16.9674
O15091	Mitochondrial ribonuclease P protein 3	KIAA0391	sp|O15091|MRPP3_HUMAN Mitochondrial ribonuclease P catalytic subunit OS=Homo sapiens OX=9606 GN=PRORP PE=1 SV=2	67.315	8	16	0.0583965	0.210236	0.113896	0.0412462	15.5819	15.7386	15.7465	15.2336	15.6686	15.8923	15.7444	15.229	15.3562	15.4199	15.6375	14.8522	15.4751	15.4714	15.6694	15.1054
Q9Y295	Developmentally-regulated GTP-binding protein 1	DRG1	sp|Q9Y295|DRG1_HUMAN Developmentally-regulated GTP-binding protein 1 OS=Homo sapiens OX=9606 GN=DRG1 PE=1 SV=1	40.542	16	50.1	0.0331666	0.402472	0.0644	0.0413421	17.2317	17.2695	17.2017	17.3264	17.3245	17.29	17.252	17.2955	17.2059	17.0515	17.1291	17.2448	17.2349	17.1314	17.2112	17.3113
Q14244;B2R704;B7ZB64;A0A087WZ40;B7Z3Y3;B7Z3E1	Ensconsin	MAP7	sp|Q14244|MAP7_HUMAN Ensconsin OS=Homo sapiens OX=9606 GN=MAP7 PE=1 SV=1;tr|B2R704|B2R704_HUMAN cDNA, FLJ93207, highly similar to Homo sapiens microtubule-associated protein 7 (MAP7), mRNA OS=Homo sapiens OX=9606 PE=2 SV=1;tr|B7ZB64|B7ZB64_HUMAN cDNA, FLJ7	84.051	6	7.9	-0.00774804	0.834999	0.106278	0.0415497	16.6115	16.5834	16.3962	16.4408	16.583	16.529	16.3996	16.4893	16.4539	16.511	16.2895	16.4409	16.6234	16.493	16.3844	16.6197
P63000;A4D2P1;A4D2P2;P60763;A0A024R9T5	Ras-related C3 botulinum toxin substrate 1;Ras-related C3 botulinum toxin substrate 3	RAC1;RAC3;hCG_20693	sp|P63000|RAC1_HUMAN Ras-related C3 botulinum toxin substrate 1 OS=Homo sapiens OX=9606 GN=RAC1 PE=1 SV=1;tr|A4D2P1|A4D2P1_HUMAN Ras-related C3 botulinum toxin substrate 1 (Rho family, small GTP binding protein Rac1) OS=Homo sapiens OX=9606 GN=RAC1 PE=2 SV	21.45	9	55.7	-0.0119403	0.852081	-0.0688415	0.0416178	18.0085	17.9418	18.077	18.0548	17.8441	17.9877	17.9775	18.2251	17.9156	18.0135	18.0338	18.1136	17.8872	17.9636	17.937	18.0132
Q9P0J7	E3 ubiquitin-protein ligase KCMF1	KCMF1	sp|Q9P0J7|KCMF1_HUMAN E3 ubiquitin-protein ligase KCMF1 OS=Homo sapiens OX=9606 GN=KCMF1 PE=1 SV=2	41.945	2	6	0.0145969	0.685603	0.0893998	0.0416895	14.5436	14.5705	14.4504	14.4407	14.5073	14.5917	14.4941	14.4704	14.6649	14.6304	14.6606	14.63	14.8543	14.6909	14.7357	14.6626
Q9UPY8;C9JB30;B2R5W6	Microtubule-associated protein RP/EB family member 3	MAPRE3	sp|Q9UPY8|MARE3_HUMAN Microtubule-associated protein RP/EB family member 3 OS=Homo sapiens OX=9606 GN=MAPRE3 PE=1 SV=1;tr|C9JB30|C9JB30_HUMAN Microtubule-associated protein RP/EB family member 3 (Fragment) OS=Homo sapiens OX=9606 GN=MAPRE3 PE=1 SV=1;tr|B2R	31.982	1	12.8	-0.00228628	0.96699	-0.193704	0.0417427	11.7276	12.0042	11.7182	11.7927	11.9013	11.9718	11.6165	11.7439	12.1517	11.9692	11.8527	11.9724	11.7386	11.9754	11.7719	11.6853
Q96BW5;A0A0A0MSI3	Phosphotriesterase-related protein	PTER	sp|Q96BW5|PTER_HUMAN Phosphotriesterase-related protein OS=Homo sapiens OX=9606 GN=PTER PE=1 SV=1;tr|A0A0A0MSI3|A0A0A0MSI3_HUMAN Parathion hydrolase-related protein OS=Homo sapiens OX=9606 GN=PTER PE=1 SV=1	39.017	12	43	0.0349198	0.382865	-0.0686233	0.0419101	17.2944	17.0965	16.8179	17.0212	17.3103	17.1362	16.7961	17.1269	17.409	17.1928	16.8982	17.2354	17.3128	17.1646	16.7981	17.1853
O60427;A0A0A0MR51;B7Z5F3;H7C2V0	Fatty acid desaturase 1	FADS1	sp|O60427|FADS1_HUMAN Acyl-CoA (8-3)-desaturase OS=Homo sapiens OX=9606 GN=FADS1 PE=1 SV=3;tr|A0A0A0MR51|A0A0A0MR51_HUMAN Acyl-CoA (8-3)-desaturase OS=Homo sapiens OX=9606 GN=FADS1 PE=1 SV=1;tr|B7Z5F3|B7Z5F3_HUMAN cDNA FLJ56225, highly similar to Homo sapi	51.964	7	18.9	0.00206251	0.956275	0.119078	0.0420326	16.4037	16.2799	16.2869	16.5278	16.3523	16.3202	16.3304	16.5037	16.2148	16.6697	16.6015	16.4769	16.4506	16.6573	16.6868	16.6447
Q9Y2H1;B7Z8G6;A0A024RAW5	Serine/threonine-protein kinase 38-like	STK38L	sp|Q9Y2H1|ST38L_HUMAN Serine/threonine-protein kinase 38-like OS=Homo sapiens OX=9606 GN=STK38L PE=1 SV=3;tr|B7Z8G6|B7Z8G6_HUMAN cDNA FLJ58893, highly similar to Serine/threonine-protein kinase 38-like OS=Homo sapiens OX=9606 PE=2 SV=1;tr|A0A024RAW5|A0A024	54.002	1	2.2	-0.208881	0.06928	0.0704622	0.0420918	12.3172	12.4113	12.3413	12.287	12.4186	11.8919	12.0844	12.1264	12.356	12.3279	12.2516	12.3174	12.4542	12.4145	12.264	12.4021
Q96DM3;K7ENL9;B7Z3Q1;B7Z201;A0A087WZD4	Uncharacterized protein C18orf8	C18orf8	sp|Q96DM3|RMC1_HUMAN Regulator of MON1-CCZ1 complex OS=Homo sapiens OX=9606 GN=RMC1 PE=1 SV=2;tr|K7ENL9|K7ENL9_HUMAN Regulator of MON1-CCZ1 complex OS=Homo sapiens OX=9606 GN=RMC1 PE=1 SV=1;tr|B7Z3Q1|B7Z3Q1_HUMAN cDNA FLJ55638 OS=Homo sapiens OX=9606 PE=2	74.974	4	6.8	-0.105187	0.0208641	0.077753	0.0421827	13.172	13.3834	13.3408	13.426	13.0826	13.2563	13.2742	13.2885	13.197	13.3064	13.3006	13.2552	13.3047	13.4417	13.3275	13.2964
Q06278;B4DVF1	Aldehyde oxidase	AOX1	sp|Q06278|AOXA_HUMAN Aldehyde oxidase OS=Homo sapiens OX=9606 GN=AOX1 PE=1 SV=2;tr|B4DVF1|B4DVF1_HUMAN cDNA FLJ51111, highly similar to Aldehyde oxidase (Fragment) OS=Homo sapiens OX=9606 PE=2 SV=1	147.92	73	74.4	0.016307	0.69228	-0.0891534	0.04231	21.7113	21.5921	21.5796	22.0016	21.7523	21.5413	21.5595	22.0967	21.7176	21.8403	21.8983	22.0873	21.5655	21.8108	21.8692	21.9413
P05062;A0A024R145;A8K430;A0A3B3IS80;A0A087WXX2;Q8NHT3	Fructose-bisphosphate aldolase B;Fructose-bisphosphate aldolase	ALDOB	sp|P05062|ALDOB_HUMAN Fructose-bisphosphate aldolase B OS=Homo sapiens OX=9606 GN=ALDOB PE=1 SV=2;tr|A0A024R145|A0A024R145_HUMAN Fructose-bisphosphate aldolase OS=Homo sapiens OX=9606 GN=ALDOB PE=3 SV=1;tr|A8K430|A8K430_HUMAN Fructose-bisphosphate aldolase	39.473	27	80.2	-0.00527485	0.913632	-0.0791024	0.0423885	21.7654	21.5189	21.8187	20.9976	21.8045	21.4548	21.7141	21.1061	21.4592	21.2616	21.1634	20.8573	21.345	21.2603	21.0815	20.7384
Q3ZCM7;A0A075B736;Q5SQY0;A0A183YE00	Tubulin beta-8 chain	TUBB8	sp|Q3ZCM7|TBB8_HUMAN Tubulin beta-8 chain OS=Homo sapiens OX=9606 GN=TUBB8 PE=1 SV=2;tr|A0A075B736|A0A075B736_HUMAN Tubulin beta chain OS=Homo sapiens OX=9606 GN=TUBB8 PE=1 SV=1;tr|Q5SQY0|Q5SQY0_HUMAN Tubulin beta chain OS=Homo sapiens OX=9606 GN=TUBB8 PE=	49.775	2	28.2	0.0690009	0.244781	-0.107652	0.0426135	15.7088	15.7223	15.5528	15.8528	15.6623	15.6942	15.7177	16.0384	15.9732	15.8326	15.7067	16.1294	15.8036	15.7475	15.7218	15.9385
Q9Y5Z9	UbiA prenyltransferase domain-containing protein 1	UBIAD1	sp|Q9Y5Z9|UBIA1_HUMAN UbiA prenyltransferase domain-containing protein 1 OS=Homo sapiens OX=9606 GN=UBIAD1 PE=1 SV=1	36.831	2	5.6	0.0813574	0.19863	0.133322	0.0432767	13.5312	14.0246	13.7523	13.8017	13.6638	13.9074	13.9199	13.9441	13.4758	13.8042	13.8767	13.8572	13.6901	14.0568	13.9656	13.8346
A9UHW6;J3KSB8;J3QRZ6;A0A0S2Z5K9;A0A0S2Z5T5;A0A0S2Z5S7;J3QLD1	MIF4G domain-containing protein	MIF4GD	sp|A9UHW6|MI4GD_HUMAN MIF4G domain-containing protein OS=Homo sapiens OX=9606 GN=MIF4GD PE=1 SV=1;tr|J3KSB8|J3KSB8_HUMAN MIF4G domain containing isoform 4 OS=Homo sapiens OX=9606 GN=MIF4GD PE=1 SV=1;tr|J3QRZ6|J3QRZ6_HUMAN MIF4G domain-containing protein (F	25.423	1	5.9	0.0394187	0.653952	-0.177168	0.0436902	10.7591	11.0795	10.9749	10.7943	11.1261	11.0617	10.8732	10.7046	11.1759	10.8535	10.794	10.9975	10.8108	10.6598	10.5849	11.0568
H0Y7W6;B7ZL13;B7ZL14	Formin-binding protein 1 (Fragment)	FNBP1	tr|H0Y7W6|H0Y7W6_HUMAN Formin-binding protein 1 (Fragment) OS=Homo sapiens OX=9606 GN=FNBP1 PE=1 SV=2;tr|B7ZL13|B7ZL13_HUMAN FNBP1 protein OS=Homo sapiens OX=9606 GN=FNBP1 PE=2 SV=1;tr|B7ZL14|B7ZL14_HUMAN FNBP1 protein OS=Homo sapiens OX=9606 GN=FNBP1 PE=1	65.235	4	10.4	-0.0587367	0.263043	-0.0652255	0.04372	14.7722	14.4792	14.5341	14.4583	14.5819	14.4706	14.5772	14.3791	14.7604	14.6391	14.6308	14.3382	14.6949	14.6149	14.538	14.2599
P30086;D9IAI1;A0A0K0K1J6;B4DRT4	Phosphatidylethanolamine-binding protein 1;Hippocampal cholinergic neurostimulating peptide	PEBP1;HEL-S-34	sp|P30086|PEBP1_HUMAN Phosphatidylethanolamine-binding protein 1 OS=Homo sapiens OX=9606 GN=PEBP1 PE=1 SV=3;tr|D9IAI1|D9IAI1_HUMAN Epididymis secretory protein Li 34 OS=Homo sapiens OX=9606 GN=HEL-S-34 PE=2 SV=1;tr|A0A0K0K1J6|A0A0K0K1J6_HUMAN Epididymis se	21.057	15	82.4	0.00591589	0.87262	-0.0745301	0.0437299	21.4069	20.8528	21.0183	20.9004	21.4389	20.8363	20.9762	20.9506	21.4135	21.1086	20.8903	20.9997	21.327	21.0467	20.873	20.8673
Q99643;D3DVH1;A0A0S2Z4C9;B4DEL5;Q6IAQ2;A0A0S2Z4B7	Succinate dehydrogenase cytochrome b560 subunit, mitochondrial	SDHC	sp|Q99643|C560_HUMAN Succinate dehydrogenase cytochrome b560 subunit, mitochondrial OS=Homo sapiens OX=9606 GN=SDHC PE=1 SV=1;tr|D3DVH1|D3DVH1_HUMAN Succinate dehydrogenase cytochrome b560 subunit, mitochondrial OS=Homo sapiens OX=9606 GN=SDHC PE=3 SV=1;tr	18.61	3	21.9	-0.0780335	0.468435	0.124909	0.0437867	16.6478	16.8676	17.3407	16.8149	16.4317	17.1785	17.2472	16.5014	16.4969	16.4883	16.926	16.3145	16.5702	16.6944	16.9124	16.5483
B7Z881	cDNA FLJ52376, highly similar to Ras GTPase-activating-like protein IQGAP2		tr|B7Z881|B7Z881_HUMAN cDNA FLJ52376, highly similar to Ras GTPase-activating-like protein IQGAP2 OS=Homo sapiens OX=9606 PE=2 SV=1	99.426	1	66.4	-0.0496799	0.386686	-0.114099	0.0439268	14.3124	13.9508	14.3792	14.2678	14.3464	13.9857	14.3357	14.0436	14.2042	14.0058	14.3009	14.0229	13.9814	13.8443	14.2123	14.0394
Q969Y2;Q96H44	tRNA modification GTPase GTPBP3, mitochondrial	GTPBP3	sp|Q969Y2|GTPB3_HUMAN tRNA modification GTPase GTPBP3, mitochondrial OS=Homo sapiens OX=9606 GN=GTPBP3 PE=1 SV=2;tr|Q96H44|Q96H44_HUMAN GTPBP3 protein (Fragment) OS=Homo sapiens OX=9606 GN=GTPBP3 PE=2 SV=3	52.058	4	10.6	-0.0387684	0.360051	-0.208422	0.0439371	11.1826	11.62	11.4183	11.3867	11.2271	11.5081	11.3665	11.3509	11.6342	11.3695	11.5227	11.3015	11.1977	11.442	11.3054	11.0492
Q9UJX3;B3KMP2;Q2M2R1;Q4KMX6;A8KAQ7;A5D8X2;A0A024RBJ3	Anaphase-promoting complex subunit 7	ANAPC7	sp|Q9UJX3|APC7_HUMAN Anaphase-promoting complex subunit 7 OS=Homo sapiens OX=9606 GN=ANAPC7 PE=1 SV=4;tr|B3KMP2|B3KMP2_HUMAN cDNA FLJ11747 fis, clone HEMBA1005530, highly similar to Anaphase-promoting complex subunit 7 OS=Homo sapiens OX=9606 PE=2 SV=1;tr|	66.855	2	5.5	-0.0302556	0.522259	-0.134723	0.0441139	13.5519	13.6232	13.638	13.741	13.5757	13.4754	13.6887	13.6933	13.4859	13.5716	13.7281	13.6436	13.2119	13.6016	13.548	13.5288
Q9BV23;A0A024R323;Q9HBL9;C9J010;C9JNE7	Monoacylglycerol lipase ABHD6	ABHD6	sp|Q9BV23|ABHD6_HUMAN Monoacylglycerol lipase ABHD6 OS=Homo sapiens OX=9606 GN=ABHD6 PE=1 SV=1;tr|A0A024R323|A0A024R323_HUMAN Abhydrolase domain containing 6, isoform CRA_a OS=Homo sapiens OX=9606 GN=ABHD6 PE=4 SV=1;tr|Q9HBL9|Q9HBL9_HUMAN Lipase OS=Homo sa	38.33	4	13.6	0.0456548	0.274915	-0.0601378	0.0441865	14.8204	14.8632	14.8526	14.9295	14.8029	14.9216	14.8738	15.05	14.6713	14.9524	14.815	14.8331	14.5903	14.9003	14.7606	14.78
P22234;E9PBS1;D6RF62;B4DGX3	Multifunctional protein ADE2;Phosphoribosylaminoimidazole-succinocarboxamide synthase;Phosphoribosylaminoimidazole carboxylase	PAICS	sp|P22234|PUR6_HUMAN Multifunctional protein ADE2 OS=Homo sapiens OX=9606 GN=PAICS PE=1 SV=3;tr|E9PBS1|E9PBS1_HUMAN AIR carboxylase (Fragment) OS=Homo sapiens OX=9606 GN=PAICS PE=1 SV=1;tr|D6RF62|D6RF62_HUMAN AIR carboxylase OS=Homo sapiens OX=9606 GN=PAIC	47.079	23	60.9	-0.0394592	0.359619	-0.071163	0.0442297	19.215	19.089	19.0312	19.1155	19.2594	19.0453	18.9939	18.9942	19.2891	19.2696	19.1769	19.2943	19.1598	19.2422	19.1092	19.2341
P18615;A0A1U9X839;H9ZYJ1;A0A1U9X830;B4DZZ3;A2ABK4;A0A0G2JI50;E9PD43;A0A0A0MT02;A0A0A0MSN9;B7Z6T4	Negative elongation factor E	NELFE;NELF-E;RDBP	sp|P18615|NELFE_HUMAN Negative elongation factor E OS=Homo sapiens OX=9606 GN=NELFE PE=1 SV=3;tr|A0A1U9X839|A0A1U9X839_HUMAN Negative elongation factor E OS=Homo sapiens OX=9606 PE=3 SV=1;tr|H9ZYJ1|H9ZYJ1_HUMAN Negative elongation factor E OS=Homo sapiens	43.239	2	5	-0.0246468	0.659134	-0.0688223	0.0444151	14.224	14.3199	14.2663	14.2823	14.2501	14.1996	14.1384	14.4058	14.3986	14.2799	14.017	14.3078	14.3533	14.1811	13.9894	14.2041
O75934;B2R7W3;Q53HE3	Pre-mRNA-splicing factor SPF27	BCAS2	sp|O75934|SPF27_HUMAN Pre-mRNA-splicing factor SPF27 OS=Homo sapiens OX=9606 GN=BCAS2 PE=1 SV=1;tr|B2R7W3|B2R7W3_HUMAN Pre-mRNA-splicing factor SPF27 OS=Homo sapiens OX=9606 GN=BCAS2 PE=2 SV=1;tr|Q53HE3|Q53HE3_HUMAN Pre-mRNA-splicing factor SPF27 (Fragment	26.131	4	30.7	0.0695118	0.255805	-0.0724145	0.0444758	14.2313	14.2762	14.3947	14.181	14.2755	14.3076	14.3436	14.4344	14.2692	14.2956	14.2606	14.3105	14.1541	14.2718	14.2158	14.2045
P45880;A0A024QZT0;A0A0A0MR02;A0A024QZN9;B4DKM5;Q5JSD2;Q5JSD1	Voltage-dependent anion-selective channel protein 2	VDAC2	sp|P45880|VDAC2_HUMAN Voltage-dependent anion-selective channel protein 2 OS=Homo sapiens OX=9606 GN=VDAC2 PE=1 SV=2;tr|A0A024QZT0|A0A024QZT0_HUMAN Outer mitochondrial membrane protein porin 2 OS=Homo sapiens OX=9606 GN=VDAC2 PE=2 SV=1;tr|A0A0A0MR02|A0A0A0	31.566	15	67.3	-0.014444	0.833458	0.0861471	0.0446375	18.984	19.0695	19.1392	18.9774	18.7424	19.2189	19.1351	19.0159	18.8888	19.0221	19.1026	18.9089	19.0358	19.1632	19.1335	18.9346
P33908	Mannosyl-oligosaccharide 1,2-alpha-mannosidase IA	MAN1A1	sp|P33908|MA1A1_HUMAN Mannosyl-oligosaccharide 1,2-alpha-mannosidase IA OS=Homo sapiens OX=9606 GN=MAN1A1 PE=1 SV=3	72.968	12	24	0.0949588	0.0362295	0.0623724	0.044899	16.7126	16.8559	16.8312	16.9033	16.7976	16.9678	16.8707	17.0467	16.7436	17.0138	17.0279	16.9978	16.8185	17.0937	17.0565	17.0639
Q9NZL4	Hsp70-binding protein 1	HSPBP1	sp|Q9NZL4|HPBP1_HUMAN Hsp70-binding protein 1 OS=Homo sapiens OX=9606 GN=HSPBP1 PE=1 SV=2	39.302	3	9.5	0.0501979	0.279547	-0.131976	0.0449555	13.057	13.0939	12.9128	13.0254	13.1576	13.0739	13.0474	13.0111	13.2593	12.9116	13.0408	13.0007	12.9705	12.8198	12.883	13.0113
Q9Y6I9;A0A087WTU3;Q53GI2;C9JXQ7;C9JHH5	Testis-expressed sequence 264 protein	TEX264	sp|Q9Y6I9|TX264_HUMAN Testis-expressed protein 264 OS=Homo sapiens OX=9606 GN=TEX264 PE=1 SV=1;tr|A0A087WTU3|A0A087WTU3_HUMAN Testis-expressed protein 264 OS=Homo sapiens OX=9606 GN=TEX264 PE=1 SV=1;tr|Q53GI2|Q53GI2_HUMAN Testis expressed sequence 264 vari	34.188	7	28.8	-0.0247795	0.568703	0.0652191	0.0449951	16.274	16.2436	16.3119	16.3121	16.1658	16.2481	16.3736	16.255	16.3099	16.5446	16.4373	16.3606	16.4024	16.5661	16.5051	16.4396
Q01804	OTU domain-containing protein 4	OTUD4	sp|Q01804|OTUD4_HUMAN OTU domain-containing protein 4 OS=Homo sapiens OX=9606 GN=OTUD4 PE=1 SV=4	124.04	2	1.8	0.0776561	0.0744496	0.0866429	0.0449965	13.1601	13.3108	13.1925	13.1237	13.2302	13.427	13.2055	13.235	13.2554	13.2649	13.4577	13.1384	13.4029	13.3449	13.4516	13.2636
B3KT81	cDNA FLJ37836 fis, clone BRSSN2010587, weakly similar to Homo sapiens MDN1, midasin homolog (yeast) (MDN1), mRNA		tr|B3KT81|B3KT81_HUMAN cDNA FLJ37836 fis, clone BRSSN2010587, weakly similar to Homo sapiens MDN1, midasin homolog (yeast) (MDN1), mRNA OS=Homo sapiens OX=9606 PE=2 SV=1	114.78	1	43.6	-0.188868	0.0975095	-0.238225	0.0450484	13.4451	12.5848	12.6515	12.9207	13.1617	12.1644	12.4142	13.1063	13.3922	13.3191	13.0255	12.9708	13.2765	12.8807	13.0731	12.5245
Q9NUQ6;A0A024R3V0;B8ZZZ7	SPATS2-like protein	SPATS2L;DNAPTP6	sp|Q9NUQ6|SPS2L_HUMAN SPATS2-like protein OS=Homo sapiens OX=9606 GN=SPATS2L PE=1 SV=2;tr|A0A024R3V0|A0A024R3V0_HUMAN DNA polymerase-transactivated protein 6, isoform CRA_a OS=Homo sapiens OX=9606 GN=DNAPTP6 PE=3 SV=1;tr|B8ZZZ7|B8ZZZ7_HUMAN DNA polymerase-	61.728	14	28.1	0.0537785	0.231937	0.0625516	0.045146	16.5996	16.8723	16.7384	16.449	16.7124	16.8979	16.8487	16.4154	16.5945	16.5875	16.5885	16.4962	16.6856	16.657	16.6222	16.5521
B4DJ31;Q9C086;B4DJ22	INO80 complex subunit B	INO80B	tr|B4DJ31|B4DJ31_HUMAN cDNA FLJ59544, highly similar to Zinc finger HIT domain-containing protein 4 OS=Homo sapiens OX=9606 PE=2 SV=1;sp|Q9C086|IN80B_HUMAN INO80 complex subunit B OS=Homo sapiens OX=9606 GN=INO80B PE=1 SV=2;tr|B4DJ22|B4DJ22_HUMAN cDNA FLJ5	40.126	2	6.1	0.0715836	0.309286	-0.156529	0.0451763	16.0987	15.8039	16.5483	15.6278	16.3387	15.9434	16.4108	15.6722	15.6598	15.652	15.7109	15.1887	15.2878	15.4882	15.6643	15.1451
Q96T23;H0YER1	Remodeling and spacing factor 1	RSF1	sp|Q96T23|RSF1_HUMAN Remodeling and spacing factor 1 OS=Homo sapiens OX=9606 GN=RSF1 PE=1 SV=2;tr|H0YER1|H0YER1_HUMAN Remodeling and spacing factor 1 (Fragment) OS=Homo sapiens OX=9606 GN=RSF1 PE=1 SV=1	163.82	2	2.6	-0.0357449	0.521518	-0.152156	0.0452155	12.1796	12.1306	12.2017	12.219	12.2357	11.9966	12.0582	12.2975	12.4406	12.2498	12.2155	12.3973	12.1001	12.2054	12.1945	12.1946
O60925;E5RGS4	Prefoldin subunit 1	PFDN1	sp|O60925|PFD1_HUMAN Prefoldin subunit 1 OS=Homo sapiens OX=9606 GN=PFDN1 PE=1 SV=2;tr|E5RGS4|E5RGS4_HUMAN Prefoldin subunit 1 OS=Homo sapiens OX=9606 GN=PFDN1 PE=1 SV=1	14.21	2	12.3	-0.0351928	0.379179	0.0655287	0.0452216	14.9247	15.0012	14.9326	14.7996	14.9083	14.9068	14.9619	14.7404	14.9014	14.963	14.9579	14.8235	15.0072	14.9914	15.0179	14.8914
Q9NPR9;A8K7F3;M0R2E1;M0QZW9;M0R3H4;M0QYF6;G5E9L6;B9EK73;M0R1G1	Protein GPR108	GPR108	sp|Q9NPR9|GP108_HUMAN Protein GPR108 OS=Homo sapiens OX=9606 GN=GPR108 PE=1 SV=3;tr|A8K7F3|A8K7F3_HUMAN cDNA FLJ75847, highly similar to Homo sapiens G protein-coupled receptor 108 (GPR108), mRNA OS=Homo sapiens OX=9606 PE=2 SV=1;tr|M0R2E1|M0R2E1_HUMAN Pro	60.632	1	2	-0.0546677	0.420616	-0.112376	0.0452814	15.7307	16.0471	15.6601	15.6361	15.6808	15.7942	15.6143	15.7661	15.8307	15.8728	15.7238	15.9759	15.73	15.8894	15.5891	15.7452
O60762;A0A0S2Z4Y5;Q5QPK2;H0Y368;Q5QPJ9;A0A0S2Z4U1	Dolichol-phosphate mannosyltransferase subunit 1	DPM1	sp|O60762|DPM1_HUMAN Dolichol-phosphate mannosyltransferase subunit 1 OS=Homo sapiens OX=9606 GN=DPM1 PE=1 SV=1;tr|A0A0S2Z4Y5|A0A0S2Z4Y5_HUMAN Dolichol-phosphate mannosyltransferase subunit 1 (Fragment) OS=Homo sapiens OX=9606 GN=DPM1 PE=2 SV=1;tr|Q5QPK2|Q	29.634	10	47.3	-0.0142266	0.800055	0.0660473	0.0455277	17.234	17.1673	17.5443	17.3663	17.215	17.312	17.5189	17.2091	17.2384	17.3262	17.4945	17.0791	17.3313	17.3601	17.5352	17.1758
V9HWI6;P02774;D6RF35;D6RBJ7	Vitamin D-binding protein	HEL-S-51;GC	tr|V9HWI6|V9HWI6_HUMAN Gc-globulin OS=Homo sapiens OX=9606 GN=HEL-S-51 PE=2 SV=1;sp|P02774|VTDB_HUMAN Vitamin D-binding protein OS=Homo sapiens OX=9606 GN=GC PE=1 SV=2;tr|D6RF35|D6RF35_HUMAN Gc-globulin OS=Homo sapiens OX=9606 GN=GC PE=1 SV=1;tr|D6RBJ7|D6R	52.963	23	72.8	-0.019636	0.647159	-0.0848151	0.0458249	18.4532	18.4833	19.4159	18.9575	18.3942	18.5287	19.3143	18.9941	18.0546	18.2255	18.9662	19.0727	17.9375	18.2351	18.8741	18.9329
Q9Y221;B3KM49;J3QLW7	60S ribosome subunit biogenesis protein NIP7 homolog	NIP7	sp|Q9Y221|NIP7_HUMAN 60S ribosome subunit biogenesis protein NIP7 homolog OS=Homo sapiens OX=9606 GN=NIP7 PE=1 SV=1;tr|B3KM49|B3KM49_HUMAN cDNA FLJ10296 fis, clone NT2RM1001044, highly similar to Homo sapiens HSPC031 mRNA OS=Homo sapiens OX=9606 PE=2 SV=1;	20.462	3	27.2	0.0242841	0.792942	0.0949647	0.0458489	14.9243	15.2782	15.0619	15.1375	15.1192	15.2251	15.293	14.8617	14.8348	14.8523	14.9825	14.8342	14.8599	14.914	15.0659	15.0439
P05154;B4DPC7;A0A024R6N9;B4DDH1;B3KTV6	Plasma serine protease inhibitor	SERPINA5	sp|P05154|IPSP_HUMAN Plasma serine protease inhibitor OS=Homo sapiens OX=9606 GN=SERPINA5 PE=1 SV=3;tr|B4DPC7|B4DPC7_HUMAN cDNA FLJ55124, highly similar to Plasma serine protease inhibitor OS=Homo sapiens OX=9606 PE=2 SV=1;tr|A0A024R6N9|A0A024R6N9_HUMAN Se	45.674	2	5.2	0.102551	0.0388969	0.0853601	0.045944	13.858	13.8928	14.0922	13.7147	14.0238	14.0382	14.164	13.7419	13.8211	13.6925	13.6233	13.3098	14.0065	13.7472	13.6693	13.3652
P02790	Hemopexin	HPX	sp|P02790|HEMO_HUMAN Hemopexin OS=Homo sapiens OX=9606 GN=HPX PE=1 SV=2	51.676	16	43.9	-0.0115224	0.800602	0.0768218	0.0460913	17.9434	17.6443	18.3225	18.1567	18.0104	17.6913	18.2785	18.0405	17.8225	17.6186	18.2775	17.8952	17.9497	17.7381	18.3048	17.9285
P38919;A0A024R8W0;I3L3H2	Eukaryotic initiation factor 4A-III;Eukaryotic initiation factor 4A-III, N-terminally processed	EIF4A3;DDX48	sp|P38919|IF4A3_HUMAN Eukaryotic initiation factor 4A-III OS=Homo sapiens OX=9606 GN=EIF4A3 PE=1 SV=4;tr|A0A024R8W0|A0A024R8W0_HUMAN RNA helicase OS=Homo sapiens OX=9606 GN=DDX48 PE=3 SV=1;tr|I3L3H2|I3L3H2_HUMAN RNA helicase OS=Homo sapiens OX=9606 GN=EIF4	46.871	11	37.2	0.0277695	0.551455	0.0747895	0.0460985	17.848	17.7867	17.845	17.9163	17.9051	17.8681	17.9187	17.8152	17.7972	17.804	17.814	17.8713	17.8272	17.8501	17.8929	18.0155
O00767;Q59GX7	Acyl-CoA desaturase	SCD	sp|O00767|SCD_HUMAN Stearoyl-CoA desaturase OS=Homo sapiens OX=9606 GN=SCD PE=1 SV=2;tr|Q59GX7|Q59GX7_HUMAN Stearoyl-CoA desaturase variant (Fragment) OS=Homo sapiens OX=9606 PE=2 SV=1	41.522	6	20.1	0.0275525	0.760639	0.189399	0.0461602	15.3996	15.3131	15.0926	15.7968	15.4996	15.5766	15.125	15.5112	15.2845	15.5988	15.7913	15.7484	15.682	15.6432	15.7991	16.0564
Q9ULE0;I6L9A7;T2C6S4;B3KRN2	Protein WWC3	WWC3	sp|Q9ULE0|WWC3_HUMAN Protein WWC3 OS=Homo sapiens OX=9606 GN=WWC3 PE=1 SV=3;tr|I6L9A7|I6L9A7_HUMAN WWC3 protein (Fragment) OS=Homo sapiens OX=9606 GN=WWC3 PE=2 SV=1;tr|T2C6S4|T2C6S4_HUMAN WWC family member 3 OS=Homo sapiens OX=9606 GN=WWC3 PE=2 SV=1;tr|B3K	122.67	1	0.7	-0.0219975	0.604119	-0.125333	0.0461658	13.7361	13.4273	13.3382	13.8885	13.6338	13.4351	13.3958	13.8373	14.2381	13.5595	13.5117	14.2668	14.0167	13.4091	13.559	14.0899
P07919;A0A096LP55;Q567R0	Cytochrome b-c1 complex subunit 6, mitochondrial;Cytochrome b-c1 complex subunit 6	UQCRH;UQCRHL	sp|P07919|QCR6_HUMAN Cytochrome b-c1 complex subunit 6, mitochondrial OS=Homo sapiens OX=9606 GN=UQCRH PE=1 SV=2;sp|A0A096LP55|QCR6L_HUMAN Cytochrome b-c1 complex subunit 6-like, mitochondrial OS=Homo sapiens OX=9606 GN=UQCRHL PE=3 SV=1;tr|Q567R0|Q567R0_HU	10.739	5	72.5	-0.0204525	0.706136	-0.0996777	0.0462167	18.1275	17.9282	17.9961	17.6325	18.0073	17.8825	17.9327	17.78	17.9113	18.0817	17.8572	17.4118	17.7957	17.8701	17.8499	17.3476
Q13459;Q4LE74;B0I1T6;M0R300;M0R0P8	Unconventional myosin-IXb	MYO9B;MYO9B variant protein	sp|Q13459|MYO9B_HUMAN Unconventional myosin-IXb OS=Homo sapiens OX=9606 GN=MYO9B PE=1 SV=3;tr|Q4LE74|Q4LE74_HUMAN MYO9B variant protein (Fragment) OS=Homo sapiens OX=9606 GN=MYO9B variant protein PE=2 SV=1;tr|B0I1T6|B0I1T6_HUMAN MYO9B variant protein OS=Ho	243.4	4	3.3	0.0498312	0.357995	-0.0786284	0.0464245	11.858	11.6574	11.7559	11.6653	11.7965	11.6586	11.8186	11.8624	12.0191	11.6972	11.7478	11.8944	11.8654	11.653	11.7221	11.8034
O60341;R4GMQ1;A8K2R3	Lysine-specific histone demethylase 1A	KDM1A	sp|O60341|KDM1A_HUMAN Lysine-specific histone demethylase 1A OS=Homo sapiens OX=9606 GN=KDM1A PE=1 SV=2;tr|R4GMQ1|R4GMQ1_HUMAN Lysine-specific histone demethylase OS=Homo sapiens OX=9606 GN=KDM1A PE=1 SV=2;tr|A8K2R3|A8K2R3_HUMAN cDNA FLJ75083, highly simil	92.902	4	5.3	-0.0519114	0.187476	0.0747457	0.0464932	13.939	13.9938	14.0744	14.036	13.9448	13.9145	14.0183	13.958	13.8058	13.8767	13.9361	13.8315	13.8625	13.9808	13.9483	13.9575
P41223	Protein BUD31 homolog	BUD31	sp|P41223|BUD31_HUMAN Protein BUD31 homolog OS=Homo sapiens OX=9606 GN=BUD31 PE=1 SV=2	17	5	32.6	0.0877016	0.106891	0.0650155	0.0469306	15.5954	15.7562	15.8579	15.7054	15.6459	15.9876	15.8993	15.7329	15.5673	15.5195	15.61	15.8666	15.6469	15.5651	15.7131	15.8985
P05114;A6NL93;Q6NSG7;Q3B790;A6NEL0;A0A024R2A3	Non-histone chromosomal protein HMG-14	HMGN1;hCG_1979072	sp|P05114|HMGN1_HUMAN Non-histone chromosomal protein HMG-14 OS=Homo sapiens OX=9606 GN=HMGN1 PE=1 SV=3;tr|A6NL93|A6NL93_HUMAN Non-histone chromosomal protein HMG-14 OS=Homo sapiens OX=9606 GN=HMGN1 PE=1 SV=1;tr|Q6NSG7|Q6NSG7_HUMAN High-mobility group nucl	10.659	6	46	-0.0388786	0.565172	0.0802227	0.047064	16.1958	16.3325	16.4094	15.9356	16.1993	16.4674	16.3626	15.6884	16.1408	16.2283	16.2393	16.1044	16.2805	16.2724	16.2544	16.2264
Q9UBS3;O95037;Q6FIF1	DnaJ homolog subfamily B member 9	DNAJB9;WUGSC:H_RG054D04.3	sp|Q9UBS3|DNJB9_HUMAN DnaJ homolog subfamily B member 9 OS=Homo sapiens OX=9606 GN=DNAJB9 PE=1 SV=1;tr|O95037|O95037_HUMAN Microvascular endothelial differentiation protein OS=Homo sapiens OX=9606 GN=WUGSC:H_RG054D04.3 PE=2 SV=1;tr|Q6FIF1|Q6FIF1_HUMAN DNAJ	25.518	1	6.3	-0.0279926	0.546755	-0.119963	0.0473679	11.0775	11.0224	11.0123	11.0857	11.1545	10.9724	11.0025	10.9565	11.4106	10.9026	10.9332	11.0524	11.1755	10.8012	10.7609	11.0815
B4DVJ0	Glucose-6-phosphate isomerase		tr|B4DVJ0|B4DVJ0_HUMAN Glucose-6-phosphate isomerase OS=Homo sapiens OX=9606 PE=2 SV=1	59.99	28	59.1	0.0172929	0.651302	-0.0839878	0.0475867	20.2478	19.8195	20.0105	20.0861	20.2735	19.8024	19.9876	20.1697	20.2398	19.7647	19.9306	20.401	20.1314	19.7704	19.8481	20.2501
P29692;B2RAR6;D3DWK1;E9PRY8;Q9BW34;E9PK01;E9PQZ1;Q9H7G6;Q71RH4;A0A087X1X7;H0YE72;E9PI39;E9PQ49;E9PL71	Elongation factor 1-delta	EEF1D	sp|P29692|EF1D_HUMAN Elongation factor 1-delta OS=Homo sapiens OX=9606 GN=EEF1D PE=1 SV=5;tr|B2RAR6|B2RAR6_HUMAN cDNA, FLJ95068, highly similar to Homo sapiens eukaryotic translation elongation factor 1 delta (guanine nucleotide exchange protein) (EEF1D),	31.121	16	71.9	-0.0447178	0.539112	0.0779066	0.047668	18.5442	18.5793	18.378	18.7967	18.6382	18.5765	18.407	18.4977	18.6763	18.5758	18.443	18.9088	18.8214	18.5871	18.501	19.0059
P84095;Q6ICQ8	Rho-related GTP-binding protein RhoG	RHOG;ARHG	sp|P84095|RHOG_HUMAN Rho-related GTP-binding protein RhoG OS=Homo sapiens OX=9606 GN=RHOG PE=1 SV=1;tr|Q6ICQ8|Q6ICQ8_HUMAN ARHG protein (Fragment) OS=Homo sapiens OX=9606 GN=ARHG PE=2 SV=1	21.308	7	54.5	0.044368	0.307156	0.0618455	0.0478007	15.6567	15.7344	15.6568	15.8548	15.6778	15.8784	15.6758	15.8482	15.6826	15.7514	15.7657	15.9594	15.7302	15.8052	15.8123	16.0586
Q96MK3;Q71MG5;L8B8N7	Protein FAM20A	FAM20A;FP2747;Fam20A	sp|Q96MK3|FA20A_HUMAN Pseudokinase FAM20A OS=Homo sapiens OX=9606 GN=FAM20A PE=1 SV=4;tr|Q71MG5|Q71MG5_HUMAN Pseudokinase FAM20A OS=Homo sapiens OX=9606 GN=FAM20A PE=1 SV=1;tr|L8B8N7|L8B8N7_HUMAN Family with sequence similarity 20, member A OS=Homo sapiens	61.416	1	4.1	-0.0975223	0.432753	-0.0765909	0.0478133	10.8436	11.0399	11.2778	10.6735	10.9784	10.6317	10.9422	10.8924	10.9931	10.843	11.0848	10.8778	10.8529	10.8249	10.9828	10.8317
Q5VWQ8;H0Y3A3;A0A3B3ITG3;B3KW96	Disabled homolog 2-interacting protein	DAB2IP	sp|Q5VWQ8|DAB2P_HUMAN Disabled homolog 2-interacting protein OS=Homo sapiens OX=9606 GN=DAB2IP PE=1 SV=2;tr|H0Y3A3|H0Y3A3_HUMAN Disabled homolog 2-interacting protein (Fragment) OS=Homo sapiens OX=9606 GN=DAB2IP PE=1 SV=1;tr|A0A3B3ITG3|A0A3B3ITG3_HUMAN Dis	131.62	1	0.9	-0.101786	0.0665824	-0.118515	0.0478295	11.5224	11.5442	11.3032	11.3996	11.426	11.3166	11.3005	11.3192	11.5963	11.5049	11.3032	11.4477	11.4805	11.3326	11.3396	11.2253
Q13185;A4D177;S4R2Y4	Chromobox protein homolog 3	CBX3	sp|Q13185|CBX3_HUMAN Chromobox protein homolog 3 OS=Homo sapiens OX=9606 GN=CBX3 PE=1 SV=4;tr|A4D177|A4D177_HUMAN Chromobox homolog 3 (HP1 gamma homolog, Drosophila) OS=Homo sapiens OX=9606 GN=CBX3 PE=4 SV=1;tr|S4R2Y4|S4R2Y4_HUMAN Chromobox protein homolog	20.811	8	57.9	-0.031693	0.521845	-0.0782182	0.0478912	16.3185	16.4187	16.4292	16.5054	16.3499	16.2787	16.3441	16.5722	16.3046	16.2846	16.1965	16.7124	16.2746	16.1471	16.1687	16.5948
P31213	3-oxo-5-alpha-steroid 4-dehydrogenase 2	SRD5A2	sp|P31213|S5A2_HUMAN 3-oxo-5-alpha-steroid 4-dehydrogenase 2 OS=Homo sapiens OX=9606 GN=SRD5A2 PE=1 SV=1	28.393	3	15	-0.0804191	0.260511	-0.108869	0.0480762	13.1338	13.1466	13.3004	13.0292	13.1331	13.1873	12.9832	12.9847	13.1457	13.3576	13.19	13.1867	13.0119	13.382	13.081	12.9695
Q96A65;Q6NX51;B7Z321;B7Z502;Q8TAR2;B7Z689	Exocyst complex component 4	EXOC4	sp|Q96A65|EXOC4_HUMAN Exocyst complex component 4 OS=Homo sapiens OX=9606 GN=EXOC4 PE=1 SV=1;tr|Q6NX51|Q6NX51_HUMAN Exocyst complex component Sec8 OS=Homo sapiens OX=9606 GN=EXOC4 PE=2 SV=1;tr|B7Z321|B7Z321_HUMAN Exocyst complex component Sec8 OS=Homo sapi	110.5	9	10.6	0.0813338	0.116309	0.0741376	0.0481952	15.6978	15.8602	15.5817	15.9104	15.8885	15.8465	15.6901	15.9503	15.8304	15.8585	15.7054	15.9814	15.9441	15.8652	15.7675	16.0954
P51398;V9GYL9;V9GZ03	28S ribosomal protein S29, mitochondrial	DAP3	sp|P51398|RT29_HUMAN 28S ribosomal protein S29, mitochondrial OS=Homo sapiens OX=9606 GN=DAP3 PE=1 SV=1;tr|V9GYL9|V9GYL9_HUMAN 28S ribosomal protein S29, mitochondrial (Fragment) OS=Homo sapiens OX=9606 GN=DAP3 PE=1 SV=1;tr|V9GZ03|V9GZ03_HUMAN 28S ribosoma	45.566	9	27.6	0.0235121	0.632731	0.0847448	0.0483949	16.6344	16.9517	16.337	16.4135	16.6241	16.9316	16.5052	16.3698	16.4497	16.9501	16.5336	16.2884	16.5994	16.941	16.6191	16.4013
P17096;B4DWA0;A0A024RCT9	High mobility group protein HMG-I/HMG-Y	HMGA1	sp|P17096|HMGA1_HUMAN High mobility group protein HMG-I/HMG-Y OS=Homo sapiens OX=9606 GN=HMGA1 PE=1 SV=3;tr|B4DWA0|B4DWA0_HUMAN cDNA FLJ54188, moderately similar to High mobility group protein HMG-I/HMG-Y OS=Homo sapiens OX=9606 PE=2 SV=1;tr|A0A024RCT9|A0A	11.676	3	30.8	0.0796358	0.23712	0.109567	0.0484672	14.2458	14.8733	13.7039	14.0683	14.2835	14.8494	14.0023	14.0747	14.1095	14.6617	13.6921	14.1653	14.1778	14.6562	13.9228	14.31
Q53EP0	Fibronectin type III domain-containing protein 3B	FNDC3B	sp|Q53EP0|FND3B_HUMAN Fibronectin type III domain-containing protein 3B OS=Homo sapiens OX=9606 GN=FNDC3B PE=1 SV=2	132.89	7	9.1	-0.0177258	0.803385	0.105801	0.0485877	14.3121	14.4473	14.6716	14.4846	14.0568	14.4788	14.6687	14.6403	13.9912	14.4292	14.5772	14.8165	14.2224	14.4697	14.5969	14.9483
O43504;R4GMU8;E9PLX3;A0A0C4DGV4	Ragulator complex protein LAMTOR5	LAMTOR5	sp|O43504|LTOR5_HUMAN Ragulator complex protein LAMTOR5 OS=Homo sapiens OX=9606 GN=LAMTOR5 PE=1 SV=1;tr|R4GMU8|R4GMU8_HUMAN Late endosomal/lysosomal adaptor and MAPK and MTOR activator 5 OS=Homo sapiens OX=9606 GN=LAMTOR5 PE=1 SV=1;tr|E9PLX3|E9PLX3_HUMAN L	9.6138	4	96.7	-0.0773564	0.111681	0.0941819	0.0488851	13.7969	13.6881	13.4838	13.6776	13.6251	13.5831	13.4789	13.6498	14.0265	13.8247	13.6029	13.7356	14.0699	14.0366	13.6892	13.7708
P17066;Q53FC7;B3KSM6;B2R6X5;A0A384NKX5;B4DHP5;P48741	Heat shock 70 kDa protein 6;Putative heat shock 70 kDa protein 7	HSPA6;HSPA7	sp|P17066|HSP76_HUMAN Heat shock 70 kDa protein 6 OS=Homo sapiens OX=9606 GN=HSPA6 PE=1 SV=2;tr|Q53FC7|Q53FC7_HUMAN Heat shock 70kDa protein 6 (HSP70B) variant (Fragment) OS=Homo sapiens OX=9606 PE=1 SV=1;tr|B3KSM6|B3KSM6_HUMAN cDNA FLJ36606 fis, clone TR	71.027	2	16	0.0122354	0.759909	0.0719527	0.0490891	16.7343	16.5115	16.8376	16.658	16.8129	16.5583	16.8017	16.6174	16.7768	16.4921	16.5305	16.6572	16.8052	16.5312	16.6634	16.7446
P09327;Q53F91;B4DV78	Villin-1	VIL1	sp|P09327|VILI_HUMAN Villin-1 OS=Homo sapiens OX=9606 GN=VIL1 PE=1 SV=4;tr|Q53F91|Q53F91_HUMAN Villin-1 (Fragment) OS=Homo sapiens OX=9606 PE=2 SV=1;tr|B4DV78|B4DV78_HUMAN Villin-1 OS=Homo sapiens OX=9606 GN=VIL1 PE=1 SV=1	92.694	31	47.2	-0.0167697	0.748174	-0.0705283	0.0491247	18.4838	20.0656	19.3051	18.8908	18.468	19.969	19.2126	19.0287	18.5297	19.8412	19.1377	18.8182	18.5267	19.7552	19.0461	18.7166
Q9UKL6;Q549N3;I3L2M9;I3L3H0	Phosphatidylcholine transfer protein	PCTP	sp|Q9UKL6|PPCT_HUMAN Phosphatidylcholine transfer protein OS=Homo sapiens OX=9606 GN=PCTP PE=1 SV=1;tr|Q549N3|Q549N3_HUMAN Phosphatidylcholine transfer protein OS=Homo sapiens OX=9606 GN=PCTP PE=2 SV=1;tr|I3L2M9|I3L2M9_HUMAN Phosphatidylcholine transfer pr	24.843	9	41.6	0.0256038	0.593519	-0.0583384	0.0491387	16.6478	16.5028	16.5897	16.5441	16.7109	16.4386	16.5556	16.6818	16.469	16.5002	16.4364	16.3877	16.4261	16.4473	16.3593	16.3273
Q96B26;Q5JXM0	Exosome complex component RRP43	EXOSC8;DKFZp564C0482	sp|Q96B26|EXOS8_HUMAN Exosome complex component RRP43 OS=Homo sapiens OX=9606 GN=EXOSC8 PE=1 SV=1;tr|Q5JXM0|Q5JXM0_HUMAN Ribosomal RNA-processing protein 43 OS=Homo sapiens OX=9606 GN=DKFZp564C0482 PE=3 SV=1	30.039	4	22.8	0.0806837	0.0823023	0.0780974	0.0492234	14.3336	14.6021	14.5271	14.4262	14.4119	14.6952	14.5264	14.5784	14.22	14.3803	14.3073	14.4931	14.3728	14.4093	14.3416	14.5894
Q8TDQ7;A0A024R9X5	Glucosamine-6-phosphate isomerase 2;Glucosamine-6-phosphate isomerase	GNPDA2	sp|Q8TDQ7|GNPI2_HUMAN Glucosamine-6-phosphate isomerase 2 OS=Homo sapiens OX=9606 GN=GNPDA2 PE=1 SV=1;tr|A0A024R9X5|A0A024R9X5_HUMAN Glucosamine-6-phosphate isomerase OS=Homo sapiens OX=9606 GN=GNPDA2 PE=3 SV=1	31.084	1	13	-0.151997	0.0378971	-0.122545	0.0494083	11.4473	11.4976	11.2038	11.2801	11.2967	11.2182	11.2421	11.0637	11.507	11.4564	11.4682	11.3779	11.3822	11.3249	11.2064	11.4058
A0A024RDC9	UDP-glucuronosyltransferase	UGT2B7	tr|A0A024RDC9|A0A024RDC9_HUMAN UDP-glucuronosyltransferase OS=Homo sapiens OX=9606 GN=UGT2B7 PE=3 SV=1	31.639	1	42.5	0.101976	0.635112	0.177839	0.0494316	13.7002	16.4516	12.7848	17.2477	13.7456	17.1783	13.0763	16.592	12.8364	15.9236	13.3466	15.8624	12.8894	15.9298	13.5937	16.2674
Q9ULH1;A0A0A0MRE5;E5RHD7;H0YBM4;H0YBF7	Arf-GAP with SH3 domain, ANK repeat and PH domain-containing protein 1	ASAP1	sp|Q9ULH1|ASAP1_HUMAN Arf-GAP with SH3 domain, ANK repeat and PH domain-containing protein 1 OS=Homo sapiens OX=9606 GN=ASAP1 PE=1 SV=4;tr|A0A0A0MRE5|A0A0A0MRE5_HUMAN Arf-GAP with SH3 domain, ANK repeat and PH domain-containing protein 1 OS=Homo sapiens OX	125.5	2	2.9	-0.0903897	0.211686	-0.100329	0.0494597	15.4291	15.3296	14.9794	15.6047	15.5478	15.2601	14.8359	15.3375	15.7035	15.5312	14.9538	15.2765	15.5077	15.3778	14.9005	15.2778
O43741;X5D2S2;X5D2Z8	5-AMP-activated protein kinase subunit beta-2	PRKAB2	sp|O43741|AAKB2_HUMAN 5-AMP-activated protein kinase subunit beta-2 OS=Homo sapiens OX=9606 GN=PRKAB2 PE=1 SV=1;tr|X5D2S2|X5D2S2_HUMAN AMP-activated protein kinase beta 2 non-catalytic subunit isoform B (Fragment) OS=Homo sapiens OX=9606 GN=PRKAB2 PE=2 SV	30.302	12	65.4	0.0383472	0.288148	-0.0652092	0.0495155	16.5052	16.3659	16.4506	16.3074	16.5414	16.3767	16.494	16.3704	16.4598	16.2973	16.4274	16.3709	16.371	16.2828	16.3588	16.2819
E5KSE7	Epididymis secretory sperm binding protein		tr|E5KSE7|E5KSE7_HUMAN Epididymis secretory sperm binding protein OS=Homo sapiens OX=9606 PE=2 SV=1	44.327	1	69.2	0.0836412	0.122346	-0.0673871	0.0495382	15.7833	16.3401	15.2984	14.4853	15.766	16.4483	15.3346	14.6928	15.7548	16.4949	15.4242	14.4722	15.6551	16.4827	15.3595	14.3794
A8MXZ4;Q9NQ84;A0A024R8N9;A0A0C4DFY5;J9JIE0;Q9NXI0	G-protein coupled receptor family C group 5 member C	GPRC5C	tr|A8MXZ4|A8MXZ4_HUMAN G-protein-coupled receptor family C group 5 member C OS=Homo sapiens OX=9606 GN=GPRC5C PE=1 SV=3;sp|Q9NQ84|GPC5C_HUMAN G-protein coupled receptor family C group 5 member C OS=Homo sapiens OX=9606 GN=GPRC5C PE=1 SV=2;tr|A0A024R8N9|A0A	48.186	2	5.4	0.0285204	0.699301	0.0814096	0.0495402	13.605	13.5977	13.6305	13.7868	13.412	13.6679	13.6267	14.0275	13.5949	13.6255	13.5595	13.4228	13.6017	13.7513	13.7019	13.4734
A8K228	cDNA FLJ77874, highly similar to Homo sapiens glycine C-acetyltransferase (2-amino-3-ketobutyrate coenzyme A ligase), mRNA		tr|A8K228|A8K228_HUMAN cDNA FLJ77874, highly similar to Homo sapiens glycine C-acetyltransferase (2-amino-3-ketobutyrate coenzyme A ligase), mRNA OS=Homo sapiens OX=9606 PE=2 SV=1	45.219	1	37.7	-0.0874145	0.28199	-0.0633539	0.0495501	13.4499	13.285	13.2743	13.3003	13.5364	13.0406	13.0126	13.3702	13.4292	13.3334	13.2908	13.0217	13.3946	13.2264	13.2383	12.9623
P01857;A0A0A0MS08;Q7Z351;Q6N097;Q6N094;Q5EFE5;Q6MZQ6;Q6N095;Q6MZV7;Q6N089;A8K008;V9HW68;Q6N096;S6B291;Q6GMX6;P0DOX5;Q6PYX1;A0A0A0MS07;Q5EBM2;A0A4W9A917;S6AWD9;S6BGE5;Q6N030;Q8NF17;P01860;A0A5J6KJ24;A0A286YES1	Ig gamma-1 chain C region;Ig gamma-3 chain C region	IGHG1;DKFZp686N02209;DKFZp686H20196;DKFZp686O01196;DKFZp686G11190;DKFZp686K03196;DKFZp686C11235;DKFZp686P15220;HEL-214;DKFZp686I15196;IGH@;DKFZp686I15212;FLJ00385;IGHG3	sp|P01857|IGHG1_HUMAN Immunoglobulin heavy constant gamma 1 OS=Homo sapiens OX=9606 GN=IGHG1 PE=1 SV=1;tr|A0A0A0MS08|A0A0A0MS08_HUMAN Immunoglobulin heavy constant gamma 1 (Fragment) OS=Homo sapiens OX=9606 GN=IGHG1 PE=1 SV=1;tr|Q7Z351|Q7Z351_HUMAN Unchara	36.105	6	26.7	0.00478992	0.905184	0.0598044	0.0495596	16.1007	16.3901	17.995	16.8154	16.1143	16.3255	17.9823	16.8982	15.8276	16.2863	17.5146	16.1651	15.911	16.357	17.5611	16.2037
Q9H2C0;A0A0S2Z4W2;B3KTC3	Gigaxonin	GAN	sp|Q9H2C0|GAN_HUMAN Gigaxonin OS=Homo sapiens OX=9606 GN=GAN PE=1 SV=1;tr|A0A0S2Z4W2|A0A0S2Z4W2_HUMAN Epididymis secretory sperm binding protein (Fragment) OS=Homo sapiens OX=9606 GN=GAN PE=2 SV=1;tr|B3KTC3|B3KTC3_HUMAN cDNA FLJ38059 fis, clone CTONG201494	67.638	2	4.4	-0.0955608	0.302131	-0.110718	0.049869	11.6029	11.8286	11.524	11.5749	11.4423	11.5668	11.3279	11.811	11.8371	11.7588	11.5112	11.8388	11.6973	11.7446	11.4669	11.5942
Q9UNQ2;A0A7P0T9J1;A0A7P0Z4I0;A0A7P0T9Y7;A8K9K8;A0A494C0G7	Probable dimethyladenosine transferase	DIMT1	sp|Q9UNQ2|DIM1_HUMAN Probable dimethyladenosine transferase OS=Homo sapiens OX=9606 GN=DIMT1 PE=1 SV=1;tr|A0A7P0T9J1|A0A7P0T9J1_HUMAN Probable dimethyladenosine transferase OS=Homo sapiens OX=9606 GN=DIMT1 PE=4 SV=1;tr|A0A7P0Z4I0|A0A7P0Z4I0_HUMAN Probable	35.236	1	4.2	0.0310061	0.536663	-0.0759333	0.0499888	12.406	12.5481	12.5186	12.5369	12.49	12.4294	12.5936	12.6207	12.7341	12.7331	12.648	12.8064	12.6247	12.7384	12.5341	12.7208
P34741;B4DT61;E7ESK6;E9PBI9;B7Z5H2;B4DQ56;A0A024R9D1;E5RJB8;E5RHU3	Syndecan-2;Syndecan	SDC2	sp|P34741|SDC2_HUMAN Syndecan-2 OS=Homo sapiens OX=9606 GN=SDC2 PE=1 SV=2;tr|B4DT61|B4DT61_HUMAN Syndecan OS=Homo sapiens OX=9606 PE=2 SV=1;tr|E7ESK6|E7ESK6_HUMAN Syndecan OS=Homo sapiens OX=9606 GN=SDC2 PE=1 SV=1;tr|E9PBI9|E9PBI9_HUMAN Syndecan OS=Homo sa	22.16	1	7	0.0181294	0.838687	-0.194592	0.0500505	12.4319	12.8405	13.1553	12.7998	12.494	12.91	12.8565	13.0395	12.6704	12.377	12.8109	12.9085	12.3309	12.4644	12.6337	12.5593
Q7Z7F7;A0A024R3U3;X6R631;X6RIW1	39S ribosomal protein L55, mitochondrial	MRPL55	sp|Q7Z7F7|RM55_HUMAN 39S ribosomal protein L55, mitochondrial OS=Homo sapiens OX=9606 GN=MRPL55 PE=1 SV=1;tr|A0A024R3U3|A0A024R3U3_HUMAN Mitochondrial ribosomal protein L55, isoform CRA_a OS=Homo sapiens OX=9606 GN=MRPL55 PE=4 SV=1;tr|X6R631|X6R631_HUMAN 3	15.128	2	17.2	-0.0714147	0.303189	-0.0915785	0.0500615	11.4122	11.4835	11.4626	11.3429	11.5577	11.2578	11.3339	11.2662	11.6516	11.5472	11.3083	11.3145	11.4757	11.5002	11.1702	11.3091
X5D8T4;X5DNC0;B4DGP6	Succinate-semialdehyde dehydrogenase (Fragment)	ALDH5A1	tr|X5D8T4|X5D8T4_HUMAN Succinate-semialdehyde dehydrogenase (Fragment) OS=Homo sapiens OX=9606 GN=ALDH5A1 PE=2 SV=1;tr|X5DNC0|X5DNC0_HUMAN Aldehyde dehydrogenase 5 family member A1 isoform C (Fragment) OS=Homo sapiens OX=9606 GN=ALDH5A1 PE=2 SV=1;tr|B4DGP6	57.24	29	70.8	-0.0375287	0.366093	-0.0653379	0.0502093	20.5601	20.0542	20.4123	20.0637	20.4977	20.0845	20.3037	20.0543	20.4245	20.152	20.2613	19.7386	20.3135	20.1151	20.2253	19.6611
O95864	Fatty acid desaturase 2	FADS2	sp|O95864|FADS2_HUMAN Acyl-CoA 6-desaturase OS=Homo sapiens OX=9606 GN=FADS2 PE=1 SV=1	52.259	11	27.9	0.0252064	0.575038	0.102072	0.0502583	17.2367	17.2116	16.9889	17.4174	17.2628	17.2579	17.0995	17.3353	16.9807	17.4657	17.4523	17.0474	17.2111	17.485	17.502	17.1562
Q8NAN2;A0A2R8YFQ8;A0A2R8YDC7;B4DK63;A0A2R8YF99;A0A2R8YE40;A0A2R8YGK2;F8W7S1;B7ZLZ8	Protein FAM73A	FAM73A	sp|Q8NAN2|MIGA1_HUMAN Mitoguardin 1 OS=Homo sapiens OX=9606 GN=MIGA1 PE=1 SV=1;tr|A0A2R8YFQ8|A0A2R8YFQ8_HUMAN Mitoguardin 1 OS=Homo sapiens OX=9606 GN=MIGA1 PE=1 SV=1;tr|A0A2R8YDC7|A0A2R8YDC7_HUMAN Mitoguardin 1 OS=Homo sapiens OX=9606 GN=MIGA1 PE=1 SV=1;t	71.005	1	3.6	-0.293959	0.0351818	-0.0768351	0.0505488	11.5098	11.5126	11.5788	11.1594	11.212	11.003	11.0796	11.2901	11.4629	11.4142	11.13	11.473	11.3872	11.3004	11.1338	11.3513
Q92997;Q13518;Q9UG07;Q8WVA8	Segment polarity protein dishevelled homolog DVL-3	DVL3;DKFZp586M1622	sp|Q92997|DVL3_HUMAN Segment polarity protein dishevelled homolog DVL-3 OS=Homo sapiens OX=9606 GN=DVL3 PE=1 SV=2;tr|Q13518|Q13518_HUMAN Protein kinase C-binding protein RACK8 (Fragment) OS=Homo sapiens OX=9606 PE=2 SV=1;tr|Q9UG07|Q9UG07_HUMAN Dishevelled,	78.054	2	3.2	-0.0197901	0.77632	-0.107614	0.0510147	13.061	13.2438	13.1036	13.2989	13.2767	13.0643	13.0559	13.2313	13.4504	13.4127	13.2858	13.3392	13.3586	13.367	13.2479	13.0842
Q96SZ6;B4DI01;Q53H36;A0A0S2Z5J9	CDK5 regulatory subunit-associated protein 1	CDK5RAP1	sp|Q96SZ6|CK5P1_HUMAN Mitochondrial tRNA methylthiotransferase CDK5RAP1 OS=Homo sapiens OX=9606 GN=CDK5RAP1 PE=1 SV=2;tr|B4DI01|B4DI01_HUMAN cDNA FLJ53994, highly similar to CDK5 regulatory subunit-associated protein 1 OS=Homo sapiens OX=9606 PE=2 SV=1;tr|	67.688	1	2.2	-0.0647594	0.278772	-0.0922232	0.0510879	11.5408	11.3776	11.327	11.2567	11.3019	11.3738	11.3797	11.1876	11.5869	11.3088	11.4894	11.4909	11.3948	11.3142	11.3958	11.4023
P43246;B4DSB9;A0A2R8Y6P0;E9PHA6;A0A2R8YFH0;Q53FK0;Q53GS1;B4DN49;V9H019;B4DL39;A0A2R8YG02;Q53RU4;A0A2R8Y7S8;V9H068;V9H023;V9H0D5;V9H0B2	DNA mismatch repair protein Msh2	MSH2	sp|P43246|MSH2_HUMAN DNA mismatch repair protein Msh2 OS=Homo sapiens OX=9606 GN=MSH2 PE=1 SV=1;tr|B4DSB9|B4DSB9_HUMAN DNA mismatch repair protein Msh2 OS=Homo sapiens OX=9606 PE=2 SV=1;tr|A0A2R8Y6P0|A0A2R8Y6P0_HUMAN DNA mismatch repair protein OS=Homo sap	104.74	4	5	0.0275357	0.480145	-0.0637328	0.0511386	13.5621	13.5045	13.6219	13.6495	13.6303	13.4602	13.6784	13.6792	13.9205	13.6063	13.734	13.677	13.8174	13.5647	13.655	13.6457
Q12882	Dihydropyrimidine dehydrogenase [NADP(+)]	DPYD	sp|Q12882|DPYD_HUMAN Dihydropyrimidine dehydrogenase [NADP(+)] OS=Homo sapiens OX=9606 GN=DPYD PE=1 SV=2	111.4	28	37.7	0.00743022	0.830966	-0.0996695	0.0512323	18.7286	18.5723	18.4572	18.7047	18.7219	18.5848	18.4397	18.7461	18.6678	18.6131	18.3721	18.9279	18.4599	18.6275	18.2651	18.8297
P25942;Q09LL4;Q6P2H9;A0A087X1D0;H0YE23;A0A0S2Z349;A0A0S2Z3C7	Tumor necrosis factor receptor superfamily member 5	CD40	sp|P25942|TNR5_HUMAN Tumor necrosis factor receptor superfamily member 5 OS=Homo sapiens OX=9606 GN=CD40 PE=1 SV=1;tr|Q09LL4|Q09LL4_HUMAN CD40 (Fragment) OS=Homo sapiens OX=9606 PE=4 SV=1;tr|Q6P2H9|Q6P2H9_HUMAN CD40 protein OS=Homo sapiens OX=9606 GN=CD40	30.619	2	15.9	-0.0920414	0.228095	-0.14364	0.0512975	11.8376	12.4187	12.4433	11.9293	11.677	12.276	12.2151	12.0928	12.077	12.4559	12.2978	12.276	11.7535	12.388	12.3071	12.0834
A0A6B7HG78;A0A2X0SEI8;A0A2U3RU88;A0A679A0S1;A0A493QP60;A0A1C3PHM8	MHC class I antigen	A0HLA-B	tr|A0A6B7HG78|A0A6B7HG78_HUMAN MHC class I antigen OS=Homo sapiens OX=9606 GN=HLA-B PE=3 SV=1;tr|A0A2X0SEI8|A0A2X0SEI8_HUMAN MHC class I antigen OS=Homo sapiens OX=9606 GN=HLA-B PE=3 SV=1;tr|A0A2U3RU88|A0A2U3RU88_HUMAN MHC class I antigen OS=Homo sapiens O	40.346	1	46.1	-0.0385609	0.53706	0.134064	0.0513643	12.4918	12.6373	14.2572	12.5369	12.3891	12.4332	14.2986	12.6481	12.477	12.2585	13.8587	12.6667	12.6641	12.5313	13.98	12.6218
Q7L523;Q5VZM0	Ras-related GTP-binding protein A	RRAGA;RRAGB	sp|Q7L523|RRAGA_HUMAN Ras-related GTP-binding protein A OS=Homo sapiens OX=9606 GN=RRAGA PE=1 SV=1;tr|Q5VZM0|Q5VZM0_HUMAN Ras-related GTP-binding protein (Fragment) OS=Homo sapiens OX=9606 GN=RRAGB PE=1 SV=1	36.566	5	21.4	0.0190817	0.754763	0.0889402	0.0515891	14.948	14.7701	14.8867	14.939	15.0055	14.8726	14.9912	14.7509	15.125	14.841	14.8912	14.9435	15.2361	14.9011	14.8935	15.1257
Q9P2L0;B3KR94	WD repeat-containing protein 35	WDR35	sp|Q9P2L0|WDR35_HUMAN WD repeat-containing protein 35 OS=Homo sapiens OX=9606 GN=WDR35 PE=1 SV=3;tr|B3KR94|B3KR94_HUMAN cDNA FLJ33886 fis, clone CTONG2007399, highly similar to WD repeat protein 35 OS=Homo sapiens OX=9606 PE=2 SV=1	133.55	1	1.9	-0.00218511	0.982827	-0.12893	0.0517589	10.7213	10.9374	10.7039	10.5678	10.9216	10.5489	10.7657	10.6855	10.994	10.7282	10.6256	10.8013	10.7558	10.5578	10.6828	10.6369
Q86XE5	4-hydroxy-2-oxoglutarate aldolase, mitochondrial	HOGA1	sp|Q86XE5|HOGA1_HUMAN 4-hydroxy-2-oxoglutarate aldolase, mitochondrial OS=Homo sapiens OX=9606 GN=HOGA1 PE=1 SV=1	35.248	12	41	-0.0464418	0.252565	-0.0562042	0.0518805	18.7587	18.2216	18.7076	18.1036	18.6905	18.2478	18.6568	18.0106	18.559	18.1989	18.5177	17.7273	18.4939	18.1424	18.4688	17.6731
P06858;B7Z4C6;Q71UV2;B3KRV7;Q6IAV0;Q53HW6;A8K2M5;A0A1B1RVA9	Lipoprotein lipase	LPL	sp|P06858|LIPL_HUMAN Lipoprotein lipase OS=Homo sapiens OX=9606 GN=LPL PE=1 SV=1;tr|B7Z4C6|B7Z4C6_HUMAN Phospholipase A1 OS=Homo sapiens OX=9606 PE=2 SV=1;tr|Q71UV2|Q71UV2_HUMAN Phospholipase A1 (Fragment) OS=Homo sapiens OX=9606 PE=3 SV=1;tr|B3KRV7|B3KRV7	53.162	1	3.6	0.00743573	0.933737	-0.122433	0.0518826	11.5288	11.5911	11.2941	11.3272	11.5986	11.4542	11.5956	11.1225	11.7652	11.5922	11.6079	11.7103	11.4959	11.5723	11.4349	11.6828
P23258;Q9NRH3;A0A1B4Z394;A0A7P0T9G6;K7EKE5;K7EIS0	Tubulin gamma-1 chain;Tubulin gamma-2 chain;Tubulin gamma chain	TUBG1;TUBG2	sp|P23258|TBG1_HUMAN Tubulin gamma-1 chain OS=Homo sapiens OX=9606 GN=TUBG1 PE=1 SV=2;sp|Q9NRH3|TBG2_HUMAN Tubulin gamma-2 chain OS=Homo sapiens OX=9606 GN=TUBG2 PE=2 SV=1;tr|A0A1B4Z394|A0A1B4Z394_HUMAN Tubulin gamma chain OS=Homo sapiens OX=9606 GN=TUBG2	51.169	7	26.2	0.0391857	0.454327	0.0679679	0.0519938	15.1819	15.0918	14.9629	15.0895	15.0975	15.0882	15.1239	15.1732	15.0965	15.0604	14.9454	15.0384	15.1435	15.0786	15.0409	15.1495
Q12800;F8VX55;A0A024R120;F8VWL0	Alpha-globin transcription factor CP2	TFCP2	sp|Q12800|TFCP2_HUMAN Alpha-globin transcription factor CP2 OS=Homo sapiens OX=9606 GN=TFCP2 PE=1 SV=2;tr|F8VX55|F8VX55_HUMAN Alpha-globin transcription factor CP2 OS=Homo sapiens OX=9606 GN=TFCP2 PE=1 SV=1;tr|A0A024R120|A0A024R120_HUMAN Transcription fact	57.255	2	6.8	-0.0273364	0.743386	-0.143923	0.0520451	13.9619	13.7851	13.6411	13.7775	13.7434	13.5865	13.7923	13.934	14.0017	13.8773	14.0773	13.6497	13.8021	13.8993	13.7595	13.5693
P02741;Q5VVP7	C-reactive protein;C-reactive protein(1-205)	CRP	sp|P02741|CRP_HUMAN C-reactive protein OS=Homo sapiens OX=9606 GN=CRP PE=1 SV=1;tr|Q5VVP7|Q5VVP7_HUMAN C-reactive protein OS=Homo sapiens OX=9606 GN=CRP PE=1 SV=1	25.038	4	20.5	0.0751753	0.143818	-0.152275	0.0520694	14.6611	14.83	14.9048	15.0738	14.8001	14.9696	14.8534	15.1472	14.7753	14.9607	15.6262	17.7276	14.7087	14.9361	15.2498	17.5862
Q86SR2;P20160	Azurocidin	AZU1	tr|Q86SR2|Q86SR2_HUMAN AZU1 protein (Fragment) OS=Homo sapiens OX=9606 GN=AZU1 PE=2 SV=1;sp|P20160|CAP7_HUMAN Azurocidin OS=Homo sapiens OX=9606 GN=AZU1 PE=1 SV=3	24.671	1	4.9	-0.0588972	0.253053	-0.121658	0.0520979	11.2568	11.5346	11.464	11.1763	11.299	11.3553	11.3733	11.1686	11.3486	11.207	11.3192	11.1765	11.2251	11.2149	11.0384	11.0863
P51857	3-oxo-5-beta-steroid 4-dehydrogenase	AKR1D1	sp|P51857|AK1D1_HUMAN Aldo-keto reductase family 1 member D1 OS=Homo sapiens OX=9606 GN=AKR1D1 PE=1 SV=1	37.376	22	81.3	-0.00200865	0.95609	-0.064686	0.0521391	19.8475	19.5342	19.8125	19.2745	19.8686	19.5432	19.7511	19.2978	19.4048	19.2042	19.4439	19.0906	19.2959	19.1811	19.3689	19.039
Q9GZR7;B4DKV2;G3V529;F5GYL3;B4E300;A0A1W2PRR2;Q59FS7;B4DM03;B4DGI6	ATP-dependent RNA helicase DDX24	DDX24	sp|Q9GZR7|DDX24_HUMAN ATP-dependent RNA helicase DDX24 OS=Homo sapiens OX=9606 GN=DDX24 PE=1 SV=1;tr|B4DKV2|B4DKV2_HUMAN cDNA FLJ54363, highly similar to ATP-dependent RNA helicase DDX24 OS=Homo sapiens OX=9606 PE=2 SV=1;tr|G3V529|G3V529_HUMAN RNA helicase	96.331	6	13	-0.0045867	0.917033	0.119846	0.0521412	14.1241	14.1249	14.3303	14.3327	14.0829	14.232	14.3195	14.2593	14	14.0223	14.2544	14.2945	14.2144	14.1792	14.2022	14.4548
Q68CK4;P02750;B4E1I8	Leucine-rich alpha-2-glycoprotein	HMFT1766;LRG1	tr|Q68CK4|Q68CK4_HUMAN Leucine-rich alpha-2-glycoprotein OS=Homo sapiens OX=9606 GN=HMFT1766 PE=2 SV=1;sp|P02750|A2GL_HUMAN Leucine-rich alpha-2-glycoprotein OS=Homo sapiens OX=9606 GN=LRG1 PE=1 SV=2;tr|B4E1I8|B4E1I8_HUMAN cDNA FLJ54228, highly similar to	38.167	2	12.7	0.0415007	0.310919	-0.0713781	0.0522877	13.0929	12.8269	12.8216	13.1437	13.0897	12.8326	12.9413	13.1876	12.7396	13.0396	12.9397	13.6328	12.6848	12.8951	12.8886	13.5977
P49366;A0A024R7D0;Q5J8M5;A0A024R7G5;A0A024R7E9;A0A087WZK0	Deoxyhypusine synthase	DHPS	sp|P49366|DHYS_HUMAN Deoxyhypusine synthase OS=Homo sapiens OX=9606 GN=DHPS PE=1 SV=1;tr|A0A024R7D0|A0A024R7D0_HUMAN Deoxyhypusine synthase, isoform CRA_b OS=Homo sapiens OX=9606 GN=DHPS PE=3 SV=1;tr|Q5J8M5|Q5J8M5_HUMAN Deoxyhypusine synthase OS=Homo sapie	40.97	3	9.5	-0.0437757	0.568813	-0.0848146	0.0524017	14.3205	14.3948	14.2746	14.5293	14.3819	14.4634	14.2916	14.2071	14.2456	14.306	14.2455	14.5334	14.0554	14.2495	14.2105	14.476
O95298;A0A024R5K6	NADH dehydrogenase [ubiquinone] 1 subunit C2	NDUFC2	sp|O95298|NDUC2_HUMAN NADH dehydrogenase [ubiquinone] 1 subunit C2 OS=Homo sapiens OX=9606 GN=NDUFC2 PE=1 SV=1;tr|A0A024R5K6|A0A024R5K6_HUMAN NADH dehydrogenase [ubiquinone] 1 subunit C2 OS=Homo sapiens OX=9606 GN=NDUFC2 PE=3 SV=1	14.187	6	31.1	0.0199342	0.700894	-0.0781574	0.0525086	17.471	17.5764	17.6855	17.666	17.3446	17.6609	17.6912	17.7819	17.2718	17.7163	17.5644	17.3749	17.1328	17.5952	17.5269	17.3597
P00966;Q5T6L4;A8KAP9;Q5T6L6;A0A0S2Z3B6	Argininosuccinate synthase	ASS1;ASS	sp|P00966|ASSY_HUMAN Argininosuccinate synthase OS=Homo sapiens OX=9606 GN=ASS1 PE=1 SV=2;tr|Q5T6L4|Q5T6L4_HUMAN Argininosuccinate synthase OS=Homo sapiens OX=9606 GN=ASS PE=2 SV=1;tr|A8KAP9|A8KAP9_HUMAN Argininosuccinate synthase OS=Homo sapiens OX=9606 P	46.53	35	84	0.0223314	0.57841	-0.0627061	0.0525136	20.9983	20.2562	20.5022	20.7315	21.0808	20.217	20.4873	20.7925	20.7689	20.3026	20.3303	20.653	20.6777	20.2804	20.2786	20.5674
Q2NL82	Pre-rRNA-processing protein TSR1 homolog	TSR1	sp|Q2NL82|TSR1_HUMAN Pre-rRNA-processing protein TSR1 homolog OS=Homo sapiens OX=9606 GN=TSR1 PE=1 SV=1	91.809	2	2.9	-0.0259423	0.733213	0.136368	0.0527829	13.6945	13.7189	13.6211	13.7639	13.8	13.7445	13.6884	13.4618	13.7328	13.6825	13.7397	13.5979	14.0607	13.6909	13.8803	13.6666
Q6IB39;Q93091	Ribonuclease K6	RNASE6	tr|Q6IB39|Q6IB39_HUMAN RNASE6 protein OS=Homo sapiens OX=9606 GN=RNASE6 PE=2 SV=1;sp|Q93091|RNAS6_HUMAN Ribonuclease K6 OS=Homo sapiens OX=9606 GN=RNASE6 PE=1 SV=2	17.196	2	12.7	-0.036063	0.539676	-0.113561	0.0528	13.7162	13.0385	13.6963	14.0628	13.6293	13.1764	13.5273	14.0366	13.7219	13.4199	13.6014	14.2694	13.6278	13.42	13.3366	14.1738
Q75QN2;J3KNV5;E5RJF0;E5RG48;H0YBS1;B3KRB0	Integrator complex subunit 8	INTS8	sp|Q75QN2|INT8_HUMAN Integrator complex subunit 8 OS=Homo sapiens OX=9606 GN=INTS8 PE=1 SV=1;tr|J3KNV5|J3KNV5_HUMAN Integrator complex subunit 8 OS=Homo sapiens OX=9606 GN=INTS8 PE=1 SV=1;tr|E5RJF0|E5RJF0_HUMAN Integrator complex subunit 8 (Fragment) OS=Ho	113.09	2	2.4	-0.0153055	0.812152	-0.0814213	0.0529836	13.1624	13.0508	13.2478	13.0269	13.0565	12.9154	13.2293	13.2255	13.0012	13.0791	13.35	13.172	12.8355	13.0528	13.2465	13.1417
Q6UWH2;A0A0S2Z4J3;O14521	Succinate dehydrogenase [ubiquinone] cytochrome b small subunit, mitochondrial	UNQ5809;SDHD	tr|Q6UWH2|Q6UWH2_HUMAN Succinate dehydrogenase [ubiquinone] cytochrome b small subunit OS=Homo sapiens OX=9606 GN=UNQ5809 PE=2 SV=1;tr|A0A0S2Z4J3|A0A0S2Z4J3_HUMAN Succinate dehydrogenase [ubiquinone] cytochrome b small subunit (Fragment) OS=Homo sapiens OX	17.014	1	4.4	-0.0836072	0.341711	-0.104604	0.0532113	17.2083	17.0678	17.513	16.9708	17.056	17.2204	17.5222	16.6268	16.914	17.1078	17.287	16.7752	16.7542	17.1138	17.2341	16.5636
A0A1Z2RTQ8;A0A455JU13;O19642;A0A678ZGQ5;A0A678ZII8;Q704F3;A0A6B7FT37;Q4VYE6;A0A7U3L8E3;A0A5H2UI80;A0A286LD92;Q2LC95;A0A583ZAW0;A0A5A4LIC5;A0A4D6NYZ2;A0A1T4J2C1;A0A678ZGU7;A0A7R9KAB5;A0A7R9KB30;A0A060VHG8;A0A455JU01;A0A6B7FWC9;D5H3T9;A0A7U3K2J6;A0A7U3VIC4;A0A346HFZ2;A0A411D3E2;A0A7U3NNH8;A0A6B9MSD5;A0A678ZIP2;A0A1W1B5B7;A0A6B7HGL5;D0V481;A0A6B7HGF0;A0A678ZVK6;A0A386RUJ7;I6QTM5;T1WGK5;D3YFD3;Q0P6N9…	MHC class I antigen	HLA-A*0226;HLA-A	tr|A0A1Z2RTQ8|A0A1Z2RTQ8_HUMAN MHC class I antigen OS=Homo sapiens OX=9606 GN=HLA-A PE=3 SV=1;tr|A0A455JU13|A0A455JU13_HUMAN MHC class I antigen OS=Homo sapiens OX=9606 GN=HLA-A PE=3 SV=1;tr|O19642|O19642_HUMAN MHC class I antigen HLA-A heavy chain (Fragme	40.951	1	53.4	0.00392908	0.948126	-0.0644805	0.0533689	12.1404	14.3499	11.7782	12.0845	12.0384	14.5274	11.8312	11.9716	12.2615	13.6135	12.0741	12.1404	12.1524	13.5679	11.9959	12.1154
Q9NP58;A0A024R436	ATP-binding cassette sub-family B member 6, mitochondrial	ABCB6	sp|Q9NP58|ABCB6_HUMAN ATP-binding cassette sub-family B member 6 OS=Homo sapiens OX=9606 GN=ABCB6 PE=1 SV=1;tr|A0A024R436|A0A024R436_HUMAN ATP-binding cassette, sub-family B (MDR/TAP), member 6, isoform CRA_f OS=Homo sapiens OX=9606 GN=ABCB6 PE=4 SV=1	93.884	5	9.7	0.06797	0.199116	0.0694646	0.0537027	14.3492	14.2088	14.2821	14.1132	14.3079	14.3421	14.2933	14.282	14.2638	14.1967	14.1191	13.9274	14.3826	14.2418	14.2168	13.9437
Q9H008;Q5T1Z0	Phospholysine phosphohistidine inorganic pyrophosphate phosphatase	LHPP	sp|Q9H008|LHPP_HUMAN Phospholysine phosphohistidine inorganic pyrophosphate phosphatase OS=Homo sapiens OX=9606 GN=LHPP PE=1 SV=2;tr|Q5T1Z0|Q5T1Z0_HUMAN Phospholysine phosphohistidine inorganic pyrophosphate phosphatase OS=Homo sapiens OX=9606 GN=LHPP PE=1	29.165	9	53	0.0202593	0.606659	-0.0648091	0.0537705	18.6569	18.385	18.0499	18.3988	18.7246	18.3271	18.0936	18.4263	18.6933	18.4699	18.074	18.5099	18.5918	18.4363	18.0433	18.4162
O14672;A0A024R5U5	Disintegrin and metalloproteinase domain-containing protein 10	ADAM10	sp|O14672|ADA10_HUMAN Disintegrin and metalloproteinase domain-containing protein 10 OS=Homo sapiens OX=9606 GN=ADAM10 PE=1 SV=1;tr|A0A024R5U5|A0A024R5U5_HUMAN Disintegrin and metalloproteinase domain-containing protein 10 OS=Homo sapiens OX=9606 GN=ADAM10	84.141	3	5.2	0.0703838	0.199893	0.101827	0.0539002	13.6038	13.9461	13.8444	13.8326	13.7415	13.9253	14.0283	13.8132	13.9788	14.0814	14.1971	14.0962	14.065	14.0718	14.421	14.2029
P05089;A0A5F9ZH78;A0A5F9ZGN6	Arginase-1	ARG1	sp|P05089|ARGI1_HUMAN Arginase-1 OS=Homo sapiens OX=9606 GN=ARG1 PE=1 SV=2;tr|A0A5F9ZH78|A0A5F9ZH78_HUMAN Arginase-1 OS=Homo sapiens OX=9606 GN=ARG1 PE=1 SV=1;tr|A0A5F9ZGN6|A0A5F9ZGN6_HUMAN Arginase OS=Homo sapiens OX=9606 GN=ARG1 PE=1 SV=1	34.735	26	69.3	0.010024	0.820047	-0.0862626	0.0539847	20.2553	19.8893	20.0694	20.0651	20.3708	19.9105	20.0361	20.0019	20.4141	20.1397	20.1766	20.2925	20.243	20.1496	20.0782	20.2072
Q9UPU7;B7ZMF1;B2RTQ2;B9A6J8	TBC1 domain family member 2B	TBC1D2B	sp|Q9UPU7|TBD2B_HUMAN TBC1 domain family member 2B OS=Homo sapiens OX=9606 GN=TBC1D2B PE=1 SV=2;tr|B7ZMF1|B7ZMF1_HUMAN TBC1D2B protein OS=Homo sapiens OX=9606 GN=TBC1D2B PE=2 SV=1;tr|B2RTQ2|B2RTQ2_HUMAN TBC1 domain family, member 2B, isoform CRA_b OS=Homo	109.88	3	3.4	-0.0667716	0.161831	0.0727303	0.0540371	13.1337	13.1063	13.2513	13.2196	13.1714	13.0499	13.1117	13.1108	13.1383	13.135	13.094	13.1667	13.1733	13.1707	13.2422	13.2386
Q9UK22;A0A286YF37	F-box only protein 2	FBXO2	sp|Q9UK22|FBX2_HUMAN F-box only protein 2 OS=Homo sapiens OX=9606 GN=FBXO2 PE=1 SV=2;tr|A0A286YF37|A0A286YF37_HUMAN F-box only protein 2 (Fragment) OS=Homo sapiens OX=9606 GN=FBXO2 PE=1 SV=1	33.327	9	52.7	0.0174618	0.713525	0.0824135	0.0540699	16.3348	16.5963	15.635	15.5594	16.3382	16.5889	15.7811	15.4872	17.4435	17.3853	16.4928	16.2441	17.4641	17.477	16.6681	16.2862
Q96QU8;B7ZM10;B3KW08	Exportin-6	XPO6	sp|Q96QU8|XPO6_HUMAN Exportin-6 OS=Homo sapiens OX=9606 GN=XPO6 PE=1 SV=1;tr|B7ZM10|B7ZM10_HUMAN XPO6 protein OS=Homo sapiens OX=9606 GN=XPO6 PE=2 SV=1;tr|B3KW08|B3KW08_HUMAN cDNA FLJ41852 fis, clone NT2RI3004133, highly similar to Exportin-6 OS=Homo sapie	128.88	2	2.2	-0.164871	0.074835	-0.110673	0.0541262	11.3514	11.6299	11.4493	11.4579	11.4429	11.2887	11.1429	11.3546	11.5992	11.4037	11.5128	11.5315	11.4033	11.2188	11.55	11.4324
P04040;A0A384P5Q0;B4DWK8	Catalase	CAT	sp|P04040|CATA_HUMAN Catalase OS=Homo sapiens OX=9606 GN=CAT PE=1 SV=3;tr|A0A384P5Q0|A0A384P5Q0_HUMAN Catalase OS=Homo sapiens OX=9606 PE=2 SV=1;tr|B4DWK8|B4DWK8_HUMAN Catalase OS=Homo sapiens OX=9606 PE=2 SV=1	59.755	37	71.7	0.00847476	0.841093	-0.0604511	0.054474	21.2916	21.4814	21.8865	21.19	21.367	21.4933	21.7963	21.2268	21.1049	21.3232	21.3281	20.9025	21.0478	21.3009	21.2422	20.8259
A0A0S2Z3V0	Apolipoprotein E isoform 2 (Fragment)	APOE	tr|A0A0S2Z3V0|A0A0S2Z3V0_HUMAN Apolipoprotein E isoform 2 (Fragment) OS=Homo sapiens OX=9606 GN=APOE PE=2 SV=1	21.682	1	81.5	0.133125	0.153299	0.232451	0.0544772	12.6571	14.7227	15.3817	11.4189	12.6411	14.904	15.3312	11.8365	12.6443	15.322	15.5418	11.6936	12.7633	15.4258	15.6357	12.3067
P21399;V9HWB7;Q9HBB2;Q59FI0	Cytoplasmic aconitate hydratase;Aconitate hydratase	ACO1;HEL60;IRP1	sp|P21399|ACOC_HUMAN Cytoplasmic aconitate hydratase OS=Homo sapiens OX=9606 GN=ACO1 PE=1 SV=3;tr|V9HWB7|V9HWB7_HUMAN Citrate hydro-lyase OS=Homo sapiens OX=9606 GN=HEL60 PE=2 SV=1;tr|Q9HBB2|Q9HBB2_HUMAN Citrate hydro-lyase OS=Homo sapiens OX=9606 GN=IRP1	98.398	46	62.5	-0.0174988	0.631038	-0.0809874	0.0545217	20.783	20.5633	20.4126	20.5354	20.8129	20.5023	20.3943	20.5149	20.6881	20.324	20.2025	20.7079	20.5623	20.3299	20.139	20.5674
Q8NEU8;B3KMB9;A8K3E7	DCC-interacting protein 13-beta	APPL2	sp|Q8NEU8|DP13B_HUMAN DCC-interacting protein 13-beta OS=Homo sapiens OX=9606 GN=APPL2 PE=1 SV=3;tr|B3KMB9|B3KMB9_HUMAN cDNA FLJ10659 fis, clone NT2RP2006071, highly similar to DCC-interacting protein 13 beta OS=Homo sapiens OX=9606 PE=2 SV=1;tr|A8K3E7|A8K	74.493	4	9.5	0.00276956	0.968938	0.0562696	0.054627	14.1716	14.3003	14.0928	14.3237	14.2384	14.0686	14.2698	14.3226	14.0652	14.0848	14.2149	13.9618	14.1326	14.1373	14.2813	14.0006
P60891;Q53FW2;B1ALA9;A0A2R8Y7H4	Ribose-phosphate pyrophosphokinase 1	PRPS1	sp|P60891|PRPS1_HUMAN Ribose-phosphate pyrophosphokinase 1 OS=Homo sapiens OX=9606 GN=PRPS1 PE=1 SV=2;tr|Q53FW2|Q53FW2_HUMAN Ribose-phosphate diphosphokinase (Fragment) OS=Homo sapiens OX=9606 PE=2 SV=1;tr|B1ALA9|B1ALA9_HUMAN Ribose-phosphate pyrophosphoki	34.834	13	46.5	0.0157468	0.658718	-0.0625102	0.0547552	18.4298	18.4796	18.4566	18.0791	18.4757	18.4561	18.4925	18.0837	18.2341	18.2536	18.2957	18.0889	18.1512	18.2398	18.209	18.0222
Q96CX6	Leucine-rich repeat-containing protein 58	LRRC58	sp|Q96CX6|LRC58_HUMAN Leucine-rich repeat-containing protein 58 OS=Homo sapiens OX=9606 GN=LRRC58 PE=1 SV=2	40.585	2	7.8	0.0567842	0.597113	-0.1035	0.0547613	11.1449	11.4084	10.9582	11.2227	11.2432	11.1632	11.3729	11.1821	11.2868	11.38	11.3884	11.287	11.2629	11.355	11.1597	11.1505
P05107;B4E0R1;A0A494C0X7;Q96PT7;A0A024D9S0;A0A024DAF4;E7EVZ9;J3KNI6;Q59H50;D3DSM0	Integrin beta-2;Integrin beta	ITGB2	sp|P05107|ITB2_HUMAN Integrin beta-2 OS=Homo sapiens OX=9606 GN=ITGB2 PE=1 SV=2;tr|B4E0R1|B4E0R1_HUMAN Integrin beta OS=Homo sapiens OX=9606 PE=2 SV=1;tr|A0A494C0X7|A0A494C0X7_HUMAN Integrin beta OS=Homo sapiens OX=9606 GN=ITGB2 PE=1 SV=1;tr|Q96PT7|Q96PT7_	84.781	2	2.2	-0.00400497	0.930222	-0.103626	0.0552423	12.9076	13.5341	13.0808	14.5544	13.0042	13.5378	12.9677	14.5512	13.0278	13.5488	13.3456	15.4403	13.0268	13.4183	13.2921	15.2108
Q96EH3	Mitochondrial assembly of ribosomal large subunit protein 1	MALSU1	sp|Q96EH3|MASU1_HUMAN Mitochondrial assembly of ribosomal large subunit protein 1 OS=Homo sapiens OX=9606 GN=MALSU1 PE=1 SV=1	26.17	2	17.9	0.093788	0.132282	0.130681	0.0552527	13.7659	13.9307	13.904	13.6877	13.7949	14.1639	14.0611	13.6436	13.7524	13.9203	13.8174	13.5326	14.0561	13.8979	13.9262	13.6653
Q96IU4;B4DNR3;V9HW87;F8W9U3;B4DQI4	Alpha/beta hydrolase domain-containing protein 14B	ABHD14B;HEL-S-299	sp|Q96IU4|ABHEB_HUMAN Protein ABHD14B OS=Homo sapiens OX=9606 GN=ABHD14B PE=1 SV=1;tr|B4DNR3|B4DNR3_HUMAN cDNA FLJ52710, highly similar to Abhydrolase domain-containing protein 14B OS=Homo sapiens OX=9606 PE=2 SV=1;tr|V9HW87|V9HW87_HUMAN Abhydrolase domain	22.345	7	51.9	0.0135594	0.723649	-0.075544	0.0553293	18.1776	17.7569	17.9959	18.0601	18.1901	17.7551	17.9574	18.1422	17.9587	17.64	17.7478	17.9602	17.8462	17.6351	17.6969	17.8263
Q96C03	Mitochondrial dynamics protein MID49	MIEF2	sp|Q96C03|MID49_HUMAN Mitochondrial dynamics protein MID49 OS=Homo sapiens OX=9606 GN=MIEF2 PE=1 SV=1	49.268	1	6.6	0.12281	0.0710229	-0.227631	0.0554779	11.8254	11.7027	11.6253	11.5457	11.8588	11.6888	11.879	11.7637	12.0819	11.7216	11.9678	11.702	11.5587	11.7645	11.6377	11.6018
O14730;B4E350;B4E1Q4;B0YJ89	Serine/threonine-protein kinase RIO3	RIOK3	sp|O14730|RIOK3_HUMAN Serine/threonine-protein kinase RIO3 OS=Homo sapiens OX=9606 GN=RIOK3 PE=1 SV=2;tr|B4E350|B4E350_HUMAN Non-specific serine/threonine protein kinase OS=Homo sapiens OX=9606 PE=2 SV=1;tr|B4E1Q4|B4E1Q4_HUMAN Serine/threonine-protein kina	59.092	3	7.7	-0.0475815	0.599312	-0.0905467	0.0555474	12.6113	12.9243	12.6305	12.5751	12.452	12.6146	12.822	12.6622	12.7411	12.667	12.5988	12.5312	12.6219	12.6407	12.4056	12.5078
P78417;V9HWG9;B2R983;Q5TA02;Q5TA01	Glutathione S-transferase omega-1	GSTO1;HEL-S-21	sp|P78417|GSTO1_HUMAN Glutathione S-transferase omega-1 OS=Homo sapiens OX=9606 GN=GSTO1 PE=1 SV=2;tr|V9HWG9|V9HWG9_HUMAN Glutathione-dependent dehydroascorbate reductase OS=Homo sapiens OX=9606 GN=HEL-S-21 PE=2 SV=1;tr|B2R983|B2R983_HUMAN Glutathione-depe	27.566	21	81.7	-0.0242292	0.56544	-0.072287	0.0557999	20.5817	20.5792	20.5076	20.7101	20.6592	20.5206	20.447	20.6549	20.7901	20.8057	20.5208	20.8561	20.7198	20.7665	20.4899	20.7075
P60660;F8W1R7;G3V1V0;J3KND3;G3V1Y7;B7Z6Z4;F8VPF3	Myosin light polypeptide 6	MYL6	sp|P60660|MYL6_HUMAN Myosin light polypeptide 6 OS=Homo sapiens OX=9606 GN=MYL6 PE=1 SV=2;tr|F8W1R7|F8W1R7_HUMAN Myosin light polypeptide 6 OS=Homo sapiens OX=9606 GN=MYL6 PE=1 SV=1;tr|G3V1V0|G3V1V0_HUMAN Myosin light polypeptide 6 OS=Homo sapiens OX=9606	16.93	10	78.1	-0.00290607	0.944584	-0.0749771	0.0558642	19.5167	19.6746	19.4697	19.498	19.5347	19.6187	19.4104	19.5837	19.6618	19.4988	19.3919	19.5125	19.6646	19.4269	19.2559	19.4177
Q9BUP3;E9PI87	Oxidoreductase HTATIP2	HTATIP2	sp|Q9BUP3|HTAI2_HUMAN Oxidoreductase HTATIP2 OS=Homo sapiens OX=9606 GN=HTATIP2 PE=1 SV=2;tr|E9PI87|E9PI87_HUMAN Oxidoreductase HTATIP2 OS=Homo sapiens OX=9606 GN=HTATIP2 PE=1 SV=1	27.049	13	47.1	-0.02438	0.699121	0.0651499	0.0558853	18.4424	18.2182	18.155	18.6776	18.5071	18.2355	18.2162	18.4368	18.6668	18.3018	18.2582	18.4704	18.7622	18.3628	18.2678	18.5649
Q96GX9;B4DY17;S4R3D6	Methylthioribulose-1-phosphate dehydratase	APIP	sp|Q96GX9|MTNB_HUMAN Methylthioribulose-1-phosphate dehydratase OS=Homo sapiens OX=9606 GN=APIP PE=1 SV=1;tr|B4DY17|B4DY17_HUMAN Methylthioribulose-1-phosphate dehydratase OS=Homo sapiens OX=9606 GN=APIP PE=2 SV=1;tr|S4R3D6|S4R3D6_HUMAN Methylthioribulose-	27.125	5	25.6	0.0386321	0.310158	0.0604723	0.0560348	15.7421	15.5054	15.7453	15.8861	15.8064	15.4888	15.8146	15.9237	15.7896	15.4767	15.9507	15.9708	15.8719	15.5552	15.9685	16.0341
O95954;D3DSM8;A0A0G2JQF2;B7WPK3	Formimidoyltransferase-cyclodeaminase;Glutamate formimidoyltransferase;Formimidoyltetrahydrofolate cyclodeaminase	FTCD	sp|O95954|FTCD_HUMAN Formimidoyltransferase-cyclodeaminase OS=Homo sapiens OX=9606 GN=FTCD PE=1 SV=2;tr|D3DSM8|D3DSM8_HUMAN Formimidoyltetrahydrofolate cyclodeaminase OS=Homo sapiens OX=9606 GN=FTCD PE=3 SV=1;tr|A0A0G2JQF2|A0A0G2JQF2_HUMAN Formimidoyltetra	58.926	38	80.4	0.0201442	0.576951	-0.083718	0.0566202	21.299	20.5333	21.1043	20.5722	21.3511	20.5798	21.0945	20.5639	20.8661	20.2611	20.7106	20.3392	20.6918	20.2566	20.608	20.2858
Q15836;Q6FGG2;P63027;K7ENK9;K7EKX0;J3QRU4;F8WCA0;L7N2F9	Vesicle-associated membrane protein 3;Vesicle-associated membrane protein 2	VAMP3;VAMP2	sp|Q15836|VAMP3_HUMAN Vesicle-associated membrane protein 3 OS=Homo sapiens OX=9606 GN=VAMP3 PE=1 SV=3;tr|Q6FGG2|Q6FGG2_HUMAN VAMP3 protein OS=Homo sapiens OX=9606 GN=VAMP3 PE=2 SV=1;sp|P63027|VAMP2_HUMAN Vesicle-associated membrane protein 2 OS=Homo sapie	11.309	3	40	0.124714	0.0615183	0.0793075	0.0566392	14.469	14.663	14.5617	14.6548	14.5181	14.9562	14.7099	14.6633	14.5646	14.6676	14.5155	14.7283	14.6792	14.6645	14.662	14.7874
O94804	Serine/threonine-protein kinase 10	STK10	sp|O94804|STK10_HUMAN Serine/threonine-protein kinase 10 OS=Homo sapiens OX=9606 GN=STK10 PE=1 SV=1	112.13	2	4.1	-0.111916	0.131338	-0.0617916	0.0568212	11.2808	11.1662	11.2028	11.2372	11.0121	10.9746	11.1151	11.3376	11.3174	11.1418	11.0337	11.3367	11.2138	11.1192	10.966	11.2834
Q8N4S0;A0A2R8Y4L3;A0A7P0TAG3;A0A2R8YE98;A0A7P0T881;A0A7P0T8E7;A0A2R8Y7C3;B2RBH9;A0A024R3B3;F5H777;A0A7P0TBN6	Coiled-coil domain-containing protein 82	CCDC82	sp|Q8N4S0|CCD82_HUMAN Coiled-coil domain-containing protein 82 OS=Homo sapiens OX=9606 GN=CCDC82 PE=1 SV=2;tr|A0A2R8Y4L3|A0A2R8Y4L3_HUMAN Coiled-coil domain-containing protein 82 OS=Homo sapiens OX=9606 GN=CCDC82 PE=1 SV=1;tr|A0A7P0TAG3|A0A7P0TAG3_HUMAN Co	64.001	1	1.3	-0.0120309	0.852121	-0.0838834	0.0568529	14.532	14.3529	14.0371	14.3091	14.4469	14.2358	14.2496	14.2506	14.6393	14.4483	14.2664	14.612	14.6128	14.2639	14.2324	14.5214
Q5T2W1;B2R7S7;A8MUH7;A0A024R4E8;A0A0C4DG67	Na(+)/H(+) exchange regulatory cofactor NHE-RF3;Putative PDZ domain-containing protein 1P	PDZK1;PDZK1P1	sp|Q5T2W1|NHRF3_HUMAN Na(+)/H(+) exchange regulatory cofactor NHE-RF3 OS=Homo sapiens OX=9606 GN=PDZK1 PE=1 SV=2;tr|B2R7S7|B2R7S7_HUMAN cDNA, FLJ93585, highly similar to Homo sapiens PDZ domain containing 1 (PDZK1), mRNA OS=Homo sapiens OX=9606 PE=2 SV=1;s	57.129	17	49.3	0.0413644	0.276728	0.0681228	0.0568795	18.3716	18.2826	18.0961	18.0501	18.3882	18.285	18.1722	18.1207	18.6275	18.4122	18.2483	18.3827	18.6652	18.5165	18.3602	18.4013
A0A0A0MR88;A0A096LPC5;Q9Y4E1;J3KP36;A8K5W5	WASH complex subunit FAM21C	FAM21C	tr|A0A0A0MR88|A0A0A0MR88_HUMAN WASH complex subunit 2C OS=Homo sapiens OX=9606 GN=WASHC2C PE=1 SV=1;tr|A0A096LPC5|A0A096LPC5_HUMAN WASH complex subunit 2C OS=Homo sapiens OX=9606 GN=WASHC2C PE=1 SV=1;sp|Q9Y4E1|WAC2C_HUMAN WASH complex subunit 2C OS=Homo sa	147.05	2	16	-0.0934346	0.158104	0.117474	0.0570627	13.0905	13.3664	13.2002	13.7903	13.142	13.3595	13.0277	13.5445	13.1429	13.2426	13.2305	13.6415	13.3027	13.2094	13.3244	13.8908
Q9NUQ7;D6RGX2;H0YA18;B3KRI4	Ufm1-specific protease 2	UFSP2	sp|Q9NUQ7|UFSP2_HUMAN Ufm1-specific protease 2 OS=Homo sapiens OX=9606 GN=UFSP2 PE=1 SV=3;tr|D6RGX2|D6RGX2_HUMAN Ufm1-specific protease 2 OS=Homo sapiens OX=9606 GN=UFSP2 PE=1 SV=1;tr|H0YA18|H0YA18_HUMAN Ufm1-specific protease 2 (Fragment) OS=Homo sapiens	53.261	11	32.4	0.0350748	0.372434	0.0578707	0.0572107	16.4566	16.3201	16.5308	16.8508	16.4802	16.4127	16.5805	16.8251	16.3827	16.493	16.5339	16.7253	16.4517	16.5682	16.5974	16.7491
Q13823;Q5T0F3	Nucleolar GTP-binding protein 2	GNL2	sp|Q13823|NOG2_HUMAN Nucleolar GTP-binding protein 2 OS=Homo sapiens OX=9606 GN=GNL2 PE=1 SV=1;tr|Q5T0F3|Q5T0F3_HUMAN Nucleolar GTP-binding protein 2 OS=Homo sapiens OX=9606 GN=GNL2 PE=2 SV=1	83.654	2	3.6	-0.0157415	0.742551	0.0784032	0.0575099	12.9122	13.4809	13.2891	13.2696	13.0344	13.3961	13.2456	13.2126	12.9481	13.141	13.1527	13.3688	13.1156	13.2065	13.2216	13.3805
Q99436;Q6IBT1;E9KL30;Q86U62;B2RAQ9	Proteasome subunit beta type-7;Proteasome subunit beta type	PSMB7	sp|Q99436|PSB7_HUMAN Proteasome subunit beta type-7 OS=Homo sapiens OX=9606 GN=PSMB7 PE=1 SV=1;tr|Q6IBT1|Q6IBT1_HUMAN Proteasome subunit beta OS=Homo sapiens OX=9606 GN=PSMB7 PE=2 SV=1;tr|E9KL30|E9KL30_HUMAN Proteasome subunit beta OS=Homo sapiens OX=9606	29.965	11	62.5	0.00858997	0.869269	-0.0887939	0.0576724	18.2667	18.162	18.0924	18.1219	18.3185	18.0498	18.048	18.2611	18.4314	18.3021	18.1669	18.2758	18.3662	18.2504	18.1366	18.068
Q5T0D9;B4DPH8	Tumor protein p63-regulated gene 1-like protein	TPRG1L	sp|Q5T0D9|TPRGL_HUMAN Tumor protein p63-regulated gene 1-like protein OS=Homo sapiens OX=9606 GN=TPRG1L PE=1 SV=1;tr|B4DPH8|B4DPH8_HUMAN cDNA FLJ55125 OS=Homo sapiens OX=9606 PE=2 SV=1	30.211	2	15.4	-0.155216	0.203625	0.130869	0.0576851	12.7732	12.9708	12.6109	12.4193	12.8157	12.3712	12.6021	12.3644	12.5408	12.3518	12.4493	12.2952	12.6436	12.6057	12.3996	12.5118
P05546;A0A7H0TJC6;Q8IVC0	Heparin cofactor 2	SERPIND1	sp|P05546|HEP2_HUMAN Heparin cofactor 2 OS=Homo sapiens OX=9606 GN=SERPIND1 PE=1 SV=3;tr|A0A7H0TJC6|A0A7H0TJC6_HUMAN Heparin cofactor II splice isoform OS=Homo sapiens OX=9606 PE=2 SV=1;tr|Q8IVC0|Q8IVC0_HUMAN Serpin peptidase inhibitor, clade D (Heparin co	57.07	9	22.6	0.0247206	0.611539	0.066572	0.0577079	16.5398	16.2736	16.4281	16.2316	16.5706	16.427	16.413	16.1614	16.2928	16.3301	16.3496	15.9204	16.4223	16.356	16.4122	15.9687
O95139;A0A087WZX2	NADH dehydrogenase [ubiquinone] 1 beta subcomplex subunit 6	NDUFB6	sp|O95139|NDUB6_HUMAN NADH dehydrogenase [ubiquinone] 1 beta subcomplex subunit 6 OS=Homo sapiens OX=9606 GN=NDUFB6 PE=1 SV=3;tr|A0A087WZX2|A0A087WZX2_HUMAN Complex I-B17 OS=Homo sapiens OX=9606 GN=NDUFB6 PE=1 SV=1	15.489	7	37.5	-0.0494958	0.191755	-0.0721055	0.0577216	16.6072	16.7151	16.8923	16.7412	16.5285	16.7053	16.8284	16.6956	16.5267	16.7334	16.7903	16.5447	16.4237	16.7199	16.7501	16.4129
Q86UB9;A8K6Y9;B4DKZ1;B4DYK0;E9PQL0	Transmembrane protein 135	TMEM135	sp|Q86UB9|TM135_HUMAN Transmembrane protein 135 OS=Homo sapiens OX=9606 GN=TMEM135 PE=2 SV=2;tr|A8K6Y9|A8K6Y9_HUMAN Transmembrane protein 135 OS=Homo sapiens OX=9606 PE=2 SV=1;tr|B4DKZ1|B4DKZ1_HUMAN cDNA FLJ55090 OS=Homo sapiens OX=9606 PE=2 SV=1;tr|B4DYK0	52.29	10	22.9	0.000368098	0.99585	0.0634056	0.0577337	16.1546	16.4182	16.6025	16.1649	16.113	16.6477	16.6002	15.9807	16.3045	16.6358	16.5903	16.2934	16.3889	16.7418	16.6268	16.3199
Q8IYM9;B4DVR0;D3DQT1;A0A348GSH8;D3DQT0;A8K319;B4DQA9;Q4A1P5;B4DQS5;C9JWC5	E3 ubiquitin-protein ligase TRIM22	TRIM22	sp|Q8IYM9|TRI22_HUMAN E3 ubiquitin-protein ligase TRIM22 OS=Homo sapiens OX=9606 GN=TRIM22 PE=1 SV=1;tr|B4DVR0|B4DVR0_HUMAN cDNA FLJ51115, moderately similar to Tripartite motif-containing protein 22 OS=Homo sapiens OX=9606 PE=2 SV=1;tr|D3DQT1|D3DQT1_HUMAN	56.947	3	9	0.0218512	0.738379	0.104708	0.0579226	13.3404	13.2296	13.5425	13.3333	13.5645	13.2243	13.5602	13.1841	13.4563	13.2672	13.6169	13.4162	13.5686	13.5131	13.6658	13.4279
P07327	Alcohol dehydrogenase 1A	ADH1A	sp|P07327|ADH1A_HUMAN Alcohol dehydrogenase 1A OS=Homo sapiens OX=9606 GN=ADH1A PE=1 SV=2	39.858	14	68.3	-0.0274446	0.488914	-0.0936677	0.058105	20.6223	20.531	20.8226	20.607	20.5963	20.4455	20.7794	20.6519	20.1564	20.1519	20.4315	20.2609	20.0144	20.19	20.2969	20.1246
Q66K74;A8K940	Microtubule-associated protein 1S;MAP1S heavy chain;MAP1S light chain	MAP1S	sp|Q66K74|MAP1S_HUMAN Microtubule-associated protein 1S OS=Homo sapiens OX=9606 GN=MAP1S PE=1 SV=2;tr|A8K940|A8K940_HUMAN cDNA FLJ77630, highly similar to Homo sapiens BPY2 interacting protein 1, mRNA OS=Homo sapiens OX=9606 PE=1 SV=1	112.21	4	5.8	0.0532211	0.30636	-0.0657999	0.0581865	14.6475	14.7942	14.7924	14.4323	14.7254	14.7849	14.7518	14.6173	14.84	14.7443	14.7622	14.7158	14.7805	14.7097	14.7219	14.587
P00558;V9HWF4;B4E1H9	Phosphoglycerate kinase 1;Phosphoglycerate kinase	PGK1;HEL-S-68p	sp|P00558|PGK1_HUMAN Phosphoglycerate kinase 1 OS=Homo sapiens OX=9606 GN=PGK1 PE=1 SV=3;tr|V9HWF4|V9HWF4_HUMAN Phosphoglycerate kinase OS=Homo sapiens OX=9606 GN=HEL-S-68p PE=2 SV=1;tr|B4E1H9|B4E1H9_HUMAN Phosphoglycerate kinase OS=Homo sapiens OX=9606 PE	44.614	28	75.5	0.0270062	0.577228	-0.0839551	0.0583988	21.2722	20.928	20.8241	21.3794	21.2876	20.8829	20.799	21.5422	21.545	21.1218	20.9859	21.8961	21.4405	21.113	20.9413	21.7182
Q7Z7H5	Transmembrane emp24 domain-containing protein 4	TMED4	sp|Q7Z7H5|TMED4_HUMAN Transmembrane emp24 domain-containing protein 4 OS=Homo sapiens OX=9606 GN=TMED4 PE=1 SV=1	25.943	7	40.1	0.0270864	0.709145	0.0918483	0.0586272	16.7782	16.1561	16.8364	16.7101	16.6334	16.4222	16.7851	16.7484	16.5187	16.3584	16.8532	16.265	16.6022	16.4805	16.832	16.4479
P31483;F8W8I6;Q59G98;E5RGV5;E5RG67;C9JTN7	Nucleolysin TIA-1 isoform p40	TIA1	sp|P31483|TIA1_HUMAN Nucleolysin TIA-1 isoform p40 OS=Homo sapiens OX=9606 GN=TIA1 PE=1 SV=3;tr|F8W8I6|F8W8I6_HUMAN Nucleolysin TIA-1 isoform p40 OS=Homo sapiens OX=9606 GN=TIA1 PE=1 SV=1;tr|Q59G98|Q59G98_HUMAN TIA1 protein variant (Fragment) OS=Homo sapie	42.963	1	9.6	-0.0257671	0.762279	-0.115152	0.058676	12.9511	13.0662	12.7951	13.0064	12.8125	12.9382	12.6626	13.3025	13.1535	13.1097	12.8572	13.2909	13.1232	13.0122	12.8102	13.0052
Q5TEC6	Histone H3	HIST2H3PS2	sp|Q5TEC6|H3PS2_HUMAN Histone HIST2H3PS2 OS=Homo sapiens OX=9606 GN=H3-2 PE=1 SV=1	15.43	1	31.6	0.0472131	0.431274	-0.0640652	0.0587076	15.8811	15.7463	15.9647	16.0973	15.857	15.9191	15.8629	16.2392	15.7897	15.5883	15.5035	16.2822	15.6657	15.5439	15.4547	16.2432
Q9HBL7	Plasminogen receptor (KT)	PLGRKT	sp|Q9HBL7|PLRKT_HUMAN Plasminogen receptor (KT) OS=Homo sapiens OX=9606 GN=PLGRKT PE=1 SV=1	17.201	3	19	-0.111249	0.114024	-0.0624374	0.0587174	15.6186	15.2364	15.5218	15.5696	15.5052	15.2448	15.4991	15.2524	15.7098	15.5521	15.5686	15.4104	15.6391	15.4549	15.5578	15.3394
Q14457;K7ELY9;E7EV84;B4DQ36;W0FFG4;B4DS82;Q53F78;A0A024R1X5	Beclin-1	BECN1	sp|Q14457|BECN1_HUMAN Beclin-1 OS=Homo sapiens OX=9606 GN=BECN1 PE=1 SV=2;tr|K7ELY9|K7ELY9_HUMAN Beclin-1 (Fragment) OS=Homo sapiens OX=9606 GN=BECN1 PE=1 SV=1;tr|E7EV84|E7EV84_HUMAN Beclin-1 OS=Homo sapiens OX=9606 GN=BECN1 PE=1 SV=1;tr|B4DQ36|B4DQ36_HUMA	51.896	2	6.2	-0.0893786	0.053595	0.0857223	0.0587468	13.7671	13.8046	13.7158	13.8497	13.6859	13.7493	13.6652	13.6793	13.7812	13.9047	13.9007	13.8707	13.8952	13.9471	13.9075	14.0505
P14920;Q7Z312;A0A024RBI1;A0A0S2Z3J4;F8W152;A0A024RBH6;F8VV35;A0A0B4J250	D-amino-acid oxidase	DAO;DKFZp686F04272	sp|P14920|OXDA_HUMAN D-amino-acid oxidase OS=Homo sapiens OX=9606 GN=DAO PE=1 SV=3;tr|Q7Z312|Q7Z312_HUMAN Uncharacterized protein DKFZp686F04272 OS=Homo sapiens OX=9606 GN=DKFZp686F04272 PE=2 SV=1;tr|A0A024RBI1|A0A024RBI1_HUMAN D-amino-acid oxidase isoform	39.474	10	36.3	-0.0168422	0.630035	-0.0562474	0.0587542	17.7877	17.8144	18.1584	17.3238	17.8038	17.8011	18.1189	17.2931	17.7789	17.8886	17.8269	17.2578	17.7237	17.8546	17.7721	17.1768
V9HW89;Q00796;B4DKI2;A0A6I8PIS1	Sorbitol dehydrogenase	HEL-S-95n;SORD	tr|V9HW89|V9HW89_HUMAN Epididymis secretory sperm binding protein Li 95n OS=Homo sapiens OX=9606 GN=HEL-S-95n PE=2 SV=1;sp|Q00796|DHSO_HUMAN Sorbitol dehydrogenase OS=Homo sapiens OX=9606 GN=SORD PE=1 SV=4;tr|B4DKI2|B4DKI2_HUMAN cDNA FLJ60282, highly simil	38.311	25	86.6	0.00302712	0.931795	-0.0668692	0.0587901	20.9548	20.6019	20.7608	20.576	21.0007	20.5718	20.7605	20.5725	20.6406	20.302	20.433	20.4253	20.5267	20.2981	20.3587	20.35
Q32P44;G3V1D0;B7WPE2;H0Y3M3;B4DL97;G3V195	Echinoderm microtubule-associated protein-like 3	EML3	sp|Q32P44|EMAL3_HUMAN Echinoderm microtubule-associated protein-like 3 OS=Homo sapiens OX=9606 GN=EML3 PE=1 SV=1;tr|G3V1D0|G3V1D0_HUMAN Echinoderm microtubule associated protein like 3, isoform CRA_f OS=Homo sapiens OX=9606 GN=EML3 PE=1 SV=1;tr|B7WPE2|B7WP	95.196	1	1.8	-0.0416172	0.454343	-0.10481	0.0588022	12.7104	12.6643	12.7005	12.5266	12.4942	12.6824	12.6954	12.5633	12.8384	12.5277	12.5601	12.4807	12.5857	12.4612	12.5483	12.3926
P56385	ATP synthase subunit e, mitochondrial	ATP5I	sp|P56385|ATP5I_HUMAN ATP synthase subunit e, mitochondrial OS=Homo sapiens OX=9606 GN=ATP5ME PE=1 SV=2	7.9331	5	62.3	-0.0786372	0.225984	-0.103772	0.0588472	18.0121	17.7523	18.1077	17.7228	17.7427	17.6831	18.0657	17.7888	17.7739	17.8355	17.8762	17.4873	17.634	17.6045	17.8715	17.4478
A4UCS8	Enolase		tr|A4UCS8|A4UCS8_HUMAN 2-phospho-D-glycerate hydro-lyase (Fragment) OS=Homo sapiens OX=9606 PE=2 SV=1	17.787	1	77.7	-0.0791789	0.440217	0.297412	0.058876	12.982	12.7245	12.6591	12.8767	12.8951	12.9938	12.5143	12.5223	12.9337	12.3232	12.3694	12.4587	12.8886	12.4632	12.7243	13.1985
Q10471;G3V1S6;A0A1L7NY50;B7Z6K2;A0A1L7NY41;B7Z462	Polypeptide N-acetylgalactosaminyltransferase 2;Polypeptide N-acetylgalactosaminyltransferase 2 soluble form;Polypeptide N-acetylgalactosaminyltransferase	GALNT2	sp|Q10471|GALT2_HUMAN Polypeptide N-acetylgalactosaminyltransferase 2 OS=Homo sapiens OX=9606 GN=GALNT2 PE=1 SV=1;tr|G3V1S6|G3V1S6_HUMAN Polypeptide N-acetylgalactosaminyltransferase OS=Homo sapiens OX=9606 GN=GALNT2 PE=3 SV=1;tr|A0A1L7NY50|A0A1L7NY50_HUMA	64.732	15	28.7	0.102835	0.234903	0.0966623	0.058879	17.5876	17.8533	18.0816	17.7665	17.5672	18.0559	17.9731	18.1042	17.107	17.5179	17.726	17.8583	17.1913	17.7157	17.7026	17.9863
Q9Y547;A6NIR2;X6R7Y7	Intraflagellar transport protein 25 homolog	HSPB11	sp|Q9Y547|IFT25_HUMAN Intraflagellar transport protein 25 homolog OS=Homo sapiens OX=9606 GN=HSPB11 PE=1 SV=1;tr|A6NIR2|A6NIR2_HUMAN Chromosome 1 open reading frame 41, isoform CRA_b OS=Homo sapiens OX=9606 GN=HSPB11 PE=1 SV=1;tr|X6R7Y7|X6R7Y7_HUMAN Intraf	16.297	3	36.1	-0.102928	0.111864	0.0737896	0.0588966	15.2476	15.2391	15.1764	15.2352	15.2165	15.1033	15.2014	14.9653	15.0986	15.1627	15.2297	15.1943	15.2174	15.2612	15.2179	15.284
Q92994;A0A024R6P8;F8VWT8;Q6ZV39;B3KWA2;F8VS45	Transcription factor IIIB 90 kDa subunit	BRF1	sp|Q92994|TF3B_HUMAN Transcription factor IIIB 90 kDa subunit OS=Homo sapiens OX=9606 GN=BRF1 PE=1 SV=1;tr|A0A024R6P8|A0A024R6P8_HUMAN BRF1 homolog, subunit of RNA polymerase III transcription initiation factor IIIB (S. cerevisiae), isoform CRA_b OS=Homo s	73.839	1	1.2	-0.111544	0.0962028	-0.0746845	0.0591157	16.3769	15.8494	16.6458	16.1524	16.1661	15.7978	16.4125	16.202	16.0809	15.7632	16.3096	15.9363	16.0117	15.7062	16.152	15.9214
B3KPX1	cDNA FLJ32394 fis, clone SKMUS2000078, highly similar to Very-long-chain specific acyl-CoA dehydrogenase, mitochondrial		tr|B3KPX1|B3KPX1_HUMAN cDNA FLJ32394 fis, clone SKMUS2000078, highly similar to Very-long-chain specific acyl-CoA dehydrogenase, mitochondrial OS=Homo sapiens OX=9606 PE=2 SV=1	38.695	1	67.4	-0.060631	0.261538	-0.156508	0.059241	13.4476	13.0717	12.9612	12.8853	13.2999	13.1577	12.8319	12.8339	13.1272	12.9628	12.7073	12.5957	12.8712	13.0604	12.4668	12.3686
Q15286;F5H157	Ras-related protein Rab-35	RAB35	sp|Q15286|RAB35_HUMAN Ras-related protein Rab-35 OS=Homo sapiens OX=9606 GN=RAB35 PE=1 SV=1;tr|F5H157|F5H157_HUMAN Ras-related protein Rab-35 (Fragment) OS=Homo sapiens OX=9606 GN=RAB35 PE=1 SV=1	23.025	5	28.4	0.0268016	0.529555	0.0555691	0.0592567	15.67	15.6702	15.624	15.8376	15.6481	15.7997	15.6312	15.8301	15.7056	15.8941	15.7324	15.8222	15.7471	15.9465	15.7804	15.9024
O43676;A0A024R413;C9JKQ2	NADH dehydrogenase [ubiquinone] 1 beta subcomplex subunit 3	NDUFB3	sp|O43676|NDUB3_HUMAN NADH dehydrogenase [ubiquinone] 1 beta subcomplex subunit 3 OS=Homo sapiens OX=9606 GN=NDUFB3 PE=1 SV=3;tr|A0A024R413|A0A024R413_HUMAN Complex I-B12 OS=Homo sapiens OX=9606 GN=NDUFB3 PE=3 SV=1;tr|C9JKQ2|C9JKQ2_HUMAN Complex I-B12 (Fra	11.402	4	35.7	-0.0907504	0.181807	-0.0593542	0.059381	17.2463	17.3984	17.4882	17.5018	17.0232	17.4965	17.4378	17.3142	16.954	17.3882	17.3082	17.1654	16.8855	17.3275	17.2188	17.1466
Q8IZ83;B4DVV1;F5H4B6;B4DQ15	Aldehyde dehydrogenase family 16 member A1	ALDH16A1	sp|Q8IZ83|A16A1_HUMAN Aldehyde dehydrogenase family 16 member A1 OS=Homo sapiens OX=9606 GN=ALDH16A1 PE=1 SV=2;tr|B4DVV1|B4DVV1_HUMAN cDNA FLJ51526, highly similar to Homo sapiens aldehyde dehydrogenase 16 family, member A1 (ALDH16A1), mRNA OS=Homo sapiens	85.126	7	19.1	0.149015	0.314426	-0.131679	0.0594479	13.9136	13.7586	14.1784	13.6642	13.8657	13.8014	14.0699	14.3739	13.6535	13.8855	13.5543	13.8657	13.6343	13.7076	13.5328	13.5575
Q15070;Q2M1J6;E7EVY0;A0A384NLA7;A0A087X0L7;J3KNA0;C9JC63	Mitochondrial inner membrane protein OXA1L	OXA1L	sp|Q15070|OXA1L_HUMAN Mitochondrial inner membrane protein OXA1L OS=Homo sapiens OX=9606 GN=OXA1L PE=1 SV=3;tr|Q2M1J6|Q2M1J6_HUMAN Oxidase (Cytochrome c) assembly 1-like OS=Homo sapiens OX=9606 GN=OXA1L PE=1 SV=1;tr|E7EVY0|E7EVY0_HUMAN Mitochondrial inner	48.547	4	6.7	-0.0378625	0.489411	0.0597258	0.0596799	15.7643	15.9792	15.8693	15.6548	15.6336	15.9935	15.7338	15.7551	15.6399	15.8587	15.7275	15.4824	15.6919	15.9203	15.8274	15.5078
P03891;V9PAG7;V9JY92;R9Y983;V5JKI1;V5JMR8;V5JRL7;V5L860;W8DHB9;W8DEH1;W8D7D4;W8D669;W0C2T4;S4X2H2;T1Q6B2;S4V2T5;V9JUS8;V9JTH3;V9JQL9;V9JQD4;V9JPX9;V9JGI4;V9JFT4;V9JCI4;V9J9X6;V9J6L5;V9J1V9;U3LRT4;V9J3Q6;U3M3R7;U3LRH3;I3Q5S3;Q4GW79;Q4VFQ5;A0A7D5TGI5;U3L7M8;V5JJK6;U5Z856;U5Z807;U5PQT0;U3M4Q6;T1Q6I0;T1Q7G1;V9J341;U3LQM9;U3LCV4;U3L9G0;U3L7I6;R9Y6B2;U3L7B9;U3L4X1;U3L359;U3L324;T2HLS5;V9J408;I3Q9C1;I6N…	NADH-ubiquinone oxidoreductase chain 2	MT-ND2;ND2;NADH2;ndh2;nd2	sp|P03891|NU2M_HUMAN NADH-ubiquinone oxidoreductase chain 2 OS=Homo sapiens OX=9606 GN=MT-ND2 PE=1 SV=2;tr|V9PAG7|V9PAG7_HUMAN NADH-ubiquinone oxidoreductase chain 2 OS=Homo sapiens OX=9606 GN=ND2 PE=3 SV=1;tr|V9JY92|V9JY92_HUMAN NADH-ubiquinone oxidoreduc	38.96	1	2.6	0.276757	0.035339	0.122753	0.0604262	13.7389	13.9437	14.2914	14.1176	13.7794	14.6276	14.4816	14.3099	13.5261	13.6396	14.0063	13.6471	13.6684	13.9062	13.9602	13.7753
Q96S82;D3DW56;H3BV23;H3BUV9	Ubiquitin-like protein 7	UBL7	sp|Q96S82|UBL7_HUMAN Ubiquitin-like protein 7 OS=Homo sapiens OX=9606 GN=UBL7 PE=1 SV=2;tr|D3DW56|D3DW56_HUMAN Ubiquitin-like 7 (Bone marrow stromal cell-derived), isoform CRA_a OS=Homo sapiens OX=9606 GN=UBL7 PE=4 SV=1;tr|H3BV23|H3BV23_HUMAN Ubiquitin-lik	40.51	3	11.6	-0.109281	0.349421	0.128268	0.0604649	13.4458	13.5124	13.03	13.8434	13.4562	13.3693	13.2259	13.343	13.3624	13.4018	13.2963	13.7471	13.527	13.3762	13.3753	14.0422
P21796;A0A1L1UHR1;B3KTS5;C9JI87	Voltage-dependent anion-selective channel protein 1	VDAC1	sp|P21796|VDAC1_HUMAN Voltage-dependent anion-selective channel protein 1 OS=Homo sapiens OX=9606 GN=VDAC1 PE=1 SV=2;tr|A0A1L1UHR1|A0A1L1UHR1_HUMAN Voltage-dependent anion-selective channel protein 1 OS=Homo sapiens OX=9606 PE=2 SV=1;tr|B3KTS5|B3KTS5_HUMAN	30.772	22	86.9	0.0345402	0.68509	0.0872629	0.0604727	20.5916	20.2712	20.4835	20.438	20.3426	20.5159	20.4846	20.5795	20.4713	20.2875	20.3838	20.1456	20.5218	20.4938	20.4454	20.1763
P21589;Q6NZX3;Q53Z63;B2RBH2;Q96B60	5-nucleotidase	NT5E	sp|P21589|5NTD_HUMAN 5-nucleotidase OS=Homo sapiens OX=9606 GN=NT5E PE=1 SV=1;tr|Q6NZX3|Q6NZX3_HUMAN Ecto-5-nucleotidase OS=Homo sapiens OX=9606 GN=NT5E PE=2 SV=1;tr|Q53Z63|Q53Z63_HUMAN Ecto-5-nucleotidase OS=Homo sapiens OX=9606 GN=NT5E PE=1 SV=1;tr|B2	63.367	6	16	-0.0221373	0.584861	0.084595	0.0604903	15.2404	15.5011	15.597	15.451	15.146	15.491	15.5616	15.5023	15.1236	15.481	15.7341	15.1253	15.2409	15.5862	15.7065	15.2687
P78324;B4DP97;D3DVW9;Q2QD20;Q5TFQ8	Tyrosine-protein phosphatase non-receptor type substrate 1;Signal-regulatory protein beta-1 isoform 3	SIRPA;PTPNS1;SIRPB1	sp|P78324|SHPS1_HUMAN Tyrosine-protein phosphatase non-receptor type substrate 1 OS=Homo sapiens OX=9606 GN=SIRPA PE=1 SV=2;tr|B4DP97|B4DP97_HUMAN cDNA FLJ52934, highly similar to Tyrosine-protein phosphatase non-receptortype substrate 1 OS=Homo sapiens OX	54.966	2	6.3	-0.00834674	0.899189	0.107643	0.0605751	13.6804	13.479	13.5127	13.4818	13.498	13.4939	13.4556	13.6731	13.1292	13.5578	13.3494	13.7423	13.3784	13.5435	13.4618	13.8256
A8K964;Q9H307;B4DTD4	Pinin	PNN	tr|A8K964|A8K964_HUMAN Pinin OS=Homo sapiens OX=9606 PE=2 SV=1;sp|Q9H307|PININ_HUMAN Pinin OS=Homo sapiens OX=9606 GN=PNN PE=1 SV=5;tr|B4DTD4|B4DTD4_HUMAN cDNA FLJ56361, highly similar to Pinin OS=Homo sapiens OX=9606 PE=2 SV=1	81.541	7	11.2	0.0086508	0.801335	0.0633981	0.0606481	16.1189	16.2086	16.2161	16.234	16.1363	16.1935	16.2487	16.2339	16.0965	16.2378	16.2238	16.2288	16.1997	16.261	16.2588	16.321
Q9Y3D0;H3BNV7;J3KS95	Mitotic spindle-associated MMXD complex subunit MIP18	FAM96B	sp|Q9Y3D0|CIA2B_HUMAN Cytosolic iron-sulfur assembly component 2B OS=Homo sapiens OX=9606 GN=CIAO2B PE=1 SV=1;tr|H3BNV7|H3BNV7_HUMAN Cytosolic iron-sulfur assembly component 2B (Fragment) OS=Homo sapiens OX=9606 GN=CIAO2B PE=1 SV=1;tr|J3KS95|J3KS95_HUMAN C	17.663	2	26.4	0.0599507	0.220616	0.118432	0.0607804	14.1049	14.0966	13.9388	13.8758	14.0511	14.1369	14.0672	14.0007	14.0917	14.1963	14.0372	14.1863	14.3272	14.1417	14.1969	14.3195
V9GYE7;A0A3B3IQ51;P36980;A0A3B3IRW0;A0A3B3ISW6;A0A3B3IS00	Complement factor H-related protein 2	CFHR2	tr|V9GYE7|V9GYE7_HUMAN Complement factor H-related protein 2 OS=Homo sapiens OX=9606 GN=CFHR2 PE=1 SV=1;tr|A0A3B3IQ51|A0A3B3IQ51_HUMAN Complement factor H-related protein 2 OS=Homo sapiens OX=9606 GN=CFHR2 PE=1 SV=1;sp|P36980|FHR2_HUMAN Complement factor H	28.912	2	29.9	0.00777027	0.883058	-0.0700692	0.061152	15.5761	15.318	15.7167	15.7344	15.4803	15.3789	15.6423	15.8747	15.475	15.3281	15.675	15.5754	15.3971	15.3228	15.6133	15.4401
O00399	Dynactin subunit 6	DCTN6	sp|O00399|DCTN6_HUMAN Dynactin subunit 6 OS=Homo sapiens OX=9606 GN=DCTN6 PE=1 SV=1	20.747	1	4.7	-0.0217048	0.618803	-0.0775521	0.0612442	12.9801	12.9188	13.0044	12.7476	12.9414	12.9394	12.8849	12.7984	12.9508	12.8713	12.9552	12.7701	12.9581	12.7628	12.8089	12.7074
Q7KZN9;A0A3B3IRX1	Cytochrome c oxidase assembly protein COX15 homolog	COX15	sp|Q7KZN9|COX15_HUMAN Cytochrome c oxidase assembly protein COX15 homolog OS=Homo sapiens OX=9606 GN=COX15 PE=1 SV=1;tr|A0A3B3IRX1|A0A3B3IRX1_HUMAN Uncharacterized protein OS=Homo sapiens OX=9606 PE=3 SV=1	46.03	3	10	-0.0481758	0.481818	-0.119548	0.0612678	13.8538	13.7145	13.9162	13.7578	13.7914	13.8062	13.9618	13.4902	13.9247	13.8295	13.9121	13.587	13.6347	13.6935	13.8773	13.5696
P84243;K7EK07;B2R4P9;B4E380;A8K4Y7;B2R6Y1;A0A1X8XL64;Q6NXT2;K7EMV3;A0A590UJJ6;B4DEB1;K7ES00	Histone H3.3;Histone H3;Histone H3.3C	H3F3A;H3F3B;H3F3C	sp|P84243|H33_HUMAN Histone H3.3 OS=Homo sapiens OX=9606 GN=H3-3A PE=1 SV=2;tr|K7EK07|K7EK07_HUMAN Histone H3 (Fragment) OS=Homo sapiens OX=9606 GN=H3-3B PE=1 SV=1;tr|B2R4P9|B2R4P9_HUMAN Histone H3 OS=Homo sapiens OX=9606 GN=H3F3B PE=2 SV=1;tr|B4E380|B4E38	15.328	9	59.6	0.0633976	0.36846	0.0577093	0.0614283	18.9587	18.6835	18.8624	19.1575	18.9932	18.9854	18.8166	19.1204	18.9644	18.7003	18.6225	19.2747	19.0033	18.788	18.6542	19.3474
Q9H4A6;B4DWL6;B3KQ71;B3KS18;B4DDX1	Golgi phosphoprotein 3	GOLPH3	sp|Q9H4A6|GOLP3_HUMAN Golgi phosphoprotein 3 OS=Homo sapiens OX=9606 GN=GOLPH3 PE=1 SV=1;tr|B4DWL6|B4DWL6_HUMAN cDNA FLJ55806, highly similar to Golgi phosphoprotein 3 OS=Homo sapiens OX=9606 PE=2 SV=1;tr|B3KQ71|B3KQ71_HUMAN cDNA FLJ32982 fis, clone THYMU1	33.81	8	41.3	0.0565948	0.402339	0.0835932	0.0614979	15.5805	16.0492	15.9117	15.9472	15.8415	15.9376	15.9236	16.0123	15.6456	15.7025	15.9004	16.1197	15.8074	15.7025	15.9418	16.2509
Q9BZL4;B4DLW4;K7EL81;A0A024R4S2;K7ER83	Protein phosphatase 1 regulatory subunit 12C	PPP1R12C	sp|Q9BZL4|PP12C_HUMAN Protein phosphatase 1 regulatory subunit 12C OS=Homo sapiens OX=9606 GN=PPP1R12C PE=1 SV=1;tr|B4DLW4|B4DLW4_HUMAN cDNA FLJ60300, highly similar to Homo sapiens protein phosphatase 1, regulatory (inhibitor) subunit 12C (PPP1R12C), mRNA	84.88	2	2.7	0.0688821	0.10641	0.134243	0.0615533	13.3877	13.505	13.2034	13.3531	13.4069	13.6418	13.2684	13.4077	13.6058	13.4312	13.3111	13.4438	13.5258	13.6089	13.525	13.6692
Q9Y2V2;H3BUY4;H3BPY5;H3BNU9;H3BSW7;H3BTK3;I3L3X8	Calcium-regulated heat stable protein 1	CARHSP1	sp|Q9Y2V2|CHSP1_HUMAN Calcium-regulated heat-stable protein 1 OS=Homo sapiens OX=9606 GN=CARHSP1 PE=1 SV=2;tr|H3BUY4|H3BUY4_HUMAN Calcium-regulated heat-stable protein 1 (Fragment) OS=Homo sapiens OX=9606 GN=CARHSP1 PE=1 SV=1;tr|H3BPY5|H3BPY5_HUMAN Calcium	15.892	6	74.8	-0.0106601	0.754816	-0.0569741	0.0617293	16.503	16.2805	16.601	16.5969	16.502	16.245	16.5988	16.5931	16.3773	16.3694	16.5503	16.9627	16.3556	16.293	16.4927	16.8905
Q9NYY8;A0A024R3X5;B3KMB8	FAST kinase domain-containing protein 2	FASTKD2	sp|Q9NYY8|FAKD2_HUMAN FAST kinase domain-containing protein 2, mitochondrial OS=Homo sapiens OX=9606 GN=FASTKD2 PE=1 SV=1;tr|A0A024R3X5|A0A024R3X5_HUMAN KIAA0971, isoform CRA_b OS=Homo sapiens OX=9606 GN=KIAA0971 PE=4 SV=1;tr|B3KMB8|B3KMB8_HUMAN cDNA FLJ10	81.462	4	8	-0.00611455	0.908165	0.0923146	0.0617404	14.1389	14.0858	14.0818	13.9183	13.9877	14.2106	14.0882	13.9139	13.7198	13.9534	14.0681	13.6018	13.7517	14.0041	14.1309	13.8256
Q96FQ6	Protein S100-A16	S100A16	sp|Q96FQ6|S10AG_HUMAN Protein S100-A16 OS=Homo sapiens OX=9606 GN=S100A16 PE=1 SV=1	11.801	6	72.8	0.13438	0.0496195	0.0826523	0.0618171	15.8262	16.0825	15.9306	15.7742	15.7732	16.2585	16.1059	16.0133	15.3315	15.4316	15.5226	15.287	15.4369	15.5637	15.4949	15.408
P04792;V9HW43;A0A6Q8PFK8;A0A6Q8PGK1;B4DL87;A0A6Q8PHJ6	Heat shock protein beta-1	HSPB1;HEL-S-102	sp|P04792|HSPB1_HUMAN Heat shock protein beta-1 OS=Homo sapiens OX=9606 GN=HSPB1 PE=1 SV=2;tr|V9HW43|V9HW43_HUMAN Heat shock 27 kDa protein OS=Homo sapiens OX=9606 GN=HEL-S-102 PE=2 SV=1;tr|A0A6Q8PFK8|A0A6Q8PFK8_HUMAN Heat shock protein beta-1 OS=Homo sapi	22.782	15	82.9	0.00914414	0.885478	-0.0802718	0.0618541	19.4293	18.9507	19.5587	19.2224	19.5074	18.841	19.4414	19.408	19.7122	18.9103	19.3599	19.3879	19.7326	18.8243	19.2453	19.2469
Q96C86;A0A384MTI8;Q53G42;A0A3B3ITF0	m7GpppX diphosphatase	DCPS	sp|Q96C86|DCPS_HUMAN m7GpppX diphosphatase OS=Homo sapiens OX=9606 GN=DCPS PE=1 SV=2;tr|A0A384MTI8|A0A384MTI8_HUMAN m7GpppX diphosphatase OS=Homo sapiens OX=9606 GN=DCPS PE=2 SV=1;tr|Q53G42|Q53G42_HUMAN DCS-1 (Fragment) OS=Homo sapiens OX=9606 PE=2 SV=1;tr	38.608	8	33.8	0.0212862	0.624571	-0.0730776	0.0619844	16.2121	15.9096	15.9606	16.2139	16.1406	16.0075	15.9578	16.2755	16.2672	16.0021	16.0037	16.2157	16.1084	15.9728	15.9381	16.1772
Q8TEH3;Q9HCG4	DENN domain-containing protein 1A	DENND1A;KIAA1608	sp|Q8TEH3|DEN1A_HUMAN DENN domain-containing protein 1A OS=Homo sapiens OX=9606 GN=DENND1A PE=1 SV=2;tr|Q9HCG4|Q9HCG4_HUMAN KIAA1608 protein (Fragment) OS=Homo sapiens OX=9606 GN=KIAA1608 PE=2 SV=2	110.58	2	2.3	0.209759	0.366708	-0.240765	0.0625574	14.8649	14.759	14.6572	14.8401	14.7213	14.6592	14.6169	15.9629	14.8138	15.4321	14.6467	15.0455	14.6174	14.8011	14.6645	14.8921
Q13136;A0A2R8Y7R9;Q59FZ5;H0YDW2	Liprin-alpha-1	PPFIA1	sp|Q13136|LIPA1_HUMAN Liprin-alpha-1 OS=Homo sapiens OX=9606 GN=PPFIA1 PE=1 SV=1;tr|A0A2R8Y7R9|A0A2R8Y7R9_HUMAN Liprin-alpha-1 (Fragment) OS=Homo sapiens OX=9606 GN=PPFIA1 PE=1 SV=1;tr|Q59FZ5|Q59FZ5_HUMAN PTPRF interacting protein alpha 1 isoform b variant	135.78	5	5.8	-0.0097733	0.854908	0.0762983	0.0627259	13.6764	13.7971	13.7431	13.9372	13.7126	13.7919	13.842	13.7682	14.0091	13.8666	13.8178	14.0326	14.0546	13.8711	13.971	14.1347
P01031	Complement C5;Complement C5 beta chain;Complement C5 alpha chain;C5a anaphylatoxin;Complement C5 alpha chain	C5	sp|P01031|CO5_HUMAN Complement C5 OS=Homo sapiens OX=9606 GN=C5 PE=1 SV=4	188.3	14	14.4	0.0046215	0.913252	0.0767375	0.062887	16.5393	16.5213	16.9083	16.7975	16.5115	16.6326	16.8867	16.7541	16.5344	16.6504	17.1665	16.6723	16.5642	16.7157	17.2054	16.8452
P21291;B4DY28;A0A384P5K2;B4E2T4;E9PS42;Q59EQ5;Q9BTA4;B3KVC9;E9PP21;Q6ZMS3;E9PND2;Q6AI18	Cysteine and glycine-rich protein 1	CSRP1;DKFZp686M148	sp|P21291|CSRP1_HUMAN Cysteine and glycine-rich protein 1 OS=Homo sapiens OX=9606 GN=CSRP1 PE=1 SV=3;tr|B4DY28|B4DY28_HUMAN cDNA FLJ61189, highly similar to Cysteine and glycine-rich protein 1 OS=Homo sapiens OX=9606 PE=2 SV=1;tr|A0A384P5K2|A0A384P5K2_HUMA	20.567	11	60.1	-0.0154892	0.720107	-0.0582308	0.0630089	18.4594	18.5016	18.4123	18.4626	18.4472	18.3846	18.4193	18.523	19.2306	18.9618	18.9574	18.7007	19.1946	18.8833	18.9276	18.6122
O15488	Glycogenin-2	GYG2	sp|O15488|GLYG2_HUMAN Glycogenin-2 OS=Homo sapiens OX=9606 GN=GYG2 PE=1 SV=2	55.183	9	26.1	-0.0626581	0.155771	-0.0661813	0.0633179	15.1976	15.0448	15.6684	15.1191	15.1227	14.9021	15.6716	15.0828	15.1232	15.3131	15.677	15.1171	15.0182	15.3161	15.6008	15.0305
P25205;Q53HJ4;B2R7C5;A0A0S2Z4T1;A0A0S2Z492;Q8NHX6;B4DS46;J3KQ69;B4DUQ9;A0A499FHX9	DNA replication licensing factor MCM3;DNA helicase	MCM3;HCC5	sp|P25205|MCM3_HUMAN DNA replication licensing factor MCM3 OS=Homo sapiens OX=9606 GN=MCM3 PE=1 SV=3;tr|Q53HJ4|Q53HJ4_HUMAN DNA helicase (Fragment) OS=Homo sapiens OX=9606 PE=2 SV=1;tr|B2R7C5|B2R7C5_HUMAN DNA helicase OS=Homo sapiens OX=9606 PE=2 SV=1;tr|A	90.98	2	3.1	-0.0140463	0.835348	-0.195092	0.0633468	10.7065	10.8206	11.1072	10.562	10.8523	10.7226	10.9095	10.6558	11.111	10.5202	10.8964	10.8573	10.6734	10.5087	10.5675	10.8549
Q6IBN4	PECI protein	PECI	tr|Q6IBN4|Q6IBN4_HUMAN PECI protein OS=Homo sapiens OX=9606 GN=PECI PE=2 SV=1	40.193	20	69	-0.00880896	0.811014	-0.0578892	0.0633914	19.4374	19.6146	19.5998	19.2419	19.3686	19.6362	19.5937	19.2601	19.3894	19.664	19.4331	18.9117	19.3045	19.5978	19.4164	18.848
P15428;E9PBZ2	15-hydroxyprostaglandin dehydrogenase [NAD(+)]	HPGD	sp|P15428|PGDH_HUMAN 15-hydroxyprostaglandin dehydrogenase [NAD(+)] OS=Homo sapiens OX=9606 GN=HPGD PE=1 SV=1;tr|E9PBZ2|E9PBZ2_HUMAN 15-hydroxyprostaglandin dehydrogenase [NAD(+)] OS=Homo sapiens OX=9606 GN=HPGD PE=1 SV=1	28.977	10	45.5	-0.0208001	0.60246	-0.0946989	0.0635369	17.1795	17.4234	17.9703	17.9193	17.1699	17.4691	17.8759	17.8943	17.3095	17.7265	18.0217	18.0121	17.1351	17.7575	17.942	17.8564
P23378;A0A1J0GNC2	Glycine dehydrogenase (decarboxylating), mitochondrial	GLDC	sp|P23378|GCSP_HUMAN Glycine dehydrogenase (decarboxylating), mitochondrial OS=Homo sapiens OX=9606 GN=GLDC PE=1 SV=2;tr|A0A1J0GNC2|A0A1J0GNC2_HUMAN Glycine cleavage system P protein OS=Homo sapiens OX=9606 PE=2 SV=1	112.73	57	67.1	-0.0316682	0.447254	-0.0589073	0.063693	21.2622	21.0996	22.2126	20.9707	21.1445	21.1303	22.1767	20.967	21.0742	21.2226	22.1024	20.7174	20.9991	21.1392	22.0375	20.7051
Q9NQ50	39S ribosomal protein L40, mitochondrial	MRPL40	sp|Q9NQ50|RM40_HUMAN 39S ribosomal protein L40, mitochondrial OS=Homo sapiens OX=9606 GN=MRPL40 PE=1 SV=1	24.49	5	32.5	-0.0155614	0.73452	0.0983641	0.0638265	15.3689	15.4848	14.9449	15.1633	15.4364	15.4075	14.9929	15.0629	15.2994	15.4587	15.0509	14.9902	15.4422	15.444	15.106	15.2005
Q86VS8;Q2VJ45	Protein Hook homolog 3	HOOK3	sp|Q86VS8|HOOK3_HUMAN Protein Hook homolog 3 OS=Homo sapiens OX=9606 GN=HOOK3 PE=1 SV=2;tr|Q2VJ45|Q2VJ45_HUMAN HOOK3-RET fusion protein OS=Homo sapiens OX=9606 PE=2 SV=1	83.125	14	28.3	-0.0257201	0.668419	0.0727862	0.0643737	16.3497	16.259	16.2879	16.3583	16.4624	16.2633	16.2804	16.146	16.4677	16.2578	16.3483	16.3936	16.5557	16.2424	16.4472	16.5132
Q8N6M3	Fat storage-inducing transmembrane protein 2	FITM2	sp|Q8N6M3|FITM2_HUMAN Acyl-coenzyme A diphosphatase FITM2 OS=Homo sapiens OX=9606 GN=FITM2 PE=1 SV=1	29.855	3	17.6	-0.10019	0.17467	0.0814536	0.0644166	13.1831	13.2094	13.5534	13.5167	12.9753	13.3425	13.3367	13.4073	13.1551	13.1674	13.3493	13.3078	13.1325	13.2894	13.4306	13.4531
Q03164;A0A3B3ITZ6;B4E012	Histone-lysine N-methyltransferase 2A;MLL cleavage product N320;MLL cleavage product C180	KMT2A	sp|Q03164|KMT2A_HUMAN Histone-lysine N-methyltransferase 2A OS=Homo sapiens OX=9606 GN=KMT2A PE=1 SV=5;tr|A0A3B3ITZ6|A0A3B3ITZ6_HUMAN Histone-lysine N-methyltransferase 2A (Fragment) OS=Homo sapiens OX=9606 GN=KMT2A PE=1 SV=1;tr|B4E012|B4E012_HUMAN cDNA FL	431.76	1	0.9	0.0568597	0.30616	-0.078441	0.0644536	13.3515	13.2897	13.5005	13.1019	13.4419	13.3911	13.3911	13.247	13.3143	13.1789	13.3129	13.0632	13.2124	13.0129	13.2825	13.0478
Q8NG11;A6NEP9	Tetraspanin-14;Tetraspanin	TSPAN14	sp|Q8NG11|TSN14_HUMAN Tetraspanin-14 OS=Homo sapiens OX=9606 GN=TSPAN14 PE=1 SV=1;tr|A6NEP9|A6NEP9_HUMAN Tetraspanin (Fragment) OS=Homo sapiens OX=9606 GN=TSPAN14 PE=1 SV=2	30.69	1	6.3	-0.0197775	0.633154	-0.0978809	0.064455	12.473	12.3074	12.7109	12.381	12.3925	12.2734	12.6733	12.454	12.4278	12.5932	12.693	12.7047	12.2122	12.4585	12.6422	12.7144
Q99747;Q6FHY4	Gamma-soluble NSF attachment protein	NAPG	sp|Q99747|SNAG_HUMAN Gamma-soluble NSF attachment protein OS=Homo sapiens OX=9606 GN=NAPG PE=1 SV=1;tr|Q6FHY4|Q6FHY4_HUMAN N-ethylmaleimide-sensitive factor attachment protein, gamma, isoform CRA_b OS=Homo sapiens OX=9606 GN=NAPG PE=2 SV=1	34.746	4	12.8	0.00741788	0.903992	-0.0856704	0.0645474	14.8056	14.7279	14.6221	14.6135	14.8289	14.583	14.58	14.8067	14.9111	14.953	14.6421	14.7625	14.9078	14.8999	14.5496	14.5688
Q99707;B4DST3;A0A7P0TAV2;A0A7P0TAJ0;A0A7P0T9G7;B7ZLW8;A0A6Q8PGK3;A0A494C064;A0A494C1A2	Methionine synthase	MTR	sp|Q99707|METH_HUMAN Methionine synthase OS=Homo sapiens OX=9606 GN=MTR PE=1 SV=2;tr|B4DST3|B4DST3_HUMAN Methionine synthase OS=Homo sapiens OX=9606 PE=2 SV=1;tr|A0A7P0TAV2|A0A7P0TAV2_HUMAN Methionine synthase OS=Homo sapiens OX=9606 GN=MTR PE=4 SV=1;tr|A0	140.53	4	3.6	0.0510948	0.300578	0.086562	0.0645949	13.9349	14.1778	13.8977	13.8995	13.9947	14.1561	14.0745	13.8891	14.0611	13.9194	14.021	14.2046	14.15	14.0645	14.1637	14.1743
P62314;J3QLI9;Q7Z5A3	Small nuclear ribonucleoprotein Sm D1	SNRPD1	sp|P62314|SMD1_HUMAN Small nuclear ribonucleoprotein Sm D1 OS=Homo sapiens OX=9606 GN=SNRPD1 PE=1 SV=1;tr|J3QLI9|J3QLI9_HUMAN Small nuclear ribonucleoprotein Sm D1 OS=Homo sapiens OX=9606 GN=SNRPD1 PE=1 SV=1;tr|Q7Z5A3|Q7Z5A3_HUMAN Small nuclear ribonucleop	13.281	2	27.7	0.0348633	0.641882	0.0908744	0.0646459	14.5749	14.414	14.5686	14.3784	14.7201	14.5788	14.3385	14.438	14.7	14.4933	14.7186	14.6234	14.8233	14.6941	14.7278	14.6536
A0A024RDE8;Q96HC4;Q4W5K9	PDZ and LIM domain protein 5	PDLIM5;LIM	tr|A0A024RDE8|A0A024RDE8_HUMAN PDZ and LIM domain 5, isoform CRA_c OS=Homo sapiens OX=9606 GN=PDLIM5 PE=4 SV=1;sp|Q96HC4|PDLI5_HUMAN PDZ and LIM domain protein 5 OS=Homo sapiens OX=9606 GN=PDLIM5 PE=1 SV=5;tr|Q4W5K9|Q4W5K9_HUMAN Uncharacterized protein LIM	63.974	22	45.3	-0.0493517	0.197547	-0.062723	0.0647053	18.7589	18.6539	18.7126	18.8242	18.757	18.602	18.6342	18.7591	18.6553	18.5369	18.5701	18.6394	18.6221	18.4179	18.5406	18.5702
B4DPM1	cDNA FLJ58373, highly similar to Acyl-coenzyme A oxidase 2, peroxisomal		tr|B4DPM1|B4DPM1_HUMAN cDNA FLJ58373, highly similar to Acyl-coenzyme A oxidase 2, peroxisomal OS=Homo sapiens OX=9606 PE=2 SV=1	52.286	1	79.6	-0.164893	0.0659234	-0.144773	0.0647852	12.0488	12.2523	12.2201	12.0755	11.8963	11.8423	12.0674	12.1311	12.415	12.009	11.9386	12.2237	12.0341	11.968	11.8275	12.1775
B4E318	BRCA2 and CDKN1A-interacting protein		tr|B4E318|B4E318_HUMAN BRCA2 and CDKN1A-interacting protein OS=Homo sapiens OX=9606 PE=2 SV=1	29.797	1	31.7	0.0997045	0.158345	-0.16199	0.0648387	11.1956	11.3415	11.0804	11.0368	11.3265	11.2297	11.2081	11.2888	11.5711	11.2283	11.1728	11.227	11.1363	11.1609	11.1171	11.137
Q9Y6H1;Q5T1J5	Coiled-coil-helix-coiled-coil-helix domain-containing protein 2;Putative coiled-coil-helix-coiled-coil-helix domain-containing protein CHCHD2P9, mitochondrial	CHCHD2;CHCHD2P9	sp|Q9Y6H1|CHCH2_HUMAN Coiled-coil-helix-coiled-coil-helix domain-containing protein 2 OS=Homo sapiens OX=9606 GN=CHCHD2 PE=1 SV=1;sp|Q5T1J5|CHCH9_HUMAN Putative coiled-coil-helix-coiled-coil-helix domain-containing protein CHCHD2P9, mitochondrial OS=Homo s	15.512	4	33.8	0.0224568	0.644574	-0.108638	0.0651961	17.2666	16.9705	16.9571	16.827	17.2584	16.9478	16.9135	16.9912	17.0478	16.6174	16.5856	16.7975	16.8884	16.4145	16.6411	16.6697
P54855;A0A0G2JMZ5	UDP-glucuronosyltransferase 2B15	UGT2B15	sp|P54855|UDB15_HUMAN UDP-glucuronosyltransferase 2B15 OS=Homo sapiens OX=9606 GN=UGT2B15 PE=1 SV=3;tr|A0A0G2JMZ5|A0A0G2JMZ5_HUMAN UDP-glucuronosyltransferase OS=Homo sapiens OX=9606 GN=UGT2B15 PE=1 SV=1	61.036	8	47.2	-0.084685	0.16727	-0.0986061	0.0652048	19.0606	18.7778	18.9486	19.1147	18.8166	18.7808	18.8253	19.1402	18.8959	19.2459	19.1045	18.992	18.8696	19.1579	19.0672	18.7492
Q58FF8	Putative heat shock protein HSP 90-beta 2	HSP90AB2P	sp|Q58FF8|H90B2_HUMAN Putative heat shock protein HSP 90-beta 2 OS=Homo sapiens OX=9606 GN=HSP90AB2P PE=1 SV=2	44.348	1	23.1	0.141321	0.0205738	0.0712888	0.0652103	16.5102	16.3971	16.051	16.3741	16.6338	16.4947	16.3276	16.4415	16.5828	16.2437	16.4262	16.3433	16.5908	16.3897	16.5075	16.3931
Q9Y3R5	Protein dopey-2	DOPEY2	sp|Q9Y3R5|DOP2_HUMAN Protein dopey-2 OS=Homo sapiens OX=9606 GN=DOP1B PE=1 SV=5	258.23	2	1.9	-0.0269168	0.643071	0.0957369	0.0652273	12.5713	12.1751	12.0547	12.0749	12.3748	12.277	12.0909	12.0257	12.4336	12.2441	12.1173	12.1823	12.652	12.2794	12.2409	12.188
O96000;H3BPJ9;A8K761;H3BV16;Q96RX5	NADH dehydrogenase [ubiquinone] 1 beta subcomplex subunit 10	NDUFB10	sp|O96000|NDUBA_HUMAN NADH dehydrogenase [ubiquinone] 1 beta subcomplex subunit 10 OS=Homo sapiens OX=9606 GN=NDUFB10 PE=1 SV=3;tr|H3BPJ9|H3BPJ9_HUMAN Complex I-PDSW OS=Homo sapiens OX=9606 GN=NDUFB10 PE=1 SV=1;tr|A8K761|A8K761_HUMAN Complex I-PDSW OS=Homo	20.776	8	50	0.00733485	0.903806	-0.0863488	0.0652817	17.7266	17.8379	17.8906	17.7989	17.5275	17.8965	17.9543	17.905	17.605	18.0037	17.8084	17.5121	17.4615	17.8737	17.8433	17.4053
Q9UKU0;A0A494BZW8;A0A494C0J9;E7ERD7;C9J8C7;B4DFW3;A0A494C116;B2RB13;A0A499FJL5;A0A494C0B6;A0A494C046;B3KV64;D3DQ84	Long-chain-fatty-acid--CoA ligase 6	ACSL6	sp|Q9UKU0|ACSL6_HUMAN Long-chain-fatty-acid--CoA ligase 6 OS=Homo sapiens OX=9606 GN=ACSL6 PE=1 SV=4;tr|A0A494BZW8|A0A494BZW8_HUMAN Long-chain-fatty-acid--CoA ligase 6 OS=Homo sapiens OX=9606 GN=ACSL6 PE=1 SV=1;tr|A0A494C0J9|A0A494C0J9_HUMAN Long-chain-fat	77.751	1	4.2	0.00541478	0.925423	-0.0998278	0.0652994	11.405	11.5208	11.4419	11.3986	11.3247	11.4096	11.616	11.4378	11.4952	11.2424	11.4806	11.3868	11.2742	11.2686	11.3932	11.2697
Q9UDW1;Q9NZY4;Q9P012	Cytochrome b-c1 complex subunit 9	UQCR10	sp|Q9UDW1|QCR9_HUMAN Cytochrome b-c1 complex subunit 9 OS=Homo sapiens OX=9606 GN=UQCR10 PE=1 SV=3;tr|Q9NZY4|Q9NZY4_HUMAN HSPC051 OS=Homo sapiens OX=9606 PE=1 SV=1;tr|Q9P012|Q9P012_HUMAN HSPC151 OS=Homo sapiens OX=9606 PE=2 SV=1	7.3084	3	50.8	-0.0136102	0.806079	-0.0525422	0.0654446	17.0852	17.2234	17.0833	16.8566	16.9712	17.3526	17.1282	16.7421	16.7145	17.0619	16.9579	16.644	16.6575	17.019	16.8935	16.5982
Q9H4M9;B2R5U3;A0A024R571;B4DMV9;B4DR44;B4DTR4;C9JC03;B4DZH9;C9J2Z4	EH domain-containing protein 1	EHD1	sp|Q9H4M9|EHD1_HUMAN EH domain-containing protein 1 OS=Homo sapiens OX=9606 GN=EHD1 PE=1 SV=2;tr|B2R5U3|B2R5U3_HUMAN EH-domain containing 1, isoform CRA_b OS=Homo sapiens OX=9606 GN=EHD1 PE=2 SV=1;tr|A0A024R571|A0A024R571_HUMAN EH domain-containing protein	60.626	23	63.5	0.0749219	0.0708675	0.0877052	0.0655002	18.2277	18.6281	18.4132	18.1999	18.2827	18.7552	18.4756	18.255	18	18.304	17.967	17.786	18.2008	18.3886	17.9641	17.8544
Q6PIJ6	F-box only protein 38	FBXO38	sp|Q6PIJ6|FBX38_HUMAN F-box only protein 38 OS=Homo sapiens OX=9606 GN=FBXO38 PE=1 SV=3	133.94	1	0.9	-0.0644022	0.259889	-0.12076	0.0655302	12.976	12.9285	13.3413	13.125	13.0287	12.8312	13.1285	13.1248	13.3303	13.1424	13.1842	13.3532	13.1476	12.9511	13.2586	13.1698
Q9BTE1;H3BR94;H3BUD2;H3BS05;I3L0U8;B4DS97	Dynactin subunit 5	DCTN5	sp|Q9BTE1|DCTN5_HUMAN Dynactin subunit 5 OS=Homo sapiens OX=9606 GN=DCTN5 PE=1 SV=1;tr|H3BR94|H3BR94_HUMAN Dynactin subunit 5 OS=Homo sapiens OX=9606 GN=DCTN5 PE=1 SV=1;tr|H3BUD2|H3BUD2_HUMAN Dynactin subunit 5 OS=Homo sapiens OX=9606 GN=DCTN5 PE=1 SV=1;tr	20.126	2	24.2	-0.0625297	0.262691	-0.0853334	0.0656208	12.0539	12.2022	12.0475	12.0792	12.0927	12.0477	12.0783	11.914	12.3312	12.1034	12.0039	12.103	12.2808	12.0627	11.9602	11.8964
Q9UKR5;Q86TW5;Q6FII3	Probable ergosterol biosynthetic protein 28	C14orf1	sp|Q9UKR5|ERG28_HUMAN Ergosterol biosynthetic protein 28 homolog OS=Homo sapiens OX=9606 GN=ERG28 PE=1 SV=1;tr|Q86TW5|Q86TW5_HUMAN Full-length cDNA clone CS0DC006YI13 of Neuroblastoma of Homo sapiens (human) (Fragment) OS=Homo sapiens OX=9606 PE=2 SV=1;tr|	15.864	2	16.4	0.128454	0.31413	-0.0707941	0.0656302	15.4549	14.7995	15.5049	15.0548	15.1673	15.0882	15.5593	15.5131	15.5729	15.5128	15.6427	15.0106	15.4776	15.4983	15.6093	14.8707
P54868;A0A140VJL2;B7Z784;B7Z7M8	Hydroxymethylglutaryl-CoA synthase, mitochondrial	HMGCS2	sp|P54868|HMCS2_HUMAN Hydroxymethylglutaryl-CoA synthase, mitochondrial OS=Homo sapiens OX=9606 GN=HMGCS2 PE=1 SV=1;tr|A0A140VJL2|A0A140VJL2_HUMAN 3-hydroxy-3-methylglutaryl coenzyme A synthase OS=Homo sapiens OX=9606 PE=2 SV=1;tr|B7Z784|B7Z784_HUMAN 3-hyd	56.635	37	70.1	-0.0226208	0.623583	-0.066302	0.0657301	22.3839	22.4009	22.2573	21.7495	22.2471	22.4673	22.2302	21.7564	21.9797	22.4398	22.0881	21.0717	21.8424	22.403	22.0261	21.0428
P51570;V9HWE7;Q6ZP37;Q71UH7	Galactokinase	GALK1;HEL-S-19	sp|P51570|GALK1_HUMAN Galactokinase OS=Homo sapiens OX=9606 GN=GALK1 PE=1 SV=1;tr|V9HWE7|V9HWE7_HUMAN Epididymis secretory protein Li 19 OS=Homo sapiens OX=9606 GN=HEL-S-19 PE=2 SV=1;tr|Q6ZP37|Q6ZP37_HUMAN cDNA FLJ26554 fis, clone LNF01773, highly similar	42.272	22	71.4	0.0172759	0.631414	-0.0560095	0.065753	19.2524	19.2926	19.0644	18.5342	19.226	19.3379	19.0715	18.5773	19.1923	19.2697	18.9324	18.6122	19.1027	19.2324	18.8974	18.5501
Q96JM3	Chromosome alignment-maintaining phosphoprotein 1	CHAMP1	sp|Q96JM3|CHAP1_HUMAN Chromosome alignment-maintaining phosphoprotein 1 OS=Homo sapiens OX=9606 GN=CHAMP1 PE=1 SV=2	89.098	2	3.1	-0.120319	0.188942	-0.114231	0.0663509	11.2104	11.1321	11.0562	11.1761	10.8484	11.0432	11.2093	10.9926	11.1662	10.9841	11.1026	11.1236	10.8692	10.9422	11.0405	11.0676
Q9UGC7;X6RKB4;B4DMX1;H2KNE8	Peptide chain release factor 1-like, mitochondrial	MTRF1L	sp|Q9UGC7|RF1ML_HUMAN Peptide chain release factor 1-like, mitochondrial OS=Homo sapiens OX=9606 GN=MTRF1L PE=1 SV=1;tr|X6RKB4|X6RKB4_HUMAN Peptide chain release factor 1-like, mitochondrial (Fragment) OS=Homo sapiens OX=9606 GN=MTRF1L PE=1 SV=1;tr|B4DMX1|	43.599	1	4.2	0.00891266	0.938602	-0.10276	0.0663982	12.2319	12.0138	11.9371	11.9071	11.9534	11.8455	12.0099	12.3167	12.4103	12.2483	11.9683	12.1016	12.2947	12.0141	11.8821	12.1266
A8K6S3	cDNA FLJ77570, highly similar to Homo sapiens pleckstrin homology domain containing, family C (with FERM domain) member 1 (PLEKHC1), mRNA		tr|A8K6S3|A8K6S3_HUMAN cDNA FLJ77570, highly similar to Homo sapiens pleckstrin homology domain containing, family C (with FERM domain) member 1 (PLEKHC1), mRNA OS=Homo sapiens OX=9606 PE=2 SV=1	77.876	1	51.3	-0.101235	0.0558083	-0.0949284	0.0664583	16.8883	16.5849	16.9005	16.4546	16.8084	16.4396	16.717	16.4585	16.6972	16.5497	16.6707	16.1213	16.6481	16.3575	16.5164	16.1372
P61165;F5GWH5	Transmembrane protein 258	TMEM258	sp|P61165|TM258_HUMAN Transmembrane protein 258 OS=Homo sapiens OX=9606 GN=TMEM258 PE=1 SV=1;tr|F5GWH5|F5GWH5_HUMAN Dolichyl-diphosphooligosaccharide--protein glycosyltransferase subunit TMEM258 OS=Homo sapiens OX=9606 GN=TMEM258 PE=1 SV=1	9.0788	1	10.1	-0.0325018	0.545348	0.22455	0.0664814	12.9956	13.0246	12.9162	13.1541	13.1104	12.955	12.8957	12.9994	12.9551	13.1854	13.2533	12.9074	13.3292	13.0747	13.4063	13.3891
Q17R31;B7Z2Z9	Putative deoxyribonuclease TATDN3	TATDN3	sp|Q17R31|TATD3_HUMAN Putative deoxyribonuclease TATDN3 OS=Homo sapiens OX=9606 GN=TATDN3 PE=1 SV=1;tr|B7Z2Z9|B7Z2Z9_HUMAN cDNA FLJ53789 OS=Homo sapiens OX=9606 PE=2 SV=1	30.333	1	6.2	-0.00308849	0.973201	-0.104405	0.0666705	12.1906	12.7921	12.3321	12.2856	12.5142	12.5548	12.2631	12.2559	12.5985	12.6262	12.3646	12.7137	12.5725	12.4984	12.1156	12.6988
A0A286LWX1;B4DNI5	Aldehyde oxidase 1	AOX1	tr|A0A286LWX1|A0A286LWX1_HUMAN Aldehyde oxidase 1 OS=Homo sapiens OX=9606 GN=AOX1 PE=2 SV=1;tr|B4DNI5|B4DNI5_HUMAN Aldehyde oxidase 1 OS=Homo sapiens OX=9606 PE=2 SV=1	147.83	1	72.8	0.0648115	0.249346	-0.135159	0.0667979	15.3373	15.2269	15.2433	15.7985	15.5475	15.3111	15.1842	15.8225	15.6693	15.5132	15.5875	16.0147	15.418	15.5256	15.5628	15.7377
Q9BWM7;A0A1P0AYU5;B4DRS6	Sideroflexin-3;Sideroflexin	SFXN3	sp|Q9BWM7|SFXN3_HUMAN Sideroflexin-3 OS=Homo sapiens OX=9606 GN=SFXN3 PE=1 SV=3;tr|A0A1P0AYU5|A0A1P0AYU5_HUMAN Sidoreflexin OS=Homo sapiens OX=9606 GN=SFXN3 PE=1 SV=1;tr|B4DRS6|B4DRS6_HUMAN Sidoreflexin OS=Homo sapiens OX=9606 PE=2 SV=1	35.503	2	13.4	0.014131	0.77742	-0.0947833	0.066825	13.4434	13.7563	13.3145	13.4578	13.3727	13.8184	13.4491	13.3884	13.8956	14.0804	13.6211	13.8028	13.8468	13.8714	13.4899	13.8125
P55769;Q6FHM6;B1AHD1;A0A3B3IUA2;A0A3B3IRU2	NHP2-like protein 1;NHP2-like protein 1, N-terminally processed	NHP2L1	sp|P55769|NH2L1_HUMAN NHP2-like protein 1 OS=Homo sapiens OX=9606 GN=SNU13 PE=1 SV=3;tr|Q6FHM6|Q6FHM6_HUMAN Ribonucloprotein OS=Homo sapiens OX=9606 GN=NHP2L1 PE=2 SV=1;tr|B1AHD1|B1AHD1_HUMAN Ribonucloprotein OS=Homo sapiens OX=9606 GN=SNU13 PE=1 SV=1;tr|A	14.173	6	46.1	0.0189302	0.618186	0.0627157	0.0672416	16.7124	16.6832	16.7871	16.8525	16.7787	16.733	16.7525	16.8468	16.9376	16.7614	16.9179	17.0883	17.0486	16.7973	17.004	17.1061
Q9Y371;A0A087WW40;A0A140VJU5	Endophilin-B1	SH3GLB1	sp|Q9Y371|SHLB1_HUMAN Endophilin-B1 OS=Homo sapiens OX=9606 GN=SH3GLB1 PE=1 SV=1;tr|A0A087WW40|A0A087WW40_HUMAN Endophilin-B1 OS=Homo sapiens OX=9606 GN=SH3GLB1 PE=1 SV=1;tr|A0A140VJU5|A0A140VJU5_HUMAN Endophilin-B1 OS=Homo sapiens OX=9606 GN=SH3GLB1 PE=2	40.796	4	17.3	-0.0082214	0.871755	0.0942159	0.0673233	14.8348	14.8985	14.8345	14.9173	14.7719	14.7805	14.9576	14.9423	14.874	14.8526	14.9902	15.2644	15.096	14.961	15.0299	15.2712
Q53GT1;C9JLE9;C9J2T1	Kelch-like protein 22	KLHL22	sp|Q53GT1|KLH22_HUMAN Kelch-like protein 22 OS=Homo sapiens OX=9606 GN=KLHL22 PE=1 SV=2;tr|C9JLE9|C9JLE9_HUMAN Kelch-like protein 22 (Fragment) OS=Homo sapiens OX=9606 GN=KLHL22 PE=1 SV=1;tr|C9J2T1|C9J2T1_HUMAN Kelch-like protein 22 (Fragment) OS=Homo sapi	71.666	1	1.7	-0.00129791	0.991475	-0.0815504	0.0673765	11.329	11.8456	11.6101	11.5491	11.5212	11.44	11.9225	11.4448	11.755	11.6004	11.6025	11.5803	11.5771	11.5233	11.5225	11.5891
Q96K19;D3DSY7	E3 ubiquitin-protein ligase RNF170	RNF170	sp|Q96K19|RN170_HUMAN E3 ubiquitin-protein ligase RNF170 OS=Homo sapiens OX=9606 GN=RNF170 PE=1 SV=2;tr|D3DSY7|D3DSY7_HUMAN RING-type E3 ubiquitin transferase OS=Homo sapiens OX=9606 GN=RNF170 PE=4 SV=1	29.814	5	26	0.00522423	0.945282	0.0656358	0.0675084	15.2641	15.0268	15.5193	15.3247	15.0277	15.2491	15.5233	15.3558	15.0105	15.0046	15.4278	15.0507	15.1015	15.0764	15.4224	15.1559
O75521;Q53GC8;A0A0C4DGA2;Q53HG3	Enoyl-CoA delta isomerase 2, mitochondrial	ECI2	sp|O75521|ECI2_HUMAN Enoyl-CoA delta isomerase 2 OS=Homo sapiens OX=9606 GN=ECI2 PE=1 SV=4;tr|Q53GC8|Q53GC8_HUMAN Peroxisomal D3,D2-enoyl-CoA isomerase isoform 1 variant (Fragment) OS=Homo sapiens OX=9606 PE=2 SV=1;tr|A0A0C4DGA2|A0A0C4DGA2_HUMAN Enoyl-CoA	43.585	2	63.7	-0.0388103	0.521182	-0.088282	0.0675648	16.369	13.7709	16.5963	17.0266	16.2708	13.7687	16.4113	17.1569	16.1114	14.1004	16.3505	16.6343	16.1235	14.0033	16.2803	16.4364
A8CG34	Nuclear envelope pore membrane protein POM 121C	POM121C	sp|A8CG34|P121C_HUMAN Nuclear envelope pore membrane protein POM 121C OS=Homo sapiens OX=9606 GN=POM121C PE=1 SV=3	125.09	1	1.1	-0.0332497	0.391064	-0.0768528	0.0677966	12.3808	12.2826	12.4874	12.4228	12.2805	12.2776	12.4902	12.3923	12.32	12.2981	12.2938	12.4709	12.2676	12.3031	12.1376	12.3671
Q9NZD8;H3BRR0;A0A024R5Y1	Maspardin	SPG21	sp|Q9NZD8|SPG21_HUMAN Maspardin OS=Homo sapiens OX=9606 GN=SPG21 PE=1 SV=1;tr|H3BRR0|H3BRR0_HUMAN Maspardin OS=Homo sapiens OX=9606 GN=SPG21 PE=1 SV=1;tr|A0A024R5Y1|A0A024R5Y1_HUMAN Maspardin OS=Homo sapiens OX=9606 GN=SPG21 PE=4 SV=1	34.96	1	6.5	0.00269273	0.958239	-0.18452	0.0679409	12.8597	12.4803	12.7714	12.667	12.7475	12.4611	12.9187	12.6619	12.9668	12.632	12.9941	12.8574	12.7249	12.7595	12.7294	12.4984
A0A384NPS2;A0A0S2Z373;Q63HL5;A0A223PQI9;A0A0C4DFZ2;A0A024R509;P15289;A0A0S2Z309	Arylsulfatase A;Arylsulfatase A component B;Arylsulfatase A component C	DKFZp686G12235;ARSA	tr|A0A384NPS2|A0A384NPS2_HUMAN Epididymis secretory sperm binding protein OS=Homo sapiens OX=9606 PE=2 SV=1;tr|A0A0S2Z373|A0A0S2Z373_HUMAN Arylsulfatase A isoform 1 (Fragment) OS=Homo sapiens OX=9606 GN=ARSA PE=2 SV=1;tr|Q63HL5|Q63HL5_HUMAN Uncharacterized	53.574	9	28.4	0.0474088	0.282566	-0.0644055	0.0682086	16.6427	16.4298	16.6014	16.8201	16.6715	16.4474	16.5952	16.9696	16.7234	16.6704	16.745	16.9039	16.5984	16.5929	16.7265	16.8672
Q9Y6K5;A0A7P0TAU8;A0A7P0Z4F1;A0A7P0T9J0;A0A024RBQ5;A8KA84;A0A7P0Z4D0;A0A7P0T9W6;A0A7P0T8S7;A0A7P0TAC0;A0A7P0Z4F5;A0A7P0T7V2;A0A7P0TB73;A0A7P0Z4Q3;A0A7P0TB72;A0A7P0TAC8;A0A7P0TAV3;A0A7P0T8J8;A0A7P0TA50;F8VS35;A0A7P0T9Z5;A0A7P0TAT5;F8VWK9;A0A7P0TA44;A0A7P0T884;A0A7P0TAS0	2-5-oligoadenylate synthase 3	OAS3	sp|Q9Y6K5|OAS3_HUMAN 2-5-oligoadenylate synthase 3 OS=Homo sapiens OX=9606 GN=OAS3 PE=1 SV=3;tr|A0A7P0TAU8|A0A7P0TAU8_HUMAN 2-5-oligoadenylate synthase 3 OS=Homo sapiens OX=9606 GN=OAS3 PE=4 SV=1;tr|A0A7P0Z4F1|A0A7P0Z4F1_HUMAN 2-5-oligoadenylate synt	121.17	2	1.9	0.040802	0.496769	-0.0647335	0.0682773	12.342	12.6452	13.0253	12.0857	12.2791	12.6541	13.261	12.0673	12.1426	12.6661	12.9183	12.0744	12.1384	12.5588	12.8193	12.0259
P82930;C9JJ19;A4UCR9	28S ribosomal protein S34, mitochondrial	MRPS34	sp|P82930|RT34_HUMAN 28S ribosomal protein S34, mitochondrial OS=Homo sapiens OX=9606 GN=MRPS34 PE=1 SV=2;tr|C9JJ19|C9JJ19_HUMAN 28S ribosomal protein S34, mitochondrial OS=Homo sapiens OX=9606 GN=MRPS34 PE=1 SV=2;tr|A4UCR9|A4UCR9_HUMAN Mitochondrial 28S r	25.65	7	42.2	0.00676172	0.887034	0.0628246	0.0684006	16.2192	16.3639	15.8532	15.9353	16.1327	16.427	15.9603	15.8786	16.032	16.4232	16.1077	15.8828	16.1578	16.4603	16.1683	15.9106
P55209;F8VUX1;B7Z2V4;F5H4R6;F8W0J6;F8VY35;A0A024RBB7;F8W020;F8VXI6;H0YIV4;F8VV59;B7Z9C2;A0A024RBE6;F8W118;H0YHC3;F8W543;B7Z5H0;H0YH88;F8VVB5	Nucleosome assembly protein 1-like 1	NAP1L1	sp|P55209|NP1L1_HUMAN Nucleosome assembly protein 1-like 1 OS=Homo sapiens OX=9606 GN=NAP1L1 PE=1 SV=1;tr|F8VUX1|F8VUX1_HUMAN Nucleosome assembly protein 1-like 1 (Fragment) OS=Homo sapiens OX=9606 GN=NAP1L1 PE=1 SV=1;tr|B7Z2V4|B7Z2V4_HUMAN cDNA FLJ60539,	45.374	6	30.7	0.0611004	0.215253	-0.0620335	0.0684045	15.2526	15.6798	15.5231	15.5417	15.3861	15.6164	15.629	15.6101	15.5846	15.4885	15.6432	15.8213	15.5553	15.4398	15.5976	15.6967
Q96DE0;B4DIZ6;A0A140VJQ3	U8 snoRNA-decapping enzyme	NUDT16	sp|Q96DE0|NUD16_HUMAN U8 snoRNA-decapping enzyme OS=Homo sapiens OX=9606 GN=NUDT16 PE=1 SV=2;tr|B4DIZ6|B4DIZ6_HUMAN cDNA FLJ57941, highly similar to Nucleoside diphosphate-linked moiety X motif16 OS=Homo sapiens OX=9606 PE=2 SV=1;tr|A0A140VJQ3|A0A140VJQ3_H	21.273	9	57.9	0.0219069	0.587158	0.0575928	0.0685189	16.2676	15.7583	15.9338	16.4589	16.2865	15.7445	16.0407	16.4346	16.4863	15.9985	16.3431	16.6049	16.5829	16.0357	16.369	16.6755
P00338;V9HWB9;B4DJI1;F5GXY2;F5GYU2	L-lactate dehydrogenase A chain;L-lactate dehydrogenase	LDHA;HEL-S-133P	sp|P00338|LDHA_HUMAN L-lactate dehydrogenase A chain OS=Homo sapiens OX=9606 GN=LDHA PE=1 SV=2;tr|V9HWB9|V9HWB9_HUMAN L-lactate dehydrogenase OS=Homo sapiens OX=9606 GN=HEL-S-133P PE=2 SV=1;tr|B4DJI1|B4DJI1_HUMAN L-lactate dehydrogenase OS=Homo sapiens OX=	36.688	30	86.1	0.0366635	0.365273	-0.0735611	0.0685948	21.4766	21.2412	20.8698	21.6108	21.4608	21.2495	20.9119	21.7228	21.4444	21.1414	20.9944	21.9557	21.3259	21.1508	20.8649	21.9
Q96QE5	Transcription elongation factor, mitochondrial	TEFM	sp|Q96QE5|TEFM_HUMAN Transcription elongation factor, mitochondrial OS=Homo sapiens OX=9606 GN=TEFM PE=1 SV=1	41.676	3	12.8	0.0955274	0.255192	0.073238	0.0686315	13.7353	13.8019	13.5064	13.3927	13.7503	13.742	13.8916	13.4346	13.5282	13.6902	13.6467	13.2673	13.6616	13.703	13.6706	13.3899
Q9UNS2;B4DN01;H7C3P9	COP9 signalosome complex subunit 3	COPS3	sp|Q9UNS2|CSN3_HUMAN COP9 signalosome complex subunit 3 OS=Homo sapiens OX=9606 GN=COPS3 PE=1 SV=3;tr|B4DN01|B4DN01_HUMAN COP9 signalosome complex subunit 3 OS=Homo sapiens OX=9606 PE=2 SV=1;tr|H7C3P9|H7C3P9_HUMAN COP9 signalosome complex subunit 3 OS=Homo	47.873	10	35	0.0139527	0.756922	0.0771743	0.0686699	16.2343	16.4767	16.4088	16.3817	16.3393	16.5371	16.3385	16.3425	16.3538	16.4881	16.4947	16.5317	16.5134	16.5912	16.5443	16.528
O75940	Survival of motor neuron-related-splicing factor 30	SMNDC1	sp|O75940|SPF30_HUMAN Survival of motor neuron-related-splicing factor 30 OS=Homo sapiens OX=9606 GN=SMNDC1 PE=1 SV=1	26.711	2	8.4	-0.0598083	0.563931	0.0830933	0.0687585	14.3864	14.4826	14.5927	14.6874	14.6702	14.4361	14.4764	14.3271	14.3678	14.32	14.3047	14.6999	14.4459	14.3356	14.3472	14.896
P17655;B4DN77	Calpain-2 catalytic subunit	CAPN2	sp|P17655|CAN2_HUMAN Calpain-2 catalytic subunit OS=Homo sapiens OX=9606 GN=CAPN2 PE=1 SV=6;tr|B4DN77|B4DN77_HUMAN Calcium-activated neutral proteinase 2 OS=Homo sapiens OX=9606 PE=2 SV=1	79.994	1	55	-0.0083553	0.864166	-0.127529	0.0689922	10.8956	11.2559	10.8774	10.8961	10.94	11.101	10.9187	10.9317	11.2339	10.986	11.0862	11.3791	11.1342	11.0341	10.7931	11.2138
H0YKF0	Electron transfer flavoprotein subunit alpha, mitochondrial (Fragment)	ETFA	tr|H0YKF0|H0YKF0_HUMAN Electron transfer flavoprotein subunit alpha, mitochondrial (Fragment) OS=Homo sapiens OX=9606 GN=ETFA PE=1 SV=1	30.22	1	50.9	-0.0781081	0.519791	-0.0662558	0.0690378	11.2355	11.1975	10.956	11.2348	11.1326	11.0682	11.2975	10.8131	11.2818	11.1054	11.1477	11.0737	11.2383	11.0213	11.0194	11.0645
Q8IUE6;A2RUA4	Histone H2A type 2-B;Histone H2A	HIST2H2AB	sp|Q8IUE6|H2A2B_HUMAN Histone H2A type 2-B OS=Homo sapiens OX=9606 GN=H2AC21 PE=1 SV=3;tr|A2RUA4|A2RUA4_HUMAN Histone H2A OS=Homo sapiens OX=9606 PE=2 SV=1	13.995	2	41.5	0.00180139	0.963457	-0.0569098	0.0691182	14.9761	14.6307	14.7439	15.1053	14.9186	14.6894	14.7086	15.1466	14.9212	14.7472	14.6387	15.243	14.8529	14.6555	14.5898	15.2241
P46199;Q8IWH1;Q6P1N2	Translation initiation factor IF-2, mitochondrial	MTIF2	sp|P46199|IF2M_HUMAN Translation initiation factor IF-2, mitochondrial OS=Homo sapiens OX=9606 GN=MTIF2 PE=1 SV=2;tr|Q8IWH1|Q8IWH1_HUMAN Similar to mitochondrial translational initiation factor 2 (Fragment) OS=Homo sapiens OX=9606 PE=2 SV=1;tr|Q6P1N2|Q6P1N	81.316	6	14.9	-0.0864564	0.0839841	0.0769143	0.0695283	15.0304	15.1127	15.0902	14.8072	14.8613	15.0697	14.9581	14.8057	14.7954	15.1579	14.9474	14.7271	14.9278	15.1374	15.0194	14.851
P59665;P59666;Q6EZE9	Neutrophil defensin 1;HP 1-56;Neutrophil defensin 2;Neutrophil defensin 3;HP 3-56;Neutrophil defensin 2	DEFA1;DEFA3	sp|P59665|DEF1_HUMAN Neutrophil defensin 1 OS=Homo sapiens OX=9606 GN=DEFA1 PE=1 SV=1;sp|P59666|DEF3_HUMAN Neutrophil defensin 3 OS=Homo sapiens OX=9606 GN=DEFA3 PE=1 SV=1;tr|Q6EZE9|Q6EZE9_HUMAN Defensin, alpha 3, neutrophil-specific OS=Homo sapiens OX=960	10.201	1	9.6	-0.0615607	0.455044	-0.121869	0.0696195	14.477	16.1352	15.7099	15.0526	14.3214	15.945	15.5709	15.2913	14.1529	15.7748	15.054	14.4389	13.8936	15.6138	15.1169	14.3088
Q96EN8	Molybdenum cofactor sulfurase	MOCOS	sp|Q96EN8|MOCOS_HUMAN Molybdenum cofactor sulfurase OS=Homo sapiens OX=9606 GN=MOCOS PE=1 SV=2	98.119	12	19.7	0.0141333	0.723904	0.0523497	0.0696759	17.029	16.8889	16.7607	17.0619	17.0752	16.8683	16.8406	17.0129	17.1438	16.8689	17.1359	17.3359	17.2007	16.8993	17.2026	17.3914
Q9UKD1;Q5JTV1	Glucocorticoid modulatory element-binding protein 2	GMEB2	sp|Q9UKD1|GMEB2_HUMAN Glucocorticoid modulatory element-binding protein 2 OS=Homo sapiens OX=9606 GN=GMEB2 PE=1 SV=1;tr|Q5JTV1|Q5JTV1_HUMAN Glucocorticoid modulatory element binding protein 2, isoform CRA_a OS=Homo sapiens OX=9606 GN=GMEB2 PE=1 SV=1	56.421	1	2.5	-0.0525724	0.53915	-0.158296	0.0697609	11.2197	11.5462	11.3758	11.3514	11.4241	11.2297	11.3259	11.303	11.5926	11.3279	11.1961	11.5993	11.4306	11.1251	11.2822	11.2449
Q5TGZ0;A0A087WU07;R4GNA1	MICOS complex subunit MIC10	MINOS1;MINOS1-NBL1	sp|Q5TGZ0|MIC10_HUMAN MICOS complex subunit MIC10 OS=Homo sapiens OX=9606 GN=MICOS10 PE=1 SV=1;tr|A0A087WU07|A0A087WU07_HUMAN MICOS complex subunit MIC10 OS=Homo sapiens OX=9606 GN=MICOS10 PE=1 SV=1;tr|R4GNA1|R4GNA1_HUMAN MICOS complex subunit MIC10 (Fragm	8.8081	3	61.5	-0.0986654	0.0695901	-0.0753793	0.0698783	16.1452	15.9071	16.1811	15.9969	15.9363	15.8599	16.1747	15.8647	15.7698	16.1363	16.2581	15.6644	15.7686	15.9779	16.1606	15.62
P35573;A0A0S2A4E4;A0A0M4G3H8;G1UI17	Glycogen debranching enzyme;4-alpha-glucanotransferase;Amylo-alpha-1,6-glucosidase	AGL	sp|P35573|GDE_HUMAN Glycogen debranching enzyme OS=Homo sapiens OX=9606 GN=AGL PE=1 SV=3;tr|A0A0S2A4E4|A0A0S2A4E4_HUMAN 4-alpha-glucanotransferase OS=Homo sapiens OX=9606 GN=AGL PE=4 SV=1;tr|A0A0M4G3H8|A0A0M4G3H8_HUMAN 4-alpha-glucanotransferase OS=Homo sa	174.76	89	72.5	0.00179466	0.958211	-0.0643205	0.0699378	21.9387	21.3914	21.3568	21.4489	21.9626	21.3761	21.3414	21.463	21.849	21.4117	21.2894	21.4524	21.7187	21.3808	21.2634	21.3823
O43933;B4DER6;A0A0C4DG33;Q96S70	Peroxisome biogenesis factor 1	PEX1;PEX1R633Ter	sp|O43933|PEX1_HUMAN Peroxisome biogenesis factor 1 OS=Homo sapiens OX=9606 GN=PEX1 PE=1 SV=1;tr|B4DER6|B4DER6_HUMAN cDNA FLJ51800, highly similar to Peroxisome biogenesis factor 1 OS=Homo sapiens OX=9606 PE=2 SV=1;tr|A0A0C4DG33|A0A0C4DG33_HUMAN Peroxin-1	142.87	6	5.5	0.048082	0.330719	0.0992699	0.0700073	15.2806	15.5839	15.4532	15.5579	15.3884	15.7103	15.489	15.4802	15.3234	15.886	15.5936	15.4304	15.5187	15.8492	15.668	15.5944
O43488;V9HWA2;H3BLU7	Aflatoxin B1 aldehyde reductase member 2	AKR7A2;HEL-S-166mP	sp|O43488|ARK72_HUMAN Aflatoxin B1 aldehyde reductase member 2 OS=Homo sapiens OX=9606 GN=AKR7A2 PE=1 SV=3;tr|V9HWA2|V9HWA2_HUMAN Aldo-keto reductase family 7, member A2 (Aflatoxin aldehyde reductase) OS=Homo sapiens OX=9606 GN=HEL-S-166mP PE=2 SV=1;tr|H3B	39.589	12	47.1	-0.0303269	0.410484	-0.0547209	0.0701271	19.1847	18.8432	18.9047	18.2673	19.124	18.8251	18.8486	18.2808	19.2539	18.922	18.8692	18.2673	19.1791	18.8442	18.8403	18.2299
Q9NX62;A0A024R7W0	Inositol monophosphatase 3	IMPAD1	sp|Q9NX62|IMPA3_HUMAN Golgi-resident adenosine 3,5-bisphosphate 3-phosphatase OS=Homo sapiens OX=9606 GN=BPNT2 PE=1 SV=1;tr|A0A024R7W0|A0A024R7W0_HUMAN Inositol monophosphatase domain containing 1, isoform CRA_a OS=Homo sapiens OX=9606 GN=IMPAD1 PE=3 SV	38.681	2	10	-0.0167443	0.728549	-0.0836274	0.0702475	13.143	12.9693	13.1828	13.0363	13.1478	12.8517	13.1246	13.1402	12.8523	12.8834	13.1065	12.9575	12.8341	12.8439	13.0297	12.7575
O75387;B3KNL1;A0A024R4Y3;E9PJ68	Large neutral amino acids transporter small subunit 3	SLC43A1	sp|O75387|LAT3_HUMAN Large neutral amino acids transporter small subunit 3 OS=Homo sapiens OX=9606 GN=SLC43A1 PE=1 SV=1;tr|B3KNL1|B3KNL1_HUMAN cDNA FLJ14826 fis, clone OVARC1000850, highly similar to Large neutral amino acids transporter small subunit 3 OS	61.476	3	6.4	-0.117262	0.0776194	-0.116778	0.0703829	13.9756	14.0103	13.9155	13.7549	13.6805	13.916	13.8201	13.7706	13.7477	13.9624	14.0063	13.5003	13.532	13.8789	13.7871	13.5516
P25686;A8K0R1;C9JRD2;C9JXB9;C9J1G2;E7ETU0;C9JX00;B4DF16	DnaJ homolog subfamily B member 2	DNAJB2	sp|P25686|DNJB2_HUMAN DnaJ homolog subfamily B member 2 OS=Homo sapiens OX=9606 GN=DNAJB2 PE=1 SV=3;tr|A8K0R1|A8K0R1_HUMAN cDNA FLJ78532, highly similar to Homo sapiens DnaJ (Hsp40) homolog, subfamily B, member 2 (DNAJB2), mRNA OS=Homo sapiens OX=9606 PE=2	35.58	2	11.4	-0.0314811	0.496822	0.0740491	0.0703974	12.2049	12.2149	12.3678	12.0891	12.053	12.2581	12.3715	12.0682	12.2121	11.8619	12.2178	11.9935	12.229	12.0011	12.2352	12.1163
Q9Y4L1;A0A384P5T6;A0A087X054;B7Z2N4;B7Z766;E9PJ21;Q6IN67;K7EQK2;A0A087WWI4;Q05D91	Hypoxia up-regulated protein 1	HYOU1	sp|Q9Y4L1|HYOU1_HUMAN Hypoxia up-regulated protein 1 OS=Homo sapiens OX=9606 GN=HYOU1 PE=1 SV=1;tr|A0A384P5T6|A0A384P5T6_HUMAN Epididymis secretory sperm binding protein OS=Homo sapiens OX=9606 PE=2 SV=1;tr|A0A087X054|A0A087X054_HUMAN Hypoxia up-regulated	111.33	1	59.9	0.0017837	0.986621	0.112935	0.0704017	12.7073	12.8524	12.5405	12.3064	13.0389	12.7168	12.6528	12.0053	12.8841	12.5864	12.8424	12.869	12.9729	12.6099	12.8883	13.1625
P22680	Cholesterol 7-alpha-monooxygenase	CYP7A1	sp|P22680|CP7A1_HUMAN Cytochrome P450 7A1 OS=Homo sapiens OX=9606 GN=CYP7A1 PE=1 SV=2	57.66	3	8.9	-0.0958256	0.220544	-0.0596381	0.0704997	12.8938	12.7314	13.3813	12.7737	12.8366	12.5042	13.5232	12.5328	12.8327	12.7292	13.2289	12.7315	12.7231	12.6604	13.2074	12.6928
Q9H867	Protein-lysine methyltransferase METTL21D	VCPKMT	sp|Q9H867|MT21D_HUMAN Protein-lysine methyltransferase METTL21D OS=Homo sapiens OX=9606 GN=VCPKMT PE=1 SV=2	25.806	1	5.7	-0.102024	0.119206	-0.110335	0.0707994	10.8659	10.9611	10.7047	10.529	10.7611	10.6915	10.6159	10.5841	11.1032	10.6031	10.4977	10.7283	10.846	10.6006	10.4752	10.5691
Q9H9B4;D6RFI0;S4R2X2	Sideroflexin-1	SFXN1	sp|Q9H9B4|SFXN1_HUMAN Sideroflexin-1 OS=Homo sapiens OX=9606 GN=SFXN1 PE=1 SV=4;tr|D6RFI0|D6RFI0_HUMAN Sideroflexin-1 (Fragment) OS=Homo sapiens OX=9606 GN=SFXN1 PE=1 SV=8;tr|S4R2X2|S4R2X2_HUMAN Sideroflexin-1 OS=Homo sapiens OX=9606 GN=SFXN1 PE=1 SV=1	35.619	21	79.2	0.00332012	0.94826	-0.0729969	0.070925	19.3572	19.4328	19.495	19.1673	19.2149	19.441	19.5305	19.2792	19.1793	19.5216	19.4291	18.9128	19.0742	19.3779	19.4322	18.8666
O43865;A0A024R0A8;Q2NKW8;V5YQL4;Q6ZMM9	Putative adenosylhomocysteinase 2;Adenosylhomocysteinase	AHCYL1;FGFR2-AHCYL1	sp|O43865|SAHH2_HUMAN S-adenosylhomocysteine hydrolase-like protein 1 OS=Homo sapiens OX=9606 GN=AHCYL1 PE=1 SV=2;tr|A0A024R0A8|A0A024R0A8_HUMAN Adenosylhomocysteinase OS=Homo sapiens OX=9606 GN=AHCYL1 PE=2 SV=1;tr|Q2NKW8|Q2NKW8_HUMAN Adenosylhomocysteinas	58.951	12	21.3	-0.0171197	0.641699	-0.0555923	0.0709401	17.2382	17.3948	17.1435	17.3205	17.2643	17.3247	17.1264	17.313	17.3705	17.3629	17.0697	17.3587	17.2739	17.3252	17.0349	17.3054
H3BSS0	Metallothionein	MT1G	tr|H3BSS0|H3BSS0_HUMAN Metallothionein OS=Homo sapiens OX=9606 GN=MT1G PE=1 SV=1	7.0793	1	29.4	0.0244757	0.640088	-0.0686567	0.0712916	17.6185	16.1285	16.3249	18.1129	17.5399	16.1587	16.2974	18.2868	16.8806	16.0898	16.3199	18.4271	16.8019	16.0942	16.185	18.3617
Q8WUF5;A0A024R0Q5;Q6ZNZ8	RelA-associated inhibitor	PPP1R13L	sp|Q8WUF5|IASPP_HUMAN RelA-associated inhibitor OS=Homo sapiens OX=9606 GN=PPP1R13L PE=1 SV=4;tr|A0A024R0Q5|A0A024R0Q5_HUMAN Protein phosphatase 1, regulatory (Inhibitor) subunit 13 like, isoform CRA_a OS=Homo sapiens OX=9606 GN=PPP1R13L PE=4 SV=1;tr|Q6ZNZ	89.09	2	4	-0.157168	0.0910599	0.0781597	0.0715374	11.6929	11.8416	11.8426	11.5231	11.8153	11.5281	11.5334	11.3947	11.6528	11.6647	11.5343	11.4752	11.7347	11.6478	11.6196	11.6375
P52569;A0A1W2PR06	Cationic amino acid transporter 2	SLC7A2	sp|P52569|CTR2_HUMAN Cationic amino acid transporter 2 OS=Homo sapiens OX=9606 GN=SLC7A2 PE=1 SV=2;tr|A0A1W2PR06|A0A1W2PR06_HUMAN Cationic amino acid transporter 2 (Fragment) OS=Homo sapiens OX=9606 GN=SLC7A2 PE=1 SV=1	71.672	3	5.2	0.0423177	0.283536	-0.161121	0.0717033	13.2301	13.1996	13.4276	13.3852	13.3284	13.2614	13.4422	13.3798	13.1519	13.0511	13.6258	13.6655	13.0643	12.994	13.1831	13.6083
Q5R3I4	Tetratricopeptide repeat protein 38	TTC38	sp|Q5R3I4|TTC38_HUMAN Tetratricopeptide repeat protein 38 OS=Homo sapiens OX=9606 GN=TTC38 PE=1 SV=1	52.787	1	49.5	-0.134223	0.0273785	-0.104363	0.0717561	13.9202	14.1155	14.1624	14.956	13.8736	13.9731	13.8954	14.875	14.0397	14.1981	13.896	15.051	13.8098	14.0519	13.9321	14.9735
P05161;A0A096LNZ9;A0A096LPJ4	Ubiquitin-like protein ISG15	ISG15	sp|P05161|ISG15_HUMAN Ubiquitin-like protein ISG15 OS=Homo sapiens OX=9606 GN=ISG15 PE=1 SV=5;tr|A0A096LNZ9|A0A096LNZ9_HUMAN Ubiquitin-like protein ISG15 (Fragment) OS=Homo sapiens OX=9606 GN=ISG15 PE=1 SV=6;tr|A0A096LPJ4|A0A096LPJ4_HUMAN Ubiquitin-like pr	17.887	3	21.8	0.125903	0.0601556	0.097382	0.0718416	15.356	15.8535	16.5669	15.1423	15.5659	16.0478	16.7288	15.0798	15.0829	15.6288	16.0475	14.9145	15.1988	15.8628	16.0842	14.9174
Q86VU5;A8K337;R4GNF4;B4DY64	Catechol O-methyltransferase domain-containing protein 1	COMTD1	sp|Q86VU5|CMTD1_HUMAN Catechol O-methyltransferase domain-containing protein 1 OS=Homo sapiens OX=9606 GN=COMTD1 PE=1 SV=1;tr|A8K337|A8K337_HUMAN cDNA FLJ77862, highly similar to Homo sapiens catechol-O-methyltransferase domain containing 1 (COMTD1), mRNA	28.808	7	37.4	-0.0391835	0.506459	0.0578566	0.0721591	16.4073	16.1194	16.1352	16.2317	16.2932	16.1816	16.2139	16.0481	16.1279	16.0946	16.1064	16.0154	16.1975	16.1007	16.1752	16.1024
Q1WWL2;Q4QQP8;Q9P2B2;A4QPA1;A0A024R0J4	Prostaglandin F2 receptor negative regulator	PTGFRN	tr|Q1WWL2|Q1WWL2_HUMAN PTGFRN protein (Fragment) OS=Homo sapiens OX=9606 GN=PTGFRN PE=2 SV=1;tr|Q4QQP8|Q4QQP8_HUMAN PTGFRN protein (Fragment) OS=Homo sapiens OX=9606 GN=PTGFRN PE=2 SV=1;sp|Q9P2B2|FPRP_HUMAN Prostaglandin F2 receptor negative regulator OS=H	82.654	7	11.1	-0.0300495	0.518351	0.0760724	0.0721829	15.8868	15.9066	15.8701	15.9692	15.7725	15.9689	15.8924	15.8788	15.8434	15.924	15.885	15.9485	16.0196	15.9837	15.9426	15.9593
Q9H0T7;A0A024R4A4;Q6FIH2;C9J0T6	Ras-related protein Rab-17	RAB17	sp|Q9H0T7|RAB17_HUMAN Ras-related protein Rab-17 OS=Homo sapiens OX=9606 GN=RAB17 PE=1 SV=2;tr|A0A024R4A4|A0A024R4A4_HUMAN RAB17, member RAS oncogene family, isoform CRA_a OS=Homo sapiens OX=9606 GN=RAB17 PE=4 SV=1;tr|Q6FIH2|Q6FIH2_HUMAN RAB17 protein OS=H	23.491	11	65.1	-0.00614797	0.866822	0.0764821	0.0723889	16.9848	16.7666	16.7738	16.705	16.9897	16.7902	16.7873	16.6384	17.1083	16.9043	16.9781	16.4783	17.1047	17.0317	17.0152	16.6233
P35858;Q8TAY0;B0AZL7	Insulin-like growth factor-binding protein complex acid labile subunit	IGFALS	sp|P35858|ALS_HUMAN Insulin-like growth factor-binding protein complex acid labile subunit OS=Homo sapiens OX=9606 GN=IGFALS PE=1 SV=1;tr|Q8TAY0|Q8TAY0_HUMAN Insulin-like growth factor binding protein, acid labile subunit OS=Homo sapiens OX=9606 GN=IGFALS	66.034	3	6.1	0.0716792	0.19156	-0.105236	0.0724444	13.2314	13.396	13.8028	13.1627	13.3204	13.5061	13.7239	13.3292	13.4382	13.4062	13.957	13.1563	13.319	13.4405	13.7129	13.0645
Q969U7;V9GZ55;K7ENR6;Q9P1R6	Proteasome assembly chaperone 2	PSMG2	sp|Q969U7|PSMG2_HUMAN Proteasome assembly chaperone 2 OS=Homo sapiens OX=9606 GN=PSMG2 PE=1 SV=1;tr|V9GZ55|V9GZ55_HUMAN Proteasome assembly chaperone 2 (Fragment) OS=Homo sapiens OX=9606 GN=PSMG2 PE=1 SV=1;tr|K7ENR6|K7ENR6_HUMAN Proteasome assembly chapero	29.396	5	18.9	0.0468119	0.518941	0.0670603	0.0724911	15.9466	16.2076	15.9426	16.127	16.1331	16.157	16.1416	15.9793	15.9627	15.9698	15.8815	16.0986	15.9559	16.0306	15.9751	16.2192
P04049;A0A0S2Z4L5;L7RRS6;A0A0S2Z559;H7C155;B4E0X2;B4E1N6;C7TPG7	RAF proto-oncogene serine/threonine-protein kinase	RAF1;SRGAP3:RAF1	sp|P04049|RAF1_HUMAN RAF proto-oncogene serine/threonine-protein kinase OS=Homo sapiens OX=9606 GN=RAF1 PE=1 SV=1;tr|A0A0S2Z4L5|A0A0S2Z4L5_HUMAN V-raf-1 murine leukemia viral oncogene-like protein 1 isoform 3 (Fragment) OS=Homo sapiens OX=9606 GN=RAF1 PE=2	73.051	1	7.4	-0.0341257	0.573568	-0.170517	0.0725522	12.1213	12.0779	12.0796	11.9579	12.0577	11.8733	12.091	12.0782	12.2677	12.1224	12.1686	12.3526	12.0588	12.0595	12.1938	11.9172
P49189;B4DE91;B4DX14;B4DYY1	4-trimethylaminobutyraldehyde dehydrogenase	ALDH9A1	sp|P49189|AL9A1_HUMAN 4-trimethylaminobutyraldehyde dehydrogenase OS=Homo sapiens OX=9606 GN=ALDH9A1 PE=1 SV=3;tr|B4DE91|B4DE91_HUMAN cDNA FLJ55534, highly similar to 4-trimethylaminobutyraldehyde dehydrogenase OS=Homo sapiens OX=9606 PE=2 SV=1;tr|B4DX14|B	53.801	33	69	0.00703599	0.8407	-0.0573999	0.0725679	20.6978	20.5647	20.2805	20.5644	20.7229	20.572	20.2481	20.5926	20.6242	20.6836	20.2915	20.5746	20.5362	20.6564	20.2638	20.4879
P63172	Dynein light chain Tctex-type 1	DYNLT1	sp|P63172|DYLT1_HUMAN Dynein light chain Tctex-type 1 OS=Homo sapiens OX=9606 GN=DYNLT1 PE=1 SV=1	12.452	2	24.8	-0.113402	0.049121	0.0903358	0.0725868	14.167	14.0118	13.984	14.2141	14.0387	13.9075	13.9902	13.9868	14.0763	14.1714	14.187	13.9993	14.2524	14.1931	14.1862	14.1637
B7Z3V5;A0A0D9SEY1;G5E948;V9HWH3;O95819;Q53TX8;E7ENQ1;A0A0D9SG62;G3XAA2;H7C360;C9J840;Q5MD60;E7EX83;E7EN19;B7Z388;H7C0P6	Mitogen-activated protein kinase kinase kinase kinase 4	MAP4K4;HEL-S-31	tr|B7Z3V5|B7Z3V5_HUMAN cDNA FLJ60617, highly similar to Mitogen-activated protein kinase kinase kinase kinase 4 OS=Homo sapiens OX=9606 PE=2 SV=1;tr|A0A0D9SEY1|A0A0D9SEY1_HUMAN Mitogen-activated protein kinase kinase kinase kinase 4 OS=Homo sapiens OX=9606	141.1	2	3.2	-0.0502637	0.556944	0.11716	0.0726314	13.2648	13.3226	13.3102	13.197	12.9411	13.2344	13.3402	13.3778	13.2919	13.3964	13.3875	13.2618	13.5289	13.355	13.4496	13.4729
P48775	Tryptophan 2,3-dioxygenase	TDO2	sp|P48775|T23O_HUMAN Tryptophan 2,3-dioxygenase OS=Homo sapiens OX=9606 GN=TDO2 PE=1 SV=1	47.871	9	22.4	0.0329074	0.674616	-0.109469	0.0729789	15.7557	15.6253	15.7095	15.9627	15.6825	15.5518	15.6657	16.2848	15.7747	15.6364	15.7738	15.6762	15.586	15.5721	15.813	15.4521
O60291;K7EPJ5	E3 ubiquitin-protein ligase MGRN1	MGRN1	sp|O60291|MGRN1_HUMAN E3 ubiquitin-protein ligase MGRN1 OS=Homo sapiens OX=9606 GN=MGRN1 PE=1 SV=2;tr|K7EPJ5|K7EPJ5_HUMAN E3 ubiquitin-protein ligase MGRN1 (Fragment) OS=Homo sapiens OX=9606 GN=MGRN1 PE=1 SV=1	60.752	1	4.3	-0.15976	0.0464462	-0.110568	0.073038	11.1419	10.9552	11.0089	10.7913	10.9136	10.6455	10.8458	10.8534	11.0616	10.782	10.8191	11.0815	10.8413	10.8182	10.7622	10.8803
Q96RF0	Sorting nexin-18	SNX18	sp|Q96RF0|SNX18_HUMAN Sorting nexin-18 OS=Homo sapiens OX=9606 GN=SNX18 PE=1 SV=2	68.894	4	11.9	0.0981797	0.12116	0.0733716	0.0731677	13.6159	13.7926	13.8493	13.9779	13.8289	13.8557	14.0311	13.9127	13.7285	13.702	13.9056	14.0887	13.7148	13.7791	14.0539	14.1706
O94888;H7BYF4;C9JAT7;B4E126	UBX domain-containing protein 7	UBXN7	sp|O94888|UBXN7_HUMAN UBX domain-containing protein 7 OS=Homo sapiens OX=9606 GN=UBXN7 PE=1 SV=2;tr|H7BYF4|H7BYF4_HUMAN UBX domain-containing protein 7 (Fragment) OS=Homo sapiens OX=9606 GN=UBXN7 PE=1 SV=1;tr|C9JAT7|C9JAT7_HUMAN UBX domain-containing prote	54.862	1	3.7	0.102963	0.116667	0.0608059	0.0731744	13.346	13.2621	13.1541	13.2225	13.5427	13.2686	13.1262	13.459	13.4746	13.335	13.3428	13.3522	13.5237	13.4388	13.4271	13.3583
E0WN90	MHC class I antigen (Fragment)	HLA-A	tr|E0WN90|E0WN90_HUMAN MHC class I antigen (Fragment) OS=Homo sapiens OX=9606 GN=HLA-A PE=3 SV=1	31.595	1	42.1	0.062295	0.509235	0.19916	0.0735409	12.5152	13.3084	11.8641	11.6893	12.286	13.5907	12.0916	11.6581	12.2415	12.8725	11.6108	11.6244	12.5815	12.7215	11.8544	11.9886
Q96GC5;F5H702;F5H8D0	39S ribosomal protein L48, mitochondrial	MRPL48	sp|Q96GC5|RM48_HUMAN 39S ribosomal protein L48, mitochondrial OS=Homo sapiens OX=9606 GN=MRPL48 PE=1 SV=2;tr|F5H702|F5H702_HUMAN 39S ribosomal protein L48, mitochondrial OS=Homo sapiens OX=9606 GN=MRPL48 PE=1 SV=1;tr|F5H8D0|F5H8D0_HUMAN 39S ribosomal prote	23.934	2	9.9	-0.0551189	0.169232	0.0944415	0.0736389	14.9968	15.0209	14.6131	14.8053	14.902	14.9549	14.548	14.8108	14.9574	15.1088	14.6545	14.5932	15.1077	15.0684	14.7369	14.7787
O76054;A0A024R1I5;B3KRD8;B7Z3Z8	SEC14-like protein 2	SEC14L2	sp|O76054|S14L2_HUMAN SEC14-like protein 2 OS=Homo sapiens OX=9606 GN=SEC14L2 PE=1 SV=1;tr|A0A024R1I5|A0A024R1I5_HUMAN SEC14-like 2 (S. cerevisiae), isoform CRA_b OS=Homo sapiens OX=9606 GN=SEC14L2 PE=4 SV=1;tr|B3KRD8|B3KRD8_HUMAN SEC14-like 2 (S. cerevisi	46.145	22	60.5	-0.0178354	0.636018	-0.0567457	0.0737037	19.2533	19.0307	19.1132	19.0072	19.2477	18.953	19.1452	18.9871	19.1281	19.1899	19.1299	18.7615	19.0316	19.1592	19.1029	18.6886
Q92484	Acid sphingomyelinase-like phosphodiesterase 3a	SMPDL3A	sp|Q92484|ASM3A_HUMAN Acid sphingomyelinase-like phosphodiesterase 3a OS=Homo sapiens OX=9606 GN=SMPDL3A PE=1 SV=2	51.26	5	19.4	0.088548	0.0575886	0.0638081	0.073793	15.1626	15.2418	14.8569	15.3835	15.2876	15.2695	15.0069	15.435	15.2757	15.286	15.3414	15.398	15.3644	15.2891	15.4578	15.4451
Q93083;Q86YX2;H3BU80;Q86YX3;B7ZW01	Metallothionein-1L;Metallothionein	MT1L;MTF;MT1E;MTE	sp|Q93083|MT1L_HUMAN Metallothionein-1L OS=Homo sapiens OX=9606 GN=MT1L PE=2 SV=1;tr|Q86YX2|Q86YX2_HUMAN Metallothionein OS=Homo sapiens OX=9606 GN=MTF PE=2 SV=2;tr|H3BU80|H3BU80_HUMAN Metallothionein OS=Homo sapiens OX=9606 GN=MT1E PE=3 SV=1;tr|Q86YX3|Q86	6.0623	1	45.9	-0.0188707	0.840033	-0.0987194	0.0739321	14.0083	13.3886	13.4762	14.5771	14.153	13.2381	13.1885	14.7951	13.8412	13.1374	13.5513	15.3489	13.8484	13.0815	13.4475	15.1066
A0A0S2Z6M9;Q9BYI3;B8ZZA2;A0A7P0TAP6;A0A7P0Z4L0;A0A7P0T8K2	Hyccin	FAM126A	tr|A0A0S2Z6M9|A0A0S2Z6M9_HUMAN Family with sequence similarity 126 member A isoform 3 OS=Homo sapiens OX=9606 GN=FAM126A PE=1 SV=1;sp|Q9BYI3|HYCCI_HUMAN Hyccin OS=Homo sapiens OX=9606 GN=FAM126A PE=1 SV=2;tr|B8ZZA2|B8ZZA2_HUMAN Hyccin OS=Homo sapiens OX=96	45.457	3	15.8	0.36505	0.17212	-0.455421	0.0739657	13.1351	13.4282	13.0984	13.0612	13.3473	13.3343	13.0875	14.4139	13.5316	13.5178	13.2974	14.2104	13.2454	13.3569	13.213	12.9202
Q9Y3T9;B3KNC3;Q9H9J5	Nucleolar complex protein 2 homolog	NOC2L	sp|Q9Y3T9|NOC2L_HUMAN Nucleolar complex protein 2 homolog OS=Homo sapiens OX=9606 GN=NOC2L PE=1 SV=4;tr|B3KNC3|B3KNC3_HUMAN Nucleolar complex protein 2 homolog OS=Homo sapiens OX=9606 PE=2 SV=1;tr|Q9H9J5|Q9H9J5_HUMAN Nucleolar complex protein 2 homolog OS=	84.918	6	10.4	0.00712381	0.898418	0.0954481	0.0740636	14.7844	15.2071	15.2608	15.0214	14.9366	15.2683	15.1947	14.9025	14.631	15.0271	15.0615	14.8786	14.8031	15.0082	15.1011	15.0675
P04424;A0A024RDL8;F8W943;A0A0S2Z316;A0A5F9ZHM8;A0A0S2Z3B0;B4DU69	Argininosuccinate lyase	ASL	sp|P04424|ARLY_HUMAN Argininosuccinate lyase OS=Homo sapiens OX=9606 GN=ASL PE=1 SV=4;tr|A0A024RDL8|A0A024RDL8_HUMAN Argininosuccinate lyase isoform 1 OS=Homo sapiens OX=9606 GN=ASL PE=2 SV=1;tr|F8W943|F8W943_HUMAN Argininosuccinate lyase OS=Homo sapiens O	51.657	31	57.5	-0.0140706	0.693977	-0.0522237	0.0740708	20.606	20.341	20.2545	20.3435	20.6292	20.3078	20.2056	20.3461	20.5608	20.3672	20.1754	20.2947	20.4822	20.3262	20.1415	20.2393
Q15124	Phosphoglucomutase-like protein 5	PGM5	sp|Q15124|PGM5_HUMAN Phosphoglucomutase-like protein 5 OS=Homo sapiens OX=9606 GN=PGM5 PE=1 SV=2	62.224	1	1.6	-0.0620025	0.645634	0.136567	0.0741731	14.189	14.1163	14.3852	14.1515	14.3732	14.2239	14.435	13.562	14.3749	13.9789	14.3808	13.9877	14.5108	14.0975	14.3336	14.3268
Q6UXH1;A6PWM2	Cysteine-rich with EGF-like domain protein 2	CRELD2	sp|Q6UXH1|CREL2_HUMAN Protein disulfide isomerase CRELD2 OS=Homo sapiens OX=9606 GN=CRELD2 PE=1 SV=1;tr|A6PWM2|A6PWM2_HUMAN Protein disulfide isomerase CRELD2 (Fragment) OS=Homo sapiens OX=9606 GN=CRELD2 PE=1 SV=1	38.191	6	19	-0.0628833	0.117574	0.050319	0.0742274	15.7333	15.7771	16.3949	16.0963	15.7109	15.6759	16.3094	16.0538	15.4829	15.5967	16.1663	15.9508	15.5379	15.6344	16.2264	15.9994
Q93062;D3DSV0;B4E3T4;E5RJD7;H0YC46;E5RFP4;H0YBU9;E5RJ31;Q569H2	RNA-binding protein with multiple splicing	RBPMS;hCG_2043421	sp|Q93062|RBPMS_HUMAN RNA-binding protein with multiple splicing OS=Homo sapiens OX=9606 GN=RBPMS PE=1 SV=1;tr|D3DSV0|D3DSV0_HUMAN HCG2043421, isoform CRA_b OS=Homo sapiens OX=9606 GN=hCG_2043421 PE=4 SV=1;tr|B4E3T4|B4E3T4_HUMAN HCG2043421, isoform CRA_c O	21.802	2	19.9	0.0582436	0.514765	0.0665075	0.0743928	14.7491	14.977	14.7974	14.5898	14.8268	14.7693	14.8237	14.9265	15.2143	14.8704	14.8751	14.7685	15.3533	14.926	14.9409	14.7741
P78310	Coxsackievirus and adenovirus receptor	CXADR	sp|P78310|CXAR_HUMAN Coxsackievirus and adenovirus receptor OS=Homo sapiens OX=9606 GN=CXADR PE=1 SV=1	40.029	9	28.2	0.127961	0.0841741	0.0621468	0.0744619	16.0613	16.1326	16.1994	16.2785	16.0968	16.4888	16.2552	16.3428	16.2278	16.1222	16.2315	16.2805	16.2844	16.2485	16.2465	16.3312
Q6LAF9	Cathepsin B (Fragment)		tr|Q6LAF9|Q6LAF9_HUMAN Cathepsin B (Fragment) OS=Homo sapiens OX=9606 PE=2 SV=1	21.237	1	43.1	-0.11952	0.0300315	-0.144117	0.0744794	13.3693	13.2825	13.2787	13.5117	13.3146	13.1876	13.0422	13.4196	13.5246	13.6618	13.4443	13.8597	13.5918	13.3937	13.1532	13.7753
Q9UFG5;K7EK56	UPF0449 protein C19orf25	C19orf25	sp|Q9UFG5|CS025_HUMAN UPF0449 protein C19orf25 OS=Homo sapiens OX=9606 GN=C19orf25 PE=1 SV=2;tr|K7EK56|K7EK56_HUMAN UPF0449 protein C19orf25 OS=Homo sapiens OX=9606 GN=C19orf25 PE=1 SV=1	12.878	1	18.6	-0.0679139	0.538954	-0.144943	0.074655	11.5634	11.9504	11.6938	11.4328	11.662	11.5235	11.5376	11.6456	12.0785	11.7892	11.4597	11.9287	11.8072	11.5107	11.542	11.8164
Q9H2M3;A0A024RAQ0;B2RDF4	S-methylmethionine--homocysteine S-methyltransferase BHMT2	BHMT2	sp|Q9H2M3|BHMT2_HUMAN S-methylmethionine--homocysteine S-methyltransferase BHMT2 OS=Homo sapiens OX=9606 GN=BHMT2 PE=1 SV=1;tr|A0A024RAQ0|A0A024RAQ0_HUMAN Betaine-homocysteine methyltransferase 2, isoform CRA_c OS=Homo sapiens OX=9606 GN=BHMT2 PE=4 SV=1;tr	40.354	20	82.6	-0.00925432	0.813721	-0.0516788	0.0746586	19.6857	19.3324	19.2209	18.8217	19.7505	19.3168	19.2066	18.7499	19.8985	19.8384	19.5022	18.9357	19.8218	19.8032	19.4504	18.8927
Q9UBW8;Q567U8;F5GYF7;F5H248;F5H7C6	COP9 signalosome complex subunit 7a	COPS7A	sp|Q9UBW8|CSN7A_HUMAN COP9 signalosome complex subunit 7a OS=Homo sapiens OX=9606 GN=COPS7A PE=1 SV=1;tr|Q567U8|Q567U8_HUMAN COPS7A protein OS=Homo sapiens OX=9606 GN=COPS7A PE=2 SV=1;tr|F5GYF7|F5GYF7_HUMAN COP9 signalosome complex subunit 7a (Fragment) OS	30.276	8	36.7	0.0173389	0.680591	0.0800715	0.0747751	16.2004	16.3553	16.1631	16.2235	16.2813	16.2745	16.1955	16.2604	16.1587	16.4466	16.1528	16.3131	16.275	16.4796	16.3245	16.3124
Q9UI12;B4E054;A0A024R7X3;A0A024R7U9;G3V126;B3KUZ7;Q8TF11	V-type proton ATPase subunit H	ATP6V1H	sp|Q9UI12|VATH_HUMAN V-type proton ATPase subunit H OS=Homo sapiens OX=9606 GN=ATP6V1H PE=1 SV=1;tr|B4E054|B4E054_HUMAN V-type proton ATPase subunit H OS=Homo sapiens OX=9606 PE=2 SV=1;tr|A0A024R7X3|A0A024R7X3_HUMAN V-type proton ATPase subunit H OS=Homo s	55.882	11	30	0.0209232	0.706268	0.0557346	0.0748439	16.4684	16.4079	16.2859	16.6421	16.6036	16.4626	16.3291	16.4926	16.7021	16.598	16.5157	16.7347	16.7227	16.6516	16.5666	16.8325
P50440;A0A6Q8PHC6;A0A140VK19;A0A6Q8PGA2;A0A6Q8PFC6	Glycine amidinotransferase, mitochondrial	GATM	sp|P50440|GATM_HUMAN Glycine amidinotransferase, mitochondrial OS=Homo sapiens OX=9606 GN=GATM PE=1 SV=1;tr|A0A6Q8PHC6|A0A6Q8PHC6_HUMAN Glycine amidinotransferase OS=Homo sapiens OX=9606 GN=GATM PE=1 SV=1;tr|A0A140VK19|A0A140VK19_HUMAN Glycine amidinotrans	48.455	34	79	-0.0138307	0.720426	-0.0619002	0.0748712	21.5502	21.2926	21.8935	21.0869	21.553	21.3398	21.8171	21.0581	21.4435	21.3743	21.7012	21.0461	21.3457	21.3798	21.6302	20.9618
P00390;V9HW90	Glutathione reductase, mitochondrial	GSR;HEL-75	sp|P00390|GSHR_HUMAN Glutathione reductase, mitochondrial OS=Homo sapiens OX=9606 GN=GSR PE=1 SV=2;tr|V9HW90|V9HW90_HUMAN Glutathione reductase OS=Homo sapiens OX=9606 GN=HEL-75 PE=2 SV=1	56.256	20	56.1	0.0280164	0.608281	-0.0605244	0.0749211	18.6808	18.6655	18.6672	18.8346	18.7321	18.5569	18.6643	19.0068	19.0001	18.9927	18.8959	19.1616	18.9623	18.9161	18.8813	19.0485
P51553;D3DWV9;E7EQB8;E9PF84;G5E9Q7	Isocitrate dehydrogenase [NAD] subunit gamma, mitochondrial;Isocitrate dehydrogenase [NAD] subunit, mitochondrial	IDH3G;hCG_2004980	sp|P51553|IDH3G_HUMAN Isocitrate dehydrogenase [NAD] subunit gamma, mitochondrial OS=Homo sapiens OX=9606 GN=IDH3G PE=1 SV=1;tr|D3DWV9|D3DWV9_HUMAN Isocitrate dehydrogenase [NAD] subunit, mitochondrial OS=Homo sapiens OX=9606 GN=hCG_2004980 PE=3 SV=1;tr|E7	42.794	5	23.2	0.0316229	0.400654	0.097617	0.075088	16.4493	16.4658	16.2302	16.3696	16.4711	16.4865	16.319	16.3647	16.4634	16.4795	16.2859	16.3115	16.4901	16.5636	16.3155	16.5617
Q9Y5Z4;Q05DB4;Q5THN1	Heme-binding protein 2	HEBP2	sp|Q9Y5Z4|HEBP2_HUMAN Heme-binding protein 2 OS=Homo sapiens OX=9606 GN=HEBP2 PE=1 SV=1;tr|Q05DB4|Q05DB4_HUMAN HEBP2 protein (Fragment) OS=Homo sapiens OX=9606 GN=HEBP2 PE=2 SV=1;tr|Q5THN1|Q5THN1_HUMAN Heme-binding protein 2 OS=Homo sapiens OX=9606 GN=HEBP	22.875	9	59	0.0081348	0.847361	-0.0548013	0.0752266	17.8077	17.6753	17.5597	17.6246	17.8421	17.6052	17.5353	17.7174	17.8245	17.6599	17.5403	17.707	17.7884	17.6082	17.5062	17.6097
Q6I9Y2;A0A024R332	THO complex subunit 7 homolog	THOC7;NIF3L1BP1	sp|Q6I9Y2|THOC7_HUMAN THO complex subunit 7 homolog OS=Homo sapiens OX=9606 GN=THOC7 PE=1 SV=3;tr|A0A024R332|A0A024R332_HUMAN THO complex subunit 7 homolog OS=Homo sapiens OX=9606 GN=NIF3L1BP1 PE=3 SV=1	23.743	2	11.3	-0.0334041	0.627946	0.0643349	0.0752753	13.4186	13.4641	13.4412	13.3711	13.3366	13.3423	13.6507	13.2319	13.2697	13.5171	13.402	13.2156	13.4035	13.5277	13.4517	13.2787
Q9UQB8;I3L4C2;B4DMV0;B3KPV9;B4DQ43;B4DWA1	Brain-specific angiogenesis inhibitor 1-associated protein 2	BAIAP2	sp|Q9UQB8|BAIP2_HUMAN Brain-specific angiogenesis inhibitor 1-associated protein 2 OS=Homo sapiens OX=9606 GN=BAIAP2 PE=1 SV=1;tr|I3L4C2|I3L4C2_HUMAN Brain-specific angiogenesis inhibitor 1-associated protein 2 OS=Homo sapiens OX=9606 GN=BAIAP2 PE=1 SV=1;t	60.867	11	22.6	-0.0200684	0.608349	-0.0580937	0.0754942	16.6019	16.3149	16.4639	16.2766	16.5271	16.2691	16.4547	16.3263	16.4389	16.2732	16.3547	15.9096	16.3606	16.1762	16.345	15.8623
Q15800;D6RDP9;D6R952	Methylsterol monooxygenase 1	MSMO1	sp|Q15800|MSMO1_HUMAN Methylsterol monooxygenase 1 OS=Homo sapiens OX=9606 GN=MSMO1 PE=1 SV=1;tr|D6RDP9|D6RDP9_HUMAN Methylsterol monooxygenase 1 (Fragment) OS=Homo sapiens OX=9606 GN=MSMO1 PE=1 SV=1;tr|D6R952|D6R952_HUMAN Methylsterol monooxygenase 1 OS=H	35.215	6	30.4	-0.11316	0.247653	0.0978608	0.0755249	18.0006	17.4709	18.2806	17.629	17.7848	17.6642	18.212	17.2675	17.2764	17.2876	17.9506	17.3566	17.3823	17.3832	17.9163	17.5809
Q9C0E2;Q86VC1;Q8IVQ8;Q0VG75	Exportin-4	XPO4	sp|Q9C0E2|XPO4_HUMAN Exportin-4 OS=Homo sapiens OX=9606 GN=XPO4 PE=1 SV=2;tr|Q86VC1|Q86VC1_HUMAN XPO4 protein (Fragment) OS=Homo sapiens OX=9606 GN=XPO4 PE=2 SV=1;tr|Q8IVQ8|Q8IVQ8_HUMAN XPO4 protein (Fragment) OS=Homo sapiens OX=9606 GN=XPO4 PE=2 SV=1;tr|Q	130.14	3	3.6	-0.0777083	0.0796683	0.0704122	0.075598	14.0836	13.8582	14.0814	13.9849	14.0159	13.8515	13.9606	13.8694	14.002	13.7132	13.9479	13.9401	13.9853	13.842	14.0179	14.0398
Q8N142	Adenylosuccinate synthetase isozyme 1	ADSSL1	sp|Q8N142|PURA1_HUMAN Adenylosuccinate synthetase isozyme 1 OS=Homo sapiens OX=9606 GN=ADSS1 PE=1 SV=1	50.208	17	42.9	-0.00284939	0.93354	-0.10615	0.0756232	18.462	17.6481	17.3495	17.6622	18.4426	17.6309	17.3539	17.683	18.4457	17.4205	17.326	18.2797	18.2172	17.4573	17.1551	18.2177
P14317;B4DQ92;E7EVW7	Hematopoietic lineage cell-specific protein	HCLS1	sp|P14317|HCLS1_HUMAN Hematopoietic lineage cell-specific protein OS=Homo sapiens OX=9606 GN=HCLS1 PE=1 SV=3;tr|B4DQ92|B4DQ92_HUMAN cDNA FLJ59379, highly similar to Hematopoietic lineage cell-specific protein OS=Homo sapiens OX=9606 PE=2 SV=1;tr|E7EVW7|E7E	54.013	2	3.7	0.000272593	0.995578	-0.0628795	0.0756257	13.4013	13.4418	13.5041	15.2855	13.3606	13.5849	13.4874	15.201	13.1336	13.5967	13.6597	15.4873	13.045	13.5894	13.5436	15.4477
O15431;Q9BT69;A0A024R824	High affinity copper uptake protein 1	SLC31A1	sp|O15431|COPT1_HUMAN High affinity copper uptake protein 1 OS=Homo sapiens OX=9606 GN=SLC31A1 PE=1 SV=1;tr|Q9BT69|Q9BT69_HUMAN Copper transporter (Fragment) OS=Homo sapiens OX=9606 PE=2 SV=1;tr|A0A024R824|A0A024R824_HUMAN Copper transporter OS=Homo sapien	21.09	1	5.8	0.00158297	0.987537	-0.114331	0.0757588	11.283	11.4845	11.5751	11.4854	11.3046	11.5818	11.2092	11.7387	11.5449	11.4538	11.344	11.5636	11.3653	11.2795	11.4234	11.3807
Q8N9N7;H3BSW0;A0A024R9M3;A0A3B3ISV5	Leucine-rich repeat-containing protein 57	LRRC57	sp|Q8N9N7|LRC57_HUMAN Leucine-rich repeat-containing protein 57 OS=Homo sapiens OX=9606 GN=LRRC57 PE=1 SV=1;tr|H3BSW0|H3BSW0_HUMAN Leucine-rich repeat-containing protein 57 (Fragment) OS=Homo sapiens OX=9606 GN=LRRC57 PE=1 SV=1;tr|A0A024R9M3|A0A024R9M3_HUM	26.754	2	6.7	-0.016244	0.782036	-0.126165	0.0758545	13.3026	13.0854	13.0071	13.2743	13.1969	13.2197	12.8606	13.3272	13.2446	13.2837	13.0254	13.2789	13.3161	13.059	12.7792	13.1736
P60468;Q53FA5	Protein transport protein Sec61 subunit beta	SEC61B	sp|P60468|SC61B_HUMAN Protein transport protein Sec61 subunit beta OS=Homo sapiens OX=9606 GN=SEC61B PE=1 SV=2;tr|Q53FA5|Q53FA5_HUMAN Protein translocation complex beta variant (Fragment) OS=Homo sapiens OX=9606 PE=2 SV=1	9.9743	4	41.7	0.0766287	0.325045	0.0916206	0.0759187	16.2647	16.3046	16.8294	16.5434	16.1483	16.5662	16.7884	16.7457	16.0358	16.307	16.6983	16.5741	16.2191	16.4554	16.6633	16.644
A0A0S2Z4I4	Tropomyosin 3 isoform 3 (Fragment)	TPM3	tr|A0A0S2Z4I4|A0A0S2Z4I4_HUMAN Tropomyosin 3 isoform 3 (Fragment) OS=Homo sapiens OX=9606 GN=TPM3 PE=2 SV=1	28.87	2	65.7	0.00395896	0.946121	0.0800956	0.0759311	14.3383	14.8796	14.7507	14.7069	14.421	14.9058	14.8469	14.5177	14.8199	14.7866	14.8735	14.9549	14.9271	14.7777	14.9204	15.1301
O95340;Q5TB52;B4DWB5;Q9UIR2	Bifunctional 3-phosphoadenosine 5-phosphosulfate synthase 2;Sulfate adenylyltransferase;Adenylyl-sulfate kinase	PAPSS2	sp|O95340|PAPS2_HUMAN Bifunctional 3-phosphoadenosine 5-phosphosulfate synthase 2 OS=Homo sapiens OX=9606 GN=PAPSS2 PE=1 SV=2;tr|Q5TB52|Q5TB52_HUMAN 3-phosphoadenosine-5-phosphosulfate synthase OS=Homo sapiens OX=9606 GN=PAPSS2 PE=2 SV=1;tr|B4DWB5|B4DW	69.5	27	61.2	-0.0143327	0.756307	0.0548053	0.0760247	18.9063	18.9585	18.8248	18.886	18.9642	18.8849	18.8872	18.782	18.675	18.9272	18.9682	18.5393	18.763	18.952	19.0027	18.611
Q9UI17;Q8TCC6	Dimethylglycine dehydrogenase, mitochondrial	DMGDH	sp|Q9UI17|M2GD_HUMAN Dimethylglycine dehydrogenase, mitochondrial OS=Homo sapiens OX=9606 GN=DMGDH PE=1 SV=2;tr|Q8TCC6|Q8TCC6_HUMAN DMGDH protein (Fragment) OS=Homo sapiens OX=9606 GN=DMGDH PE=1 SV=1	96.81	44	69.1	-0.0271365	0.464438	-0.0500905	0.0760445	20.9105	20.4788	21.0601	20.493	20.9266	20.4462	20.984	20.477	20.5204	20.2583	20.7322	20.0562	20.4611	20.2221	20.6734	20.0101
P14555;Q96RW9;A0A3B3IRX2;Q6DN23;A0A024RA96	Phospholipase A2, membrane associated;Phospholipase A(2)	PLA2G2A;PLA2	sp|P14555|PA2GA_HUMAN Phospholipase A2, membrane associated OS=Homo sapiens OX=9606 GN=PLA2G2A PE=1 SV=2;tr|Q96RW9|Q96RW9_HUMAN Mutant synovial phospholipase A2 (Fragment) OS=Homo sapiens OX=9606 GN=PLA2 PE=4 SV=1;tr|A0A3B3IRX2|A0A3B3IRX2_HUMAN Phospholipa	16.083	3	11.1	-0.0210412	0.635413	0.102944	0.0760815	14.1123	15.3047	14.6356	15.4401	14.0299	15.3311	14.543	15.5046	13.992	15.5492	14.9457	16.4647	14.2524	15.6473	14.9398	16.5238
P58546;Q69YG1;C9JL85	Myotrophin	MTPN;DKFZp761E1322	sp|P58546|MTPN_HUMAN Myotrophin OS=Homo sapiens OX=9606 GN=MTPN PE=1 SV=2;tr|Q69YG1|Q69YG1_HUMAN Myotrophin OS=Homo sapiens OX=9606 GN=DKFZp761E1322 PE=2 SV=1;tr|C9JL85|C9JL85_HUMAN Myotrophin OS=Homo sapiens OX=9606 GN=MTPN PE=1 SV=1	12.895	6	55.1	-0.0444994	0.31637	-0.0612168	0.0760875	16.2131	16.2514	16.0708	16.1915	16.2312	16.2069	16.0648	16.0459	16.4353	16.4727	16.2766	16.43	16.4077	16.4417	16.2162	16.3041
O95299;E7ESZ7;A0A7I2V594;Q7Z518;A0A087WXC5;A8K413;A0A7I2V2W9;A0A7I2V4N8;A0A7I2V2N6;H7C2X4;H7C1Y7;A0A7I2V5B2;A0A7I2V5U7;A0A7I2V419;A0A7I2V2X3;A0A7I2V458;Q53SW4;A0A7I2YQU0;A0A7I2V438;A0A7I2V5L0;A0A7I2V327	NADH dehydrogenase [ubiquinone] 1 alpha subcomplex subunit 10, mitochondrial	NDUFA10	sp|O95299|NDUAA_HUMAN NADH dehydrogenase [ubiquinone] 1 alpha subcomplex subunit 10, mitochondrial OS=Homo sapiens OX=9606 GN=NDUFA10 PE=1 SV=1;tr|E7ESZ7|E7ESZ7_HUMAN NADH dehydrogenase [ubiquinone] 1 alpha subcomplex subunit 10, mitochondrial OS=Homo sapi	40.75	15	50.4	-0.0308481	0.46342	-0.0569698	0.0761209	18.5935	18.7319	18.8124	18.7751	18.474	18.739	18.7723	18.8041	18.4985	18.826	18.7216	18.4083	18.388	18.7819	18.6875	18.369
Q8IWA0;A8K330	WD repeat-containing protein 75	WDR75	sp|Q8IWA0|WDR75_HUMAN WD repeat-containing protein 75 OS=Homo sapiens OX=9606 GN=WDR75 PE=1 SV=1;tr|A8K330|A8K330_HUMAN cDNA FLJ77055, highly similar to Homo sapiens WD repeat domain 75 (WDR75), mRNA (Fragment) OS=Homo sapiens OX=9606 PE=2 SV=1	94.498	4	7.6	0.0797649	0.125154	0.0548126	0.076214	14.0884	14.343	14.4233	14.2602	14.2018	14.5148	14.3816	14.3357	14.0274	14.0046	14.1074	14.0849	14.0392	14.0614	14.1786	14.1644
Q9NPA0;H0YDT8;A0A024R9K7;H0YDX2	ER membrane protein complex subunit 7	EMC7;C15orf24	sp|Q9NPA0|EMC7_HUMAN ER membrane protein complex subunit 7 OS=Homo sapiens OX=9606 GN=EMC7 PE=1 SV=1;tr|H0YDT8|H0YDT8_HUMAN ER membrane protein complex subunit 7 (Fragment) OS=Homo sapiens OX=9606 GN=EMC7 PE=1 SV=1;tr|A0A024R9K7|A0A024R9K7_HUMAN ER membran	26.47	2	10.7	-0.0829111	0.0488813	-0.0646662	0.0762299	13.92	14.012	14.0354	14.0163	13.7995	13.9667	13.9545	13.9312	14.0838	14.2408	14.1711	14.1093	14.0546	14.1114	14.1559	14.0243
P14373;Q59EC6;A0A1U9X8R9	Zinc finger protein RFP	TRIM27	sp|P14373|TRI27_HUMAN Zinc finger protein RFP OS=Homo sapiens OX=9606 GN=TRIM27 PE=1 SV=1;tr|Q59EC6|Q59EC6_HUMAN Ret finger protein isoform beta variant (Fragment) OS=Homo sapiens OX=9606 PE=2 SV=1;tr|A0A1U9X8R9|A0A1U9X8R9_HUMAN TRIM27 OS=Homo sapiens OX=9	58.489	1	2.3	-0.061714	0.332735	-0.101214	0.0762422	11.4202	11.6402	11.6184	11.3795	11.285	11.4576	11.7554	11.3134	11.6437	11.5645	11.7789	11.614	11.386	11.5694	11.7046	11.5362
P48059;A0A0J9YXC7;A0A0M3HER1	LIM and senescent cell antigen-like-containing domain protein 1	LIMS1	sp|P48059|LIMS1_HUMAN LIM and senescent cell antigen-like-containing domain protein 1 OS=Homo sapiens OX=9606 GN=LIMS1 PE=1 SV=4;tr|A0A0J9YXC7|A0A0J9YXC7_HUMAN LIM and senescent cell antigen-like-containing domain protein OS=Homo sapiens OX=9606 GN=LIMS4 P	37.251	7	32.6	-0.00573474	0.895268	-0.0515381	0.076273	16.533	16.3678	16.7005	16.6544	16.5993	16.3644	16.5881	16.6809	16.651	16.5033	16.5886	16.7127	16.6022	16.4264	16.5387	16.6821
Q9Y5P4;A0A2U3TZL3;A0A2R8Y7Q9;A0A2R8Y5S9;A0A024RAJ5;A0A2R8YE59;A0A2R8Y5H3;A0A2R8YEK8;A0A2R8YE18;A0A2R8Y7C5;A0A2R8YEA4;A0A2R8YFI2;A0A2R8YFA1	Collagen type IV alpha-3-binding protein	COL4A3BP	sp|Q9Y5P4|CERT_HUMAN Ceramide transfer protein OS=Homo sapiens OX=9606 GN=CERT1 PE=1 SV=1;tr|A0A2U3TZL3|A0A2U3TZL3_HUMAN Ceramide transfer protein (Fragment) OS=Homo sapiens OX=9606 GN=CERT1 PE=1 SV=1;tr|A0A2R8Y7Q9|A0A2R8Y7Q9_HUMAN Ceramide transfer protei	70.834	8	19.9	-0.00288179	0.938067	0.0530391	0.0765139	15.9943	16.0892	15.9684	16.0612	16.0172	16.0322	16.0099	16.0423	16.1144	15.9749	15.9335	15.9313	16.1485	16.0332	15.9671	16.0175
Q29958	HLA-C protein (Fragment)	HLA-C	tr|Q29958|Q29958_HUMAN HLA-C protein (Fragment) OS=Homo sapiens OX=9606 GN=HLA-C PE=2 SV=1	35.38	1	44	0.00953442	0.821094	-0.138614	0.0765257	11.7794	12.4753	12.7249	12.3868	11.8897	12.4272	12.7265	12.3611	12.0154	12.1726	12.4069	13.2696	11.7847	12.1586	12.4182	12.9486
Q96II8;E9PD99;B4DU23;B4DEQ7	Leucine-rich repeat and calponin homology domain-containing protein 3	LRCH3	sp|Q96II8|LRCH3_HUMAN DISP complex protein LRCH3 OS=Homo sapiens OX=9606 GN=LRCH3 PE=1 SV=2;tr|E9PD99|E9PD99_HUMAN DISP complex protein LRCH3 OS=Homo sapiens OX=9606 GN=LRCH3 PE=1 SV=1;tr|B4DU23|B4DU23_HUMAN cDNA FLJ53488, highly similar to Homo sapiens le	86.082	2	3.3	0.0302744	0.485202	-0.0755359	0.0767093	12.6177	12.4689	12.4198	12.4459	12.5743	12.5957	12.4222	12.4812	12.5585	12.6471	12.5296	12.56	12.4767	12.5762	12.3666	12.5735
Q8IWB9;A0A087WVA8;B3KR82	Testis-expressed sequence 2 protein	TEX2	sp|Q8IWB9|TEX2_HUMAN Testis-expressed protein 2 OS=Homo sapiens OX=9606 GN=TEX2 PE=1 SV=2;tr|A0A087WVA8|A0A087WVA8_HUMAN Testis-expressed protein 2 OS=Homo sapiens OX=9606 GN=TEX2 PE=1 SV=1;tr|B3KR82|B3KR82_HUMAN cDNA FLJ33837 fis, clone CTONG2004487, high	125.3	2	2.6	-0.0210015	0.651449	-0.0511956	0.0767299	12.7747	12.5724	12.7944	12.7582	12.6702	12.5828	12.7173	12.8455	12.7297	12.7023	12.7003	12.8738	12.6962	12.6448	12.66	12.8002
B4DEF9;Q59EF7;Q04724;B4E345;Q04727;A0A669KBK8	Transducin-like enhancer protein 1;Transducin-like enhancer protein 4	TLE1;TLE4	tr|B4DEF9|B4DEF9_HUMAN cDNA FLJ59241, highly similar to Transducin-like enhancer protein 1 OS=Homo sapiens OX=9606 PE=2 SV=1;tr|Q59EF7|Q59EF7_HUMAN Transducin-like enhancer protein 1 variant (Fragment) OS=Homo sapiens OX=9606 PE=2 SV=1;sp|Q04724|TLE1_HUMAN	81.712	1	2.1	-0.151869	0.0354453	-0.0777569	0.0767338	13.4664	13.314	13.2815	13.3545	13.2136	13.13	13.3254	13.14	13.326	13.2274	13.1106	13.4899	13.1837	13.1863	13.1222	13.3507
O15164;B4DYZ9;A0A024R784	Transcription intermediary factor 1-alpha	TRIM24	sp|O15164|TIF1A_HUMAN Transcription intermediary factor 1-alpha OS=Homo sapiens OX=9606 GN=TRIM24 PE=1 SV=3;tr|B4DYZ9|B4DYZ9_HUMAN cDNA FLJ53462, highly similar to Transcription intermediary factor 1-alpha OS=Homo sapiens OX=9606 PE=2 SV=1;tr|A0A024R784|A0	116.83	1	1	-0.0788587	0.236214	-0.0660475	0.0767506	10.8276	11.0965	10.8516	10.8934	10.793	10.8284	10.9326	10.7996	11.0153	10.7603	10.7399	10.8865	10.8953	10.7677	10.6837	10.7911
Q9H6K4;B4DK77	Optic atrophy 3 protein	OPA3	sp|Q9H6K4|OPA3_HUMAN Optic atrophy 3 protein OS=Homo sapiens OX=9606 GN=OPA3 PE=1 SV=1;tr|B4DK77|B4DK77_HUMAN Optic atrophy 3 protein OS=Homo sapiens OX=9606 GN=OPA3 PE=1 SV=1	19.996	4	32.4	-0.110463	0.121327	-0.0622441	0.0767681	15.9941	15.8479	16.1209	15.8582	15.807	15.9261	16.0545	15.5916	15.7346	15.9052	16.0474	15.6298	15.7177	15.7856	15.9637	15.6009
Q9H0D6;B3KMC9;B4DZC3;B4E0B9	5-3 exoribonuclease 2	XRN2	sp|Q9H0D6|XRN2_HUMAN 5-3 exoribonuclease 2 OS=Homo sapiens OX=9606 GN=XRN2 PE=1 SV=1;tr|B3KMC9|B3KMC9_HUMAN 5-3 exoribonuclease OS=Homo sapiens OX=9606 PE=2 SV=1;tr|B4DZC3|B4DZC3_HUMAN 5-3 exoribonuclease OS=Homo sapiens OX=9606 PE=2 SV=1;tr|B4E0B9|B	108.58	15	20.3	0.04513	0.23494	0.0525119	0.0767735	16.7866	16.9705	16.9237	16.9023	16.7975	16.9921	16.9889	16.985	16.7396	16.901	16.8266	16.8992	16.8068	16.9462	16.8495	16.9738
Q9UBK8;H0Y9D5;H0Y8S9	Methionine synthase reductase	MTRR	sp|Q9UBK8|MTRR_HUMAN Methionine synthase reductase OS=Homo sapiens OX=9606 GN=MTRR PE=1 SV=4;tr|H0Y9D5|H0Y9D5_HUMAN Methionine synthase reductase (Fragment) OS=Homo sapiens OX=9606 GN=MTRR PE=1 SV=1;tr|H0Y8S9|H0Y8S9_HUMAN Methionine synthase reductase (Fra	77.673	2	4.3	0.0579205	0.385207	-0.210963	0.0769911	12.193	12.2426	12.4371	12.1235	12.3668	12.2197	12.3216	12.3198	12.4892	12.1722	12.2964	12.8393	12.1633	12.3027	12.1224	12.3649
Q02539	Histone H1.1	HIST1H1A	sp|Q02539|H11_HUMAN Histone H1.1 OS=Homo sapiens OX=9606 GN=H1-1 PE=1 SV=3	21.842	3	31.6	-0.0296241	0.512534	-0.126924	0.0771408	14.7707	14.2954	14.3571	15.1841	14.6436	14.2344	14.375	15.2357	14.2269	14.2442	14.4709	15.3415	14.1286	14.289	14.3305	15.0278
A0A087WTC8;L0R6P0;P86397;A0A087WYB6;A0A087WUW1	Hydroxyacyl-thioester dehydratase type 2, mitochondrial	RPP14	tr|A0A087WTC8|A0A087WTC8_HUMAN Hydroxyacyl-thioester dehydratase type 2, mitochondrial (Fragment) OS=Homo sapiens OX=9606 GN=HTD2 PE=1 SV=1;tr|L0R6P0|L0R6P0_HUMAN Alternative protein RPP14 OS=Homo sapiens OX=9606 GN=RPP14 PE=4 SV=1;sp|P86397|HTD2_HUMAN Hyd	8.803	1	36.8	-0.0289798	0.561458	0.0699452	0.0771517	13.2431	13.1004	13.0257	13.1765	13.1562	13.1285	13.1041	13.0408	13.2482	13.1455	13.0774	12.9687	13.2822	13.2935	13.084	13.0599
Q9NZJ7;A8YXX5;A4FVA6;A0A024RD08;A0A024RCX4;Q9Y374;H0Y8C3;Q8IW90;B4E0C5	Mitochondrial carrier homolog 1	MTCH1;PIG60	sp|Q9NZJ7|MTCH1_HUMAN Mitochondrial carrier homolog 1 OS=Homo sapiens OX=9606 GN=MTCH1 PE=1 SV=1;tr|A8YXX5|A8YXX5_HUMAN Cell proliferation-inducing protein 60 OS=Homo sapiens OX=9606 GN=PIG60 PE=2 SV=1;tr|A4FVA6|A4FVA6_HUMAN MTCH1 protein (Fragment) OS=Hom	41.544	9	27.5	-0.0715771	0.447421	0.060669	0.0771661	17.3645	17.5017	17.563	17.4215	17.1411	17.7288	17.5652	17.1294	17.1214	17.4706	17.4651	17.1507	17.1405	17.5448	17.4963	17.2688
Q8NCE2;C9JSR1;Q8WYY9	Myotubularin-related protein 14	MTMR14	sp|Q8NCE2|MTMRE_HUMAN Myotubularin-related protein 14 OS=Homo sapiens OX=9606 GN=MTMR14 PE=1 SV=2;tr|C9JSR1|C9JSR1_HUMAN Myotubularin-related protein 14 OS=Homo sapiens OX=9606 GN=MTMR14 PE=1 SV=1;tr|Q8WYY9|Q8WYY9_HUMAN Uncharacterized protein OS=Homo sapi	72.203	1	2.8	-0.151493	0.0121285	-0.123385	0.0771911	12.8922	12.847	12.7305	12.6847	12.6192	12.7538	12.6228	12.5525	12.9481	13.0334	12.7632	12.7269	12.7314	12.7754	12.8187	12.6524
Q59ET7	Thioredoxin-disulfide reductase (Fragment)		tr|Q59ET7|Q59ET7_HUMAN Thioredoxin-disulfide reductase (Fragment) OS=Homo sapiens OX=9606 PE=2 SV=1	55.217	1	63.2	-0.0848048	0.0431339	-0.130056	0.0774038	12.304	13.6336	12.4998	12.249	12.234	13.5215	12.3988	12.193	11.6662	13.1969	11.8489	11.5572	11.319	13.1537	11.84	11.4364
P61803;F5GXX5;Q53G02;F5H895;A0A0B4J239	Dolichyl-diphosphooligosaccharide--protein glycosyltransferase subunit DAD1	DAD1	sp|P61803|DAD1_HUMAN Dolichyl-diphosphooligosaccharide--protein glycosyltransferase subunit DAD1 OS=Homo sapiens OX=9606 GN=DAD1 PE=1 SV=3;tr|F5GXX5|F5GXX5_HUMAN Dolichyl-diphosphooligosaccharide--protein glycosyltransferase subunit DAD1 OS=Homo sapiens OX	12.497	3	26.5	0.070877	0.395068	0.157662	0.0778381	16.0705	16.1166	16.6122	16.1698	15.9304	16.461	16.6252	16.236	15.6314	15.657	16.2539	15.7128	15.8126	15.8756	16.1457	16.0519
P00505;A0A024R6W0;B3KUZ8;A8K482	Aspartate aminotransferase, mitochondrial;Aspartate aminotransferase	GOT2	sp|P00505|AATM_HUMAN Aspartate aminotransferase, mitochondrial OS=Homo sapiens OX=9606 GN=GOT2 PE=1 SV=3;tr|A0A024R6W0|A0A024R6W0_HUMAN Aspartate aminotransferase OS=Homo sapiens OX=9606 GN=GOT2 PE=3 SV=1;tr|B3KUZ8|B3KUZ8_HUMAN Aspartate aminotransferase O	47.517	36	79.1	0.00603394	0.8773	-0.0574076	0.0782716	21.2054	21.1117	21.5342	20.9538	21.2326	21.0956	21.4764	21.0247	20.8795	20.6573	21.0523	20.5773	20.7856	20.6529	20.9942	20.504
Q86U86;C9JPI5;E7EVG2;C9JCJ2;C9J053;C9JQF1;H0Y5B5	Protein polybromo-1	PBRM1	sp|Q86U86|PB1_HUMAN Protein polybromo-1 OS=Homo sapiens OX=9606 GN=PBRM1 PE=1 SV=1;tr|C9JPI5|C9JPI5_HUMAN Protein polybromo-1 (Fragment) OS=Homo sapiens OX=9606 GN=PBRM1 PE=1 SV=1;tr|E7EVG2|E7EVG2_HUMAN Protein polybromo-1 (Fragment) OS=Homo sapiens OX=960	192.95	1	0.5	-0.131752	0.0176961	-0.123815	0.0783641	11.4705	11.439	11.6435	11.4897	11.3425	11.4092	11.4655	11.2986	11.5364	11.417	11.3482	11.5974	11.3969	11.2498	11.4251	11.332
P04733	Metallothionein-1F	MT1F	sp|P04733|MT1F_HUMAN Metallothionein-1F OS=Homo sapiens OX=9606 GN=MT1F PE=1 SV=1	6.0863	2	65.6	-0.0142494	0.796166	-0.0668366	0.0785931	17.2779	16.9299	16.8827	18.0841	17.1261	16.888	16.8803	18.2232	16.6931	16.6584	16.9567	18.4384	16.6314	16.6175	16.8075	18.4229
Q16539;B4E0K5;A0A024RD15;L7RSM2	Mitogen-activated protein kinase 14;Mitogen-activated protein kinase	MAPK14	sp|Q16539|MK14_HUMAN Mitogen-activated protein kinase 14 OS=Homo sapiens OX=9606 GN=MAPK14 PE=1 SV=3;tr|B4E0K5|B4E0K5_HUMAN Mitogen-activated protein kinase 14 OS=Homo sapiens OX=9606 GN=MAPK14 PE=1 SV=1;tr|A0A024RD15|A0A024RD15_HUMAN Mitogen-activated pro	41.293	9	29.2	0.0382124	0.476022	-0.0549685	0.0786118	16.1959	16.3092	16.2992	16.2471	16.2071	16.2083	16.3805	16.4083	16.2371	16.3155	16.3859	16.4807	16.197	16.2298	16.3691	16.4034
P22061;B7Z972;A0A384MDK7;A0A3F2YNX8;A0A0A0MRJ6;F6S8N6	Protein-L-isoaspartate(D-aspartate) O-methyltransferase;Protein-L-isoaspartate O-methyltransferase	PCMT1	sp|P22061|PIMT_HUMAN Protein-L-isoaspartate(D-aspartate) O-methyltransferase OS=Homo sapiens OX=9606 GN=PCMT1 PE=1 SV=4;tr|B7Z972|B7Z972_HUMAN Protein-L-isoaspartate O-methyltransferase OS=Homo sapiens OX=9606 PE=2 SV=1;tr|A0A384MDK7|A0A384MDK7_HUMAN Prote	24.636	10	58.6	-0.000207705	0.995938	-0.0629306	0.0786339	18.23	17.842	18.0734	17.8778	18.3058	17.8687	18.0045	17.8434	18.417	17.9825	18.2168	18.2429	18.3962	17.9555	18.1427	18.1131
E9PCX7;A0A590UJI3	Proton-translocating NAD(P)(+) transhydrogenase	NNT	tr|E9PCX7|E9PCX7_HUMAN Proton-translocating NAD(P)(+) transhydrogenase OS=Homo sapiens OX=9606 GN=NNT PE=1 SV=1;tr|A0A590UJI3|A0A590UJI3_HUMAN Proton-translocating NAD(P)(+) transhydrogenase OS=Homo sapiens OX=9606 GN=NNT PE=1 SV=1	99.728	1	41.7	0.0434332	0.303953	-0.0840456	0.0792004	14.961	14.981	15.4071	15.5093	14.9481	15.1057	15.4112	15.5671	14.8542	14.8048	14.847	15.1073	14.7384	14.6126	14.8194	15.1067
O15213;B0UZZ8;A8K9A1;H0Y6G3;A0A140T9L0;A0A0G2JJL1;A0A1U9X8W1;A0A1U9X8U7;A0A1U9X8U3;B4DNI0;A8K806	WD repeat-containing protein 46	WDR46;C6orf11	sp|O15213|WDR46_HUMAN WD repeat-containing protein 46 OS=Homo sapiens OX=9606 GN=WDR46 PE=1 SV=3;tr|B0UZZ8|B0UZZ8_HUMAN Chromosome 6 open reading frame 11 OS=Homo sapiens OX=9606 GN=C6orf11 PE=2 SV=1;tr|A8K9A1|A8K9A1_HUMAN cDNA FLJ77639 OS=Homo sapiens OX=	68.07	2	5.9	-0.00430207	0.92937	0.100203	0.0792154	12.4607	12.5253	12.4538	12.6163	12.4226	12.4965	12.5896	12.5301	12.4654	12.5758	12.431	12.5356	12.5114	12.5458	12.6083	12.7431
Q9Y2X8;P51668;Q9UQL0;A0A087WW00;C9J9H9;A0A024RA90;A0A024QZJ2	Ubiquitin-conjugating enzyme E2 D4;Ubiquitin-conjugating enzyme E2 D1	UBE2D4;UBE2D1	sp|Q9Y2X8|UB2D4_HUMAN Ubiquitin-conjugating enzyme E2 D4 OS=Homo sapiens OX=9606 GN=UBE2D4 PE=1 SV=1;sp|P51668|UB2D1_HUMAN Ubiquitin-conjugating enzyme E2 D1 OS=Homo sapiens OX=9606 GN=UBE2D1 PE=1 SV=1;tr|Q9UQL0|Q9UQL0_HUMAN Ubiquitin-conjugating enzyme 1	16.649	1	19.7	-0.086525	0.283113	-0.109859	0.0792439	12.1698	12.3213	12.17	12.4753	12.1866	12.194	12.2687	12.1411	12.3559	12.2281	12.258	12.6055	12.0827	12.2375	12.1186	12.5693
Q8N8Q8;B7ZL88	Mitochondrial inner membrane protein COX18	COX18	sp|Q8N8Q8|COX18_HUMAN Cytochrome c oxidase assembly protein COX18, mitochondrial OS=Homo sapiens OX=9606 GN=COX18 PE=1 SV=1;tr|B7ZL88|B7ZL88_HUMAN COX18 protein OS=Homo sapiens OX=9606 GN=COX18 PE=1 SV=1	37.062	2	10.2	0.0101941	0.886459	-0.164058	0.0792504	14.2141	14.1462	14.0686	14.0534	14.0398	14.0575	14.1649	14.2609	14.2032	14.3095	14.1517	14.038	13.8655	14.2583	14.2113	13.7111
Q9BVC6;B2R9T9;B4E1S3	Transmembrane protein 109	TMEM109	sp|Q9BVC6|TM109_HUMAN Transmembrane protein 109 OS=Homo sapiens OX=9606 GN=TMEM109 PE=1 SV=1;tr|B2R9T9|B2R9T9_HUMAN cDNA, FLJ94551 OS=Homo sapiens OX=9606 PE=2 SV=1;tr|B4E1S3|B4E1S3_HUMAN cDNA FLJ57860, highly similar to Transmembrane protein 109 OS=Homo s	26.21	4	12.8	-0.021087	0.789753	-0.0707428	0.0792655	16.5891	16.5413	16.9844	16.7074	16.3974	16.8029	16.9229	16.6146	16.4449	16.4964	16.7962	16.4998	16.3649	16.4269	16.6496	16.5128
Q9Y5S9;A0A023T787	RNA-binding protein 8A	RBM8A;RBM8	sp|Q9Y5S9|RBM8A_HUMAN RNA-binding protein 8A OS=Homo sapiens OX=9606 GN=RBM8A PE=1 SV=1;tr|A0A023T787|A0A023T787_HUMAN RNA-binding protein 8A OS=Homo sapiens OX=9606 GN=RBM8 PE=2 SV=1	19.889	7	55.7	0.02388	0.677193	0.0664689	0.07928	15.7495	15.8056	15.9407	15.9526	15.9504	15.8061	15.9355	15.8519	15.7892	15.5813	15.7956	15.9209	15.8434	15.6314	15.8086	16.0694
Q13547;Q6IT96;B5BU61;B4DRG0;Q5HYD4	Histone deacetylase 1;Histone deacetylase	HDAC1;DKFZp686H12203	sp|Q13547|HDAC1_HUMAN Histone deacetylase 1 OS=Homo sapiens OX=9606 GN=HDAC1 PE=1 SV=1;tr|Q6IT96|Q6IT96_HUMAN Histone deacetylase OS=Homo sapiens OX=9606 GN=HDAC1 PE=2 SV=1;tr|B5BU61|B5BU61_HUMAN Histone deacetylase OS=Homo sapiens OX=9606 GN=HDAC1 PE=2 SV	55.102	5	14.1	-0.0224811	0.67818	0.0549692	0.0793873	16.113	16.1918	16.3292	16.2833	16.168	16.2466	16.3197	16.0931	16.1158	16.1622	16.1519	16.2021	16.1637	16.1741	16.227	16.2871
P67870;N0E4C7;Q5SRQ6;A0A1U9X7J2;A0A7I2YQ78;Q5SRQ3;N0E472;N0E466;N0E638;A0A0G2JM12	Casein kinase II subunit beta	CSNK2B;CSNK2B-LY6G5B-1181;CSNK2B-LY6G5B--991	sp|P67870|CSK2B_HUMAN Casein kinase II subunit beta OS=Homo sapiens OX=9606 GN=CSNK2B PE=1 SV=1;tr|N0E4C7|N0E4C7_HUMAN Casein kinase II subunit beta OS=Homo sapiens OX=9606 GN=CSNK2B PE=2 SV=1;tr|Q5SRQ6|Q5SRQ6_HUMAN Casein kinase II subunit beta OS=Homo sa	24.942	6	41.4	-0.0137605	0.717806	-0.0678458	0.0796314	15.1967	15.3334	15.2218	15.4001	15.1946	15.2541	15.26	15.3882	15.4015	15.3694	15.4276	15.4845	15.2568	15.2895	15.3821	15.4832
Q8N1S5;J3QRN3;J3QLA9;J3QLB2;J3KRX2;J3QS49	Zinc transporter ZIP11	SLC39A11	sp|Q8N1S5|S39AB_HUMAN Zinc transporter ZIP11 OS=Homo sapiens OX=9606 GN=SLC39A11 PE=2 SV=3;tr|J3QRN3|J3QRN3_HUMAN Zinc transporter ZIP11 OS=Homo sapiens OX=9606 GN=SLC39A11 PE=1 SV=1;tr|J3QLA9|J3QLA9_HUMAN Zinc transporter ZIP11 (Fragment) OS=Homo sapiens	35.396	1	5.3	-0.0350701	0.602623	-0.125506	0.0796384	12.2095	12.1184	11.9773	12.1453	12.244	11.8539	12.0722	12.1402	12.4733	12.1186	12.1441	12.2163	12.1285	12.092	12.09	12.1397
B4DPF0	cDNA FLJ54604, highly similar to Betaine--homocysteine S-methyltransferase		tr|B4DPF0|B4DPF0_HUMAN cDNA FLJ54604, highly similar to Betaine--homocysteine S-methyltransferase OS=Homo sapiens OX=9606 PE=2 SV=1	40.485	1	73.2	0.171554	0.120323	-0.110856	0.0796716	18.5414	18.1919	15.3397	15.0457	18.5628	18.0819	15.6893	15.4709	18.6501	18.5019	15.6165	15.2388	18.4664	18.3454	15.6954	15.0566
Q5JSK4;Q8TEB7	E3 ubiquitin-protein ligase RNF128	RNF128	tr|Q5JSK4|Q5JSK4_HUMAN E3 ubiquitin-protein ligase RNF128 (Fragment) OS=Homo sapiens OX=9606 GN=RNF128 PE=1 SV=1;sp|Q8TEB7|RN128_HUMAN E3 ubiquitin-protein ligase RNF128 OS=Homo sapiens OX=9606 GN=RNF128 PE=1 SV=1	27.655	1	4	-0.110314	0.0681363	-0.103128	0.0796718	12.0816	12.3373	12.4387	12.2391	12.0557	12.2015	12.1837	12.2144	12.3044	12.2981	12.3561	12.0323	12.2394	12.0521	12.2245	12.0623
P35659;H0Y993;A0A494C028;H0Y8X0;B4DFG0;B4DNW3;A0A494C198;D6R9L5	Protein DEK	DEK	sp|P35659|DEK_HUMAN Protein DEK OS=Homo sapiens OX=9606 GN=DEK PE=1 SV=1;tr|H0Y993|H0Y993_HUMAN DEK oncogene (DNA binding), isoform CRA_b OS=Homo sapiens OX=9606 GN=DEK PE=1 SV=2;tr|A0A494C028|A0A494C028_HUMAN Protein DEK OS=Homo sapiens OX=9606 GN=DEK PE=	42.674	5	12.8	0.0575057	0.200588	0.054454	0.0797196	15.969	15.9489	16.0379	16.1523	16.0971	16	16.1233	16.1178	15.8737	15.9997	15.9272	16.2176	15.8886	16.0576	16.0193	16.2705
Q5VIR6;A0A7P0Z400;A0A7P0T8P7;A0A7P0T874;B1AA17;A0A7P0TAE0;A0A7P0T9V8;A0A7P0Z461;A0A7P0T9B2;A0A7P0TA79;B1AA16;A0A7P0T8V1;B3KS06;A0A7P0TAK4;F6VX93;B1AA15;E7EVT8;A0A7P0Z4K0	Vacuolar protein sorting-associated protein 53 homolog	VPS53;HCCS1	sp|Q5VIR6|VPS53_HUMAN Vacuolar protein sorting-associated protein 53 homolog OS=Homo sapiens OX=9606 GN=VPS53 PE=1 SV=2;tr|A0A7P0Z400|A0A7P0Z400_HUMAN Vacuolar protein sorting-associated protein 53 homolog OS=Homo sapiens OX=9606 GN=VPS53 PE=4 SV=1;tr|A0A7	94.404	5	10.8	-0.0629382	0.176599	0.090388	0.0797228	14.5877	14.5938	14.4607	14.4531	14.4426	14.5322	14.3813	14.4875	14.416	14.5679	14.4107	14.5168	14.6175	14.604	14.5483	14.5029
C9JI79;C9IZT7;C9JBB0;C9JZ60;C9J372;C9J4Z9;C9JN77;C9JDX2;C9JWC3;C9JM25;C9J620;C9JFS9;C9JC90	Sorbin and SH3 domain-containing protein 2 (Fragment)	SORBS2	tr|C9JI79|C9JI79_HUMAN Sorbin and SH3 domain-containing protein 2 (Fragment) OS=Homo sapiens OX=9606 GN=SORBS2 PE=1 SV=1;tr|C9IZT7|C9IZT7_HUMAN Sorbin and SH3 domain-containing protein 2 (Fragment) OS=Homo sapiens OX=9606 GN=SORBS2 PE=1 SV=1;tr|C9JBB0|C9JB	7.5872	2	45.7	0.026901	0.602321	-0.140301	0.0798092	13.5248	13.4459	13.1342	13.3557	13.6838	13.3495	13.1339	13.4009	13.8055	13.7587	13.2937	13.5932	13.7325	13.4431	13.3551	13.3592
Q9UBC2;A5PKY0;A0A024R7G6;M0R165;A8K5P4;B4DME4;M0R2S2;B4DQX5	Epidermal growth factor receptor substrate 15-like 1	EPS15L1	sp|Q9UBC2|EP15R_HUMAN Epidermal growth factor receptor substrate 15-like 1 OS=Homo sapiens OX=9606 GN=EPS15L1 PE=1 SV=1;tr|A5PKY0|A5PKY0_HUMAN EPS15L1 protein (Fragment) OS=Homo sapiens OX=9606 GN=EPS15L1 PE=2 SV=1;tr|A0A024R7G6|A0A024R7G6_HUMAN Epidermal	94.254	10	20.4	5.825e-06	0.999901	0.0587811	0.079987	15.6445	15.6613	15.5538	15.8	15.6872	15.6528	15.6411	15.6785	15.8675	15.8025	15.7404	15.8113	15.8675	15.8971	15.7961	15.8961
B7Z9S8;V9GYR2	Sodium/potassium-transporting ATPase subunit beta	ATP1B1	tr|B7Z9S8|B7Z9S8_HUMAN Sodium/potassium-transporting ATPase subunit beta OS=Homo sapiens OX=9606 PE=2 SV=1;tr|V9GYR2|V9GYR2_HUMAN Sodium/potassium-transporting ATPase subunit beta (Fragment) OS=Homo sapiens OX=9606 GN=ATP1B1 PE=1 SV=1	28.627	1	53.4	-0.201359	0.189925	0.252198	0.0801245	14.1413	15.0967	14.4276	14.0898	13.6169	14.9684	14.7347	13.6299	13.7156	14.2427	14.1391	14.0719	14.2768	14.1827	14.1614	14.5572
P52758;A0A024R9H2;H0YB34;H0YBX3	Ribonuclease UK114	HRSP12	sp|P52758|RIDA_HUMAN 2-iminobutanoate/2-iminopropanoate deaminase OS=Homo sapiens OX=9606 GN=RIDA PE=1 SV=1;tr|A0A024R9H2|A0A024R9H2_HUMAN 2-iminobutanoate/2-iminopropanoate deaminase OS=Homo sapiens OX=9606 GN=HRSP12 PE=3 SV=1;tr|H0YB34|H0YB34_HUMAN 2-imi	14.494	8	83.2	0.0126803	0.792204	-0.0785925	0.0801431	19.652	19.3629	19.3739	19.2939	19.7403	19.3246	19.2787	19.3898	19.4964	19.2775	19.122	19.2444	19.3572	19.3126	19.0367	19.1194
Q8IYU8;A0A0S2Z6V5	Calcium uptake protein 2, mitochondrial	MICU2	sp|Q8IYU8|MICU2_HUMAN Calcium uptake protein 2, mitochondrial OS=Homo sapiens OX=9606 GN=MICU2 PE=1 SV=2;tr|A0A0S2Z6V5|A0A0S2Z6V5_HUMAN EF-hand domain family member A1 isoform 1 (Fragment) OS=Homo sapiens OX=9606 GN=EFHA1 PE=2 SV=1	49.666	1	4.6	-0.0570205	0.348715	0.0780214	0.0801729	11.8803	12.1955	11.7835	11.849	11.955	11.9585	11.7788	11.7879	12.0482	11.8761	11.9369	11.8578	12.1675	11.849	12.0045	12.01
Q9GZL7;Q53T99;B4DRY7	Ribosome biogenesis protein WDR12	WDR12	sp|Q9GZL7|WDR12_HUMAN Ribosome biogenesis protein WDR12 OS=Homo sapiens OX=9606 GN=WDR12 PE=1 SV=2;tr|Q53T99|Q53T99_HUMAN Ribosome biogenesis protein WDR12 OS=Homo sapiens OX=9606 GN=WDR12 PE=2 SV=1;tr|B4DRY7|B4DRY7_HUMAN cDNA FLJ51286, highly similar to W	47.707	7	21.7	-0.0168357	0.710803	0.0808276	0.0803804	15.3136	15.6433	15.5879	15.514	15.3979	15.6424	15.5545	15.3967	15.2054	15.4823	15.3535	15.3601	15.2984	15.4482	15.4546	15.5235
Q8NCS4;A0A2R8YCV2	Uncharacterized protein ZMYM6NB	ZMYM6NB	sp|Q8NCS4|TM35B_HUMAN Transmembrane protein 35B OS=Homo sapiens OX=9606 GN=TMEM35B PE=1 SV=1;tr|A0A2R8YCV2|A0A2R8YCV2_HUMAN Uncharacterized protein OS=Homo sapiens OX=9606 PE=4 SV=1	16.884	2	17.5	-0.0205471	0.719941	0.109431	0.0806705	13.4058	13.2714	13.7713	13.7444	13.3359	13.4243	13.7526	13.598	13.5727	13.3412	13.7516	13.5841	13.6606	13.5469	13.6915	13.7883
Q59ET0;B4DUF1;B4DNJ3	1,4-alpha-glucan branching enzyme (Fragment)		tr|Q59ET0|Q59ET0_HUMAN 1,4-alpha-glucan branching enzyme (Fragment) OS=Homo sapiens OX=9606 PE=2 SV=1;tr|B4DUF1|B4DUF1_HUMAN 1,4-alpha-glucan branching enzyme OS=Homo sapiens OX=9606 PE=2 SV=1;tr|B4DNJ3|B4DNJ3_HUMAN 1,4-alpha-glucan branching enzyme OS=Hom	86.112	36	54	-0.0267812	0.464607	-0.049304	0.0808905	19.9961	19.877	19.9896	20.0235	19.9969	19.8038	19.989	19.9894	19.986	19.9912	20.0215	20.3387	19.9553	19.9405	19.9621	20.2822
P53350;B2R841;I3L387;Q58A51;D3DWF3;B4E083;Q59GD0	Serine/threonine-protein kinase PLK1;Serine/threonine-protein kinase PLK	PLK1;Plk-1 delta	sp|P53350|PLK1_HUMAN Serine/threonine-protein kinase PLK1 OS=Homo sapiens OX=9606 GN=PLK1 PE=1 SV=1;tr|B2R841|B2R841_HUMAN Serine/threonine-protein kinase PLK OS=Homo sapiens OX=9606 PE=2 SV=1;tr|I3L387|I3L387_HUMAN Serine/threonine-protein kinase PLK1 OS=	68.254	2	2.8	-0.0097182	0.936406	0.118861	0.0810021	14.1194	13.8941	13.9403	13.8134	14.2511	14.2431	13.8177	13.4163	14.3896	13.9324	13.8968	13.7418	14.4216	14.0238	13.9255	14.0652
Q16851;B2RAN1;E7EUC7;B4DUP2;Q53QE9	UTP--glucose-1-phosphate uridylyltransferase	UGP2	sp|Q16851|UGPA_HUMAN UTP--glucose-1-phosphate uridylyltransferase OS=Homo sapiens OX=9606 GN=UGP2 PE=1 SV=5;tr|B2RAN1|B2RAN1_HUMAN UTP--glucose-1-phosphate uridylyltransferase OS=Homo sapiens OX=9606 PE=2 SV=1;tr|E7EUC7|E7EUC7_HUMAN UTP--glucose-1-phosphat	56.94	40	75	0.0182187	0.616607	-0.0573267	0.0811211	21.6711	21.4422	21.5475	21.2099	21.7269	21.449	21.52	21.2477	21.2864	21.1199	21.1292	21.1145	21.2081	21.1221	21.0487	21.0418
A0A024RAC6;Q14241	Transcription elongation factor B polypeptide 3	TCEB3	tr|A0A024RAC6|A0A024RAC6_HUMAN Elongin-A OS=Homo sapiens OX=9606 GN=ELOA PE=1 SV=1;sp|Q14241|ELOA1_HUMAN Elongin-A OS=Homo sapiens OX=9606 GN=ELOA PE=1 SV=2	87.229	8	11.8	-0.00548583	0.887832	0.0644853	0.0812815	15.4067	15.3241	15.2364	15.5912	15.4457	15.3131	15.2668	15.5109	15.3869	15.2675	15.2282	15.4776	15.5296	15.3048	15.2888	15.4948
Q01780;Q59G73;B4DFE4;B4DKG8;K7EJ37	Exosome component 10	EXOSC10	sp|Q01780|EXOSX_HUMAN Exosome component 10 OS=Homo sapiens OX=9606 GN=EXOSC10 PE=1 SV=2;tr|Q59G73|Q59G73_HUMAN Exosome component 10 isoform 2 variant (Fragment) OS=Homo sapiens OX=9606 PE=2 SV=1;tr|B4DFE4|B4DFE4_HUMAN cDNA FLJ59618, highly similar to Exoso	100.83	5	7.6	-0.015394	0.819963	-0.0567811	0.0813954	15.1871	15.3307	15.2385	15.2347	15.0737	15.1907	15.2158	15.4493	15.132	15.1955	15.0806	15.3171	15.0915	15.1556	15.0485	15.2026
O60499;X6R2W0;Q5U8S2;F6RTM7;K7EK75;K7ELY2;K7EIY4	Syntaxin-10	STX10	sp|O60499|STX10_HUMAN Syntaxin-10 OS=Homo sapiens OX=9606 GN=STX10 PE=1 SV=1;tr|X6R2W0|X6R2W0_HUMAN Syntaxin-10 OS=Homo sapiens OX=9606 GN=STX10 PE=1 SV=1;tr|Q5U8S2|Q5U8S2_HUMAN Syntaxin-10 OS=Homo sapiens OX=9606 GN=STX10 PE=1 SV=1;tr|F6RTM7|F6RTM7_HUMAN	28.114	2	12.9	-0.114735	0.0801355	-0.229701	0.0815668	11.1771	11.2761	11.3096	10.9372	11.185	11.0417	11.0952	10.9192	11.3886	11.1392	11.0859	11.1055	10.7275	11.0859	10.9998	10.9873
Q9UBS4;B3KW63;H7C2Y5	DnaJ homolog subfamily B member 11	DNAJB11	sp|Q9UBS4|DJB11_HUMAN DnaJ homolog subfamily B member 11 OS=Homo sapiens OX=9606 GN=DNAJB11 PE=1 SV=1;tr|B3KW63|B3KW63_HUMAN cDNA FLJ42295 fis, clone TLIVE2008213, highly similar to DnaJ homolog subfamily B member 11 OS=Homo sapiens OX=9606 PE=2 SV=1;tr|H7	40.513	13	38.8	-0.00136147	0.968424	0.0544823	0.0816157	17.4578	17.415	17.6522	17.7586	17.4782	17.3864	17.6642	17.7494	17.5744	17.4644	17.6765	17.6698	17.6541	17.5185	17.7525	17.6779
Q9H300;A0A1W2PP11;F8WCQ4;A0A1W2PS40;A0A1W2PP66;C9JNP8	Presenilins-associated rhomboid-like protein, mitochondrial;P-beta	PARL	sp|Q9H300|PARL_HUMAN Presenilins-associated rhomboid-like protein, mitochondrial OS=Homo sapiens OX=9606 GN=PARL PE=1 SV=2;tr|A0A1W2PP11|A0A1W2PP11_HUMAN Presenilins-associated rhomboid-like protein, mitochondrial OS=Homo sapiens OX=9606 GN=PARL PE=4 SV=1;	42.19	2	4.7	-0.0366204	0.685247	-0.0540913	0.0817724	13.9387	13.7863	13.9571	13.6924	13.6422	13.984	14.0651	13.5367	13.6608	13.8265	13.8997	13.4759	13.5896	13.7362	13.8757	13.445
A9Z1X7;B7Z7U0;A0A0S2Z4Z6;Q8IYB3;A0A0S2Z4W1;E9PCT1;M0R088	Serine/arginine repetitive matrix protein 1	SRRM1	tr|A9Z1X7|A9Z1X7_HUMAN Serine/arginine repetitive matrix protein 1 OS=Homo sapiens OX=9606 GN=SRRM1 PE=1 SV=1;tr|B7Z7U0|B7Z7U0_HUMAN cDNA FLJ61739, highly similar to Serine/arginine repetitive matrix protein 1 OS=Homo sapiens OX=9606 PE=2 SV=1;tr|A0A0S2Z4Z	103.39	6	10.7	0.04111	0.422913	0.0549077	0.0817843	15.3087	15.5008	15.3752	15.4923	15.4096	15.4195	15.5204	15.4919	15.3574	15.5993	15.4464	15.6044	15.4609	15.6491	15.4884	15.6287
Q9UKY7;D3DND1;H0Y8K3;D6R9V8	Protein CDV3 homolog	CDV3	sp|Q9UKY7|CDV3_HUMAN Protein CDV3 homolog OS=Homo sapiens OX=9606 GN=CDV3 PE=1 SV=1;tr|D3DND1|D3DND1_HUMAN CDV3 homolog (Mouse), isoform CRA_a OS=Homo sapiens OX=9606 GN=CDV3 PE=3 SV=1;tr|H0Y8K3|H0Y8K3_HUMAN Protein CDV3 homolog (Fragment) OS=Homo sapiens	27.335	12	73.3	-0.00155843	0.976099	0.0935976	0.0818017	16.9611	17.1851	16.8863	17.1808	17.0654	17.189	16.9255	17.0271	17.1013	17.1474	16.9163	17.4911	17.3107	17.1252	17.061	17.5336
P16401	Histone H1.5	HIST1H1B	sp|P16401|H15_HUMAN Histone H1.5 OS=Homo sapiens OX=9606 GN=H1-5 PE=1 SV=3	22.58	5	36.7	0.115177	0.567251	-0.144913	0.0818348	14.4545	14.3221	14.5777	16.0233	14.3066	14.2072	14.38	16.9445	13.8694	14.6597	14.6395	16.3802	13.9403	14.5368	14.4695	16.0225
Q99611;Q8NAW0;Q8N9T3;B4E093	Selenide, water dikinase 2	SEPHS2	sp|Q99611|SPS2_HUMAN Selenide, water dikinase 2 OS=Homo sapiens OX=9606 GN=SEPHS2 PE=1 SV=3;tr|Q8NAW0|Q8NAW0_HUMAN Selenide, water dikinase OS=Homo sapiens OX=9606 PE=2 SV=1;tr|Q8N9T3|Q8N9T3_HUMAN Selenide, water dikinase OS=Homo sapiens OX=9606 PE=2 SV=1;	47.305	12	55.1	-0.00315972	0.926338	-0.0754231	0.082065	17.4703	17.1274	17.0912	17.2321	17.4608	17.1031	17.0909	17.2535	17.4745	17.3037	17.0556	17.4508	17.299	17.2551	17.0583	17.3704
Q6ZT12	E3 ubiquitin-protein ligase UBR3	UBR3	sp|Q6ZT12|UBR3_HUMAN E3 ubiquitin-protein ligase UBR3 OS=Homo sapiens OX=9606 GN=UBR3 PE=2 SV=2	212.43	6	4.3	-0.00819913	0.891994	0.0691619	0.0821972	13.8322	13.7813	13.7983	13.8321	13.7096	13.8838	13.9183	13.6993	13.7223	13.7645	13.9154	13.5999	13.7408	13.8083	13.9665	13.7631
Q9H425;E5RI90;A1NYL2	Uncharacterized protein C1orf198	C1orf198	sp|Q9H425|CA198_HUMAN Uncharacterized protein C1orf198 OS=Homo sapiens OX=9606 GN=C1orf198 PE=1 SV=1;tr|E5RI90|E5RI90_HUMAN Uncharacterized protein C1orf198 (Fragment) OS=Homo sapiens OX=9606 GN=C1orf198 PE=1 SV=1;tr|A1NYL2|A1NYL2_HUMAN Chromosome 1 open r	36.346	1	6.4	0.056862	0.470551	-0.113882	0.0823764	11.4514	11.51	11.7154	11.3473	11.6338	11.5532	11.5075	11.5571	11.738	11.4761	11.4871	11.483	11.5295	11.2631	11.5588	11.3772
Q9NVJ2;B4DQT8;B4E1J8	ADP-ribosylation factor-like protein 8B	ARL8B	sp|Q9NVJ2|ARL8B_HUMAN ADP-ribosylation factor-like protein 8B OS=Homo sapiens OX=9606 GN=ARL8B PE=1 SV=1;tr|B4DQT8|B4DQT8_HUMAN cDNA FLJ61158, highly similar to ADP-ribosylation factor-like protein 8B OS=Homo sapiens OX=9606 PE=2 SV=1;tr|B4E1J8|B4E1J8_HUMA	21.539	9	54.3	0.00397376	0.938539	0.057856	0.0824135	17.7613	17.6203	17.8017	17.7305	17.6247	17.7465	17.8119	17.7466	17.8723	17.836	17.857	17.8492	17.926	17.9532	17.8777	17.889
Q9BWE0;E7EVL6;C9JZE3;C9JYJ8;A0A090N8Z2;A8K9F5;A0A090N8H1	Replication initiator 1	REPIN1	sp|Q9BWE0|REPI1_HUMAN Replication initiator 1 OS=Homo sapiens OX=9606 GN=REPIN1 PE=1 SV=1;tr|E7EVL6|E7EVL6_HUMAN Replication initiator 1 (Fragment) OS=Homo sapiens OX=9606 GN=REPIN1 PE=1 SV=1;tr|C9JZE3|C9JZE3_HUMAN Replication initiator 1 (Fragment) OS=Hom	63.574	1	2.8	-0.108711	0.0914539	-0.13527	0.0825841	10.6055	10.8116	10.8227	10.6931	10.6818	10.6661	10.6186	10.5315	11.0115	10.4737	10.6399	10.9312	10.7446	10.5657	10.5141	10.6908
Q9H993;F5GZY1;B4DPT6	Protein-glutamate O-methyltransferase	ARMT1	sp|Q9H993|ARMT1_HUMAN Damage-control phosphatase ARMT1 OS=Homo sapiens OX=9606 GN=ARMT1 PE=1 SV=1;tr|F5GZY1|F5GZY1_HUMAN Sugar phosphate phosphatase OS=Homo sapiens OX=9606 GN=ARMT1 PE=1 SV=1;tr|B4DPT6|B4DPT6_HUMAN Sugar phosphate phosphatase OS=Homo sapie	51.172	16	59.4	0.0167608	0.626305	-0.0553424	0.0826023	17.6794	17.5959	17.4676	17.6181	17.7036	17.59	17.5035	17.631	17.7334	17.7824	17.7074	17.768	17.6388	17.765	17.6734	17.6926
O43895;B7ZLM6	Xaa-Pro aminopeptidase 2	XPNPEP2	sp|O43895|XPP2_HUMAN Xaa-Pro aminopeptidase 2 OS=Homo sapiens OX=9606 GN=XPNPEP2 PE=1 SV=3;tr|B7ZLM6|B7ZLM6_HUMAN X-prolyl aminopeptidase (Aminopeptidase P) 2, membrane-bound OS=Homo sapiens OX=9606 GN=XPNPEP2 PE=2 SV=1	75.624	4	7.7	0.0647623	0.201488	-0.0803277	0.0829788	13.6849	14.0523	14.4909	14.7977	13.876	14.1203	14.4715	14.817	13.9669	14.065	14.3003	14.2836	13.7763	13.9806	14.3104	14.2272
O00505;A0A024RDV7;Q53F09	Importin subunit alpha-4;Importin subunit alpha	KPNA3	sp|O00505|IMA4_HUMAN Importin subunit alpha-4 OS=Homo sapiens OX=9606 GN=KPNA3 PE=1 SV=2;tr|A0A024RDV7|A0A024RDV7_HUMAN Importin subunit alpha OS=Homo sapiens OX=9606 GN=KPNA3 PE=3 SV=1;tr|Q53F09|Q53F09_HUMAN Karyopherin alpha 3 variant (Fragment) OS=Homo	57.81	11	33.6	0.0329713	0.40431	0.0571023	0.0830929	17.0667	17.1906	17.0334	17.093	17.1167	17.2564	17.0934	17.0492	17.2303	17.188	17.1599	17.2	17.3462	17.2384	17.1957	17.2263
Q92539	Phosphatidate phosphatase LPIN2	LPIN2	sp|Q92539|LPIN2_HUMAN Phosphatidate phosphatase LPIN2 OS=Homo sapiens OX=9606 GN=LPIN2 PE=1 SV=1	99.398	2	2.5	0.0266323	0.667557	0.107152	0.0835713	13.2433	13.0983	13.2393	13.1805	13.316	13.2792	13.0804	13.1923	13.1758	13.0063	12.7917	13.1343	13.3951	12.9849	13	13.1569
Q8TAT6;A0A024R8R4;B4DG89	Nuclear protein localization protein 4 homolog	NPLOC4	sp|Q8TAT6|NPL4_HUMAN Nuclear protein localization protein 4 homolog OS=Homo sapiens OX=9606 GN=NPLOC4 PE=1 SV=3;tr|A0A024R8R4|A0A024R8R4_HUMAN Nuclear protein localization 4 homolog (S. cerevisiae), isoform CRA_a OS=Homo sapiens OX=9606 GN=NPLOC4 PE=3 SV=1	68.119	21	43.8	-0.00274535	0.942501	0.0572153	0.0836074	18.065	18.0623	17.9392	18.1623	18.1189	18.0362	17.9596	18.1031	18.1526	18.1242	18.0481	18.1036	18.2467	18.124	18.106	18.1807
Q8TCT9;A0A0S2Z5V7;A0A3B3IUB5;A0A075B6F6;A0A0S2Z6F0;A0A3B3IT72	Minor histocompatibility antigen H13	HM13	sp|Q8TCT9|HM13_HUMAN Minor histocompatibility antigen H13 OS=Homo sapiens OX=9606 GN=HM13 PE=1 SV=1;tr|A0A0S2Z5V7|A0A0S2Z5V7_HUMAN Histocompatibility 13 isoform 1 (Fragment) OS=Homo sapiens OX=9606 GN=HM13 PE=2 SV=1;tr|A0A3B3IUB5|A0A3B3IUB5_HUMAN Minor his	41.488	6	19.4	-0.0247237	0.649968	0.0656005	0.0836164	17.307	17.3156	17.6131	17.6827	17.1675	17.4063	17.6726	17.573	16.855	16.9848	17.4008	17.5303	16.9886	17.0535	17.3916	17.5997
P13798;C9JIF9	Acylamino-acid-releasing enzyme	APEH	sp|P13798|ACPH_HUMAN Acylamino-acid-releasing enzyme OS=Homo sapiens OX=9606 GN=APEH PE=1 SV=4;tr|C9JIF9|C9JIF9_HUMAN Acyl-peptide hydrolase OS=Homo sapiens OX=9606 GN=APEH PE=1 SV=1	81.224	25	51.2	0.02572	0.508084	-0.0508045	0.0836575	19.0979	18.9533	18.8611	18.7802	19.1511	18.9203	18.8642	18.8597	19.1453	19.0639	18.9001	18.9578	19.1126	18.9925	18.8706	18.8883
O00154;B7Z957;B4DUX0;K7EKP8	Cytosolic acyl coenzyme A thioester hydrolase	ACOT7	sp|O00154|BACH_HUMAN Cytosolic acyl coenzyme A thioester hydrolase OS=Homo sapiens OX=9606 GN=ACOT7 PE=1 SV=3;tr|B7Z957|B7Z957_HUMAN cDNA FLJ52849, highly similar to Homo sapiens acyl-CoA thioesterase 7 (ACOT7), transcript variant hBACHc, mRNA OS=Homo sapi	41.796	5	17.9	0.0666434	0.0834449	0.075815	0.0837337	15.9237	16.258	15.964	16.0089	15.9851	16.3389	16.0279	16.0692	16.3285	16.3066	16.0834	16.0875	16.4968	16.2876	16.1635	16.1613
P60903;Q6FGE5;D3DV26	Protein S100-A10	S100A10	sp|P60903|S10AA_HUMAN Protein S100-A10 OS=Homo sapiens OX=9606 GN=S100A10 PE=1 SV=2;tr|Q6FGE5|Q6FGE5_HUMAN Calpactin I light chain (Fragment) OS=Homo sapiens OX=9606 GN=S100A10 PE=2 SV=1;tr|D3DV26|D3DV26_HUMAN Calpactin I light chain (Fragment) OS=Homo sap	11.203	5	54.6	0.196176	0.00766308	0.106045	0.083748	18.1556	18.6745	17.8249	18.2042	18.325	18.7383	18.0446	18.5361	19.0146	18.8585	18.3765	18.8728	19.2128	18.9705	18.5601	18.8032
Q96LP2	Protein FAM81B	FAM81B	sp|Q96LP2|FA81B_HUMAN Protein FAM81B OS=Homo sapiens OX=9606 GN=FAM81B PE=1 SV=4	52.022	1	2	-0.0567309	0.262546	-0.0609728	0.0837881	13.2436	13.2833	13.1751	13.0237	13.1599	13.1451	13.0905	13.1033	13.2594	13.3152	13.2648	13.0106	13.1728	13.2855	13.2542	12.8935
P12004;Q6FI35;Q6FHF5	Proliferating cell nuclear antigen	PCNA	sp|P12004|PCNA_HUMAN Proliferating cell nuclear antigen OS=Homo sapiens OX=9606 GN=PCNA PE=1 SV=1;tr|Q6FI35|Q6FI35_HUMAN Proliferating cell nuclear antigen OS=Homo sapiens OX=9606 GN=PCNA PE=1 SV=1;tr|Q6FHF5|Q6FHF5_HUMAN Proliferating cell nuclear antigen	28.768	10	48.7	0.0397633	0.315369	0.0733418	0.0838315	17.2106	16.9991	17.0012	17.0884	17.3048	17.0667	17.0062	17.0807	16.8322	16.6998	16.7117	16.8165	16.8853	16.7686	16.7109	16.9888
Q9NX14;Q7Z4X2	NADH dehydrogenase [ubiquinone] 1 beta subcomplex subunit 11, mitochondrial	NDUFB11	sp|Q9NX14|NDUBB_HUMAN NADH dehydrogenase [ubiquinone] 1 beta subcomplex subunit 11, mitochondrial OS=Homo sapiens OX=9606 GN=NDUFB11 PE=1 SV=1;tr|Q7Z4X2|Q7Z4X2_HUMAN Complex I-ESSS OS=Homo sapiens OX=9606 PE=2 SV=1	17.316	3	26.8	-0.0155439	0.826312	-0.0832709	0.0840808	15.3924	15.5047	15.6545	15.5869	15.1721	15.7038	15.6398	15.5606	15.051	15.4682	15.4717	15.1796	14.9878	15.2606	15.406	15.183
B3KM26;B3KMU8	cDNA FLJ10050 fis, clone HEMBA1001257, highly similar to Alpha-methylacyl-CoA racemase		tr|B3KM26|B3KM26_HUMAN cDNA FLJ10050 fis, clone HEMBA1001257, highly similar to Alpha-methylacyl-CoA racemase OS=Homo sapiens OX=9606 PE=2 SV=1;tr|B3KMU8|B3KMU8_HUMAN cDNA FLJ12703 fis, clone NT2RP1000834, highly similar to Alpha-methylacyl-CoA racemase OS	42.389	2	55.8	0.0431866	0.621918	-0.0712008	0.0842823	15.2488	15.5003	16.0432	15.4145	15.1371	15.4753	15.9838	15.7833	15.0868	15.6241	15.7816	15.3145	15.0413	15.6067	15.7322	15.1422
O43674;D3DNS1;B2R9L0;H0Y886;E7EWP0	NADH dehydrogenase [ubiquinone] 1 beta subcomplex subunit 5, mitochondrial	NDUFB5	sp|O43674|NDUB5_HUMAN NADH dehydrogenase [ubiquinone] 1 beta subcomplex subunit 5, mitochondrial OS=Homo sapiens OX=9606 GN=NDUFB5 PE=1 SV=1;tr|D3DNS1|D3DNS1_HUMAN Complex I-SGDH (Fragment) OS=Homo sapiens OX=9606 GN=NDUFB5 PE=3 SV=1;tr|B2R9L0|B2R9L0_HUMAN	21.75	5	27.5	0.00807082	0.911044	-0.0569874	0.0843088	17.3754	17.53	17.4928	17.4819	17.1254	17.5707	17.6163	17.5999	17.1185	17.7007	17.4544	17.2454	17.0236	17.6508	17.4518	17.1648
Q9Y5J9;G3XAN8	Mitochondrial import inner membrane translocase subunit Tim8 B	TIMM8B	sp|Q9Y5J9|TIM8B_HUMAN Mitochondrial import inner membrane translocase subunit Tim8 B OS=Homo sapiens OX=9606 GN=TIMM8B PE=1 SV=1;tr|G3XAN8|G3XAN8_HUMAN Mitochondrial import inner membrane translocase subunit OS=Homo sapiens OX=9606 GN=TIMM8B PE=1 SV=1	9.3435	3	43.4	0.00314967	0.946693	0.0629811	0.0843419	16.9523	16.6645	16.881	16.7933	17.0539	16.703	16.8676	16.6791	16.9456	16.6242	16.7148	16.6672	17.0042	16.6666	16.7273	16.8056
Q8WXX5;A0A024QZN2	DnaJ homolog subfamily C member 9	DNAJC9;hCG_2024613	sp|Q8WXX5|DNJC9_HUMAN DnaJ homolog subfamily C member 9 OS=Homo sapiens OX=9606 GN=DNAJC9 PE=1 SV=1;tr|A0A024QZN2|A0A024QZN2_HUMAN HCG2024613, isoform CRA_a OS=Homo sapiens OX=9606 GN=hCG_2024613 PE=4 SV=1	29.909	1	3.8	-0.0357715	0.402909	-0.0992177	0.0843841	12.606	12.6455	12.5812	12.6244	12.5957	12.5156	12.6099	12.5928	12.5518	12.5055	12.423	12.7948	12.3856	12.3941	12.4874	12.6112
C0LQF2	Deoxyribonuclease II (Fragment)		tr|C0LQF2|C0LQF2_HUMAN Deoxyribonuclease II (Fragment) OS=Homo sapiens OX=9606 PE=2 SV=1	38.181	3	11.6	-0.0575552	0.261417	0.0616998	0.0843849	16.2446	15.9974	16.0551	16.3158	16.1287	16.0549	16.0388	16.1602	16.1423	16.1541	16.1956	16.2891	16.1937	16.1914	16.2174	16.4254
P54727;Q53F10;B7Z4W4;B4DEA3;B7ZA74;Q5W0S5	UV excision repair protein RAD23 homolog B	RAD23B	sp|P54727|RD23B_HUMAN UV excision repair protein RAD23 homolog B OS=Homo sapiens OX=9606 GN=RAD23B PE=1 SV=1;tr|Q53F10|Q53F10_HUMAN UV excision repair protein RAD23 (Fragment) OS=Homo sapiens OX=9606 PE=2 SV=1;tr|B7Z4W4|B7Z4W4_HUMAN UV excision repair prot	43.171	14	40.3	-0.0453401	0.394756	-0.047744	0.0844053	19.0388	18.7755	18.8379	18.9762	18.9605	18.6021	18.8247	19.0597	19.0898	18.9751	19.0303	19.0437	19.0495	18.9284	18.9806	18.9894
A0A1L5BXV2;Q96HR9;B4DF39	Receptor expression-enhancing protein 6;Receptor expression-enhancing protein	REEP6	tr|A0A1L5BXV2|A0A1L5BXV2_HUMAN Receptor expression-enhancing protein OS=Homo sapiens OX=9606 GN=REEP6 PE=2 SV=1;sp|Q96HR9|REEP6_HUMAN Receptor expression-enhancing protein 6 OS=Homo sapiens OX=9606 GN=REEP6 PE=1 SV=2;tr|B4DF39|B4DF39_HUMAN Receptor express	20.733	4	21.7	-0.0542659	0.364297	-0.0493065	0.0846262	17.1894	16.9855	17.4344	17.1032	17.0083	17.0592	17.2854	17.1426	16.8899	16.9725	17.0348	16.958	16.8586	16.9345	16.9684	16.8965
Q9NUB1;Q6ZV30;Q7Z5G3;Q658X4	Acetyl-coenzyme A synthetase 2-like, mitochondrial;Acetyl-coenzyme A synthetase	ACSS1;DKFZp666G0810	sp|Q9NUB1|ACS2L_HUMAN Acetyl-coenzyme A synthetase 2-like, mitochondrial OS=Homo sapiens OX=9606 GN=ACSS1 PE=1 SV=2;tr|Q6ZV30|Q6ZV30_HUMAN Acetyl-coenzyme A synthetase OS=Homo sapiens OX=9606 PE=2 SV=1;tr|Q7Z5G3|Q7Z5G3_HUMAN Acetyl-coenzyme A synthetase OS	74.856	3	6.8	-0.0922514	0.0469006	0.070018	0.0847292	13.6797	13.5601	13.4427	13.4733	13.5567	13.5303	13.3756	13.3241	13.5478	13.7473	13.88	13.8329	13.6587	13.7966	13.8651	13.9676
Q53G98	Activating signal cointegrator 1 complex subunit 2 variant (Fragment)		tr|Q53G98|Q53G98_HUMAN Activating signal cointegrator 1 complex subunit 2 variant (Fragment) OS=Homo sapiens OX=9606 PE=2 SV=1	54.618	1	15.6	-0.183752	0.106713	-0.133115	0.0847434	11.038	11.304	11.0629	10.7611	10.8596	10.7538	10.9946	10.8229	11.103	10.8316	10.8634	11.0688	10.7339	10.8277	10.7639	11.0089
Q92522	Histone H1x	H1FX	sp|Q92522|H1X_HUMAN Histone H1.10 OS=Homo sapiens OX=9606 GN=H1-10 PE=1 SV=1	22.487	3	21.1	-0.0155418	0.725685	-0.0724394	0.0847658	13.0188	12.6887	12.648	13.2742	13.1207	12.6328	12.6061	13.2079	13.2362	12.9416	12.8128	13.547	13.2131	12.9018	12.7641	13.3688
P51965;C9J2P0;A0A024R2K3	Ubiquitin-conjugating enzyme E2 E1	UBE2E1	sp|P51965|UB2E1_HUMAN Ubiquitin-conjugating enzyme E2 E1 OS=Homo sapiens OX=9606 GN=UBE2E1 PE=1 SV=1;tr|C9J2P0|C9J2P0_HUMAN Ubiquitin-conjugating enzyme E2 E1 (Fragment) OS=Homo sapiens OX=9606 GN=UBE2E1 PE=1 SV=1;tr|A0A024R2K3|A0A024R2K3_HUMAN Ubiquitin-c	21.404	2	12.4	0.0126872	0.80352	0.084669	0.0848807	12.8094	13.1618	13.1593	12.8677	12.9516	13.0664	13.113	12.9179	12.7443	12.8824	12.9672	13.0035	12.9534	12.9253	12.9634	13.094
Q9Y2Z4;H0YHS6	Tyrosine--tRNA ligase, mitochondrial;Tyrosine--tRNA ligase	YARS2	sp|Q9Y2Z4|SYYM_HUMAN Tyrosine--tRNA ligase, mitochondrial OS=Homo sapiens OX=9606 GN=YARS2 PE=1 SV=2;tr|H0YHS6|H0YHS6_HUMAN Tyrosine--tRNA ligase (Fragment) OS=Homo sapiens OX=9606 GN=YARS2 PE=1 SV=1	53.198	11	34.4	0.00497495	0.90315	0.0526253	0.0850657	16.7593	16.8031	16.6348	16.5461	16.6716	16.8643	16.6514	16.5758	16.7688	16.8839	16.7071	16.4493	16.7772	16.948	16.7806	16.5138
H0YIV9;O43716;F8VRU3	Glutamyl-tRNA(Gln) amidotransferase subunit C, mitochondrial	GATC	tr|H0YIV9|H0YIV9_HUMAN Uncharacterized protein (Fragment) OS=Homo sapiens OX=9606 PE=3 SV=1;sp|O43716|GATC_HUMAN Glutamyl-tRNA(Gln) amidotransferase subunit C, mitochondrial OS=Homo sapiens OX=9606 GN=GATC PE=1 SV=1;tr|F8VRU3|F8VRU3_HUMAN Glutamyl-tRNA(Gln	18.606	4	38.7	0.0193865	0.696514	-0.0679153	0.0851423	13.7822	13.7873	13.6298	13.8079	13.9077	13.8483	13.6303	13.6984	13.8114	13.6604	13.6114	13.5473	13.667	13.62	13.5216	13.5503
Q08257;A0A384P5L2;A6NP24;C9JH92	Quinone oxidoreductase	CRYZ	sp|Q08257|QOR_HUMAN Quinone oxidoreductase OS=Homo sapiens OX=9606 GN=CRYZ PE=1 SV=1;tr|A0A384P5L2|A0A384P5L2_HUMAN Epididymis secretory sperm binding protein OS=Homo sapiens OX=9606 PE=2 SV=1;tr|A6NP24|A6NP24_HUMAN Quinone oxidoreductase (Fragment) OS=Hom	35.206	21	83.3	-0.02628	0.540715	-0.0568837	0.0851641	20.1177	19.9179	19.9842	19.9219	20.1846	19.8887	19.9475	19.8157	20.0767	19.9467	19.9666	19.8141	19.9641	19.9308	19.9262	19.7554
Q6NSJ0	Uncharacterized family 31 glucosidase KIAA1161	KIAA1161	sp|Q6NSJ0|MYORG_HUMAN Myogenesis-regulating glycosidase OS=Homo sapiens OX=9606 GN=MYORG PE=1 SV=2	81.086	2	5.5	-0.018133	0.800282	-0.0776063	0.0852423	12.7488	12.8596	12.6629	12.4137	12.6807	13.0047	12.7541	12.1729	12.7186	12.908	12.6435	12.1824	12.5952	12.791	12.5308	12.2251
O95816;B3KM36;B3KN59	BAG family molecular chaperone regulator 2	BAG2	sp|O95816|BAG2_HUMAN BAG family molecular chaperone regulator 2 OS=Homo sapiens OX=9606 GN=BAG2 PE=1 SV=1;tr|B3KM36|B3KM36_HUMAN cDNA FLJ10153 fis, clone HEMBA1003417, highly similar to BAG family molecular chaperone regulator 2 OS=Homo sapiens OX=9606 PE=	23.772	9	48.3	0.028736	0.45316	0.0593292	0.0853119	17.1482	17.1159	17.0697	17.2238	17.1923	17.1003	17.1559	17.224	17.2542	17.1299	17.218	17.1475	17.3735	17.1962	17.2624	17.155
Q9BSR8;H7C0D5	Protein YIPF4	YIPF4	sp|Q9BSR8|YIPF4_HUMAN Protein YIPF4 OS=Homo sapiens OX=9606 GN=YIPF4 PE=1 SV=1;tr|H7C0D5|H7C0D5_HUMAN Protein YIPF4 (Fragment) OS=Homo sapiens OX=9606 GN=YIPF4 PE=1 SV=1	27.082	2	15.2	-0.0303787	0.672562	0.0792569	0.0853781	15.7046	15.5836	15.6757	15.5719	15.5363	15.7388	15.7549	15.3843	15.4488	15.4484	15.6274	15.3315	15.5076	15.4269	15.7298	15.5087
Q9Y6G5;D6RJ90	COMM domain-containing protein 10	COMMD10	sp|Q9Y6G5|COMDA_HUMAN COMM domain-containing protein 10 OS=Homo sapiens OX=9606 GN=COMMD10 PE=1 SV=1;tr|D6RJ90|D6RJ90_HUMAN COMM domain containing 10, isoform CRA_b OS=Homo sapiens OX=9606 GN=COMMD10 PE=1 SV=1	22.966	4	25.2	0.0231948	0.580878	0.0516673	0.0855323	15.2673	14.9113	14.9036	15.0456	15.3894	14.8854	14.9119	15.0339	15.1329	14.9311	14.8902	15.0023	15.2078	14.9995	14.9046	15.0511
P08567;Q59GZ2	Pleckstrin	PLEK	sp|P08567|PLEK_HUMAN Pleckstrin OS=Homo sapiens OX=9606 GN=PLEK PE=1 SV=3;tr|Q59GZ2|Q59GZ2_HUMAN PLEK protein variant (Fragment) OS=Homo sapiens OX=9606 PE=2 SV=1	40.124	3	18	0.0932545	0.0528269	-0.0625278	0.085561	14.2292	14.0807	14.4105	14.2152	14.4016	14.1954	14.4421	14.2695	14.4183	14.2363	14.4897	14.4225	14.4246	14.1499	14.3711	14.3711
P63279;H3BPC4;H3BQQ9;A8K503;Q7KZS0;B0QYN7	SUMO-conjugating enzyme UBC9	UBE2I	sp|P63279|UBC9_HUMAN SUMO-conjugating enzyme UBC9 OS=Homo sapiens OX=9606 GN=UBE2I PE=1 SV=1;tr|H3BPC4|H3BPC4_HUMAN SUMO-conjugating enzyme UBC9 OS=Homo sapiens OX=9606 GN=UBE2I PE=1 SV=3;tr|H3BQQ9|H3BQQ9_HUMAN SUMO-conjugating enzyme UBC9 (Fragment) OS=Ho	18.007	5	42.4	0.0824392	0.0827898	0.0555201	0.0856218	15.997	16.1587	15.9754	16.1052	16.124	16.1504	16.0462	16.2455	15.9858	16.0065	15.8495	16.1571	15.9861	16.0724	15.9178	16.2446
P61966;A0A2R8YGH5;A0A024QYT6;H7C1E4	AP-1 complex subunit sigma-1A	AP1S1	sp|P61966|AP1S1_HUMAN AP-1 complex subunit sigma-1A OS=Homo sapiens OX=9606 GN=AP1S1 PE=1 SV=1;tr|A0A2R8YGH5|A0A2R8YGH5_HUMAN AP complex subunit sigma OS=Homo sapiens OX=9606 GN=AP1S1 PE=1 SV=1;tr|A0A024QYT6|A0A024QYT6_HUMAN AP complex subunit sigma OS=Hom	18.733	3	27.8	-0.0469853	0.316497	-0.0827817	0.0856938	12.7209	12.5662	12.5063	12.6527	12.667	12.5936	12.5046	12.4929	12.6857	12.5174	12.6015	12.5657	12.6146	12.4239	12.4099	12.5907
P42338;Q68DL0;B4DER4;B4DZI3;H0Y871;H7C565	Phosphatidylinositol 4,5-bisphosphate 3-kinase catalytic subunit beta isoform	PIK3CB;DKFZp779K1237	sp|P42338|PK3CB_HUMAN Phosphatidylinositol 4,5-bisphosphate 3-kinase catalytic subunit beta isoform OS=Homo sapiens OX=9606 GN=PIK3CB PE=1 SV=1;tr|Q68DL0|Q68DL0_HUMAN Phosphatidylinositol 4,5-bisphosphate 3-kinase catalytic subunit beta isoform OS=Homo sap	122.76	5	6.2	0.00575506	0.895349	0.0720641	0.085837	14.4554	14.3156	14.3115	14.3829	14.3552	14.4	14.3204	14.4129	14.5873	14.4819	14.5366	14.4717	14.6699	14.6235	14.5091	14.5633
Q5MIZ7;B4DKA9	Serine/threonine-protein phosphatase 4 regulatory subunit 3B	SMEK2	sp|Q5MIZ7|P4R3B_HUMAN Serine/threonine-protein phosphatase 4 regulatory subunit 3B OS=Homo sapiens OX=9606 GN=PPP4R3B PE=1 SV=2;tr|B4DKA9|B4DKA9_HUMAN cDNA FLJ61306, weakly similar to Serine/threonine-protein phosphatase 4 regulatory subunit 3 OS=Homo sapi	97.457	2	7.3	-0.00221296	0.967303	0.111664	0.0858808	13.3243	13.1528	13.25	13.4027	13.1778	13.2918	13.2527	13.3988	13.3182	13.2442	13.3932	13.3167	13.3385	13.266	13.496	13.6186
Q9Y672;A0A3B3IS62;A0A3B3ITD6;A0A3B3ITI5;S4R350	Dolichyl pyrophosphate Man9GlcNAc2 alpha-1,3-glucosyltransferase	ALG6	sp|Q9Y672|ALG6_HUMAN Dolichyl pyrophosphate Man9GlcNAc2 alpha-1,3-glucosyltransferase OS=Homo sapiens OX=9606 GN=ALG6 PE=1 SV=2;tr|A0A3B3IS62|A0A3B3IS62_HUMAN Alpha-1,3-glucosyltransferase OS=Homo sapiens OX=9606 GN=ALG6 PE=1 SV=1;tr|A0A3B3ITD6|A0A3B3ITD6_	58.12	3	6.7	-0.0829272	0.24511	0.0834966	0.0859345	14.7237	14.3872	14.8562	14.6813	14.4427	14.4561	14.8796	14.5382	14.1541	14.2589	14.6534	14.1835	14.2658	14.3101	14.6327	14.3752
Q8N3C0	Activating signal cointegrator 1 complex subunit 3	ASCC3	sp|Q8N3C0|ASCC3_HUMAN Activating signal cointegrator 1 complex subunit 3 OS=Homo sapiens OX=9606 GN=ASCC3 PE=1 SV=3	251.46	24	16.1	0.0110551	0.784133	0.0498285	0.0863586	16.6922	16.6843	16.8071	16.7751	16.7929	16.6629	16.8073	16.7398	16.737	16.709	16.7821	16.8134	16.8032	16.747	16.8511	16.8395
P48634;A0A1U9X977;A0A1U9X9A9;A0A1U9X999;A0A1U9X998;A0A1U9X993;A0A1U9X996;A0A1U9X985;A0A1U9X982;A0A1U9X975;A0A1U9X974;A0A1U9X9A5;A0A1U9X987;A0A1U9X972;A0A1U9X988	Protein PRRC2A	PRRC2A	sp|P48634|PRC2A_HUMAN Protein PRRC2A OS=Homo sapiens OX=9606 GN=PRRC2A PE=1 SV=3;tr|A0A1U9X977|A0A1U9X977_HUMAN PRRC2A OS=Homo sapiens OX=9606 PE=4 SV=1;tr|A0A1U9X9A9|A0A1U9X9A9_HUMAN PRRC2A OS=Homo sapiens OX=9606 PE=4 SV=1;tr|A0A1U9X999|A0A1U9X999_HUMAN	228.86	2	2	-0.14276	0.0211835	0.0786415	0.0865267	13.5372	13.6564	13.3295	13.6518	13.2937	13.507	13.3174	13.4858	13.5352	13.4031	13.5812	13.4678	13.7014	13.5071	13.5495	13.5438
P00352;V9HW83;V9HVX6;B4DDF8;B4DXX3;Q59EJ0	Retinal dehydrogenase 1	ALDH1A1;HEL-S-53e;HEL-9	sp|P00352|AL1A1_HUMAN Retinal dehydrogenase 1 OS=Homo sapiens OX=9606 GN=ALDH1A1 PE=1 SV=2;tr|V9HW83|V9HW83_HUMAN Aldehyde dehydrogenase 1 family, member A1, isoform CRA_a OS=Homo sapiens OX=9606 GN=HEL-S-53e PE=1 SV=1;tr|V9HVX6|V9HVX6_HUMAN Epididymis lum	54.861	42	88.4	0.0162202	0.654203	-0.0539338	0.0865884	21.9034	21.7137	22.0402	21.665	21.9676	21.7145	22.0202	21.6849	21.9926	22.0292	22.0875	21.7092	21.9143	22.0138	22.053	21.6218
Q9H7C9;E9PJP1;E9PLK9;K4DI89;E9PNP3;E9PR47;E9PIQ4	Mth938 domain-containing protein	AAMDC	sp|Q9H7C9|AAMDC_HUMAN Mth938 domain-containing protein OS=Homo sapiens OX=9606 GN=AAMDC PE=1 SV=1;tr|E9PJP1|E9PJP1_HUMAN Mth938 domain-containing protein OS=Homo sapiens OX=9606 GN=AAMDC PE=1 SV=1;tr|E9PLK9|E9PLK9_HUMAN Mth938 domain-containing protein OS=	13.332	4	36.1	-0.00260848	0.953107	-0.0599281	0.0868732	15.0483	14.9898	15.1171	15.3503	15.1364	15.0312	15.0511	15.2764	15.4125	15.1088	15.0689	15.4676	15.28	15.0765	15.0385	15.4231
O60220	Mitochondrial import inner membrane translocase subunit Tim8 A	TIMM8A	sp|O60220|TIM8A_HUMAN Mitochondrial import inner membrane translocase subunit Tim8 A OS=Homo sapiens OX=9606 GN=TIMM8A PE=1 SV=1	10.998	6	87.6	0.0205369	0.719301	-0.0768104	0.0869353	17.7852	17.2591	17.4453	17.3878	17.8201	17.1525	17.4099	17.5771	17.7002	17.1258	17.3243	17.1939	17.6888	17.0634	17.2833	17.0014
Q6EMK4	Vasorin	VASN	sp|Q6EMK4|VASN_HUMAN Vasorin OS=Homo sapiens OX=9606 GN=VASN PE=1 SV=1	71.712	2	3.9	0.0118504	0.824143	-0.0848526	0.0870249	13.5888	13.864	13.724	13.5105	13.4712	13.8607	13.7324	13.6704	13.762	13.8578	13.7109	13.6624	13.6619	13.6476	13.6902	13.6541
P16455;B4DEE8;A0A0G2SKE6	Methylated-DNA--protein-cysteine methyltransferase	MGMT	sp|P16455|MGMT_HUMAN Methylated-DNA--protein-cysteine methyltransferase OS=Homo sapiens OX=9606 GN=MGMT PE=1 SV=1;tr|B4DEE8|B4DEE8_HUMAN 6-O-methylguanine-DNA methyltransferase OS=Homo sapiens OX=9606 GN=MGMT PE=1 SV=1;tr|A0A0G2SKE6|A0A0G2SKE6_HUMAN 6-O-me	21.646	6	44.4	-0.00697392	0.900473	-0.106293	0.0871234	14.8738	14.9255	14.8423	14.7153	14.9834	14.7576	14.9059	14.6821	15.0786	14.9169	14.8079	14.7197	14.8652	14.9711	14.7406	14.521
Q12770;A8K619;A0A0A0MTG6;B7Z6H0	Sterol regulatory element-binding protein cleavage-activating protein	SCAP	sp|Q12770|SCAP_HUMAN Sterol regulatory element-binding protein cleavage-activating protein OS=Homo sapiens OX=9606 GN=SCAP PE=1 SV=4;tr|A8K619|A8K619_HUMAN Sterol regulatory element-binding protein cleavage-activating protein OS=Homo sapiens OX=9606 PE=2 S	139.73	2	2	-0.00847229	0.834761	0.0559403	0.0871318	13.8958	13.8627	13.8412	13.8491	13.7935	13.8749	13.8674	13.8791	13.8227	14.0422	14.1093	13.8738	13.8276	14.107	14.2109	13.9263
P08571;F1C4A7;B2R888;D6RFL4	Monocyte differentiation antigen CD14;Monocyte differentiation antigen CD14, urinary form;Monocyte differentiation antigen CD14, membrane-bound form;Monocyte differentiation antigen CD14	CD14	sp|P08571|CD14_HUMAN Monocyte differentiation antigen CD14 OS=Homo sapiens OX=9606 GN=CD14 PE=1 SV=2;tr|F1C4A7|F1C4A7_HUMAN Monocyte differentiation antigen CD14 OS=Homo sapiens OX=9606 GN=CD14 PE=4 SV=1;tr|B2R888|B2R888_HUMAN Monocyte differentiation anti	40.076	10	36.5	-0.0717474	0.112785	-0.104015	0.0871436	16.3623	16.2926	16.4573	16.3839	16.2546	16.3072	16.3892	16.258	16.7587	16.962	17.1222	17.157	16.4828	16.8747	17.1341	17.0923
P00403;A0A059RIZ2;A0A3S8PQC9;A0A059RTZ6;A0A3S9JHN1;A0A1V0MCS7;A0A1S6M799;A0A059RVU8;A0A059QPE9;A0A059QQA7;A0A059QS59;A0A059QTW9;A0A059R1T0;A0A059RI53;A0A059RIQ8;A0A059RKP1;Q7Y6M3;A0A059RNV8;A0A059RQT0;A0A1W6ER68;A0A059S242;A0A1L7NY43;A0A059SAH5;A0A068IXK4;A0A0D4WSL8;A0A0R6NEC0;A0A143FZ56;A0A143G082;A0A1B0W1P0;A0A1B0W3A7;A0A3Q8A5Z2;A0A346LZU9;A0A346LZT8;A0A345ALL9;A0A3Q8UFB0;X5BKA4;X5C6M5;L7XMG0;A…	Cytochrome c oxidase subunit 2	MT-CO2;COX2;COII;cox2	sp|P00403|COX2_HUMAN Cytochrome c oxidase subunit 2 OS=Homo sapiens OX=9606 GN=MT-CO2 PE=1 SV=1;tr|A0A059RIZ2|A0A059RIZ2_HUMAN Cytochrome c oxidase subunit 2 OS=Homo sapiens OX=9606 GN=COX2 PE=3 SV=1;tr|A0A3S8PQC9|A0A3S8PQC9_HUMAN Cytochrome c oxidase subu	25.565	8	48	0.0686472	0.400871	-0.0842202	0.0871877	18.2562	18.2429	18.1275	17.8651	18.0761	18.3087	18.2132	18.1683	18.0037	18.3836	17.9874	17.6467	17.9018	18.2528	18.0374	17.4925
Q9Y3D2	Methionine-R-sulfoxide reductase B2, mitochondrial	MSRB2	sp|Q9Y3D2|MSRB2_HUMAN Methionine-R-sulfoxide reductase B2, mitochondrial OS=Homo sapiens OX=9606 GN=MSRB2 PE=1 SV=2	19.536	2	18.1	-0.0369914	0.440544	-0.0810469	0.087199	14.9468	15.049	14.8834	14.7505	15.044	14.9686	14.7921	14.6769	15.0924	14.9901	14.7945	14.5277	15.0037	14.9775	14.7727	14.3265
P15311;Q6NUR7;E7EQR4;B2R6J2;V9HW42;B7Z5V2;B7Z437;J7M2B1	Ezrin;Tyrosine-protein kinase receptor	EZR;HEL-S-105;EZR-ROS1	sp|P15311|EZRI_HUMAN Ezrin OS=Homo sapiens OX=9606 GN=EZR PE=1 SV=4;tr|Q6NUR7|Q6NUR7_HUMAN Ezrin OS=Homo sapiens OX=9606 GN=EZR PE=2 SV=1;tr|E7EQR4|E7EQR4_HUMAN Ezrin OS=Homo sapiens OX=9606 GN=EZR PE=1 SV=3;tr|B2R6J2|B2R6J2_HUMAN cDNA, FLJ92973, highly si	69.412	30	62.8	-0.0256911	0.492477	-0.0543737	0.0872719	19.7261	19.3057	19.2015	19.7492	19.6638	19.3394	19.1661	19.7105	19.7932	19.4823	19.4254	20.1573	19.7441	19.4769	19.3418	20.0779
P48735;Q53GL5;Q13584;B4DSZ6;H0YL11	Isocitrate dehydrogenase [NADP], mitochondrial;Isocitrate dehydrogenase [NADP]	IDH2	sp|P48735|IDHP_HUMAN Isocitrate dehydrogenase [NADP], mitochondrial OS=Homo sapiens OX=9606 GN=IDH2 PE=1 SV=2;tr|Q53GL5|Q53GL5_HUMAN IDP (Fragment) OS=Homo sapiens OX=9606 PE=2 SV=1;tr|Q13584|Q13584_HUMAN Isocitrate dehydrogenase [NADP] OS=Homo sapiens OX=	50.909	33	65.5	-0.0119569	0.775637	-0.0493993	0.0873269	21.0109	21.2588	20.9539	21.1901	20.93	21.3347	20.904	21.1972	20.8041	21.3308	20.9213	20.7549	20.7281	21.2907	20.8687	20.726
P21953;A0A140VKB3;B7ZB80;A0A0K2GN21;B4E2N3	2-oxoisovalerate dehydrogenase subunit beta, mitochondrial	BCKDHB	sp|P21953|ODBB_HUMAN 2-oxoisovalerate dehydrogenase subunit beta, mitochondrial OS=Homo sapiens OX=9606 GN=BCKDHB PE=1 SV=2;tr|A0A140VKB3|A0A140VKB3_HUMAN Testis secretory sperm-binding protein Li 240mP OS=Homo sapiens OX=9606 PE=2 SV=1;tr|B7ZB80|B7ZB80_HU	43.122	15	50	-0.0262272	0.571851	-0.0487794	0.0873554	18.8033	18.2609	18.6849	18.6039	18.7002	18.3577	18.6394	18.5508	18.6029	18.3048	18.6024	18.1842	18.5406	18.2603	18.54	18.1583
Q969G6;A0A024R275;B2RDZ2	Riboflavin kinase	RFK	sp|Q969G6|RIFK_HUMAN Riboflavin kinase OS=Homo sapiens OX=9606 GN=RFK PE=1 SV=2;tr|A0A024R275|A0A024R275_HUMAN Riboflavin kinase OS=Homo sapiens OX=9606 GN=RFK PE=4 SV=1;tr|B2RDZ2|B2RDZ2_HUMAN Riboflavin kinase OS=Homo sapiens OX=9606 PE=2 SV=1	17.623	3	23.9	-0.0156253	0.695332	0.0813085	0.0875024	14.6628	14.8467	14.6262	14.7757	14.6821	14.7937	14.5499	14.8231	14.6216	14.6209	14.3935	14.8079	14.619	14.7704	14.5574	14.8223
Q0VAK6	Leiomodin-3	LMOD3	sp|Q0VAK6|LMOD3_HUMAN Leiomodin-3 OS=Homo sapiens OX=9606 GN=LMOD3 PE=1 SV=1	64.914	1	1.6	0.0956314	0.358937	0.117524	0.0875426	14.5325	14.4426	14.7884	14.8345	14.7284	14.8322	14.809	14.611	14.6675	14.4133	14.772	14.7546	14.7905	14.3872	14.8353	15.0644
P04070;B4DPQ3;E7END6;B4E1C4;B4DPC8;Q8J006;H7BYX9;A0A0S3LTK9;Q6SPC0;Q8J007;Q8J008	Vitamin K-dependent protein C;Vitamin K-dependent protein C light chain;Vitamin K-dependent protein C heavy chain;Activation peptide	PROC	sp|P04070|PROC_HUMAN Vitamin K-dependent protein C OS=Homo sapiens OX=9606 GN=PROC PE=1 SV=1;tr|B4DPQ3|B4DPQ3_HUMAN cDNA FLJ51034, highly similar to Vitamin K-dependent protein C OS=Homo sapiens OX=9606 PE=2 SV=1;tr|E7END6|E7END6_HUMAN Vitamin K-dependent	52.071	2	9.8	-0.115891	0.13549	0.114472	0.0876018	11.8475	12.04	12.0101	11.7225	11.7107	11.8677	11.7326	11.8455	12.1943	11.8378	12.0353	11.5756	12.1769	12.1456	12.1075	11.6709
A1Z1D7;A0A6B7HHU0;A0A078N1N5;A0A4P2SRG2;E0WN92	MHC class I antigen	HLA-A	tr|A1Z1D7|A1Z1D7_HUMAN MHC class I antigen OS=Homo sapiens OX=9606 GN=HLA-A PE=3 SV=1;tr|A0A6B7HHU0|A0A6B7HHU0_HUMAN MHC class I antigen OS=Homo sapiens OX=9606 GN=HLA-A PE=3 SV=1;tr|A0A078N1N5|A0A078N1N5_HUMAN MHC Class I antigen (Fragment) OS=Homo sapien	40.841	1	42.7	0.0334168	0.443996	0.0583227	0.0876179	13.1976	13.2053	12.8696	12.999	13.1482	13.221	12.9115	13.1245	13.1086	12.9969	12.9066	12.9867	13.1681	13.0181	12.9368	13.1091
Q01844;B0QYK0;A0A0D9SFL3;C9JGE3;H7BY36	RNA-binding protein EWS	EWSR1	sp|Q01844|EWS_HUMAN RNA-binding protein EWS OS=Homo sapiens OX=9606 GN=EWSR1 PE=1 SV=1;tr|B0QYK0|B0QYK0_HUMAN RNA-binding protein EWS OS=Homo sapiens OX=9606 GN=EWSR1 PE=1 SV=1;tr|A0A0D9SFL3|A0A0D9SFL3_HUMAN RNA-binding protein EWS OS=Homo sapiens OX=9606	68.477	2	3.5	-0.0677112	0.32674	0.0620199	0.0877014	16.3036	16.2785	16.3928	16.4588	16.3375	16.3068	16.3586	16.1599	16.287	16.15	16.2729	16.3719	16.2919	16.1858	16.3522	16.5
Q9H0A8;A0A0B4J287;H3BM91	COMM domain-containing protein 4	COMMD4	sp|Q9H0A8|COMD4_HUMAN COMM domain-containing protein 4 OS=Homo sapiens OX=9606 GN=COMMD4 PE=1 SV=1;tr|A0A0B4J287|A0A0B4J287_HUMAN COMM domain-containing protein 4 OS=Homo sapiens OX=9606 GN=COMMD4 PE=1 SV=1;tr|H3BM91|H3BM91_HUMAN COMM domain-containing pro	21.764	3	25.6	-0.0435172	0.476897	0.063518	0.0880314	14.979	14.5714	14.6781	14.7255	14.8092	14.6785	14.7145	14.5776	14.6592	14.8392	14.7283	14.664	14.7679	14.8346	14.7665	14.7757
Q9NVF9;A0A024R9A8;A0A024R976;B7Z1G7	Ethanolamine kinase 2	ETNK2	sp|Q9NVF9|EKI2_HUMAN Ethanolamine kinase 2 OS=Homo sapiens OX=9606 GN=ETNK2 PE=1 SV=3;tr|A0A024R9A8|A0A024R9A8_HUMAN Ethanolamine kinase 2, isoform CRA_b OS=Homo sapiens OX=9606 GN=ETNK2 PE=4 SV=1;tr|A0A024R976|A0A024R976_HUMAN Ethanolamine kinase 2, isofo	44.781	8	24.6	0.0473782	0.351439	-0.0674579	0.0882579	16.6128	16.1893	16.0079	16.5389	16.7544	16.1657	16.1297	16.4885	16.8783	16.6079	16.5437	16.2045	16.7433	16.6038	16.4346	16.1828
B4DS79;B4DKH5;B4DG47	cDNA FLJ56828, highly similar to Adapter-relatedprotein complex 1 beta-1 subunit		tr|B4DS79|B4DS79_HUMAN cDNA FLJ56828, highly similar to Adapter-relatedprotein complex 1 beta-1 subunit OS=Homo sapiens OX=9606 PE=2 SV=1;tr|B4DKH5|B4DKH5_HUMAN cDNA FLJ58495, highly similar to Adapter-relatedprotein complex 1 beta-1 subunit OS=Homo sapien	53.851	2	41.1	-0.000705348	0.98757	-0.082676	0.0882699	12.6589	12.7482	12.5038	12.8301	12.7133	12.8173	12.4928	12.7148	12.73	12.8705	12.7083	13.0348	12.7387	12.6684	12.6662	12.9396
Q9H490;B4DXB6	Phosphatidylinositol glycan anchor biosynthesis class U protein	PIGU	sp|Q9H490|PIGU_HUMAN Phosphatidylinositol glycan anchor biosynthesis class U protein OS=Homo sapiens OX=9606 GN=PIGU PE=1 SV=3;tr|B4DXB6|B4DXB6_HUMAN cDNA FLJ58335, highly similar to GPI transamidase component PIG-U OS=Homo sapiens OX=9606 PE=2 SV=1	50.051	2	6.4	-0.0391642	0.401834	-0.114505	0.0882964	12.431	12.5296	12.704	12.5848	12.5003	12.4941	12.5691	12.5291	12.4513	12.5247	12.4378	12.4913	12.2277	12.5544	12.4154	12.2496
O43704;D6RD70	Sulfotransferase family cytosolic 1B member 1;Sulfotransferase	SULT1B1	sp|O43704|ST1B1_HUMAN Sulfotransferase family cytosolic 1B member 1 OS=Homo sapiens OX=9606 GN=SULT1B1 PE=1 SV=2;tr|D6RD70|D6RD70_HUMAN Sulfotransferase (Fragment) OS=Homo sapiens OX=9606 GN=SULT1B1 PE=1 SV=1	34.899	8	30.4	-0.0364461	0.344077	-0.05581	0.0884151	17.116	16.8779	16.906	16.7456	17.1293	16.8652	16.8355	16.6697	16.8325	16.707	16.7259	16.5233	16.7466	16.6377	16.6541	16.527
Q15366;H3BRU6;B4DRD7	Poly(rC)-binding protein 2	PCBP2	sp|Q15366|PCBP2_HUMAN Poly(rC)-binding protein 2 OS=Homo sapiens OX=9606 GN=PCBP2 PE=1 SV=1;tr|H3BRU6|H3BRU6_HUMAN Poly(rC)-binding protein 2 (Fragment) OS=Homo sapiens OX=9606 GN=PCBP2 PE=1 SV=1;tr|B4DRD7|B4DRD7_HUMAN cDNA FLJ54752, highly similar to Poly	38.58	1	59.2	0.00175667	0.978943	-0.0676813	0.0885097	11.2285	11.4707	11.2843	11.2206	11.1148	11.3248	11.3652	11.4063	11.5	11.419	11.1835	11.4559	11.3401	11.4113	11.131	11.4052
Q13123;B4DEH2;Q9UK43;Q95HA6;B2R5Y4	Protein Red	IK;CSA2	sp|Q13123|RED_HUMAN Protein Red OS=Homo sapiens OX=9606 GN=IK PE=1 SV=3;tr|B4DEH2|B4DEH2_HUMAN cDNA FLJ53904, highly similar to Protein Red OS=Homo sapiens OX=9606 PE=2 SV=1;tr|Q9UK43|Q9UK43_HUMAN Chondrosarcoma-associated protein 2 OS=Homo sapiens OX=9606	65.601	3	7.4	0.0147608	0.741459	-0.0795266	0.0886375	14.1399	14.269	14.3069	14.3726	14.2175	14.2003	14.3973	14.3324	14.1817	14.2739	14.3646	14.3223	14.2247	14.1514	14.2154	14.2329
P11717;Q59EZ3;A0A7I2V381	Cation-independent mannose-6-phosphate receptor	IGF2R	sp|P11717|MPRI_HUMAN Cation-independent mannose-6-phosphate receptor OS=Homo sapiens OX=9606 GN=IGF2R PE=1 SV=3;tr|Q59EZ3|Q59EZ3_HUMAN Insulin-like growth factor 2 receptor variant (Fragment) OS=Homo sapiens OX=9606 PE=2 SV=1;tr|A0A7I2V381|A0A7I2V381_HUMAN	274.37	40	22	-0.00877974	0.818723	0.0702492	0.0886816	17.9982	17.9901	17.8771	18.1252	17.9814	18.0198	17.9068	18.0474	17.9375	18.0879	18.0575	18.0621	18.0618	18.0949	18.071	18.1983
Q9Y4W2;A0A7I2V3Q3;A0A7I2V4E5;A0A7I2V3R6;A0A7I2V653;A0A7I2YQI7;A0A7I2V5R7;B3KUJ7	Ribosomal biogenesis protein LAS1L	LAS1L	sp|Q9Y4W2|LAS1L_HUMAN Ribosomal biogenesis protein LAS1L OS=Homo sapiens OX=9606 GN=LAS1L PE=1 SV=2;tr|A0A7I2V3Q3|A0A7I2V3Q3_HUMAN Ribosomal biogenesis protein LAS1L OS=Homo sapiens OX=9606 GN=LAS1L PE=1 SV=1;tr|A0A7I2V4E5|A0A7I2V4E5_HUMAN Ribosomal biogen	83.064	5	10.1	-0.047763	0.322904	0.094935	0.0888932	14.8108	15.0076	15.0936	14.8225	14.7498	14.9877	14.9332	14.8728	14.6753	14.9845	15.0056	15.1765	14.8978	15.0309	15.1458	15.1473
P80511	Protein S100-A12;Calcitermin	S100A12	sp|P80511|S10AC_HUMAN Protein S100-A12 OS=Homo sapiens OX=9606 GN=S100A12 PE=1 SV=2	10.575	1	19.6	-0.0974934	0.381421	-0.08635	0.0890555	11.2055	11.6226	11.596	10.965	11.1101	11.1617	11.5362	11.1911	11.1987	11.2245	11.1586	11.1414	10.9813	11.1787	11.0676	11.1503
O43157;B3KS20;B3KRL1;B4DKZ3	Plexin-B1	PLXNB1	sp|O43157|PLXB1_HUMAN Plexin-B1 OS=Homo sapiens OX=9606 GN=PLXNB1 PE=1 SV=3;tr|B3KS20|B3KS20_HUMAN cDNA FLJ35290 fis, clone PROST2008271, highly similar to Plexin-B1 OS=Homo sapiens OX=9606 PE=2 SV=1;tr|B3KRL1|B3KRL1_HUMAN cDNA FLJ34513 fis, clone HLUNG200	232.3	1	0.8	-0.0528508	0.457018	-0.184521	0.0891093	11.3521	11.4545	11.4975	11.1192	11.3384	11.1902	11.4242	11.2592	11.415	11.2114	11.2108	11.1647	11.0075	10.9954	10.9468	11.3141
P08581;A0A024R728;A0A024R759;Q59EB3;B4DLF5;E6Y365;B5A929;B5A930;B5A931;B5A934;Q9UEJ3;B5A940;B5A936;B5A937;B5A933;B5A938;B5A939;B5A941;B5A942;B5A935	Hepatocyte growth factor receptor;Receptor protein-tyrosine kinase	MET	sp|P08581|MET_HUMAN Hepatocyte growth factor receptor OS=Homo sapiens OX=9606 GN=MET PE=1 SV=4;tr|A0A024R728|A0A024R728_HUMAN HGF/SF receptor OS=Homo sapiens OX=9606 GN=MET PE=4 SV=1;tr|A0A024R759|A0A024R759_HUMAN HGF/SF receptor OS=Homo sapiens OX=9606 GN	155.54	1	1.5	-0.03781	0.637086	-0.114324	0.0892873	13.2722	13.2967	13.1727	13.2334	13.0236	13.148	13.2277	13.4245	13.1276	13.5519	13.4131	13.2947	13.0864	13.5963	13.1955	13.0519
Q96CN4;A0A384MR55	EVI5-like protein	EVI5L	sp|Q96CN4|EVI5L_HUMAN EVI5-like protein OS=Homo sapiens OX=9606 GN=EVI5L PE=1 SV=1;tr|A0A384MR55|A0A384MR55_HUMAN Ecotropic viral integration site 5-like, isoform CRA_a OS=Homo sapiens OX=9606 GN=EVI5L PE=2 SV=1	91.375	1	2.1	-0.184783	0.106845	-0.190703	0.0893719	10.9993	11.0964	11.0925	10.7349	11.1224	10.6198	10.7756	10.6661	11.1678	10.9802	10.6606	11.2099	10.9416	10.6643	10.8252	10.8245
P63272;D3DTZ5;J3QSB9	Transcription elongation factor SPT4	SUPT4H1	sp|P63272|SPT4H_HUMAN Transcription elongation factor SPT4 OS=Homo sapiens OX=9606 GN=SUPT4H1 PE=1 SV=1;tr|D3DTZ5|D3DTZ5_HUMAN Suppressor of Ty 4 homolog 1 (S. cerevisiae), isoform CRA_b OS=Homo sapiens OX=9606 GN=SUPT4H1 PE=1 SV=1;tr|J3QSB9|J3QSB9_HUMAN T	13.193	1	13.7	0.115822	0.303805	-0.109184	0.0894574	13.0992	13.0915	12.8407	12.7818	13.0114	12.9346	13.132	13.1985	13.0103	12.9449	12.9621	12.9415	13.0672	12.7429	12.8964	12.7156
Q9H147;F2Z2A4;H7C1J2;H0Y501;H7C1M5	Deoxynucleotidyltransferase terminal-interacting protein 1	DNTTIP1	sp|Q9H147|TDIF1_HUMAN Deoxynucleotidyltransferase terminal-interacting protein 1 OS=Homo sapiens OX=9606 GN=DNTTIP1 PE=1 SV=2;tr|F2Z2A4|F2Z2A4_HUMAN Deoxynucleotidyltransferase terminal-interacting protein 1 (Fragment) OS=Homo sapiens OX=9606 GN=DNTTIP1 PE	37.013	1	5.5	0.0268472	0.747896	-0.0760873	0.0894714	10.7807	10.8751	10.7484	10.8036	10.9375	10.6818	10.9969	10.699	11.0173	10.7867	10.7973	10.9266	10.8657	10.791	10.7782	10.7888
A0A024RA19;A0A7I2PLE3;B4DSB3;B3KTM0;I3L170;B4DSE3	Microtubule-associated protein	MAPT	tr|A0A024RA19|A0A024RA19_HUMAN Microtubule-associated protein OS=Homo sapiens OX=9606 GN=MAPT PE=4 SV=1;tr|A0A7I2PLE3|A0A7I2PLE3_HUMAN Microtubule-associated protein OS=Homo sapiens OX=9606 GN=MAPT PE=1 SV=1;tr|B4DSB3|B4DSB3_HUMAN Microtubule-associated pr	39.72	2	7.9	-0.0229504	0.625648	0.118669	0.0894975	13.8628	14.03	13.3282	13.6853	13.7524	14.1312	13.2936	13.6373	13.9808	14.3655	13.7718	13.8782	14.2757	14.3594	13.7774	14.0585
P27707;F5CTF3;D6RFG8;B4E0A5;D6RCP9	Deoxycytidine kinase	DCK	sp|P27707|DCK_HUMAN Deoxycytidine kinase OS=Homo sapiens OX=9606 GN=DCK PE=1 SV=1;tr|F5CTF3|F5CTF3_HUMAN Deoxynucleoside kinase OS=Homo sapiens OX=9606 PE=2 SV=1;tr|D6RFG8|D6RFG8_HUMAN Deoxycytidine kinase OS=Homo sapiens OX=9606 GN=DCK PE=1 SV=1;tr|B4E0A5	30.518	1	10	0.0449319	0.346652	-0.151229	0.0895364	14.1342	13.9005	14.2142	14.855	14.2508	13.9811	14.2772	14.7744	14.4528	14.1978	14.0004	15.5061	14.2081	14.2157	13.9978	15.1304
Q92747;V9HVZ6;Q53GB6;A0A0K0K1L3;Q59GQ0	Actin-related protein 2/3 complex subunit 1A	ARPC1A;HEL-68	sp|Q92747|ARC1A_HUMAN Actin-related protein 2/3 complex subunit 1A OS=Homo sapiens OX=9606 GN=ARPC1A PE=1 SV=2;tr|V9HVZ6|V9HVZ6_HUMAN Actin-related protein 2/3 complex subunit OS=Homo sapiens OX=9606 GN=HEL-68 PE=2 SV=1;tr|Q53GB6|Q53GB6_HUMAN Actin related	41.569	2	28.6	0.00768712	0.860038	-0.106036	0.0898557	14.819	14.6696	14.7907	14.6014	14.8411	14.6306	14.7287	14.7112	14.7831	14.5849	14.6922	14.5762	14.567	14.5876	14.4764	14.5812
E9PSI1;B7Z6C9;O15321;E9PMQ9;A8K7U5;E9PL78;E9PJM1	Transmembrane 9 superfamily member 1	TM9SF1	tr|E9PSI1|E9PSI1_HUMAN Transmembrane 9 superfamily member OS=Homo sapiens OX=9606 PE=3 SV=1;tr|B7Z6C9|B7Z6C9_HUMAN Transmembrane 9 superfamily member OS=Homo sapiens OX=9606 PE=2 SV=1;sp|O15321|TM9S1_HUMAN Transmembrane 9 superfamily member 1 OS=Homo sapie	92.386	10	20.1	0.0403372	0.275303	0.0535314	0.0900231	16.122	16.1473	16.2103	16.0465	16.1541	16.1821	16.2232	16.1281	16.1991	16.124	16.2381	16.292	16.2875	16.1921	16.2906	16.2971
Q02338;A0A384MTY4;E9PCG9;C9K0G7;C9JM78;C9JQ90;A0A0G2JRX6	D-beta-hydroxybutyrate dehydrogenase, mitochondrial	BDH1	sp|Q02338|BDH_HUMAN D-beta-hydroxybutyrate dehydrogenase, mitochondrial OS=Homo sapiens OX=9606 GN=BDH1 PE=1 SV=3;tr|A0A384MTY4|A0A384MTY4_HUMAN Epididymis secretory sperm binding protein OS=Homo sapiens OX=9606 PE=2 SV=1;tr|E9PCG9|E9PCG9_HUMAN D-beta-hydr	38.157	20	73.2	-0.0357266	0.449707	-0.0558822	0.0901797	20.5947	20.4729	20.5919	20.4869	20.4512	20.543	20.5514	20.458	20.3529	20.6095	20.5572	19.9566	20.242	20.596	20.4962	19.9185
Q9HAT2	Sialate O-acetylesterase	SIAE	sp|Q9HAT2|SIAE_HUMAN Sialate O-acetylesterase OS=Homo sapiens OX=9606 GN=SIAE PE=1 SV=1	58.314	4	7.3	-0.0513794	0.235353	0.0990153	0.0903047	15.4697	15.3404	15.2014	15.8149	15.435	15.3676	15.127	15.6913	15.5259	15.4375	15.3403	15.71	15.5685	15.5429	15.3294	15.9689
[truncated: 4,908 more rows]
