# Supplementary material for: Deciphering the phospho-signature induced by hepatitis B virus in primary human hepatocytes
Source: Front Microbiol. 2024 May 22;15:1415449. doi: 10.3389/fmicb.2024.1415449 (PMC11150682; doi:10.3389/fmicb.2024.1415449)
Supplement: Supplementary file 7 [file Table_5.XLSX]

## Sheet: PhosphoSites
Supplemental Table 5: MS-based quantitative characterization of phosphoproteomes of PHH (4 donors) infected or not with HBV for 2 and 7 days.
	phosphosite found enriched in HBV infected-PHH 2-dpi compared to mock-infected cells (log2(Fold change) ≥ 0.3, limma p-value ≤ 0.01, columns H and I)
	phosphosite found enriched in mock-infected cells compared to HBV infected-PHH 2-dpi (log2(Fold change) ≤ -0.3, limma p-value ≤ 0.01, columns H and I)
	phosphosite found enriched in HBV infected-PHH 7-dpi compared to mock-infected cells (log2(Fold change) ≥ 0.3, limma p-value ≤ 0.01, columns J and K)
	phosphosite found enriched in mock-infected cells compared to HBV infected-PHH 7-dpi (log2(Fold change) ≤ -0.3, limma p-value ≤ 0.01, columns J and K)
	imputed value
Leading proteins	Protein names	Gene names	Fasta headers	Amino acid	Positions	Multiplicity	Localization probability	HBV J2_vs_Mock J2		HBV J7_vs_Mock J7		log2(normalized and imputed corrected reporter intensities)
								log2(Fold Change)	p-value	log2(Fold Change)	p-value	Mock J2 R1	Mock J2 R2	Mock J2 R3	Mock J2 R4	HBV J2 R1	HBV J2 R2	HBV J2 R3	HBV J2 R4	Mock J7 R1	Mock J7 R2	Mock J7 R3	Mock J7 R4	HBV J7 R1	HBV J7 R2	HBV J7 R3	HBV J7 R4
P07108	Acyl-CoA-binding protein	DBI	sp|P07108|ACBP_HUMAN Acyl-CoA-binding protein OS=Homo sapiens OX=9606 GN=DBI PE=1 SV=2	S	2	___1	1	0.588173	0.0041896	1.13198	0.000403175	13.6168	12.5778	13.6359	13.3397	14.58	13.3043	13.8025	13.836	13.5329	12.763	12.9594	12.9238	14.8364	14.1806	13.4588	14.2314
O43768	Alpha-endosulfine	ENSA	sp|O43768|ENSA_HUMAN Alpha-endosulfine OS=Homo sapiens OX=9606 GN=ENSA PE=1 SV=1;tr|A6NMQ3|A6NMQ3_HUMAN Alpha-endosulfine OS=Homo sapiens OX=9606 GN=ENSA PE=1 SV=2;tr|Q5T5H1|Q5T5H1_HUMAN Alpha-endosulfine OS=Homo sapiens OX=9606 GN=ENSA PE=1 SV=1;tr|A0A1W2	S	2	___1	0.999973	0.60559	0.000778907	0.808024	3.64956e-05	13.7749	13.3592	13.5167	13.6384	14.686	14.001	13.9554	14.0691	14.0311	13.3616	13.6181	13.5143	14.9472	14.1883	14.1948	14.427
P23497	Nuclear autoantigen Sp-100	SP100	sp|P23497|SP100_HUMAN Nuclear autoantigen Sp-100 OS=Homo sapiens OX=9606 GN=SP100 PE=1 SV=3;tr|Q53TD0|Q53TD0_HUMAN Uncharacterized protein SP100 (Fragment) OS=Homo sapiens OX=9606 GN=SP100 PE=4 SV=1;tr|B4E2B9|B4E2B9_HUMAN cDNA FLJ61544, highly similar to N	S	231	___1	0.996091	0.337572	0.001338	0.337453	0.000555055	12.8026	12.2728	12.1175	12.7554	13.1024	12.6641	12.4053	13.1269	12.7533	12.3744	12.2922	12.84	13.0187	12.7726	12.6368	13.1817
Q92878	DNA repair protein RAD50	RAD50	sp|Q92878|RAD50_HUMAN DNA repair protein RAD50 OS=Homo sapiens OX=9606 GN=RAD50 PE=1 SV=1;tr|A0A1W2PQ90|A0A1W2PQ90_HUMAN Zinc-hook domain-containing protein OS=Homo sapiens OX=9606 PE=3 SV=2;tr|A0A494C1B7|A0A494C1B7_HUMAN DNA repair protein RAD50 (Fragment	S	635	___1	1	0.520875	0.00107609	0.870811	0.000223512	13.3157	11.5615	12.4244	12.8931	14.1233	12.0353	12.799	13.3206	13.5326	12.4497	12.8649	13.0416	14.5239	13.6566	13.5107	13.6809
Q969E4	Transcription elongation factor A protein-like 3	TCEAL3	sp|Q969E4|TCAL3_HUMAN Transcription elongation factor A protein-like 3 OS=Homo sapiens OX=9606 GN=TCEAL3 PE=1 SV=1	S	65	___1	1	0.560614	0.00427613	0.959307	0.00065107	13.4829	12.9146	13.0814	13.6412	14.4745	13.5266	13.4526	13.9087	14.5205	13.695	13.8641	14.325	15.5829	15.1446	14.6528	14.8615
A0A1S5UZ07	Talin-1	TLN1	tr|A0A1S5UZ07|A0A1S5UZ07_HUMAN Talin-1 OS=Homo sapiens OX=9606 GN=TLN1 PE=2 SV=1;sp|Q9Y490|TLN1_HUMAN Talin-1 OS=Homo sapiens OX=9606 GN=TLN1 PE=1 SV=3	S	604	___1	1	0.356619	0.00985305	0.056704	0.381553	10.7782	11.0547	10.7022	11.2435	11.1795	11.2198	11.3516	11.4541	11.0004	11.1385	11.1602	11.4333	11.0561	11.1319	11.1293	11.6418
Q99683	Mitogen-activated protein kinase kinase kinase 5	MAP3K5	sp|Q99683|M3K5_HUMAN Mitogen-activated protein kinase kinase kinase 5 OS=Homo sapiens OX=9606 GN=MAP3K5 PE=1 SV=1;tr|B4DF67|B4DF67_HUMAN cDNA FLJ51736, highly similar to Mitogen-activated protein kinase kinase kinase 5 (Fragment) OS=Homo sapiens OX=9606 PE	S	1029	___2	0.999999	0.342041	0.00192148	-0.0779237	0.344201	12.0912	12.1978	12.2819	12.1658	12.4866	12.5711	12.6732	12.374	12.22	12.1417	12.3334	12.8554	12.1359	12.1473	12.0225	12.9331
Q99683	Mitogen-activated protein kinase kinase kinase 5	MAP3K5	sp|Q99683|M3K5_HUMAN Mitogen-activated protein kinase kinase kinase 5 OS=Homo sapiens OX=9606 GN=MAP3K5 PE=1 SV=1;tr|B4DF67|B4DF67_HUMAN cDNA FLJ51736, highly similar to Mitogen-activated protein kinase kinase kinase 5 (Fragment) OS=Homo sapiens OX=9606 PE	S	1033	___2	1	0.342041	0.00192148	-0.0779237	0.344201	12.0912	12.1978	12.2819	12.1658	12.4866	12.5711	12.6732	12.374	12.22	12.1417	12.3334	12.8554	12.1359	12.1473	12.0225	12.9331
Q9UQ35	Serine/arginine repetitive matrix protein 2	SRRM2;KIAA0324	sp|Q9UQ35|SRRM2_HUMAN Serine/arginine repetitive matrix protein 2 OS=Homo sapiens OX=9606 GN=SRRM2 PE=1 SV=2;tr|A0A140VK53|A0A140VK53_HUMAN Testicular secretory protein Li 53 OS=Homo sapiens OX=9606 PE=2 SV=1;tr|O60382|O60382_HUMAN KIAA0324 (Fragment) OS=H	S	1329	___1	0.999921	0.304483	0.00801844	0.100117	0.0964301	13.6176	14.1307	13.9147	13.8982	14.0727	14.5455	14.0704	14.0906	13.5756	13.3232	13.4951	13.7968	13.6645	13.4514	13.5185	13.9568
Q12802	A-kinase anchor protein 13	AKAP13	sp|Q12802|AKP13_HUMAN A-kinase anchor protein 13 OS=Homo sapiens OX=9606 GN=AKAP13 PE=1 SV=2;tr|A0A2X0SF55|A0A2X0SF55_HUMAN AKAP13 (Fragment) OS=Homo sapiens OX=9606 GN=AKAP13 PE=4 SV=1;tr|H0YMW2|H0YMW2_HUMAN A-kinase anchor protein 13 (Fragment) OS=Homo s	S	1647	___2	0.999938	0.674057	0.000290621	0.01923	0.951464	9.09225	8.47121	7.6222	8.46963	9.66642	9.1065	8.58924	8.98937	9.10266	8.42045	9.20741	8.28332	8.9038	9.12068	8.12923	8.93705
Q03001	Dystonin	DST	sp|Q03001|DYST_HUMAN Dystonin OS=Homo sapiens OX=9606 GN=DST PE=1 SV=4;tr|A0A7P0T890|A0A7P0T890_HUMAN Dystonin OS=Homo sapiens OX=9606 GN=DST PE=4 SV=1;tr|F8W9J4|F8W9J4_HUMAN Dystonin OS=Homo sapiens OX=9606 GN=DST PE=1 SV=1;tr|F6QMI7|F6QMI7_HUMAN Dystonin	S	7510	___2	0.999993	0.312351	0.00867857	0.160399	0.16102	11.8544	12.2178	11.6811	12.307	12.3236	12.3334	12.111	12.5416	11.7681	11.9631	11.95	12.185	12.2579	12.1623	11.8599	12.2277
Q03001	Dystonin	DST	sp|Q03001|DYST_HUMAN Dystonin OS=Homo sapiens OX=9606 GN=DST PE=1 SV=4;tr|A0A7P0T890|A0A7P0T890_HUMAN Dystonin OS=Homo sapiens OX=9606 GN=DST PE=4 SV=1;tr|F8W9J4|F8W9J4_HUMAN Dystonin OS=Homo sapiens OX=9606 GN=DST PE=1 SV=1;tr|F6QMI7|F6QMI7_HUMAN Dystonin	S	7513	___2	0.998018	0.312351	0.00867857	0.160399	0.16102	11.8544	12.2178	11.6811	12.307	12.3236	12.3334	12.111	12.5416	11.7681	11.9631	11.95	12.185	12.2579	12.1623	11.8599	12.2277
Q8NC44	Protein FAM134A	FAM134A	sp|Q8NC44|RETR2_HUMAN Reticulophagy regulator 2 OS=Homo sapiens OX=9606 GN=RETREG2 PE=1 SV=3;tr|H7C3D5|H7C3D5_HUMAN Reticulophagy regulator 2 (Fragment) OS=Homo sapiens OX=9606 GN=RETREG2 PE=1 SV=1	S	379	___1	1	0.466064	0.00347028	0.222661	0.164286	9.50449	9.87975	10.1171	9.81387	10.2065	10.0341	10.6958	10.243	9.88569	9.92782	9.50512	10.0866	10.1648	10.213	10.1159	9.80215
Q9HAS0	Protein Njmu-R1	C17orf75	sp|Q9HAS0|NJMU_HUMAN Protein Njmu-R1 OS=Homo sapiens OX=9606 GN=C17orf75 PE=1 SV=2;tr|J9JIC5|J9JIC5_HUMAN Protein Njmu-R1 OS=Homo sapiens OX=9606 GN=C17orf75 PE=1 SV=1;tr|J3QKQ1|J3QKQ1_HUMAN Protein Njmu-R1 OS=Homo sapiens OX=9606 GN=C17orf75 PE=1 SV=1	S	18	___1	0.862978	0.452577	0.00348176	0.100509	0.150776	9.41249	10.2002	9.17713	9.69364	10.1214	10.3607	9.67401	10.1376	10.2004	9.70047	9.78158	9.89009	10.1516	9.87818	9.86123	10.0836
P28332	Alcohol dehydrogenase 6	ADH6	sp|P28332|ADH6_HUMAN Alcohol dehydrogenase 6 OS=Homo sapiens OX=9606 GN=ADH6 PE=1 SV=3;tr|Q8IUN7|Q8IUN7_HUMAN ADH6 protein OS=Homo sapiens OX=9606 GN=ADH6 PE=1 SV=1;tr|D6RH17|D6RH17_HUMAN Alcohol dehydrogenase 6 (Fragment) OS=Homo sapiens OX=9606 GN=ADH6 P	S	2	___1	0.98541	0.581698	0.00360095	-0.198853	0.0734147	8.94491	8.92873	9.16249	9.30136	9.85483	9.7278	9.41019	9.67147	9.22125	9.25663	9.3427	9.84718	9.33869	8.92831	9.13203	9.47333
P56537	Eukaryotic translation initiation factor 6	EIF6	sp|P56537|IF6_HUMAN Eukaryotic translation initiation factor 6 OS=Homo sapiens OX=9606 GN=EIF6 PE=1 SV=1;tr|A0A0U1RQV5|A0A0U1RQV5_HUMAN Uncharacterized protein (Fragment) OS=Homo sapiens OX=9606 PE=1 SV=1	S	175	___1	0.846142	0.345634	0.00170339	0.0134823	0.860705	10.5912	10.6541	10.6711	10.4792	10.9703	10.8749	11.0461	10.8869	10.8193	10.9395	10.8056	10.5852	10.6785	11.0182	10.7126	10.7941
Q01082	Spectrin beta chain, non-erythrocytic 1	SPTBN1	sp|Q01082|SPTB2_HUMAN Spectrin beta chain, non-erythrocytic 1 OS=Homo sapiens OX=9606 GN=SPTBN1 PE=1 SV=2;tr|B2ZZ89|B2ZZ89_HUMAN Spectrin beta chain OS=Homo sapiens OX=9606 GN=SPTBN1 PE=2 SV=1;tr|A0A087WUZ3|A0A087WUZ3_HUMAN Spectrin beta chain OS=Homo sapi	S	2316	___3	0.965172	0.65069	0.00407659	-0.193431	0.051619	9.07263	8.11516	8.41242	9.59155	9.5416	9.29327	9.07024	9.8894	9.15507	9.3345	9.5066	9.3167	8.81648	9.08326	9.25013	9.38929
Q86UD5	Mitochondrial sodium/hydrogen exchanger 9B2	SLC9B2;LOC133308	sp|Q86UD5|SL9B2_HUMAN Sodium/hydrogen exchanger 9B2 OS=Homo sapiens OX=9606 GN=SLC9B2 PE=1 SV=2;tr|E9PE63|E9PE63_HUMAN Sodium/hydrogen exchanger 9B2 OS=Homo sapiens OX=9606 GN=SLC9B2 PE=1 SV=1;tr|B7Z488|B7Z488_HUMAN cDNA FLJ54331 OS=Homo sapiens OX=9606 PE	S	534	___1	0.948788	0.322371	0.00190034	0.212649	0.116578	10.2141	9.5485	9.89743	9.58438	10.5652	9.90523	10.2512	9.81222	9.24127	10.2184	9.84583	9.97496	9.69754	9.9993	10.1139	10.3203
Q9NTJ3	Structural maintenance of chromosomes protein 4	SMC4	sp|Q9NTJ3|SMC4_HUMAN Structural maintenance of chromosomes protein 4 OS=Homo sapiens OX=9606 GN=SMC4 PE=1 SV=2;tr|C9JWF0|C9JWF0_HUMAN Structural maintenance of chromosomes protein 4 (Fragment) OS=Homo sapiens OX=9606 GN=SMC4 PE=1 SV=1;tr|C9IYK2|C9IYK2_HUMA	S	41	___1	0.866571	0.339857	0.00948105	0.179605	0.138598	9.90428	10.0787	10.642	10.5414	10.5253	10.37	10.9456	10.6849	10.2232	10.1977	10.7698	10.373	10.2883	10.6334	10.6324	10.728
Q2LD37	Uncharacterized protein KIAA1109	KIAA1109	sp|Q2LD37|K1109_HUMAN Transmembrane protein KIAA1109 OS=Homo sapiens OX=9606 GN=KIAA1109 PE=1 SV=2;tr|A0A7P0T938|A0A7P0T938_HUMAN Transmembrane protein KIAA1109 OS=Homo sapiens OX=9606 GN=KIAA1109 PE=4 SV=1;tr|H0Y781|H0Y781_HUMAN Transmembrane protein KIAA	S	3562	___1	0.998021	0.304115	0.00515244	0.216747	0.148529	9.75713	9.60538	9.48493	9.05712	9.88882	9.98847	9.79876	9.44497	9.5382	10.0329	9.48225	9.7275	10.2386	9.92564	9.63562	9.84796
Q8WWQ8	Stabilin-2;190 kDa form stabilin-2	STAB2	sp|Q8WWQ8|STAB2_HUMAN Stabilin-2 OS=Homo sapiens OX=9606 GN=STAB2 PE=1 SV=3	S	2497	___1	0.991719	0.37901	0.00202429	-0.130083	0.265138	10.1057	10.5062	10.8034	11.4247	10.4695	11.0445	11.024	11.818	9.86454	10.3875	10.6735	9.90645	9.47449	10.5726	10.6663	9.59824
F8W914	Reticulon	RTN4	tr|F8W914|F8W914_HUMAN Reticulon OS=Homo sapiens OX=9606 GN=RTN4 PE=1 SV=1;tr|Q6IPN0|Q6IPN0_HUMAN Reticulon OS=Homo sapiens OX=9606 GN=RTN4 PE=2 SV=1	S	153	___1	0.835269	0.815762	0.00629265	-0.0991042	0.601406	8.75628	10.4723	10.6756	9.83474	10.0611	11.45	10.7091	10.7817	9.37309	10.3889	10.5884	10.2096	9.66969	10.166	9.85139	10.4765
A0A2Q3DQE3	Calcium/calmodulin-dependent protein kinase type II subunit gamma	CAMK2G	tr|A0A2Q3DQE3|A0A2Q3DQE3_HUMAN Calcium/calmodulin-dependent protein kinase OS=Homo sapiens OX=9606 GN=CAMK2G PE=1 SV=1;tr|A8K6N9|A8K6N9_HUMAN Calcium/calmodulin-dependent protein kinase OS=Homo sapiens OX=9606 PE=2 SV=1;tr|B3KY86|B3KY86_HUMAN Calcium/calmo	S	315	___2	1	-0.461376	0.000853491	-0.33571	0.00272849	12.69	13.4898	13.2877	13.1315	12.3881	13.0485	12.6431	12.6738	13.4893	13.5097	13.766	12.1802	12.9496	13.2274	13.4656	11.9598
A0A2Q3DQE3	Calcium/calmodulin-dependent protein kinase type II subunit gamma	CAMK2G	tr|A0A2Q3DQE3|A0A2Q3DQE3_HUMAN Calcium/calmodulin-dependent protein kinase OS=Homo sapiens OX=9606 GN=CAMK2G PE=1 SV=1;tr|A8K6N9|A8K6N9_HUMAN Calcium/calmodulin-dependent protein kinase OS=Homo sapiens OX=9606 PE=2 SV=1;tr|B3KY86|B3KY86_HUMAN Calcium/calmo	S	319	___2	1	-0.461376	0.000853491	-0.33571	0.00272849	12.69	13.4898	13.2877	13.1315	12.3881	13.0485	12.6431	12.6738	13.4893	13.5097	13.766	12.1802	12.9496	13.2274	13.4656	11.9598
Q6ZUJ8	Phosphoinositide 3-kinase adapter protein 1	PIK3AP1;FLJ00308	sp|Q6ZUJ8|BCAP_HUMAN Phosphoinositide 3-kinase adapter protein 1 OS=Homo sapiens OX=9606 GN=PIK3AP1 PE=1 SV=2;tr|Q86YV3|Q86YV3_HUMAN FLJ00308 protein (Fragment) OS=Homo sapiens OX=9606 GN=FLJ00308 PE=2 SV=1	S	642	___1	0.763547	-0.445137	0.00175695	-0.103165	0.103717	13.0845	13.0165	13.8154	13.7129	12.7235	12.4157	13.5755	13.1341	13.2321	13.5334	14.4727	14.1144	13.1904	13.4304	14.2611	14.058
Q09666	Neuroblast differentiation-associated protein AHNAK	AHNAK	sp|Q09666|AHNK_HUMAN Neuroblast differentiation-associated protein AHNAK OS=Homo sapiens OX=9606 GN=AHNAK PE=1 SV=2	T	5824	___1	1	-0.427866	0.00327983	-0.121856	0.126174	14.0304	13.96	14.2583	13.7064	13.6677	13.2546	14.0348	13.2864	14.0414	13.2154	13.6162	13.3929	14.0742	13.179	13.3881	13.1371
Q9P1Y5	Calmodulin-regulated spectrin-associated protein 3	CAMSAP3;hCG_2004001	sp|Q9P1Y5|CAMP3_HUMAN Calmodulin-regulated spectrin-associated protein 3 OS=Homo sapiens OX=9606 GN=CAMSAP3 PE=1 SV=2;tr|D6W648|D6W648_HUMAN HCG2004001, isoform CRA_b OS=Homo sapiens OX=9606 GN=hCG_2004001 PE=3 SV=1	S	1046	___1	0.943868	-0.346396	0.00476324	-0.0902275	0.39365	12.0873	12.1774	12.4996	12.1245	11.6986	11.7453	12.0476	12.0117	12.2815	12.2054	12.1082	11.9517	12.3718	11.7803	12.1965	11.8373
Q9H788	SH2 domain-containing protein 4A	SH2D4A	sp|Q9H788|SH24A_HUMAN SH2 domain-containing protein 4A OS=Homo sapiens OX=9606 GN=SH2D4A PE=1 SV=1	S	261	___1	1	-0.317425	0.00441337	-0.138549	0.107487	13.0441	12.9088	13.4289	13.2644	12.7672	12.7396	12.9709	12.8988	13.4401	12.8295	12.9856	12.1995	13.0919	12.6543	12.9802	12.174
Q14151	Scaffold attachment factor B2	SAFB2	sp|Q14151|SAFB2_HUMAN Scaffold attachment factor B2 OS=Homo sapiens OX=9606 GN=SAFB2 PE=1 SV=1;tr|A0PJ47|A0PJ47_HUMAN SAFB2 protein (Fragment) OS=Homo sapiens OX=9606 GN=SAFB2 PE=2 SV=1	T	201	___1	1	-0.371156	0.0047761	-0.126473	0.0560431	10.8359	10.7859	11.1329	10.5853	10.4785	10.4991	10.5052	10.3726	10.998	10.6264	10.7803	10.9772	10.8878	10.5873	10.5596	10.8412
P00480	Ornithine carbamoyltransferase, mitochondrial	OTC	sp|P00480|OTC_HUMAN Ornithine transcarbamylase, mitochondrial OS=Homo sapiens OX=9606 GN=OTC PE=1 SV=3	S	296	___1	0.999067	-0.404692	0.00129834	-0.0206126	0.673989	10.9177	10.8554	10.8188	10.7178	10.5098	10.5419	10.4993	10.1399	10.7385	10.7416	10.485	10.3781	10.7248	10.7407	10.4608	10.3346
O60716	Catenin delta-1	CTNND1;DKFZp781O2021	sp|O60716|CTND1_HUMAN Catenin delta-1 OS=Homo sapiens OX=9606 GN=CTNND1 PE=1 SV=1;tr|C9JZR2|C9JZR2_HUMAN Catenin delta-1 OS=Homo sapiens OX=9606 GN=CTNND1 PE=1 SV=2;tr|A0A669KB05|A0A669KB05_HUMAN Catenin delta-1 OS=Homo sapiens OX=9606 GN=CTNND1 PE=1 SV=1;	S	352	___1	1	-0.366948	0.00139643	-0.189958	0.0288648	14.208	13.9368	14.5941	13.8164	13.95	13.4688	14.2669	13.4019	15.0274	13.8377	14.6421	13.0723	14.6574	13.6539	14.4865	13.0219
A0A024R3R5	Lamin-B receptor	LBR	tr|A0A024R3R5|A0A024R3R5_HUMAN 3-beta-hydroxysterol Delta (14)-reductase OS=Homo sapiens OX=9606 GN=LBR PE=3 SV=1;sp|Q14739|LBR_HUMAN Delta(14)-sterol reductase LBR OS=Homo sapiens OX=9606 GN=LBR PE=1 SV=2	S	516	___1	1	-0.430205	0.00301648	-0.0564103	0.688782	15.9274	13.1898	15.9331	15.7184	15.3719	13.051	15.4643	15.1605	14.5438	13.4208	15.1486	13.5236	14.3896	13.1428	14.888	13.9908
Q15746	Myosin light chain kinase, smooth muscle;Myosin light chain kinase, smooth muscle, deglutamylated form	MYLK	sp|Q15746|MYLK_HUMAN Myosin light chain kinase, smooth muscle OS=Homo sapiens OX=9606 GN=MYLK PE=1 SV=4	S	343	___1	0.91388	-0.403968	0.0050638	-0.503373	0.029723	13.9598	14.9572	14.4396	14.8309	13.5676	14.7706	13.7435	14.49	15.2634	15.3106	15.3323	13.3885	14.163	14.7147	14.9673	13.4363
P51659;B2R659;B3KSP2;B4DI68	Peroxisomal multifunctional enzyme type 2;(3R)-hydroxyacyl-CoA dehydrogenase;Enoyl-CoA hydratase 2	HSD17B4	sp|P51659|DHB4_HUMAN Peroxisomal multifunctional enzyme type 2 OS=Homo sapiens OX=9606 GN=HSD17B4 PE=1 SV=3;tr|A0A0S2Z4J1|A0A0S2Z4J1_HUMAN Epididymis secretory sperm binding protein (Fragment) OS=Homo sapiens OX=9606 GN=HSD17B4 PE=2 SV=1;tr|A0A2R8YD50|A0A2	S	291;291;151;154	___1	0.8203	-0.324238	0.00400268	0.0591745	0.52231	11.934	12.0375	12.5763	12.4918	11.5524	11.6607	12.177	12.3526	11.7575	11.8292	12.3622	12.0438	11.9601	12.0394	12.1293	12.1006
A6NCS6	Uncharacterized protein C2orf72	C2orf72	sp|A6NCS6|CB072_HUMAN Uncharacterized protein C2orf72 OS=Homo sapiens OX=9606 GN=C2orf72 PE=1 SV=2	S	277	___1	0.99914	-0.433149	0.00842228	-0.0280065	0.913606	9.84952	9.34587	9.49397	9.9402	9.1346	9.17665	8.86752	9.7182	9.22908	8.77687	9.53469	9.10481	8.40796	9.61535	9.38659	9.12352
P21399	Cytoplasmic aconitate hydratase;Aconitate hydratase	ACO1;HEL60	sp|P21399|ACOC_HUMAN Cytoplasmic aconitate hydratase OS=Homo sapiens OX=9606 GN=ACO1 PE=1 SV=3;tr|V9HWB7|V9HWB7_HUMAN Citrate hydro-lyase OS=Homo sapiens OX=9606 GN=HEL60 PE=2 SV=1;tr|Q59FI0|Q59FI0_HUMAN Aconitate hydratase (Fragment) OS=Homo sapiens OX=96	S	30	___1	1	-0.337117	0.00276168	-0.0165127	0.784066	13.198	13.4088	13.6193	12.5888	12.8068	13.0625	13.1874	12.4097	11.7493	11.5091	11.8595	11.9704	11.877	11.4347	11.8072	11.9033
E9PF82;Q13557	Calcium/calmodulin-dependent protein kinase type II subunit delta	CAMK2D	tr|E9PF82|E9PF82_HUMAN Calcium/calmodulin-dependent protein kinase OS=Homo sapiens OX=9606 GN=CAMK2D PE=1 SV=1;tr|E9PBG7|E9PBG7_HUMAN Calcium/calmodulin-dependent protein kinase OS=Homo sapiens OX=9606 GN=CAMK2D PE=1 SV=1;tr|B7Z2B0|B7Z2B0_HUMAN Calcium/cal	S	319;319	___1	1	-0.345724	0.00668126	-0.259787	0.00441309	16.9857	16.7687	16.8445	16.7694	16.7798	16.1604	16.5259	16.5193	17.614	16.7177	16.7975	16.6679	17.2427	16.5793	16.5674	16.3686
E9PF82;Q13557	Calcium/calmodulin-dependent protein kinase type II subunit alpha;Calcium/calmodulin-dependent protein kinase type II subunit delta	CAMK2D;CAMK2A	tr|E9PF82|E9PF82_HUMAN Calcium/calmodulin-dependent protein kinase OS=Homo sapiens OX=9606 GN=CAMK2D PE=1 SV=1;tr|E9PBG7|E9PBG7_HUMAN Calcium/calmodulin-dependent protein kinase OS=Homo sapiens OX=9606 GN=CAMK2D PE=1 SV=1;tr|B7Z2B0|B7Z2B0_HUMAN Calcium/cal	T	287;287	___1	1	-0.422258	0.00239393	-0.181661	0.0125019	15.3843	15.4734	16.4822	15.9265	15.0714	14.799	16.1959	15.5112	15.6234	15.0597	15.869	15.1802	15.4931	14.8725	15.6008	15.0394
A0A1B0GW05	Probable C-mannosyltransferase DPY19L1	DPY19L1	tr|A0A1B0GW05|A0A1B0GW05_HUMAN Probable C-mannosyltransferase DPY19L1 OS=Homo sapiens OX=9606 GN=DPY19L1 PE=1 SV=1	S	25	___1	0.996569	-0.332894	0.00271632	-0.301227	0.0220127	13.4499	12.4865	12.7389	13.6185	13.0448	12.1488	12.3327	13.4361	13.6142	13.7261	12.963	13.91	13.3256	13.4199	12.9539	13.309
O75116	Rho-associated protein kinase 2	ROCK2	sp|O75116|ROCK2_HUMAN Rho-associated protein kinase 2 OS=Homo sapiens OX=9606 GN=ROCK2 PE=1 SV=4;tr|A0A2P9DU05|A0A2P9DU05_HUMAN Rho-associated protein kinase OS=Homo sapiens OX=9606 GN=ROCK2 PE=2 SV=1;tr|E9PF63|E9PF63_HUMAN Rho-associated protein kinase 2	S	1374	___1	1	-0.532388	0.00149933	-0.0206063	0.899783	13.2609	13.4195	13.9979	13.5889	12.9566	12.6304	13.6075	12.9431	13.0427	12.569	13.1357	12.3469	13.2401	12.3931	12.6057	12.773
A0A2Q3DQE3;Q5SWX3	Calcium/calmodulin-dependent protein kinase type II subunit gamma	CAMK2G	tr|A0A2Q3DQE3|A0A2Q3DQE3_HUMAN Calcium/calmodulin-dependent protein kinase OS=Homo sapiens OX=9606 GN=CAMK2G PE=1 SV=1;tr|A8K6N9|A8K6N9_HUMAN Calcium/calmodulin-dependent protein kinase OS=Homo sapiens OX=9606 PE=2 SV=1;tr|B3KY86|B3KY86_HUMAN Calcium/calmo	T	287;287	___1	1	-0.39104	0.00303747	-0.109232	0.0654115	15.9858	15.9789	16.1139	16.0173	15.7528	15.3835	15.8364	15.5591	16.252	15.8518	16.0492	15.8095	16.1894	15.7612	15.8948	15.6802
Q92890	Ubiquitin fusion degradation protein 1 homolog	UFD1L;ufd1	sp|Q92890|UFD1_HUMAN Ubiquitin recognition factor in ER-associated degradation protein 1 OS=Homo sapiens OX=9606 GN=UFD1 PE=1 SV=3;tr|Q541A5|Q541A5_HUMAN Ubiquitin fusion degradation 1 like (Yeast), isoform CRA_b OS=Homo sapiens OX=9606 GN=ufd1 PE=2 SV=1	S	299	___1	0.999982	-0.397615	0.00676484	-0.109628	0.240923	14.2529	13.8437	14.8204	14.9658	14.084	13.4947	14.1044	14.6093	14.0909	13.6693	14.2223	13.7328	13.764	13.8199	14.0684	13.6244
Q13464	Rho-associated protein kinase 1;Rho-associated protein kinase	ROCK1	sp|Q13464|ROCK1_HUMAN Rho-associated protein kinase 1 OS=Homo sapiens OX=9606 GN=ROCK1 PE=1 SV=1;tr|D9ZGF8|D9ZGF8_HUMAN Rho-associated protein kinase OS=Homo sapiens OX=9606 GN=ROCK1 PE=3 SV=1;tr|J3KRH6|J3KRH6_HUMAN Rho-associated protein kinase 1 (Fragmen	S	1341	___1	1	-0.431317	0.00142163	-0.156565	0.0861315	15.2223	14.9148	15.4764	15.3954	14.9033	14.2709	15.146	14.9635	15.3866	14.5431	15.0322	14.7826	15.232	14.1938	14.846	14.8465
Q13496	Myotubularin	MTM1	sp|Q13496|MTM1_HUMAN Myotubularin OS=Homo sapiens OX=9606 GN=MTM1 PE=1 SV=2;tr|A0A024RC06|A0A024RC06_HUMAN Myotubularin OS=Homo sapiens OX=9606 GN=MTM1 PE=3 SV=1;tr|A8K6P5|A8K6P5_HUMAN Myotubularin OS=Homo sapiens OX=9606 PE=2 SV=1;tr|C9J2A2|C9J2A2_HUMAN M	S	18	___1	0.999979	-0.33947	0.00430859	-0.236089	0.129571	14.2519	13.5023	14.1224	14.5623	14.1086	13.0848	13.6497	14.2379	13.8452	13.2806	14.022	13.1277	13.2664	12.9985	13.6805	13.3857
P28290	Sperm-specific antigen 2	SSFA2	sp|P28290|ITPI2_HUMAN Protein ITPRID2 OS=Homo sapiens OX=9606 GN=ITPRID2 PE=1 SV=3;tr|E9PHV5|E9PHV5_HUMAN Protein ITPRID2 OS=Homo sapiens OX=9606 GN=ITPRID2 PE=1 SV=1;tr|B4E2E5|B4E2E5_HUMAN cDNA FLJ56289, highly similar to Homo sapiens sperm specific antig	S	330	___1	1	-0.434554	0.00947375	-0.149435	0.284075	11.8051	11.8523	11.95	12.0245	11.0028	11.539	11.8252	11.5266	12.2512	11.9273	12.3041	11.2979	11.7994	11.5486	12.2709	11.5639
Q08426	Peroxisomal bifunctional enzyme;Enoyl-CoA hydratase/3,2-trans-enoyl-CoA isomerase;3-hydroxyacyl-CoA dehydrogenase	EHHADH	sp|Q08426|ECHP_HUMAN Peroxisomal bifunctional enzyme OS=Homo sapiens OX=9606 GN=EHHADH PE=1 SV=3	S	615	___1	0.989628	-0.306229	0.0070833	0.0489827	0.546976	11.6203	11.2717	11.1497	11.6909	11.3699	11.0379	10.932	11.1678	11.6471	11.3448	11.0472	11.5331	11.6711	11.2198	11.3335	11.5437
A0A0D9SG04	Cordon-bleu protein-like 1	COBLL1	tr|A0A0D9SG04|A0A0D9SG04_HUMAN Cordon-bleu protein-like 1 OS=Homo sapiens OX=9606 GN=COBLL1 PE=1 SV=2;tr|B7Z2P5|B7Z2P5_HUMAN cDNA FLJ56478, highly similar to Homo sapiens COBL-like 1 (COBLL1), mRNA OS=Homo sapiens OX=9606 PE=2 SV=1;sp|Q53SF7|COBL1_HUMAN Co	T	341	___1	0.862023	-0.591111	0.00206799	-0.00849476	0.898303	14.3441	14.2026	15.1901	14.9713	13.8466	13.2237	14.8891	14.3843	14.006	13.4467	13.6377	13.3888	14.0742	13.2588	13.6479	13.4643
Q70E73	Ras-associated and pleckstrin homology domains-containing protein 1	RAPH1	sp|Q70E73|RAPH1_HUMAN Ras-associated and pleckstrin homology domains-containing protein 1 OS=Homo sapiens OX=9606 GN=RAPH1 PE=1 SV=3;tr|C9K0J5|C9K0J5_HUMAN Ras association (RalGDS/AF-6) and pleckstrin homology domains 1, isoform CRA_b OS=Homo sapiens OX=96	S	845	___1	0.999994	-0.342158	0.00354219	-0.328533	0.0209963	15.148	15.2448	15.3196	15.6355	14.8553	15.0162	14.7844	15.3234	15.6894	15.5758	15.5594	14.9321	14.9941	15.3064	15.2697	14.8723
O14545	TRAF-type zinc finger domain-containing protein 1	TRAFD1	sp|O14545|TRAD1_HUMAN TRAF-type zinc finger domain-containing protein 1 OS=Homo sapiens OX=9606 GN=TRAFD1 PE=1 SV=1;tr|A0A024RBK4|A0A024RBK4_HUMAN TRAF-type zinc finger domain containing 1, isoform CRA_a OS=Homo sapiens OX=9606 GN=TRAFD1 PE=4 SV=1;tr|F8VNX	S	209	___1	0.999075	-0.375555	0.00166036	-0.256403	0.0135154	11.1535	11.4856	11.29	11.384	10.7612	11.0341	10.8414	11.1741	10.9093	11.5763	11.1386	11.3785	10.8472	11.1318	10.9293	11.0689
Q96SB8	Structural maintenance of chromosomes protein 6	SMC6	sp|Q96SB8|SMC6_HUMAN Structural maintenance of chromosomes protein 6 OS=Homo sapiens OX=9606 GN=SMC6 PE=1 SV=2;tr|A0A2S1ZR87|A0A2S1ZR87_HUMAN Structural maintenance of chromosomes 6 OS=Homo sapiens OX=9606 GN=SMC6 PE=2 SV=1;tr|A0A2S1ZR79|A0A2S1ZR79_HUMAN S	S	669	___1	0.993907	-0.619878	0.00561624	-0.622159	0.0263653	10.2146	10.3447	10.364	10.1849	9.4848	9.81584	10.2199	9.10819	9.46987	10.6073	9.92603	10.0572	9.52928	9.39323	9.56614	9.08316
Q96T58	Msx2-interacting protein	SPEN	sp|Q96T58|MINT_HUMAN Msx2-interacting protein OS=Homo sapiens OX=9606 GN=SPEN PE=1 SV=1	S	2120	___1	0.999981	-0.330491	0.00765073	-0.13511	0.0907439	11.5566	11.9466	11.9574	11.722	11.4321	11.5084	11.4474	11.4727	11.7929	11.7579	11.8216	11.6301	11.5542	11.7933	11.7352	11.3795
Q5SWA1	Protein phosphatase 1 regulatory subunit 15B	PPP1R15B	sp|Q5SWA1|PR15B_HUMAN Protein phosphatase 1 regulatory subunit 15B OS=Homo sapiens OX=9606 GN=PPP1R15B PE=1 SV=1;tr|B4E0U9|B4E0U9_HUMAN cDNA FLJ51594, highly similar to Homo sapiens protein phosphatase 1, regulatory (inhibitor) subunit 15B (PPP1R15B), mRNA	S	653	___1	0.99997	-0.550578	0.00680085	0.192947	0.367609	10.0362	9.76993	9.93966	10.2726	9.54934	9.32232	9.72389	9.22051	10.074	9.80031	9.96527	9.76891	10.3247	10.5995	9.44962	10.0064
D6REP5	GRAM domain-containing protein 3	GRAMD3	tr|D6REP5|D6REP5_HUMAN GRAM domain-containing protein 2B (Fragment) OS=Homo sapiens OX=9606 GN=GRAMD2B PE=1 SV=1;sp|Q96HH9|GRM2B_HUMAN GRAM domain-containing protein 2B OS=Homo sapiens OX=9606 GN=GRAMD2B PE=1 SV=1;tr|B7Z527|B7Z527_HUMAN cDNA FLJ50604, high	S	86	___1	0.872471	-0.343453	0.00612667	0.0321732	0.815871	13.7594	14.0316	14.0457	14.5747	13.4348	13.9224	13.6094	14.071	13.8008	13.8364	13.8604	13.3891	13.3397	14.1088	13.8979	13.6691
Q9ULJ7	Ankyrin repeat domain-containing protein 50	ANKRD50	sp|Q9ULJ7|ANR50_HUMAN Ankyrin repeat domain-containing protein 50 OS=Homo sapiens OX=9606 GN=ANKRD50 PE=1 SV=4;tr|Q8TB46|Q8TB46_HUMAN ANKRD50 protein OS=Homo sapiens OX=9606 GN=ANKRD50 PE=2 SV=1	S	1222	___1	0.911714	-0.325877	0.00554136	-0.0193972	0.827411	11.4538	11.6272	11.8795	11.5779	11.1985	11.1783	11.4306	11.4275	11.8685	11.5418	11.8839	11.4185	11.5606	11.696	11.9433	11.4353
P02671	Fibrinogen alpha chain;Fibrinopeptide A;Fibrinogen alpha chain	FGA	sp|P02671|FIBA_HUMAN Fibrinogen alpha chain OS=Homo sapiens OX=9606 GN=FGA PE=1 SV=2	S	501	___1	0.980713	-0.247352	0.221113	0.483294	0.00645878	9.31041	8.9969	9.86471	9.52557	9.50095	8.52632	9.03171	9.64919	8.85215	9.30173	8.82974	9.34839	9.47247	9.63602	9.66165	9.49504
Q01105	Protein SET	SET	sp|Q01105|SET_HUMAN Protein SET OS=Homo sapiens OX=9606 GN=SET PE=1 SV=3;tr|Q5VXV3|Q5VXV3_HUMAN SET OS=Homo sapiens OX=9606 GN=SET PE=2 SV=1;tr|A0A0C4DFV9|A0A0C4DFV9_HUMAN Protein SET OS=Homo sapiens OX=9606 GN=SET PE=1 SV=1;tr|B2RCX0|B2RCX0_HUMAN cDNA, FL	S	63	___1	1	0.212793	0.340201	1.36099	0.00505243	8.89947	6.71341	8.43528	8.27665	9.47785	7.52185	8.18257	7.9937	7.79311	7.97363	7.28551	9.09493	9.9125	8.78814	9.37098	9.5195
P55209	Nucleosome assembly protein 1-like 1	NAP1L1	sp|P55209|NP1L1_HUMAN Nucleosome assembly protein 1-like 1 OS=Homo sapiens OX=9606 GN=NAP1L1 PE=1 SV=1;tr|F8VUX1|F8VUX1_HUMAN Nucleosome assembly protein 1-like 1 (Fragment) OS=Homo sapiens OX=9606 GN=NAP1L1 PE=1 SV=1;tr|B7Z2V4|B7Z2V4_HUMAN cDNA FLJ60539,	S	10	___1	0.999997	-0.112785	0.288202	0.435498	0.00977663	10.6475	10.5796	10.3852	10.5221	10.3484	10.6192	10.5007	10.215	9.82592	10.422	10.192	10.6459	10.5056	10.4664	10.8512	11.0045
Q9UPP1	Histone lysine demethylase PHF8	PHF8	sp|Q9UPP1|PHF8_HUMAN Histone lysine demethylase PHF8 OS=Homo sapiens OX=9606 GN=PHF8 PE=1 SV=3;tr|H0Y589|H0Y589_HUMAN Histone lysine demethylase PHF8 (Fragment) OS=Homo sapiens OX=9606 GN=PHF8 PE=1 SV=1;tr|H0Y3N9|H0Y3N9_HUMAN Histone lysine demethylase PHF	S	651	___1	1	-0.106163	0.631638	0.498798	0.00774512	10.0141	8.20217	8.30035	9.44905	9.30265	8.5809	8.6961	8.96138	8.0638	8.33387	8.36104	9.26958	8.88657	8.82732	8.99244	9.31716
Q8NBJ4	Golgi membrane protein 1	GOLM1;GOLPH2	sp|Q8NBJ4|GOLM1_HUMAN Golgi membrane protein 1 OS=Homo sapiens OX=9606 GN=GOLM1 PE=1 SV=1;tr|B3KNK9|B3KNK9_HUMAN Epididymis luminal protein 46 OS=Homo sapiens OX=9606 GN=GOLPH2 PE=2 SV=1	S	191	___1	1	0.18867	0.0948165	0.314311	0.00336137	14.3334	13.9419	14.0395	14.7664	14.6429	14.1272	13.9251	15.1407	13.8673	13.8047	14.2764	14.9956	14.3568	14.1226	14.5623	15.1596
Q9NUL5	UPF0515 protein C19orf66	C19orf66	sp|Q9NUL5|SHFL_HUMAN Shiftless antiviral inhibitor of ribosomal frameshifting protein OS=Homo sapiens OX=9606 GN=SHFL PE=1 SV=2;tr|K7EMS9|K7EMS9_HUMAN Shiftless antiviral inhibitor of ribosomal frameshifting protein OS=Homo sapiens OX=9606 GN=SHFL PE=1 SV=	S	2	___1	1	0.137903	0.335452	0.928035	0.000104994	9.42988	8.06028	9.68614	9.03892	9.37756	8.70289	9.63089	9.05548	8.91464	8.89156	7.92644	8.5811	9.77783	9.49027	9.08989	9.66789
Q05209	Tyrosine-protein phosphatase non-receptor type 12;Protein-tyrosine-phosphatase	PTPN12	sp|Q05209|PTN12_HUMAN Tyrosine-protein phosphatase non-receptor type 12 OS=Homo sapiens OX=9606 GN=PTPN12 PE=1 SV=3;tr|B4E105|B4E105_HUMAN cDNA FLJ51710, highly similar to Tyrosine-protein phosphatase non-receptor type 12 OS=Homo sapiens OX=9606 PE=2 SV=1;	T	578	___1	0.998596	0.0668504	0.730123	0.314207	0.00342767	11.3953	11.0196	11.4629	11.8792	11.3784	11.7842	11.4123	11.4496	11.7246	11.8492	11.5803	11.5521	12.0048	11.9867	11.9873	11.9842
P06733;B4DUJ6;P13929	Alpha-enolase;Enolase;Beta-enolase;Gamma-enolase	ENO1;ENO2;ENO3	sp|P06733|ENOA_HUMAN Alpha-enolase OS=Homo sapiens OX=9606 GN=ENO1 PE=1 SV=2;tr|A0A024R4F1|A0A024R4F1_HUMAN 2-phospho-D-glycerate hydro-lyase OS=Homo sapiens OX=9606 GN=HEL-S-17 PE=2 SV=1;tr|A0A2R8Y6G6|A0A2R8Y6G6_HUMAN 2-phospho-D-glycerate hydro-lyase OS=	S	37;37;37	___1	0.993649	-0.0611288	0.565762	0.323825	0.00588424	10.69	10.8901	10.9523	10.7192	10.9149	10.9204	10.655	10.5167	10.5019	10.5077	10.6815	10.5886	10.5767	10.8898	11.0428	11.0655
A0A024RAJ8;B7Z881	Ras GTPase-activating-like protein IQGAP2	IQGAP2	tr|A0A024RAJ8|A0A024RAJ8_HUMAN IQ motif containing GTPase activating protein 2, isoform CRA_b OS=Homo sapiens OX=9606 GN=IQGAP2 PE=4 SV=1;sp|Q13576|IQGA2_HUMAN Ras GTPase-activating-like protein IQGAP2 OS=Homo sapiens OX=9606 GN=IQGAP2 PE=1 SV=4;tr|F5H7S7|	T	881;171	___1	0.972408	0.216853	0.191444	0.570969	0.00559278	8.99797	9.36822	8.99514	8.99547	9.27227	9.51944	9.68645	8.74604	9.56659	9.74763	8.89191	8.88879	10.0551	9.91652	9.49133	9.91584
P46952	3-hydroxyanthranilate 3,4-dioxygenase	HAAO	sp|P46952|3HAO_HUMAN 3-hydroxyanthranilate 3,4-dioxygenase OS=Homo sapiens OX=9606 GN=HAAO PE=1 SV=2	S	253	___1	0.834788	-0.026994	0.828657	0.582096	0.00120367	10.4558	10.9178	10.8917	10.1353	10.7491	10.6004	10.6504	10.2927	10.2159	10.1939	10.1007	9.79977	10.71	10.8518	10.3944	10.6825
Q7KZ85	Transcription elongation factor SPT6	SUPT6H	sp|Q7KZ85|SPT6H_HUMAN Transcription elongation factor SPT6 OS=Homo sapiens OX=9606 GN=SUPT6H PE=1 SV=2;tr|J3QS64|J3QS64_HUMAN Transcription elongation factor SPT6 (Fragment) OS=Homo sapiens OX=9606 GN=SUPT6H PE=1 SV=1;tr|K7EK85|K7EK85_HUMAN Transcription e	S	12	___2	0.933469	-0.13115	0.488105	0.480557	0.000467766	11.4308	11.2101	10.9313	11.3697	10.7851	11.6859	10.9153	11.031	10.3662	10.9131	10.8429	10.7444	10.9923	11.2109	11.2822	11.3035
Q92614	Unconventional myosin-XVIIIa	MYO18A;hCG_27198	sp|Q92614|MY18A_HUMAN Unconventional myosin-XVIIIa OS=Homo sapiens OX=9606 GN=MYO18A PE=1 SV=3;tr|A0A0D9SFK2|A0A0D9SFK2_HUMAN Unconventional myosin-XVIIIa OS=Homo sapiens OX=9606 GN=MYO18A PE=1 SV=1;tr|A0A024QZ63|A0A024QZ63_HUMAN HCG27198, isoform CRA_c OS	S	1518	___1	0.999965	0.278602	0.131043	0.665053	0.0028588	8.73768	8.85589	8.61019	7.96097	8.91452	9.15388	8.41655	8.79419	8.57121	9.19993	8.50288	8.43831	8.90023	9.8053	9.67598	8.99103
Q9NY33	Dipeptidyl peptidase 3	DPP3;DKFZp686O1117	sp|Q9NY33|DPP3_HUMAN Dipeptidyl peptidase 3 OS=Homo sapiens OX=9606 GN=DPP3 PE=1 SV=2;tr|Q5JPB8|Q5JPB8_HUMAN Dipeptidyl peptidase 3 OS=Homo sapiens OX=9606 GN=DKFZp686O1117 PE=2 SV=1;tr|G3V1D3|G3V1D3_HUMAN Dipeptidyl peptidase 3 OS=Homo sapiens OX=9606 GN=	S	682	___1	0.999958	-1.11745	1	0.826758	0.00794002	8.4779	7.73381	8.60263	8.41852	7.37942	7.09453	7.6596	6.62951	7.487	6.69077	7.40323	6.63359	7.70554	7.65209	7.96908	8.1949
Q8NC44	Protein FAM134A	FAM134A	sp|Q8NC44|RETR2_HUMAN Reticulophagy regulator 2 OS=Homo sapiens OX=9606 GN=RETREG2 PE=1 SV=3;tr|B3KR51|B3KR51_HUMAN cDNA FLJ33692 fis, clone BRAWH2003000 OS=Homo sapiens OX=9606 PE=2 SV=1;tr|C9JIF3|C9JIF3_HUMAN Reticulophagy regulator 2 (Fragment) OS=Homo	S	326	___1	0.985176	0.477584	0.0138136	0.610363	0.00569573	8.85967	9.44428	8.78158	9.20221	9.34087	9.61456	9.76746	9.47518	9.39044	8.70633	9.48916	8.89621	9.4807	9.57841	10.0419	9.82261
Q14160;A0A0G2JPP5	Protein scribble homolog	SCRIB;pp6170	sp|Q14160|SCRIB_HUMAN Protein scribble homolog OS=Homo sapiens OX=9606 GN=SCRIB PE=1 SV=4;tr|A0A0G2JNZ2|A0A0G2JNZ2_HUMAN Protein scribble homolog OS=Homo sapiens OX=9606 GN=SCRIB PE=1 SV=1;tr|A0A669KB89|A0A669KB89_HUMAN Protein scribble homolog OS=Homo sap	S	1437;1437	___1	0.773546	-0.0369856	0.626376	0.363642	0.00140964	11.1793	10.8218	10.795	11.2967	11.1638	10.8118	10.8808	11.0885	10.9382	10.923	10.8238	11.0343	11.1144	11.3202	11.2571	11.4822
P20962	Parathymosin	PTMS	sp|P20962|PTMS_HUMAN Parathymosin OS=Homo sapiens OX=9606 GN=PTMS PE=1 SV=2;tr|A0A158RFU3|A0A158RFU3_HUMAN Parathymosin OS=Homo sapiens OX=9606 GN=PTMS PE=2 SV=1;tr|F5GXR3|F5GXR3_HUMAN Parathymosin OS=Homo sapiens OX=9606 GN=PTMS PE=1 SV=1	S	13	___1	0.999996	-0.0902993	0.525495	0.307111	0.00277531	11.9416	11.5965	11.6086	11.4104	11.7847	11.0464	11.7427	11.6221	11.2334	11.1767	11.1978	11.3968	11.5554	11.6448	11.4069	11.6261
Q9UBQ5	Eukaryotic translation initiation factor 3 subunit K	EIF3K	sp|Q9UBQ5|EIF3K_HUMAN Eukaryotic translation initiation factor 3 subunit K OS=Homo sapiens OX=9606 GN=EIF3K PE=1 SV=1;tr|K7ERF1|K7ERF1_HUMAN Eukaryotic translation initiation factor 3 subunit K OS=Homo sapiens OX=9606 GN=EIF3K PE=1 SV=1;tr|U3LUI4|U3LUI4_HU	S	217	___1	0.981809	0.421166	0.0499605	0.32248	0.00207773	8.87181	8.79396	9.33558	9.66866	9.85366	9.16702	9.81555	9.51844	9.09734	9.10989	9.60255	9.32834	9.56717	9.46006	9.87082	9.52998
Q8WX93	Palladin	PALLD	sp|Q8WX93|PALLD_HUMAN Palladin OS=Homo sapiens OX=9606 GN=PALLD PE=1 SV=3;tr|B2RTX2|B2RTX2_HUMAN Palladin, cytoskeletal associated protein OS=Homo sapiens OX=9606 GN=PALLD PE=2 SV=1	S	1121	___1	1	0.0450823	0.63148	0.397437	0.00853884	13.8138	13.6894	12.7006	14.0202	14.1095	13.5516	12.6265	14.1167	14.2723	13.8167	13.4595	14.3797	15.016	14.2456	13.6083	14.648
Q8N4S0	Coiled-coil domain-containing protein 82	CCDC82	sp|Q8N4S0|CCD82_HUMAN Coiled-coil domain-containing protein 82 OS=Homo sapiens OX=9606 GN=CCDC82 PE=1 SV=2;tr|A0A2R8Y4L3|A0A2R8Y4L3_HUMAN Coiled-coil domain-containing protein 82 OS=Homo sapiens OX=9606 GN=CCDC82 PE=1 SV=1;tr|A0A7P0TAG3|A0A7P0TAG3_HUMAN Co	S	154	___1	0.999992	0.220368	0.0207011	0.333674	0.00714639	12.071	11.8924	11.9239	12.123	12.2272	12.2385	12.0134	12.4128	11.8034	11.4765	11.7699	11.8197	12.2141	11.9622	11.8204	12.2076
Q6P158	Putative ATP-dependent RNA helicase DHX57	DHX57	sp|Q6P158|DHX57_HUMAN Putative ATP-dependent RNA helicase DHX57 OS=Homo sapiens OX=9606 GN=DHX57 PE=1 SV=2;tr|A0A087WW12|A0A087WW12_HUMAN Putative ATP-dependent RNA helicase DHX57 (Fragment) OS=Homo sapiens OX=9606 GN=DHX57 PE=1 SV=1;tr|A0A087WZ11|A0A087WZ	S	132	___1	1	0.0240804	0.885436	0.309151	0.00388628	10.81	11.0717	11.033	11.3064	10.9642	11.3766	11.2789	10.6977	10.288	10.5379	10.9139	10.5041	10.71	10.8156	11.041	10.9139
Q7Z7F0	UPF0469 protein KIAA0907	KIAA0907	sp|Q7Z7F0|KHDC4_HUMAN KH homology domain-containing protein 4 OS=Homo sapiens OX=9606 GN=KHDC4 PE=1 SV=1	S	571	___2	0.993358	-0.00534967	0.963556	0.309421	0.00602582	10.953	10.8613	10.872	10.8693	10.8283	10.7773	10.6602	11.2684	10.8703	10.7899	10.8442	10.655	11.3093	10.8849	11.2766	10.9263
Q7Z7F0	UPF0469 protein KIAA0907	KIAA0907	sp|Q7Z7F0|KHDC4_HUMAN KH homology domain-containing protein 4 OS=Homo sapiens OX=9606 GN=KHDC4 PE=1 SV=1	S	572	___2	0.993358	-0.00534967	0.963556	0.309421	0.00602582	10.953	10.8613	10.872	10.8693	10.8283	10.7773	10.6602	11.2684	10.8703	10.7899	10.8442	10.655	11.3093	10.8849	11.2766	10.9263
Q9ULU4	Protein kinase C-binding protein 1	ZMYND8;DKFZp564P1772	sp|Q9ULU4|PKCB1_HUMAN Protein kinase C-binding protein 1 OS=Homo sapiens OX=9606 GN=ZMYND8 PE=1 SV=2;tr|A0A087WYS3|A0A087WYS3_HUMAN Protein kinase C-binding protein 1 OS=Homo sapiens OX=9606 GN=ZMYND8 PE=1 SV=1;tr|H7C4X9|H7C4X9_HUMAN Protein kinase C-bindi	S	707	___2	0.986859	0.0808462	0.50094	0.351943	0.00531896	11.2544	10.9323	11.0162	11.5005	11.2611	10.9288	11.4965	11.3404	10.641	10.8591	11.0072	11.0034	11.2224	11.1349	11.1438	11.4173
Q8TDJ6	DmX-like protein 2	DMXL2	sp|Q8TDJ6|DMXL2_HUMAN DmX-like protein 2 OS=Homo sapiens OX=9606 GN=DMXL2 PE=1 SV=2;tr|H0YLM8|H0YLM8_HUMAN DmX-like protein 2 OS=Homo sapiens OX=9606 GN=DMXL2 PE=1 SV=2;tr|A0A024R5V2|A0A024R5V2_HUMAN Dmx-like 2, isoform CRA_c OS=Homo sapiens OX=9606 GN=DMX	S	434	___1	1	0.350879	0.0936825	0.359881	0.0085643	8.55979	8.39739	8.4471	9.13349	9.04263	9.14115	8.10438	9.65311	8.05657	8.84045	8.59923	9.63698	8.18744	9.45505	9.08231	9.84796
Q12888	Tumor suppressor p53-binding protein 1	TP53BP1	sp|Q12888|TP53B_HUMAN TP53-binding protein 1 OS=Homo sapiens OX=9606 GN=TP53BP1 PE=1 SV=2;tr|A6NNK5|A6NNK5_HUMAN TP53-binding protein 1 OS=Homo sapiens OX=9606 GN=TP53BP1 PE=1 SV=2;tr|B7Z3E7|B7Z3E7_HUMAN cDNA FLJ56510, highly similar to Tumor suppressor p5	S	784	___1	0.783247	0.181675	0.407713	0.412715	0.00561536	9.863	9.21862	9.41496	9.53546	9.44319	9.99546	9.93252	9.38757	9.8942	9.44082	9.44149	9.41633	10.0341	10.156	9.89888	9.75465
Q9BRD0	BUD13 homolog	BUD13	sp|Q9BRD0|BUD13_HUMAN BUD13 homolog OS=Homo sapiens OX=9606 GN=BUD13 PE=1 SV=1;tr|A8K4Z6|A8K4Z6_HUMAN BUD13 homolog OS=Homo sapiens OX=9606 PE=2 SV=1	S	163	___2	1	0.00652722	0.939186	0.537894	0.00918459	13.6935	13.72	13.1255	13.5199	13.602	13.6977	13.3751	13.4104	13.6223	13.246	14.1284	13.5748	14.1675	14.301	14.3107	13.9438
Q9BRD0	BUD13 homolog	BUD13	sp|Q9BRD0|BUD13_HUMAN BUD13 homolog OS=Homo sapiens OX=9606 GN=BUD13 PE=1 SV=1;tr|A8K4Z6|A8K4Z6_HUMAN BUD13 homolog OS=Homo sapiens OX=9606 PE=2 SV=1	T	159	___2	1	0.00652722	0.939186	0.537894	0.00918459	13.6935	13.72	13.1255	13.5199	13.602	13.6977	13.3751	13.4104	13.6223	13.246	14.1284	13.5748	14.1675	14.301	14.3107	13.9438
Q04721	Neurogenic locus notch homolog protein 2;Notch 2 extracellular truncation;Notch 2 intracellular domain	NOTCH2	sp|Q04721|NOTC2_HUMAN Neurogenic locus notch homolog protein 2 OS=Homo sapiens OX=9606 GN=NOTCH2 PE=1 SV=3;tr|Q96JU8|Q96JU8_HUMAN cDNA FLJ14963 fis, clone PLACE4000522, weakly similar to NEUROGENIC LOCUS NOTCH PROTEIN OS=Homo sapiens OX=9606 PE=2 SV=1	S	1845	___1	0.9766	0.135674	0.496795	0.557736	0.00612026	9.30798	9.82632	9.24383	9.71476	8.82591	9.88853	10.0018	9.91937	9.39334	9.99827	9.91878	9.78911	10.3522	10.3882	10.6406	9.94941
Q9BYW1	Solute carrier family 2, facilitated glucose transporter member 11	SLC2A11;SLC2A11-a;SLC2A11-c	sp|Q9BYW1|GTR11_HUMAN Solute carrier family 2, facilitated glucose transporter member 11 OS=Homo sapiens OX=9606 GN=SLC2A11 PE=1 SV=1;tr|Q6PJ99|Q6PJ99_HUMAN SLC2A11 protein (Fragment) OS=Homo sapiens OX=9606 GN=SLC2A11 PE=2 SV=1;tr|Q496K8|Q496K8_HUMAN SLC2	S	487	___1	1	0.0173703	0.933363	0.708487	0.00153024	9.41957	9.13045	8.62632	8.28579	9.19775	8.64711	8.62209	9.06466	7.64747	8.66159	7.93454	8.32133	8.6964	8.93797	8.56806	9.19644
P60709;P63261;Q6S8J3	Actin, cytoplasmic 1;Actin, cytoplasmic 1, N-terminally processed;Actin, cytoplasmic 2;Actin, cytoplasmic 2, N-terminally processed;POTE ankyrin domain family member E	ACTB;PS1TP5BP1;ACTG1;HEL-176;POTEE	sp|P60709|ACTB_HUMAN Actin, cytoplasmic 1 OS=Homo sapiens OX=9606 GN=ACTB PE=1 SV=1;tr|Q53G76|Q53G76_HUMAN Beta actin variant (Fragment) OS=Homo sapiens OX=9606 PE=2 SV=1;tr|Q53G99|Q53G99_HUMAN Beta actin variant (Fragment) OS=Homo sapiens OX=9606 PE=2 SV=	Y	218;218;918	___1	0.99961	0.109745	0.327775	-0.516773	0.00756758	8.96224	8.96586	8.87642	8.65324	9.10782	9.25132	9.12906	8.40855	8.51128	9.23244	9.12816	9.11468	8.19772	9.0864	8.3801	8.25525
B4DGC5	IQ motif and SEC7 domain-containing protein 1	IQSEC1	tr|B4DGC5|B4DGC5_HUMAN cDNA FLJ60491, highly similar to IQ motif and Sec7 domain-containing protein 1 OS=Homo sapiens OX=9606 PE=2 SV=1;tr|A0A3B3IRZ4|A0A3B3IRZ4_HUMAN IQ motif and SEC7 domain-containing protein 1 OS=Homo sapiens OX=9606 GN=IQSEC1 PE=1 SV=1	S	75	___1	0.825026	-0.23152	0.015255	-0.417962	0.00905408	13.0541	12.7179	13.641	13.3116	12.7209	12.4012	13.4844	13.1921	13.2604	13.3181	13.5432	13.0181	12.8835	12.9863	13.3903	12.2078
Q09666	Neuroblast differentiation-associated protein AHNAK	AHNAK	sp|Q09666|AHNK_HUMAN Neuroblast differentiation-associated protein AHNAK OS=Homo sapiens OX=9606 GN=AHNAK PE=1 SV=2	S	1452	___1	1	-0.0669061	0.711058	-0.466965	0.00304253	11.196	11.33	11.3316	10.2348	10.8248	11.5378	10.7923	10.6699	11.2341	10.6855	11.1285	11.3366	10.8593	10.3739	10.7698	10.5139
Q9Y2I8	WD repeat-containing protein 37	WDR37	sp|Q9Y2I8|WDR37_HUMAN WD repeat-containing protein 37 OS=Homo sapiens OX=9606 GN=WDR37 PE=1 SV=2;tr|A0A3B3IT47|A0A3B3IT47_HUMAN WD repeat-containing protein 37 OS=Homo sapiens OX=9606 GN=WDR37 PE=1 SV=1;tr|E7EQ49|E7EQ49_HUMAN WD repeat-containing protein 3	S	24	___1	0.907337	-0.258314	0.0204258	-0.366284	0.00196012	10.2608	9.94578	10.5263	10.4736	10.1894	9.74133	10.0474	10.1951	10.3027	9.91409	10.3425	9.98422	9.94119	9.70823	10.0035	9.42544
Q9UHR4	Brain-specific angiogenesis inhibitor 1-associated protein 2-like protein 1	BAIAP2L1	sp|Q9UHR4|BI2L1_HUMAN Brain-specific angiogenesis inhibitor 1-associated protein 2-like protein 1 OS=Homo sapiens OX=9606 GN=BAIAP2L1 PE=1 SV=2	S	331	___1	0.881963	-0.119095	0.373534	-0.30273	0.00754037	10.9651	11.4549	11.8367	11.4252	11.0459	11.0441	12.0504	11.0651	11.5421	11.2067	11.2693	11.183	11.1825	10.9196	11.19	10.6979
A0A2H4Y9B2	Anoctamin-1;Anoctamin	ANO1;TMEM16A	tr|A0A2H4Y9B2|A0A2H4Y9B2_HUMAN Anoctamin OS=Homo sapiens OX=9606 GN=ANO1 PE=2 SV=1;sp|Q5XXA6|ANO1_HUMAN Anoctamin-1 OS=Homo sapiens OX=9606 GN=ANO1 PE=1 SV=1;tr|W6JLH6|W6JLH6_HUMAN Anoctamin OS=Homo sapiens OX=9606 GN=TMEM16A PE=2 SV=1;tr|A0A0G2QSF1|A0A0G2	S	135	___1	1	0.0614652	0.76713	-0.414587	0.00673711	13.1772	11.8595	12.5795	13.1358	12.922	11.5875	12.488	14.0003	13.08	12.6451	13.2951	12.1553	12.3283	12.3921	12.8286	11.9682
O43768	Alpha-endosulfine	ENSA	sp|O43768|ENSA_HUMAN Alpha-endosulfine OS=Homo sapiens OX=9606 GN=ENSA PE=1 SV=1;tr|A6NMQ3|A6NMQ3_HUMAN Alpha-endosulfine OS=Homo sapiens OX=9606 GN=ENSA PE=1 SV=2;tr|Q5T5H1|Q5T5H1_HUMAN Alpha-endosulfine OS=Homo sapiens OX=9606 GN=ENSA PE=1 SV=1;tr|A0A1W2	S	108	___1	0.896548	0.0175795	0.926833	-0.328877	0.00337532	14.872	15.0262	15.2105	14.491	14.8097	15.6495	14.6257	14.5851	15.3361	14.8824	14.9252	14.9853	15.1552	14.6467	14.5233	14.4882
Q13492	Phosphatidylinositol-binding clathrin assembly protein	PICALM;MLL/CALM fusion	sp|Q13492|PICAL_HUMAN Phosphatidylinositol-binding clathrin assembly protein OS=Homo sapiens OX=9606 GN=PICALM PE=1 SV=2;tr|A0A024R5P1|A0A024R5P1_HUMAN Phosphatidylinositol binding clathrin assembly protein, isoform CRA_i OS=Homo sapiens OX=9606 GN=PICALM	S	303	___1	0.92008	0.0570115	0.647218	-0.394156	0.000315882	11.5368	10.3415	10.2156	10.6935	11.1795	10.6773	10.3046	10.854	11.4151	11.1651	11.0725	10.7114	11.0945	10.7967	10.6746	10.2216
Q99624	Sodium-coupled neutral amino acid transporter 3	SLC38A3	sp|Q99624|S38A3_HUMAN Sodium-coupled neutral amino acid transporter 3 OS=Homo sapiens OX=9606 GN=SLC38A3 PE=1 SV=1;tr|A0A087WVW8|A0A087WVW8_HUMAN Sodium-coupled neutral amino acid transporter 3 (Fragment) OS=Homo sapiens OX=9606 GN=SLC38A3 PE=1 SV=1;tr|A0A	S	54	___1	0.896729	0.0845861	0.217312	-0.332243	0.00602553	15.7126	15.2105	14.6002	14.971	15.7492	15.2523	14.6953	15.136	16.4846	16.6306	16.2228	15.4817	15.9782	16.5489	15.8919	15.0718
Q9GZT9	Egl nine homolog 1	EGLN1	sp|Q9GZT9|EGLN1_HUMAN Egl nine homolog 1 OS=Homo sapiens OX=9606 GN=EGLN1 PE=1 SV=1;tr|R4SCQ0|R4SCQ0_HUMAN Egl nine homolog 1 (C. elegans) OS=Homo sapiens OX=9606 GN=EGLN1 PE=4 SV=1;tr|R4SCP5|R4SCP5_HUMAN Hypoxia-inducible factor prolyl hydroxylase 2 OS=Ho	S	125	___1	1	0.0235641	0.806532	-0.3172	0.00777655	15.6367	15.7573	15.378	15.1585	15.6188	15.5535	15.6701	15.1823	15.8813	15.7028	15.6113	15.3768	15.3563	15.3322	15.3199	15.295
Q7Z2X4	PTB-containing, cubilin and LRP1-interacting protein	PID1;FLJ20701	sp|Q7Z2X4|PCLI1_HUMAN PTB-containing, cubilin and LRP1-interacting protein OS=Homo sapiens OX=9606 GN=PID1 PE=1 SV=1;tr|Q4ZG81|Q4ZG81_HUMAN Uncharacterized protein FLJ20701 (Fragment) OS=Homo sapiens OX=9606 GN=FLJ20701 PE=4 SV=1	S	247	___1	1	-0.121763	0.692492	-0.461026	0.00782116	8.4665	8.82134	7.52789	8.63175	7.66243	9.03148	8.41312	7.8534	8.81156	8.81101	8.9785	8.62159	8.48744	7.92614	8.53221	8.43277
P42167	Lamina-associated polypeptide 2, isoforms beta/gamma;Thymopoietin;Thymopentin	TMPO	sp|P42167|LAP2B_HUMAN Lamina-associated polypeptide 2, isoforms beta/gamma OS=Homo sapiens OX=9606 GN=TMPO PE=1 SV=2;tr|G5E972|G5E972_HUMAN Lamina-associated polypeptide 2, isoforms beta/gamma OS=Homo sapiens OX=9606 GN=TMPO PE=1 SV=1;tr|A0A024RBE7|A0A024R	S	180	___2	0.96858	0.305675	0.385454	-0.473652	0.00493849	12.2173	12.502	11.981	11.881	11.888	12.1081	12.3439	13.4641	12.2704	12.7246	12.0135	12.3622	11.4617	12.4349	11.8039	11.7755
P42167	Lamina-associated polypeptide 2, isoforms beta/gamma;Thymopoietin;Thymopentin	TMPO	sp|P42167|LAP2B_HUMAN Lamina-associated polypeptide 2, isoforms beta/gamma OS=Homo sapiens OX=9606 GN=TMPO PE=1 SV=2;tr|G5E972|G5E972_HUMAN Lamina-associated polypeptide 2, isoforms beta/gamma OS=Homo sapiens OX=9606 GN=TMPO PE=1 SV=1;tr|A0A024RBE7|A0A024R	S	184	___2	0.985511	0.305675	0.385454	-0.473652	0.00493849	12.2173	12.502	11.981	11.881	11.888	12.1081	12.3439	13.4641	12.2704	12.7246	12.0135	12.3622	11.4617	12.4349	11.8039	11.7755
Q86W92	Liprin-beta-1	PPFIBP1	sp|Q86W92|LIPB1_HUMAN Liprin-beta-1 OS=Homo sapiens OX=9606 GN=PPFIBP1 PE=1 SV=2;tr|A0A024RB02|A0A024RB02_HUMAN PTPRF interacting protein, binding protein 1 (Liprin beta 1), isoform CRA_a OS=Homo sapiens OX=9606 GN=PPFIBP1 PE=3 SV=1;tr|H0YFE4|H0YFE4_HUMAN	S	999	___2	0.973052	-0.0909977	0.372384	-0.362032	0.00438751	11.2978	11.062	10.7301	11.0532	10.9294	11.1195	10.8244	10.9057	11.2826	11.4462	11.0437	11.3841	10.9898	10.9398	10.9144	10.8645
Q9Y5B0	RNA polymerase II subunit A C-terminal domain phosphatase	CTDP1	sp|Q9Y5B0|CTDP1_HUMAN RNA polymerase II subunit A C-terminal domain phosphatase OS=Homo sapiens OX=9606 GN=CTDP1 PE=1 SV=3;tr|A0A0A0MR03|A0A0A0MR03_HUMAN RNA polymerase II subunit A C-terminal domain phosphatase OS=Homo sapiens OX=9606 GN=CTDP1 PE=1 SV=1	S	869	___1	0.997039	0.209588	0.0868613	-0.470553	0.00826286	10.4556	9.2397	9.38123	10.0504	10.5105	9.74606	9.68451	10.0242	10.1374	9.95654	9.91822	10.5758	9.75999	9.83611	9.40651	9.70322
A0A024RAN2;A0A0C4DGB5	Calpain inhibitor	CAST	tr|A0A024RAN2|A0A024RAN2_HUMAN Calpain inhibitor OS=Homo sapiens OX=9606 GN=CAST PE=3 SV=1;tr|A0A0C4DGB5|A0A0C4DGB5_HUMAN Calpain inhibitor OS=Homo sapiens OX=9606 GN=CAST PE=1 SV=2;tr|A0A1S5UZ18|A0A1S5UZ18_HUMAN Calpain inhibitor OS=Homo sapiens OX=9606 G	S	34;19	___1	0.931847	-0.0858022	0.349276	-0.399447	0.00144988	14.3035	14.3405	13.8913	14.8186	14.189	14.0216	13.9803	14.8198	14.6429	13.9497	13.7986	14.5186	14.0218	13.571	13.4914	14.2278
Q9BXB4	Oxysterol-binding protein-related protein 11	OSBPL11	sp|Q9BXB4|OSB11_HUMAN Oxysterol-binding protein-related protein 11 OS=Homo sapiens OX=9606 GN=OSBPL11 PE=1 SV=2;tr|A0A140VJQ6|A0A140VJQ6_HUMAN Oxysterol-binding protein OS=Homo sapiens OX=9606 PE=2 SV=1	S	174	___1	0.955829	-0.071426	0.308147	-0.31243	0.00735124	11.7867	11.7021	11.7368	12.1266	11.6012	11.6567	11.7378	12.0709	11.6289	11.7818	12.274	11.6237	11.4787	11.6007	11.7543	11.225
Q07157;A0A0G2JNH2	Tight junction protein ZO-1	TJP1;DKFZp686A1195;DKFZp686M05161	sp|Q07157|ZO1_HUMAN Tight junction protein ZO-1 OS=Homo sapiens OX=9606 GN=TJP1 PE=1 SV=3;tr|A9CQZ8|A9CQZ8_HUMAN Tight junction protein ZO-1 (Fragment) OS=Homo sapiens OX=9606 GN=TJP1 PE=2 SV=1;tr|A0A087X0K9|A0A087X0K9_HUMAN Tight junction protein 1 (Zona	S	821;809	___2	0.989529	-0.0356051	0.692103	-0.335383	0.0021301	11.8699	11.9264	11.7983	11.8662	11.9427	11.6209	11.8362	11.9186	12.2137	11.9266	12.0523	12.1203	11.9773	11.4057	11.7458	11.8426
Q07157;A0A0G2JNH2	Tight junction protein ZO-1	TJP1;DKFZp686A1195;DKFZp686M05161	sp|Q07157|ZO1_HUMAN Tight junction protein ZO-1 OS=Homo sapiens OX=9606 GN=TJP1 PE=1 SV=3;tr|A9CQZ8|A9CQZ8_HUMAN Tight junction protein ZO-1 (Fragment) OS=Homo sapiens OX=9606 GN=TJP1 PE=2 SV=1;tr|A0A087X0K9|A0A087X0K9_HUMAN Tight junction protein 1 (Zona	S	824;812	___2	0.833547	-0.0356051	0.692103	-0.335383	0.0021301	11.8699	11.9264	11.7983	11.8662	11.9427	11.6209	11.8362	11.9186	12.2137	11.9266	12.0523	12.1203	11.9773	11.4057	11.7458	11.8426
Q8IY18	Structural maintenance of chromosomes protein 5	SMC5	sp|Q8IY18|SMC5_HUMAN Structural maintenance of chromosomes protein 5 OS=Homo sapiens OX=9606 GN=SMC5 PE=1 SV=2;tr|B4E265|B4E265_HUMAN Structural maintenance of chromosomes protein 5 OS=Homo sapiens OX=9606 PE=2 SV=1	S	12	___1	0.975106	-0.467142	0.0682754	-1.14704	2.66175e-05	12.2594	12.3103	12.1857	11.8541	11.5837	11.235	11.7664	12.1559	12.1604	12.779	12.0676	12.476	11.3071	11.4618	11.0253	11.1006
A0A1B0GV68	FERM, ARHGEF and pleckstrin domain-containing protein 1	FARP1	tr|A0A1B0GV68|A0A1B0GV68_HUMAN FERM, ARHGEF and pleckstrin domain-containing protein 1 OS=Homo sapiens OX=9606 GN=FARP1 PE=1 SV=1	S	794	___1	0.991894	0.191124	0.23428	-0.468536	0.00320182	10.452	9.81507	9.49029	10.2031	10.0876	10.1484	9.97732	10.5116	9.60998	10.3402	9.95024	10.0436	9.22499	10.0096	9.11932	9.71597
O95544	NAD kinase	NADK	sp|O95544|NADK_HUMAN NAD kinase OS=Homo sapiens OX=9606 GN=NADK PE=1 SV=1;tr|A8K6R3|A8K6R3_HUMAN NAD(+) kinase OS=Homo sapiens OX=9606 PE=2 SV=1;tr|A8K6D4|A8K6D4_HUMAN NAD(+) kinase OS=Homo sapiens OX=9606 PE=2 SV=1;tr|A0A024R058|A0A024R058_HUMAN NAD(+) ki	S	48	___1	0.995819	-0.114824	0.259958	-0.390972	0.000741075	13.0081	13.0286	12.8313	13.2534	12.7284	12.9	13.0104	13.0233	12.7157	12.8769	12.974	12.896	12.4899	12.3937	12.5483	12.4668
A0A1B0GV68	FERM, ARHGEF and pleckstrin domain-containing protein 1	FARP1	tr|A0A1B0GV68|A0A1B0GV68_HUMAN FERM, ARHGEF and pleckstrin domain-containing protein 1 OS=Homo sapiens OX=9606 GN=FARP1 PE=1 SV=1	S	481	___2	0.82366	-0.209331	0.0866574	-0.333206	0.00298223	10.7345	10.5831	10.2692	10.5979	10.2168	10.568	9.98293	10.5797	10.9517	10.9968	10.7557	11.2351	10.6899	10.6201	10.2442	11.0523
Q8TD55	Pleckstrin homology domain-containing family O member 2	PLEKHO2	sp|Q8TD55|PKHO2_HUMAN Pleckstrin homology domain-containing family O member 2 OS=Homo sapiens OX=9606 GN=PLEKHO2 PE=1 SV=1	S	439	___1	0.99852	0.0936986	0.325375	-0.305016	0.00546892	11.2351	11.2814	11.075	11.4974	11.1803	11.2317	11.2133	11.8384	11.4359	11.5202	11.6691	12.0268	10.9346	11.2868	11.524	11.6863
A0A024R462;P02751	Fibronectin;Anastellin;Ugl-Y1;Ugl-Y2;Ugl-Y3	FN1;DKFZp686O12165;DKFZp686L11144;DKFZp686O13149	tr|A0A024R462|A0A024R462_HUMAN Fibronectin OS=Homo sapiens OX=9606 GN=FN1 PE=4 SV=1;tr|B7ZLE5|B7ZLE5_HUMAN Fibronectin OS=Homo sapiens OX=9606 GN=FN1 PE=2 SV=1;tr|A0A384MR03|A0A384MR03_HUMAN Fibronectin OS=Homo sapiens OX=9606 PE=2 SV=1;tr|Q6MZM7|Q6MZM7_HU	S	2353;2475	___1	1	0.0426541	0.534523	0.00208564	0.975108	18.503	19.041	18.7664	18.7809	18.4857	19.0065	18.8456	18.924	18.7149	19.059	18.8695	18.936	18.7462	19.1475	18.9397	18.7544
Q8WYP5	Protein ELYS	AHCTF1	sp|Q8WYP5|ELYS_HUMAN Protein ELYS OS=Homo sapiens OX=9606 GN=AHCTF1 PE=1 SV=3;tr|B3KVE5|B3KVE5_HUMAN cDNA FLJ16456 fis, clone BRAWH3009013, highly similar to AT-hook-containing transcription factor 1 (Fragment) OS=Homo sapiens OX=9606 PE=2 SV=1;tr|B3KTD2|B	S	1513	___1	0.945036	0.191542	0.175036	0.0967817	0.240752	11.0293	11.4661	10.9649	11.3045	11.548	11.2566	11.3118	11.4145	11.3278	11.5854	11.4585	11.3813	11.6162	11.5892	11.6278	11.307
Q8WYP5	Protein ELYS	AHCTF1	sp|Q8WYP5|ELYS_HUMAN Protein ELYS OS=Homo sapiens OX=9606 GN=AHCTF1 PE=1 SV=3	S	528	___1	1	-0.0935401	0.370452	-0.0823589	0.334337	13.3503	13.2365	13.1796	13.0832	12.9628	13.2092	13.3227	12.9807	13.1654	13.429	13.1661	13.2525	12.9809	13.3619	13.3277	13.013
Q8WYP5	Protein ELYS	AHCTF1	sp|Q8WYP5|ELYS_HUMAN Protein ELYS OS=Homo sapiens OX=9606 GN=AHCTF1 PE=1 SV=3;tr|B3KVE5|B3KVE5_HUMAN cDNA FLJ16456 fis, clone BRAWH3009013, highly similar to AT-hook-containing transcription factor 1 (Fragment) OS=Homo sapiens OX=9606 PE=2 SV=1;tr|B3KTD2|B	S	1533	___1	1	-0.0524905	0.551319	0.0567118	0.425971	12.6525	12.5751	12.8843	12.8568	12.5277	12.7328	12.8827	12.6156	12.3594	12.6692	12.5624	12.5909	12.5429	12.5655	12.5606	12.7397
Q8WYP5	Protein ELYS	AHCTF1	sp|Q8WYP5|ELYS_HUMAN Protein ELYS OS=Homo sapiens OX=9606 GN=AHCTF1 PE=1 SV=3;tr|B3KVE5|B3KVE5_HUMAN cDNA FLJ16456 fis, clone BRAWH3009013, highly similar to AT-hook-containing transcription factor 1 (Fragment) OS=Homo sapiens OX=9606 PE=2 SV=1;tr|B3KTD2|B	S	1222	___1	0.995741	-0.0278625	0.656744	0.0261314	0.626286	14.4877	14.6454	14.4275	14.7727	14.5113	14.5864	14.362	14.7623	14.6079	14.6145	14.446	14.9348	14.6925	14.6711	14.4634	14.8806
Q8WYP5	Protein ELYS	AHCTF1	sp|Q8WYP5|ELYS_HUMAN Protein ELYS OS=Homo sapiens OX=9606 GN=AHCTF1 PE=1 SV=3;tr|B3KVE5|B3KVE5_HUMAN cDNA FLJ16456 fis, clone BRAWH3009013, highly similar to AT-hook-containing transcription factor 1 (Fragment) OS=Homo sapiens OX=9606 PE=2 SV=1;tr|B3KTD2|B	S	1944	___1	0.983739	0.0708834	0.562364	-0.037669	0.703222	12.3804	12.9085	12.7581	12.4688	12.102	13.3269	12.7948	12.5755	11.9122	12.0411	12.2046	12.8821	12.0305	12.2416	11.988	12.6292
Q8WYP5	Protein ELYS	AHCTF1	sp|Q8WYP5|ELYS_HUMAN Protein ELYS OS=Homo sapiens OX=9606 GN=AHCTF1 PE=1 SV=3;tr|B3KTD2|B3KTD2_HUMAN cDNA FLJ38079 fis, clone CTONG2016056, highly similar to AT-hook-containing transcription factor 1 (Fragment) OS=Homo sapiens OX=9606 PE=2 SV=1	S	1402	___1	0.963815	0.0703203	0.524512	-0.0166021	0.800344	9.94659	10.3794	10.5328	10.3946	10.3564	10.3989	10.5681	10.2113	10.1178	10.7637	10.5212	10.7133	10.2124	10.5927	10.4732	10.7713
P02671	Fibrinogen alpha chain;Fibrinopeptide A;Fibrinogen alpha chain	FGA	sp|P02671|FIBA_HUMAN Fibrinogen alpha chain OS=Homo sapiens OX=9606 GN=FGA PE=1 SV=2	S	594	___1	0.974105	-0.114016	0.287524	0.25438	0.00549445	11.8173	11.8931	11.9581	11.787	11.7249	11.5705	12.1505	11.5536	12.2761	12.8298	13.349	12.3861	12.5477	13.0611	13.7348	12.5149
P02671	Fibrinogen alpha chain;Fibrinopeptide A;Fibrinogen alpha chain	FGA	sp|P02671|FIBA_HUMAN Fibrinogen alpha chain OS=Homo sapiens OX=9606 GN=FGA PE=1 SV=2	S	524	___1	0.998231	-0.00430416	0.955528	0.261305	0.00349068	16.1343	16.0756	15.9127	15.8238	16.0462	15.937	15.9752	15.9708	16.6376	16.9972	17.6448	16.6048	16.927	17.2162	18.0139	16.7724
P02671	Fibrinogen alpha chain;Fibrinopeptide A;Fibrinogen alpha chain	FGA	sp|P02671|FIBA_HUMAN Fibrinogen alpha chain OS=Homo sapiens OX=9606 GN=FGA PE=1 SV=2;tr|A0A0S2Z3E8|A0A0S2Z3E8_HUMAN Fibrinopeptide A (Fragment) OS=Homo sapiens OX=9606 GN=FGA PE=1 SV=1;tr|Q3KRA7|Q3KRA7_HUMAN Fibrinopeptide A (Fragment) OS=Homo sapiens OX=9	S	56	___1	1	0.151783	0.0789867	0.25312	0.0206686	15.6511	15.3932	15.1683	15.7649	15.8904	15.4898	15.4341	15.7704	16.36	15.9232	16.5062	15.7022	16.6132	15.9427	16.9813	15.967
P02671	Fibrinogen alpha chain;Fibrinopeptide A;Fibrinogen alpha chain	FGA	sp|P02671|FIBA_HUMAN Fibrinogen alpha chain OS=Homo sapiens OX=9606 GN=FGA PE=1 SV=2;tr|A0A0S2Z3E8|A0A0S2Z3E8_HUMAN Fibrinopeptide A (Fragment) OS=Homo sapiens OX=9606 GN=FGA PE=1 SV=1	S	364	___1	0.999561	0.165415	0.0467836	0.300837	0.0249474	17.5711	17.9292	17.578	17.353	17.6196	18.2069	17.735	17.5314	17.8869	18.4024	19.1882	18.1243	18.24	18.4371	19.3798	18.7483
P02671	Fibrinogen alpha chain;Fibrinopeptide A;Fibrinogen alpha chain	FGA	sp|P02671|FIBA_HUMAN Fibrinogen alpha chain OS=Homo sapiens OX=9606 GN=FGA PE=1 SV=2;tr|A0A0S2Z3E8|A0A0S2Z3E8_HUMAN Fibrinopeptide A (Fragment) OS=Homo sapiens OX=9606 GN=FGA PE=1 SV=1	S	291	___1	0.982547	0.0932515	0.299561	0.21434	0.0305134	13.4334	13.2259	13.269	13.2858	13.3184	13.3194	13.3697	13.5795	13.3885	14.0682	14.6369	13.5759	13.7011	14.0349	14.8856	13.9053
P02671	Fibrinogen alpha chain;Fibrinopeptide A;Fibrinogen alpha chain	FGA	sp|P02671|FIBA_HUMAN Fibrinogen alpha chain OS=Homo sapiens OX=9606 GN=FGA PE=1 SV=2	T	412	___1	1	0.0390827	0.648276	0.200918	0.0449196	14.0312	14.0322	14.2018	13.9447	13.8533	14.2319	14.2138	14.0672	13.9625	14.0869	14.7319	13.9955	14.1417	14.2447	14.7489	14.4452
P02671	Fibrinogen alpha chain;Fibrinopeptide A;Fibrinogen alpha chain	FGA	sp|P02671|FIBA_HUMAN Fibrinogen alpha chain OS=Homo sapiens OX=9606 GN=FGA PE=1 SV=2	S	542	___1	0.954157	-0.0523992	0.48199	0.352087	0.0472552	10.7698	10.8432	10.2695	10.7011	10.6601	10.7125	10.3834	10.618	11.2205	11.3761	11.5456	10.4655	11.1903	11.6222	11.8747	11.3289
P02671	Fibrinogen alpha chain;Fibrinopeptide A;Fibrinogen alpha chain	FGA	sp|P02671|FIBA_HUMAN Fibrinogen alpha chain OS=Homo sapiens OX=9606 GN=FGA PE=1 SV=2	S	485	___1	0.891742	0.0758861	0.290635	0.133558	0.0657167	15.5057	15.4403	15.3371	15.3898	15.5348	15.4411	15.538	15.4625	15.9412	16.3766	16.6779	15.9306	16.1417	16.3809	16.9115	16.0265
P02671	Fibrinogen alpha chain;Fibrinopeptide A;Fibrinogen alpha chain	FGA	sp|P02671|FIBA_HUMAN Fibrinogen alpha chain OS=Homo sapiens OX=9606 GN=FGA PE=1 SV=2	S	546	___1	0.948504	0.120653	0.189176	0.153993	0.0803658	14.3592	14.3746	14.0397	14.0924	14.3799	14.3189	14.329	14.3208	15.2059	15.3834	16.0728	15.0821	15.2138	15.6137	16.4138	15.1189
P02671	Fibrinogen alpha chain;Fibrinopeptide A;Fibrinogen alpha chain	FGA	sp|P02671|FIBA_HUMAN Fibrinogen alpha chain OS=Homo sapiens OX=9606 GN=FGA PE=1 SV=2	S	551	___1	0.957071	0.0485406	0.55381	0.086701	0.341729	13.563	13.6601	13.7219	13.5851	13.6786	13.5074	13.7632	13.7749	14.1181	14.5467	14.8884	14.2513	14.2516	14.6977	15.147	14.0549
P02671	Fibrinogen alpha chain;Fibrinopeptide A;Fibrinogen alpha chain	FGA	sp|P02671|FIBA_HUMAN Fibrinogen alpha chain OS=Homo sapiens OX=9606 GN=FGA PE=1 SV=2	S	609	___1	1	0.107985	0.235902	-0.010606	0.9113	14.4952	14.7962	14.724	14.7133	14.6069	14.6757	14.8914	14.9866	14.8463	15.4633	16.1737	15.8603	14.7595	15.4393	16.4691	15.6332
P02675	Fibrinogen beta chain;Fibrinopeptide B;Fibrinogen beta chain	FGB;HEL-S-78p	sp|P02675|FIBB_HUMAN Fibrinogen beta chain OS=Homo sapiens OX=9606 GN=FGB PE=1 SV=2;tr|V9HVY1|V9HVY1_HUMAN Fibrinogen beta chain OS=Homo sapiens OX=9606 GN=HEL-S-78p PE=2 SV=1;tr|B4E1D3|B4E1D3_HUMAN Fibrinogen beta chain OS=Homo sapiens OX=9606 PE=2 SV=1;t	S	173	___1	0.981653	-0.0630355	0.388614	0.201479	0.0724477	13.3455	13.015	13.2045	13.0636	13.2178	13.0623	13.2011	12.8953	13.5652	14.0801	14.5731	13.4314	13.9283	14.0278	14.6528	13.8467
Q9UPN9	E3 ubiquitin-protein ligase TRIM33	TRIM33	sp|Q9UPN9|TRI33_HUMAN E3 ubiquitin-protein ligase TRIM33 OS=Homo sapiens OX=9606 GN=TRIM33 PE=1 SV=3;tr|H0Y612|H0Y612_HUMAN E3 ubiquitin-protein ligase TRIM33 (Fragment) OS=Homo sapiens OX=9606 GN=TRIM33 PE=1 SV=1;tr|A0A024R0F6|A0A024R0F6_HUMAN Tripartite	T	1102	___2	1	0.307884	0.0477016	0.464617	0.0511755	9.59248	9.66966	9.1959	9.36307	10.2169	9.54525	9.52131	9.76919	9.40216	9.14223	8.70996	9.97001	9.65596	9.7882	9.7935	9.84516
Q9UPN9	E3 ubiquitin-protein ligase TRIM33	TRIM33	sp|Q9UPN9|TRI33_HUMAN E3 ubiquitin-protein ligase TRIM33 OS=Homo sapiens OX=9606 GN=TRIM33 PE=1 SV=3;tr|H0Y612|H0Y612_HUMAN E3 ubiquitin-protein ligase TRIM33 (Fragment) OS=Homo sapiens OX=9606 GN=TRIM33 PE=1 SV=1;tr|A0A024R0F6|A0A024R0F6_HUMAN Tripartite	S	1105	___2	1	0.307884	0.0477016	0.464617	0.0511755	9.59248	9.66966	9.1959	9.36307	10.2169	9.54525	9.52131	9.76919	9.40216	9.14223	8.70996	9.97001	9.65596	9.7882	9.7935	9.84516
Q9UPN9	E3 ubiquitin-protein ligase TRIM33	TRIM33	sp|Q9UPN9|TRI33_HUMAN E3 ubiquitin-protein ligase TRIM33 OS=Homo sapiens OX=9606 GN=TRIM33 PE=1 SV=3;tr|H0Y612|H0Y612_HUMAN E3 ubiquitin-protein ligase TRIM33 (Fragment) OS=Homo sapiens OX=9606 GN=TRIM33 PE=1 SV=1;tr|A0A024R0F6|A0A024R0F6_HUMAN Tripartite	S	1105	___1	1	-0.157036	0.276631	0.0614641	0.759793	9.72253	9.12597	10.154	9.54856	9.11561	9.31375	9.96808	9.52552	9.25752	9.59549	9.03508	9.51309	9.05928	9.46178	9.87695	9.24903
Q9Y5Q9	General transcription factor 3C polypeptide 3	GTF3C3	sp|Q9Y5Q9|TF3C3_HUMAN General transcription factor 3C polypeptide 3 OS=Homo sapiens OX=9606 GN=GTF3C3 PE=1 SV=1;tr|A0A494C1S7|A0A494C1S7_HUMAN General transcription factor 3C polypeptide 3 OS=Homo sapiens OX=9606 GN=GTF3C3 PE=1 SV=1	S	43	___1	1	-0.0297223	0.701305	-0.0109493	0.902496	13.9399	14.0334	14.1215	14.0575	14.1063	13.937	14.0425	13.9476	13.8359	13.9042	13.9509	13.7849	13.9616	13.6255	13.8958	13.9492
B3KNT3	Steroid receptor RNA activator 1, isoform CRA_a	SRA1	tr|B3KNT3|B3KNT3_HUMAN Steroid receptor RNA activator 1, isoform CRA_a OS=Homo sapiens OX=9606 GN=SRA1 PE=2 SV=1	S	87	___1	0.999993	0.000310135	0.997762	0.045921	0.429981	14.1553	14.9296	13.9772	14.4575	14.0676	14.6277	14.0776	14.748	14.0658	14.8432	13.9846	14.6202	14.2211	14.8476	14.0361	14.5926
O43314	Inositol hexakisphosphate and diphosphoinositol-pentakisphosphate kinase 2	PPIP5K2	sp|O43314|VIP2_HUMAN Inositol hexakisphosphate and diphosphoinositol-pentakisphosphate kinase 2 OS=Homo sapiens OX=9606 GN=PPIP5K2 PE=1 SV=3;tr|A0A087WZV0|A0A087WZV0_HUMAN Inositol hexakisphosphate and diphosphoinositol-pentakisphosphate kinase OS=Homo sap	S	493	___2	0.857709	0.00943841	0.935976	0.138862	0.0309333	14.3593	13.7638	13.8201	14.0785	14.5456	14.0277	13.7548	13.7314	14.1658	13.7659	13.9458	14.0455	14.295	13.9732	14.0717	14.1386
O43314	Inositol hexakisphosphate and diphosphoinositol-pentakisphosphate kinase 2	PPIP5K2	sp|O43314|VIP2_HUMAN Inositol hexakisphosphate and diphosphoinositol-pentakisphosphate kinase 2 OS=Homo sapiens OX=9606 GN=PPIP5K2 PE=1 SV=3;tr|A0A087WZV0|A0A087WZV0_HUMAN Inositol hexakisphosphate and diphosphoinositol-pentakisphosphate kinase OS=Homo sap	S	38	___1	1	0.0530442	0.466784	0.0962016	0.112143	14.1249	14.1698	14.141	14.0404	14.296	14.213	14.0605	14.1188	14.2261	13.9553	13.7869	13.9082	14.2461	14.0288	13.907	14.0793
O43314	Inositol hexakisphosphate and diphosphoinositol-pentakisphosphate kinase 2	PPIP5K2	sp|O43314|VIP2_HUMAN Inositol hexakisphosphate and diphosphoinositol-pentakisphosphate kinase 2 OS=Homo sapiens OX=9606 GN=PPIP5K2 PE=1 SV=3;tr|A0A087WZV0|A0A087WZV0_HUMAN Inositol hexakisphosphate and diphosphoinositol-pentakisphosphate kinase OS=Homo sap	T	491	___2	0.840159	0.00409802	0.974941	0.127383	0.119695	13.8212	13.003	13.1901	13.5	13.9657	13.325	13.1591	13.0809	13.6424	12.9994	13.2832	13.4257	13.6097	13.3088	13.4574	13.4844
O43314	Inositol hexakisphosphate and diphosphoinositol-pentakisphosphate kinase 2	PPIP5K2	sp|O43314|VIP2_HUMAN Inositol hexakisphosphate and diphosphoinositol-pentakisphosphate kinase 2 OS=Homo sapiens OX=9606 GN=PPIP5K2 PE=1 SV=3;tr|A0A087WZV0|A0A087WZV0_HUMAN Inositol hexakisphosphate and diphosphoinositol-pentakisphosphate kinase OS=Homo sap	S	1172	___1	0.933958	-0.078827	0.362945	-0.095262	0.157831	13.9746	13.7485	13.6429	13.7898	13.7542	13.5381	13.6825	13.8657	14.0999	14.0805	14.0268	13.9071	13.9861	14.1352	13.8551	13.7568
O43314	Inositol hexakisphosphate and diphosphoinositol-pentakisphosphate kinase 2	PPIP5K2	sp|O43314|VIP2_HUMAN Inositol hexakisphosphate and diphosphoinositol-pentakisphosphate kinase 2 OS=Homo sapiens OX=9606 GN=PPIP5K2 PE=1 SV=3;tr|A0A087WZV0|A0A087WZV0_HUMAN Inositol hexakisphosphate and diphosphoinositol-pentakisphosphate kinase OS=Homo sap	S	1006	___1	0.999992	-0.093514	0.243156	0.0935219	0.198611	13.3487	12.9628	13.0364	12.9091	13.2097	12.9939	12.7902	12.8892	13.0747	12.8322	12.8564	12.8529	13.1806	12.7883	12.909	13.1125
O43314	Inositol hexakisphosphate and diphosphoinositol-pentakisphosphate kinase 2	PPIP5K2	sp|O43314|VIP2_HUMAN Inositol hexakisphosphate and diphosphoinositol-pentakisphosphate kinase 2 OS=Homo sapiens OX=9606 GN=PPIP5K2 PE=1 SV=3;tr|A0A087WZV0|A0A087WZV0_HUMAN Inositol hexakisphosphate and diphosphoinositol-pentakisphosphate kinase OS=Homo sap	T	491	___1	0.840159	-0.0247379	0.704516	-0.0741669	0.206278	12.9893	12.6869	12.9367	12.8775	12.8893	12.725	12.8777	12.8994	12.7505	12.6206	12.7724	12.7237	12.6428	12.5871	12.77	12.5706
P52701	DNA mismatch repair protein Msh6	MSH6;GTBP	sp|P52701|MSH6_HUMAN DNA mismatch repair protein Msh6 OS=Homo sapiens OX=9606 GN=MSH6 PE=1 SV=2;tr|A0A087WWJ1|A0A087WWJ1_HUMAN DNA mismatch repair protein Msh6 OS=Homo sapiens OX=9606 GN=MSH6 PE=1 SV=1;tr|Q1L838|Q1L838_HUMAN GTBP-ALT OS=Homo sapiens OX=960	S	65	___1	0.99831	-0.0252136	0.78344	-0.0429078	0.422457	15.5145	15.2881	15.3547	15.419	15.4878	15.0018	15.4169	15.569	15.4315	15.4626	15.3485	15.4298	15.3897	15.4394	15.357	15.3147
P52701	DNA mismatch repair protein Msh6	MSH6;GTBP	sp|P52701|MSH6_HUMAN DNA mismatch repair protein Msh6 OS=Homo sapiens OX=9606 GN=MSH6 PE=1 SV=2;tr|A0A087WWJ1|A0A087WWJ1_HUMAN DNA mismatch repair protein Msh6 OS=Homo sapiens OX=9606 GN=MSH6 PE=1 SV=1;tr|Q1L838|Q1L838_HUMAN GTBP-ALT OS=Homo sapiens OX=960	S	137	___1	0.807379	0.18896	0.0757036	-0.0831879	0.467611	11.0457	10.9644	10.7761	10.784	11.2977	10.8791	11.0086	11.1406	11.2189	11.1578	10.6957	10.9855	11.0085	11.0384	11.0028	10.6754
P52701	DNA mismatch repair protein Msh6	MSH6;GTBP	sp|P52701|MSH6_HUMAN DNA mismatch repair protein Msh6 OS=Homo sapiens OX=9606 GN=MSH6 PE=1 SV=2;tr|A0A087WWJ1|A0A087WWJ1_HUMAN DNA mismatch repair protein Msh6 OS=Homo sapiens OX=9606 GN=MSH6 PE=1 SV=1;tr|Q1L838|Q1L838_HUMAN GTBP-ALT OS=Homo sapiens OX=960	S	227	___1	0.999979	-0.0337116	0.902139	0.114846	0.735308	9.20014	9.72844	9.20201	9.40204	9.73147	8.67582	9.66534	9.32515	8.45731	9.16656	8.75115	8.41994	8.83397	8.05465	8.90524	9.46049
Q9BXW6	Oxysterol-binding protein-related protein 1;Oxysterol-binding protein	OSBPL1A	sp|Q9BXW6|OSBL1_HUMAN Oxysterol-binding protein-related protein 1 OS=Homo sapiens OX=9606 GN=OSBPL1A PE=1 SV=2;tr|Q6GSK5|Q6GSK5_HUMAN Oxysterol-binding protein OS=Homo sapiens OX=9606 GN=OSBPL1A PE=2 SV=1;tr|B2RB91|B2RB91_HUMAN Oxysterol-binding protein OS	S	890	___1	1	-0.166521	0.548987	0.035631	0.537039	16.8118	16.3842	16.6024	16.9375	17.3223	16.4173	16.5967	15.7335	16.9288	16.3083	16.7584	16.578	16.8695	16.408	16.7548	16.6838
P35251	Replication factor C subunit 1	RFC1	sp|P35251|RFC1_HUMAN Replication factor C subunit 1 OS=Homo sapiens OX=9606 GN=RFC1 PE=1 SV=4;tr|D6RAD2|D6RAD2_HUMAN Replication factor C subunit 1 (Fragment) OS=Homo sapiens OX=9606 GN=RFC1 PE=1 SV=1;tr|E0CX09|E0CX09_HUMAN Replication factor C subunit 1 O	S	69	___2	0.844259	-0.116773	0.19442	0.159826	0.0690514	12.029	12.2403	11.8481	12.1147	11.9581	11.9178	11.7167	12.1723	12.0546	12.0379	11.7951	11.973	12.1617	12.2113	12.1598	11.9672
P35251	Replication factor C subunit 1	RFC1	sp|P35251|RFC1_HUMAN Replication factor C subunit 1 OS=Homo sapiens OX=9606 GN=RFC1 PE=1 SV=4;tr|D6RAD2|D6RAD2_HUMAN Replication factor C subunit 1 (Fragment) OS=Homo sapiens OX=9606 GN=RFC1 PE=1 SV=1;tr|E0CX09|E0CX09_HUMAN Replication factor C subunit 1 O	S	71	___2	0.847781	-0.116773	0.19442	0.159826	0.0690514	12.029	12.2403	11.8481	12.1147	11.9581	11.9178	11.7167	12.1723	12.0546	12.0379	11.7951	11.973	12.1617	12.2113	12.1598	11.9672
P35251	Replication factor C subunit 1	RFC1;LLDBP	sp|P35251|RFC1_HUMAN Replication factor C subunit 1 OS=Homo sapiens OX=9606 GN=RFC1 PE=1 SV=4;tr|D6RAD2|D6RAD2_HUMAN Replication factor C subunit 1 (Fragment) OS=Homo sapiens OX=9606 GN=RFC1 PE=1 SV=1;tr|Q14756|Q14756_HUMAN LLDBP (Fragment) OS=Homo sapiens	S	156	___1	1	-0.0812886	0.223853	-0.0743806	0.236699	13.5652	13.7166	13.7495	13.6948	13.5056	13.6883	13.645	13.5621	13.5566	13.5879	13.6141	13.6735	13.3987	13.6323	13.4811	13.6226
P19387	DNA-directed RNA polymerase II subunit RPB3	POLR2C	sp|P19387|RPB3_HUMAN DNA-directed RNA polymerase II subunit RPB3 OS=Homo sapiens OX=9606 GN=POLR2C PE=1 SV=2;tr|Q6FGR6|Q6FGR6_HUMAN HCG2025883, isoform CRA_b OS=Homo sapiens OX=9606 GN=POLR2C PE=2 SV=1	S	257	___1	0.99115	-0.162024	0.146573	0.128672	0.44866	11.2833	11.2647	11.8199	11.2597	11.3068	10.9594	11.8538	10.8595	10.5931	11.3141	11.583	11.1	11.2939	11.1971	11.7758	10.838
Q02040	A-kinase anchor protein 17A	AKAP17A	sp|Q02040|AK17A_HUMAN A-kinase anchor protein 17A OS=Homo sapiens OX=9606 GN=AKAP17A PE=1 SV=2	S	537	___1	1	-0.0771233	0.312739	0.0204967	0.729092	15.2861	15.4195	15.5607	15.3749	15.3389	15.2564	15.3807	15.3568	15.3133	15.2893	15.2938	15.4055	15.2073	15.3562	15.3964	15.424
A4FVC6;Q8N139	ATP-binding cassette sub-family A member 6	ABCA6	tr|A4FVC6|A4FVC6_HUMAN ABCA6 protein (Fragment) OS=Homo sapiens OX=9606 GN=ABCA6 PE=2 SV=1;sp|Q8N139|ABCA6_HUMAN ATP-binding cassette sub-family A member 6 OS=Homo sapiens OX=9606 GN=ABCA6 PE=1 SV=2	T	755;755	___1	0.884828	-0.056997	0.516533	0.240317	0.0920463	11.8898	11.6772	13.0308	12.1176	11.6458	11.8436	12.9657	12.0323	11.4938	11.324	12.8999	10.8286	11.6701	11.7128	12.7386	11.3861
Q9UID3	Vacuolar protein sorting-associated protein 51 homolog	VPS51	sp|Q9UID3|VPS51_HUMAN Vacuolar protein sorting-associated protein 51 homolog OS=Homo sapiens OX=9606 GN=VPS51 PE=1 SV=2;tr|H0YCB7|H0YCB7_HUMAN Vacuolar protein sorting-associated protein 51 homolog (Fragment) OS=Homo sapiens OX=9606 GN=VPS51 PE=1 SV=1;tr|H	S	663	___2	0.954501	-0.0739382	0.530223	-0.112522	0.223316	12.5227	12.1974	12.418	12.6086	12.198	12.5059	12.31	12.4369	12.7448	12.7341	12.5954	12.4034	12.5059	12.443	12.7277	12.351
Q9UID3	Vacuolar protein sorting-associated protein 51 homolog	VPS51	sp|Q9UID3|VPS51_HUMAN Vacuolar protein sorting-associated protein 51 homolog OS=Homo sapiens OX=9606 GN=VPS51 PE=1 SV=2;tr|H0YCB7|H0YCB7_HUMAN Vacuolar protein sorting-associated protein 51 homolog (Fragment) OS=Homo sapiens OX=9606 GN=VPS51 PE=1 SV=1;tr|H	S	667	___2	0.983679	-0.0739382	0.530223	-0.112522	0.223316	12.5227	12.1974	12.418	12.6086	12.198	12.5059	12.31	12.4369	12.7448	12.7341	12.5954	12.4034	12.5059	12.443	12.7277	12.351
Q9UID3	Vacuolar protein sorting-associated protein 51 homolog	VPS51	sp|Q9UID3|VPS51_HUMAN Vacuolar protein sorting-associated protein 51 homolog OS=Homo sapiens OX=9606 GN=VPS51 PE=1 SV=2;tr|H0YCB7|H0YCB7_HUMAN Vacuolar protein sorting-associated protein 51 homolog (Fragment) OS=Homo sapiens OX=9606 GN=VPS51 PE=1 SV=1;tr|H	S	667	___1	0.983679	0.0244482	0.775603	0.00803724	0.904895	12.5919	12.8413	12.4742	12.6395	12.5872	12.7045	12.7312	12.6219	12.8127	12.9357	12.7895	12.8583	12.6934	13.0436	12.9144	12.777
P55042	GTP-binding protein RAD	RRAD	sp|P55042|RAD_HUMAN GTP-binding protein RAD OS=Homo sapiens OX=9606 GN=RRAD PE=1 SV=2;tr|Q92788|Q92788_HUMAN GTP-binding protein OS=Homo sapiens OX=9606 PE=3 SV=1;tr|A8K3J8|A8K3J8_HUMAN GTP-binding protein OS=Homo sapiens OX=9606 PE=2 SV=1;tr|A0A024R6X0|A0	S	39	___1	1	0.00588875	0.925341	-0.0840121	0.254631	13.5811	13.6645	14.3308	13.5625	13.6371	13.6778	14.2693	13.5783	13.7818	13.3761	13.7134	13.5358	13.7549	13.4307	13.4514	13.4341
A0A384MTJ7;P05091;P00352;P30837	Aldehyde dehydrogenase family 1 member A3;Aldehyde dehydrogenase, mitochondrial;Retinal dehydrogenase 1;Aldehyde dehydrogenase X, mitochondrial	ALDH1A3;DKFZp686G1675;ALDH2;ALDH1A1;HEL-S-53e;HEL-9;ALDH1B1	tr|A0A384MTJ7|A0A384MTJ7_HUMAN Epididymis secretory sperm binding protein OS=Homo sapiens OX=9606 PE=2 SV=1;sp|P47895|AL1A3_HUMAN Aldehyde dehydrogenase family 1 member A3 OS=Homo sapiens OX=9606 GN=ALDH1A3 PE=1 SV=2;tr|B2R5T2|B2R5T2_HUMAN cDNA, FLJ92608,	T	283;283;267;283	___1	1	-0.0565451	0.441927	-0.1471	0.0682342	14.8382	14.6036	14.6622	14.3059	14.7537	14.6101	14.4688	14.3512	14.9846	15.1718	14.9082	14.4495	14.9647	15.0334	14.8099	14.1176
Q8N1I0	Dedicator of cytokinesis protein 4	DOCK4	sp|Q8N1I0|DOCK4_HUMAN Dedicator of cytokinesis protein 4 OS=Homo sapiens OX=9606 GN=DOCK4 PE=1 SV=3;tr|A0A590UJM5|A0A590UJM5_HUMAN Dedicator of cytokinesis protein 4 OS=Homo sapiens OX=9606 GN=DOCK4 PE=1 SV=1;tr|A0A024R749|A0A024R749_HUMAN Dedicator of cyt	S	1700	___1	0.99997	0.0265669	0.685093	-0.00632776	0.906865	14.3973	14.3769	14.8226	14.4609	14.3845	14.4778	14.7773	14.5244	13.9189	13.8982	14.3849	14.5679	13.995	13.8791	14.3005	14.57
P60709;P63261;Q6S8J3	Actin, cytoplasmic 1;Actin, cytoplasmic 1, N-terminally processed;Actin, cytoplasmic 2;Actin, cytoplasmic 2, N-terminally processed;POTE ankyrin domain family member E	ACTB;PS1TP5BP1;ACTG1;HEL-176;POTEE	sp|P60709|ACTB_HUMAN Actin, cytoplasmic 1 OS=Homo sapiens OX=9606 GN=ACTB PE=1 SV=1;tr|Q53G76|Q53G76_HUMAN Beta actin variant (Fragment) OS=Homo sapiens OX=9606 PE=2 SV=1;tr|Q53G99|Q53G99_HUMAN Beta actin variant (Fragment) OS=Homo sapiens OX=9606 PE=2 SV=	S	234;234;934	___1	0.754823	-0.00782787	0.908149	0.091611	0.228196	12.0912	12.154	12.2522	12.2191	12.0167	12.2642	12.2516	12.1527	11.9502	12.1033	12.4387	12.385	12.1058	12.3389	12.3458	12.4532
F8WCM5	Insulin, isoform 2	INS-IGF2	sp|F8WCM5|INSR2_HUMAN Insulin, isoform 2 OS=Homo sapiens OX=9606 GN=INS-IGF2 PE=2 SV=1;tr|A0A2R8Y747|A0A2R8Y747_HUMAN Uncharacterized protein OS=Homo sapiens OX=9606 PE=4 SV=1	S	182	___1	0.999965	0.166126	0.146131	0.161509	0.0989798	11.2074	11.1746	11.0701	11.2094	11.6636	11.1514	11.0513	11.4597	10.9206	11.3297	11.1656	11.0579	11.1503	11.222	11.3457	11.402
F8WCM5	Insulin, isoform 2	INS-IGF2	sp|F8WCM5|INSR2_HUMAN Insulin, isoform 2 OS=Homo sapiens OX=9606 GN=INS-IGF2 PE=2 SV=1;tr|A0A2R8Y747|A0A2R8Y747_HUMAN Uncharacterized protein OS=Homo sapiens OX=9606 PE=4 SV=1	S	116	___1	0.9973	0.0148248	0.840051	-0.0429491	0.506169	14.6657	14.226	14.1594	14.5308	14.5346	14.2041	14.2637	14.6389	14.4325	14.4038	14.4172	14.7315	14.285	14.3347	14.5307	14.6628
Q8NCE2	Myotubularin-related protein 14	MTMR14	sp|Q8NCE2|MTMRE_HUMAN Myotubularin-related protein 14 OS=Homo sapiens OX=9606 GN=MTMR14 PE=1 SV=2;tr|C9JSR1|C9JSR1_HUMAN Myotubularin-related protein 14 OS=Homo sapiens OX=9606 GN=MTMR14 PE=1 SV=1	S	624	___1	0.857102	0.175097	0.681455	-0.255093	0.172859	8.36884	9.36486	9.71118	8.43365	9.46743	8.42785	9.02083	9.66281	9.50533	9.23936	9.90391	9.64886	9.01795	9.63852	9.53528	9.08534
P29122;Q92824	Proprotein convertase subtilisin/kexin type 6;Proprotein convertase subtilisin/kexin type 5	PCSK6;PCSK5	sp|P29122|PCSK6_HUMAN Proprotein convertase subtilisin/kexin type 6 OS=Homo sapiens OX=9606 GN=PCSK6 PE=1 SV=1;tr|A0A024RCE2|A0A024RCE2_HUMAN Proprotein convertase subtilisin/kexin type 6, isoform CRA_f OS=Homo sapiens OX=9606 GN=PCSK6 PE=3 SV=1;tr|A0A024R	S	241;207	___1	0.999937	-0.117234	0.267382	0.0239554	0.765571	13.4869	13.6147	12.8722	13.3738	13.1445	13.5409	13.0388	13.1544	14.0002	14.4372	14.3277	13.2206	13.9768	14.4149	14.1984	13.4914
B3KXZ7	Sterol regulatory element-binding protein 1;Processed sterol regulatory element-binding protein 1	SREBF1	tr|B3KXZ7|B3KXZ7_HUMAN cDNA FLJ46461 fis, clone THYMU3021586, highly similar to Sterol regulatory element-binding protein 1 OS=Homo sapiens OX=9606 PE=2 SV=1;sp|P36956|SRBP1_HUMAN Sterol regulatory element-binding protein 1 OS=Homo sapiens OX=9606 GN=SREBF	S	201	___1	0.840263	0.0469116	0.513221	0.0328949	0.68758	12.6348	12.516	12.5733	12.9457	12.7904	12.6134	12.5023	12.9515	12.7962	12.8041	12.6164	12.5584	12.6086	12.9517	12.5891	12.7573
Q15751	Probable E3 ubiquitin-protein ligase HERC1	HERC1	sp|Q15751|HERC1_HUMAN Probable E3 ubiquitin-protein ligase HERC1 OS=Homo sapiens OX=9606 GN=HERC1 PE=1 SV=2;tr|A0A024R5W0|A0A024R5W0_HUMAN Hect (Homologous to the E6-AP (UBE3A) carboxyl terminus) domain and RCC1 (CHC1)-like domain (RLD) 1, isoform CRA_b OS	S	1510	___2	0.814963	-0.0239244	0.793116	0.144129	0.0645056	12.11	12.4619	12.0733	12.3207	12.0533	12.2261	12.2912	12.2996	12.3178	12.1839	12.3722	12.4748	12.2847	12.4333	12.5558	12.6514
Q15751	Probable E3 ubiquitin-protein ligase HERC1	HERC1	sp|Q15751|HERC1_HUMAN Probable E3 ubiquitin-protein ligase HERC1 OS=Homo sapiens OX=9606 GN=HERC1 PE=1 SV=2;tr|A0A024R5W0|A0A024R5W0_HUMAN Hect (Homologous to the E6-AP (UBE3A) carboxyl terminus) domain and RCC1 (CHC1)-like domain (RLD) 1, isoform CRA_b OS	S	1521	___2	0.999998	-0.0239244	0.793116	0.144129	0.0645056	12.11	12.4619	12.0733	12.3207	12.0533	12.2261	12.2912	12.2996	12.3178	12.1839	12.3722	12.4748	12.2847	12.4333	12.5558	12.6514
Q15751	Probable E3 ubiquitin-protein ligase HERC1	HERC1	sp|Q15751|HERC1_HUMAN Probable E3 ubiquitin-protein ligase HERC1 OS=Homo sapiens OX=9606 GN=HERC1 PE=1 SV=2;tr|A0A024R5W0|A0A024R5W0_HUMAN Hect (Homologous to the E6-AP (UBE3A) carboxyl terminus) domain and RCC1 (CHC1)-like domain (RLD) 1, isoform CRA_b OS	S	4857	___1	0.999318	0.00666048	0.967403	0.102703	0.192219	13.2047	12.7935	12.7662	12.852	12.6336	13.2043	12.8179	12.9873	12.9803	13.0102	12.8873	12.9794	12.8811	13.2244	12.9741	13.1885
Q15751	Probable E3 ubiquitin-protein ligase HERC1	HERC1	sp|Q15751|HERC1_HUMAN Probable E3 ubiquitin-protein ligase HERC1 OS=Homo sapiens OX=9606 GN=HERC1 PE=1 SV=2;tr|A0A024R5W0|A0A024R5W0_HUMAN Hect (Homologous to the E6-AP (UBE3A) carboxyl terminus) domain and RCC1 (CHC1)-like domain (RLD) 1, isoform CRA_b OS	S	1491	___1	0.793596	-0.21041	0.0269742	0.0741486	0.616268	12.0254	11.827	12.0756	12.3165	11.7852	11.7566	11.9117	11.9492	12.0593	12.247	12.0035	11.6422	11.7215	12.3731	12.5555	11.5985
Q15751	Probable E3 ubiquitin-protein ligase HERC1	HERC1	sp|Q15751|HERC1_HUMAN Probable E3 ubiquitin-protein ligase HERC1 OS=Homo sapiens OX=9606 GN=HERC1 PE=1 SV=2;tr|A0A024R5W0|A0A024R5W0_HUMAN Hect (Homologous to the E6-AP (UBE3A) carboxyl terminus) domain and RCC1 (CHC1)-like domain (RLD) 1, isoform CRA_b OS	S	1428	___1	0.830612	0.107278	0.172194	0.030361	0.675793	13.2022	13.1616	13.1462	13.0094	13.1677	13.3835	13.2329	13.1643	13.2737	13.5779	13.2638	13.0437	13.4543	13.436	13.3754	13.0148
A0A1W2PQS6;P46783	40S ribosomal protein S10	RPS10	tr|A0A1W2PQS6|A0A1W2PQS6_HUMAN RPS10-NUDT3 readthrough OS=Homo sapiens OX=9606 GN=RPS10-NUDT3 PE=3 SV=1;tr|F6U211|F6U211_HUMAN 40S ribosomal protein S10 OS=Homo sapiens OX=9606 GN=RPS10 PE=3 SV=1;tr|A0A2R8Y7H1|A0A2R8Y7H1_HUMAN 40S ribosomal protein S10 OS=	Y	12;12	___1	1	-0.0184433	0.927101	0.182692	0.115642	8.53697	6.51527	8.10009	7.94945	8.64377	6.94101	7.31924	8.12399	6.28459	7.98313	7.80833	6.98521	6.58316	8.07663	7.69464	7.4376
Q86U86	Protein polybromo-1	PBRM1	sp|Q86U86|PB1_HUMAN Protein polybromo-1 OS=Homo sapiens OX=9606 GN=PBRM1 PE=1 SV=1;tr|C9JPI5|C9JPI5_HUMAN Protein polybromo-1 (Fragment) OS=Homo sapiens OX=9606 GN=PBRM1 PE=1 SV=1;tr|E7EVG2|E7EVG2_HUMAN Protein polybromo-1 (Fragment) OS=Homo sapiens OX=960	S	39	___1	0.977042	-0.134909	0.0949408	0.0761072	0.316043	11.9967	11.7938	12.3794	12.2449	11.7507	11.7442	12.1787	12.2016	11.8481	12.2365	12.6956	12.1005	12.0617	12.247	12.5979	12.2785
Q7Z3C6	Autophagy-related protein 9A	ATG9A	sp|Q7Z3C6|ATG9A_HUMAN Autophagy-related protein 9A OS=Homo sapiens OX=9606 GN=ATG9A PE=1 SV=3;tr|A8K140|A8K140_HUMAN Autophagy-related protein 9 OS=Homo sapiens OX=9606 PE=2 SV=1;tr|A0A024R438|A0A024R438_HUMAN Autophagy-related protein 9 OS=Homo sapiens OX	S	18	___1	0.998588	0.0206324	0.797199	0.0691505	0.314586	13.3551	13.6252	13.7355	13.3271	13.5265	13.7248	13.5811	13.293	13.5248	13.6538	13.6189	13.3237	13.7537	13.6298	13.5962	13.418
Q7Z3C6	Autophagy-related protein 9A	ATG9A	sp|Q7Z3C6|ATG9A_HUMAN Autophagy-related protein 9A OS=Homo sapiens OX=9606 GN=ATG9A PE=1 SV=3;tr|A8K140|A8K140_HUMAN Autophagy-related protein 9 OS=Homo sapiens OX=9606 PE=2 SV=1;tr|A0A024R438|A0A024R438_HUMAN Autophagy-related protein 9 OS=Homo sapiens OX	S	735	___1	0.970266	0.265609	0.0283819	-0.06433	0.478493	11.731	11.0537	11.6859	11.0768	11.8071	11.5234	11.7836	11.4958	11.5865	11.395	11.5052	10.9871	11.7454	11.2388	11.2113	11.021
Q7Z3C6	Autophagy-related protein 9A	ATG9A	sp|Q7Z3C6|ATG9A_HUMAN Autophagy-related protein 9A OS=Homo sapiens OX=9606 GN=ATG9A PE=1 SV=3;tr|A8K140|A8K140_HUMAN Autophagy-related protein 9 OS=Homo sapiens OX=9606 PE=2 SV=1;tr|A0A024R438|A0A024R438_HUMAN Autophagy-related protein 9 OS=Homo sapiens OX	S	14	___1	0.966554	0.0719023	0.550734	0.0296918	0.692668	11.7104	11.6865	11.7405	11.6619	11.3825	11.7838	11.9534	11.9674	11.6783	11.7339	11.5305	11.5829	11.8188	11.8339	11.6056	11.3861
Q7Z3C6	Autophagy-related protein 9A	ATG9A	sp|Q7Z3C6|ATG9A_HUMAN Autophagy-related protein 9A OS=Homo sapiens OX=9606 GN=ATG9A PE=1 SV=3;tr|A8K140|A8K140_HUMAN Autophagy-related protein 9 OS=Homo sapiens OX=9606 PE=2 SV=1;tr|A0A024R438|A0A024R438_HUMAN Autophagy-related protein 9 OS=Homo sapiens OX	S	828	___1	1	-0.123454	0.138733	-0.0159012	0.746405	15.1295	14.8757	14.7327	14.9307	14.9444	14.6099	14.6803	14.9401	14.9462	14.9193	14.763	14.7962	14.9447	14.9279	14.7205	14.768
Q02952;Q5CZB5	A-kinase anchor protein 12	AKAP12;DKFZp686M0430	sp|Q02952|AKA12_HUMAN A-kinase anchor protein 12 OS=Homo sapiens OX=9606 GN=AKAP12 PE=1 SV=4;tr|Q5CZB5|Q5CZB5_HUMAN Uncharacterized protein DKFZp686M0430 OS=Homo sapiens OX=9606 GN=DKFZp686M0430 PE=2 SV=1	S	696;591	___3	1	0.0432636	0.498365	0.196516	0.0170243	13.4746	13.8714	14.0223	13.4632	13.5006	13.9211	14.0152	13.5678	12.5602	12.9641	12.7417	12.7844	12.8429	13.2295	12.7904	12.9736
Q02952;Q5CZB5	A-kinase anchor protein 12	AKAP12;DKFZp686M0430	sp|Q02952|AKA12_HUMAN A-kinase anchor protein 12 OS=Homo sapiens OX=9606 GN=AKAP12 PE=1 SV=4;tr|Q5CZB5|Q5CZB5_HUMAN Uncharacterized protein DKFZp686M0430 OS=Homo sapiens OX=9606 GN=DKFZp686M0430 PE=2 SV=1	S	697;592	___3	1	0.0432636	0.498365	0.196516	0.0170243	13.4746	13.8714	14.0223	13.4632	13.5006	13.9211	14.0152	13.5678	12.5602	12.9641	12.7417	12.7844	12.8429	13.2295	12.7904	12.9736
Q02952;Q5CZB5	A-kinase anchor protein 12	AKAP12;DKFZp686M0430	sp|Q02952|AKA12_HUMAN A-kinase anchor protein 12 OS=Homo sapiens OX=9606 GN=AKAP12 PE=1 SV=4;tr|Q5CZB5|Q5CZB5_HUMAN Uncharacterized protein DKFZp686M0430 OS=Homo sapiens OX=9606 GN=DKFZp686M0430 PE=2 SV=1	S	698;593	___3	1	0.0432636	0.498365	0.196516	0.0170243	13.4746	13.8714	14.0223	13.4632	13.5006	13.9211	14.0152	13.5678	12.5602	12.9641	12.7417	12.7844	12.8429	13.2295	12.7904	12.9736
Q02952;Q5CZB5	A-kinase anchor protein 12	AKAP12;DKFZp686M0430	sp|Q02952|AKA12_HUMAN A-kinase anchor protein 12 OS=Homo sapiens OX=9606 GN=AKAP12 PE=1 SV=4;tr|Q5CZB5|Q5CZB5_HUMAN Uncharacterized protein DKFZp686M0430 OS=Homo sapiens OX=9606 GN=DKFZp686M0430 PE=2 SV=1	S	381;276	___1	0.86664	0.156311	0.0575913	0.093862	0.297368	11.9777	12.1903	12.7999	12.0052	12.2363	12.245	13.0153	12.1017	11.6775	11.6713	11.7237	11.6829	11.5234	11.9281	11.7664	11.9129
Q02952;Q5CZB5	A-kinase anchor protein 12	AKAP12;DKFZp686M0430	sp|Q02952|AKA12_HUMAN A-kinase anchor protein 12 OS=Homo sapiens OX=9606 GN=AKAP12 PE=1 SV=4;tr|Q5CZB5|Q5CZB5_HUMAN Uncharacterized protein DKFZp686M0430 OS=Homo sapiens OX=9606 GN=DKFZp686M0430 PE=2 SV=1	S	696;591	___2	1	0.0914538	0.333476	-0.0793375	0.369749	14.0635	13.5869	14.8027	13.7608	14.0587	13.95	14.7562	13.8148	12.8129	12.8201	12.8362	13.4241	12.9844	12.654	12.5661	13.3715
Q02952;Q5CZB5	A-kinase anchor protein 12	AKAP12;DKFZp686M0430	sp|Q02952|AKA12_HUMAN A-kinase anchor protein 12 OS=Homo sapiens OX=9606 GN=AKAP12 PE=1 SV=4;tr|Q5CZB5|Q5CZB5_HUMAN Uncharacterized protein DKFZp686M0430 OS=Homo sapiens OX=9606 GN=DKFZp686M0430 PE=2 SV=1	S	698;593	___2	1	0.0914538	0.333476	-0.0793375	0.369749	14.0635	13.5869	14.8027	13.7608	14.0587	13.95	14.7562	13.8148	12.8129	12.8201	12.8362	13.4241	12.9844	12.654	12.5661	13.3715
Q02952;Q5CZB5	A-kinase anchor protein 12	AKAP12;DKFZp686M0430	sp|Q02952|AKA12_HUMAN A-kinase anchor protein 12 OS=Homo sapiens OX=9606 GN=AKAP12 PE=1 SV=4;tr|Q5CZB5|Q5CZB5_HUMAN Uncharacterized protein DKFZp686M0430 OS=Homo sapiens OX=9606 GN=DKFZp686M0430 PE=2 SV=1	S	598;493	___1	0.954141	0.144564	0.0495875	-0.0508904	0.438234	14.5845	14.5975	14.8795	14.2072	14.6884	14.7667	15.0047	14.3872	13.3003	13.4731	13.411	13.6464	13.4024	13.3992	13.2408	13.585
Q02952;Q5CZB5	A-kinase anchor protein 12	AKAP12;DKFZp686M0430	sp|Q02952|AKA12_HUMAN A-kinase anchor protein 12 OS=Homo sapiens OX=9606 GN=AKAP12 PE=1 SV=4;tr|Q5CZB5|Q5CZB5_HUMAN Uncharacterized protein DKFZp686M0430 OS=Homo sapiens OX=9606 GN=DKFZp686M0430 PE=2 SV=1	S	696;591	___1	1	-0.00648151	0.923736	0.0392118	0.604852	14.1752	13.5861	14.9268	13.9052	14.2004	13.6785	14.8223	13.8661	13.2837	12.9796	13.2457	13.5017	13.2034	13.1086	13.1438	13.7118
Q02952;Q5CZB5	A-kinase anchor protein 12	AKAP12;DKFZp686M0430	sp|Q02952|AKA12_HUMAN A-kinase anchor protein 12 OS=Homo sapiens OX=9606 GN=AKAP12 PE=1 SV=4;tr|Q86TJ9|Q86TJ9_HUMAN AKAP12 protein (Fragment) OS=Homo sapiens OX=9606 GN=AKAP12 PE=2 SV=1;tr|Q5CZB5|Q5CZB5_HUMAN Uncharacterized protein DKFZp686M0430 OS=Homo s	S	248;143	___1	0.996568	-0.0322005	0.782683	-0.101069	0.663354	11.8249	11.3327	12.0999	11.4	11.4317	11.5167	12.273	11.3074	10.4557	11.2868	11.2699	11.1397	11.1206	10.8366	10.5692	11.2214
Q02952	A-kinase anchor protein 12	AKAP12	sp|Q02952|AKA12_HUMAN A-kinase anchor protein 12 OS=Homo sapiens OX=9606 GN=AKAP12 PE=1 SV=4	S	1331	___1	0.99999	0.203864	0.0227947	0.0689214	0.695447	14.3153	14.3952	15.0736	14.0905	14.4752	14.658	15.1609	14.396	12.2889	12.8402	13.0365	13.5026	12.8119	13.065	12.4863	13.5806
Q02952;Q5CZB5	A-kinase anchor protein 12	AKAP12;DKFZp686M0430	sp|Q02952|AKA12_HUMAN A-kinase anchor protein 12 OS=Homo sapiens OX=9606 GN=AKAP12 PE=1 SV=4;tr|Q5CZB5|Q5CZB5_HUMAN Uncharacterized protein DKFZp686M0430 OS=Homo sapiens OX=9606 GN=DKFZp686M0430 PE=2 SV=1	S	612;507	___1	0.996452	-0.172978	0.153202	-0.0352681	0.718016	14.4152	14.6175	16.0068	14.6583	14.4505	14.441	15.478	14.6365	12.9871	13.1821	13.5339	13.2307	13.1195	13.2669	13.1669	13.2394
Q02952;Q5CZB5	A-kinase anchor protein 12	AKAP12;DKFZp686M0430	sp|Q02952|AKA12_HUMAN A-kinase anchor protein 12 OS=Homo sapiens OX=9606 GN=AKAP12 PE=1 SV=4;tr|Q5CZB5|Q5CZB5_HUMAN Uncharacterized protein DKFZp686M0430 OS=Homo sapiens OX=9606 GN=DKFZp686M0430 PE=2 SV=1	S	627;522	___2	1	0.132581	0.130808	0.018549	0.849163	14.1414	14.292	14.8339	14.0356	14.274	14.6228	14.8533	14.0832	12.6274	13.3834	13.2975	13.4974	12.9816	13.2939	13.15	13.4544
Q02952;Q5CZB5	A-kinase anchor protein 12	AKAP12;DKFZp686M0430	sp|Q02952|AKA12_HUMAN A-kinase anchor protein 12 OS=Homo sapiens OX=9606 GN=AKAP12 PE=1 SV=4;tr|Q5CZB5|Q5CZB5_HUMAN Uncharacterized protein DKFZp686M0430 OS=Homo sapiens OX=9606 GN=DKFZp686M0430 PE=2 SV=1	S	629;524	___2	1	0.132581	0.130808	0.018549	0.849163	14.1414	14.292	14.8339	14.0356	14.274	14.6228	14.8533	14.0832	12.6274	13.3834	13.2975	13.4974	12.9816	13.2939	13.15	13.4544
Q02952;Q5CZB5	A-kinase anchor protein 12	AKAP12;DKFZp686M0430	sp|Q02952|AKA12_HUMAN A-kinase anchor protein 12 OS=Homo sapiens OX=9606 GN=AKAP12 PE=1 SV=4;tr|Q5CZB5|Q5CZB5_HUMAN Uncharacterized protein DKFZp686M0430 OS=Homo sapiens OX=9606 GN=DKFZp686M0430 PE=2 SV=1	S	371;266	___1	0.981739	0.0505372	0.693525	0.0109014	0.937366	13.0222	12.8425	13.6443	12.8536	13.0084	13.2745	13.7403	12.5414	11.6866	11.6514	12.1507	12.1537	11.6873	12.0193	11.6882	12.2911
P40855	Peroxisomal biogenesis factor 19	PEX19	sp|P40855|PEX19_HUMAN Peroxisomal biogenesis factor 19 OS=Homo sapiens OX=9606 GN=PEX19 PE=1 SV=1;tr|A0A0S2Z497|A0A0S2Z497_HUMAN Peroxin-19 (Fragment) OS=Homo sapiens OX=9606 GN=PEX19 PE=2 SV=1;tr|Q5QNY5|Q5QNY5_HUMAN Peroxin-19 (Fragment) OS=Homo sapiens O	S	147	___1	0.957625	0.10989	0.165487	-0.0862087	0.330108	12.6339	12.5839	12.8901	12.5953	12.9016	12.6299	12.9966	12.6145	12.6856	12.0703	12.7612	12.514	12.5116	12.2454	12.6737	12.2555
Q96NB3	Zinc finger protein 830	ZNF830	sp|Q96NB3|ZN830_HUMAN Zinc finger protein 830 OS=Homo sapiens OX=9606 GN=ZNF830 PE=1 SV=2;tr|B2RDT9|B2RDT9_HUMAN Coiled-coil domain-containing protein 16 OS=Homo sapiens OX=9606 PE=2 SV=1;tr|J3QQQ3|J3QQQ3_HUMAN Zinc finger protein 830 (Fragment) OS=Homo sa	S	351	___1	1	-0.0325834	0.628199	0.0857308	0.116959	15.1376	15.1695	15.0787	15.2037	15.1506	15.0203	15.084	15.2043	14.9365	14.9505	14.9009	15.0606	15.0083	15.0647	14.9713	15.1469
Q96DM3	Uncharacterized protein C18orf8	C18orf8	sp|Q96DM3|RMC1_HUMAN Regulator of MON1-CCZ1 complex OS=Homo sapiens OX=9606 GN=RMC1 PE=1 SV=2;tr|K7ENL9|K7ENL9_HUMAN Regulator of MON1-CCZ1 complex OS=Homo sapiens OX=9606 GN=RMC1 PE=1 SV=1;tr|B7Z3Q1|B7Z3Q1_HUMAN cDNA FLJ55638 OS=Homo sapiens OX=9606 PE=2	S	329	___1	0.782654	-0.171715	0.0989346	0.27279	0.0283598	11.6205	11.5203	11.6818	11.7615	11.564	11.1812	11.3546	11.7974	11.3099	11.9663	11.7607	11.6833	11.7159	12.1863	12.2552	11.6539
P48634	Protein PRRC2A	PRRC2A	sp|P48634|PRC2A_HUMAN Protein PRRC2A OS=Homo sapiens OX=9606 GN=PRRC2A PE=1 SV=3;tr|A0A1U9X977|A0A1U9X977_HUMAN PRRC2A OS=Homo sapiens OX=9606 PE=4 SV=1;tr|A0A1U9X9A9|A0A1U9X9A9_HUMAN PRRC2A OS=Homo sapiens OX=9606 PE=4 SV=1;tr|A0A1U9X999|A0A1U9X999_HUMAN	S	1219	___1	1	-0.0709567	0.351419	-0.212737	0.00830947	13.6043	13.7765	13.8812	13.4132	13.4923	13.5665	13.8687	13.4638	13.5324	13.6501	13.4718	13.5242	13.3123	13.5135	13.3025	13.1993
P48634	Protein PRRC2A	PRRC2A	sp|P48634|PRC2A_HUMAN Protein PRRC2A OS=Homo sapiens OX=9606 GN=PRRC2A PE=1 SV=3;tr|A0A1U9X977|A0A1U9X977_HUMAN PRRC2A OS=Homo sapiens OX=9606 PE=4 SV=1;tr|A0A1U9X9A9|A0A1U9X9A9_HUMAN PRRC2A OS=Homo sapiens OX=9606 PE=4 SV=1;tr|A0A1U9X999|A0A1U9X999_HUMAN	T	610	___1	0.812367	0.13664	0.119357	0.167611	0.0514735	12.1658	12.2617	12.5044	12.3119	12.3532	12.564	12.4883	12.3847	12.1488	11.8906	12.1984	12.0635	12.1622	12.1369	12.2836	12.3891
P48634	Protein PRRC2A	PRRC2A	sp|P48634|PRC2A_HUMAN Protein PRRC2A OS=Homo sapiens OX=9606 GN=PRRC2A PE=1 SV=3;tr|A0A1U9X977|A0A1U9X977_HUMAN PRRC2A OS=Homo sapiens OX=9606 PE=4 SV=1;tr|A0A1U9X9A9|A0A1U9X9A9_HUMAN PRRC2A OS=Homo sapiens OX=9606 PE=4 SV=1;tr|A0A1U9X999|A0A1U9X999_HUMAN	S	761	___1	0.905087	-0.140387	0.317284	-0.210324	0.195733	11.4408	11.2418	10.9298	11.1903	10.9569	10.9059	11.1647	11.2136	11.1585	11.2544	11.2604	11.1191	10.5868	10.7427	11.3701	11.2516
P48634	Protein PRRC2A	PRRC2A	sp|P48634|PRC2A_HUMAN Protein PRRC2A OS=Homo sapiens OX=9606 GN=PRRC2A PE=1 SV=3;tr|A0A1U9X977|A0A1U9X977_HUMAN PRRC2A OS=Homo sapiens OX=9606 PE=4 SV=1;tr|A0A1U9X9A9|A0A1U9X9A9_HUMAN PRRC2A OS=Homo sapiens OX=9606 PE=4 SV=1;tr|A0A1U9X999|A0A1U9X999_HUMAN	S	1089	___3	0.988285	0.0372171	0.590889	-0.0808377	0.206584	13.908	14.1661	14.015	13.9215	14.0415	14.1052	14.1013	13.9114	13.7929	13.8205	13.8213	13.8939	13.6475	13.7956	13.6472	13.915
P48634	Protein PRRC2A	PRRC2A	sp|P48634|PRC2A_HUMAN Protein PRRC2A OS=Homo sapiens OX=9606 GN=PRRC2A PE=1 SV=3;tr|A0A1U9X977|A0A1U9X977_HUMAN PRRC2A OS=Homo sapiens OX=9606 PE=4 SV=1;tr|A0A1U9X9A9|A0A1U9X9A9_HUMAN PRRC2A OS=Homo sapiens OX=9606 PE=4 SV=1;tr|A0A1U9X999|A0A1U9X999_HUMAN	S	1085	___1	0.764882	-0.0306744	0.7851	0.0803257	0.314347	12.9615	13.019	12.9583	13.0569	12.7946	12.8153	12.8532	13.4098	13.0092	13.0646	12.7897	12.8926	13.1293	12.9657	13.067	12.9155
P48634	Protein PRRC2A	PRRC2A	sp|P48634|PRC2A_HUMAN Protein PRRC2A OS=Homo sapiens OX=9606 GN=PRRC2A PE=1 SV=3;tr|A0A1U9X977|A0A1U9X977_HUMAN PRRC2A OS=Homo sapiens OX=9606 PE=4 SV=1;tr|A0A1U9X9A9|A0A1U9X9A9_HUMAN PRRC2A OS=Homo sapiens OX=9606 PE=4 SV=1;tr|A0A1U9X999|A0A1U9X999_HUMAN	S	1092	___2	0.999446	0.0248658	0.733907	0.0992163	0.34984	11.8979	11.6817	11.48	11.8204	11.9899	11.7349	11.5748	11.6798	11.7767	11.3907	11.3184	11.8832	12.1342	11.6354	11.1602	11.8361
P48634	Protein PRRC2A	PRRC2A	sp|P48634|PRC2A_HUMAN Protein PRRC2A OS=Homo sapiens OX=9606 GN=PRRC2A PE=1 SV=3;tr|A0A1U9X977|A0A1U9X977_HUMAN PRRC2A OS=Homo sapiens OX=9606 PE=4 SV=1;tr|A0A1U9X9A9|A0A1U9X9A9_HUMAN PRRC2A OS=Homo sapiens OX=9606 PE=4 SV=1;tr|A0A1U9X999|A0A1U9X999_HUMAN	S	1085	___3	0.764882	0.0303803	0.67865	-0.0549441	0.352226	14.069	14.3924	14.1828	14.1467	14.2038	14.2867	14.2909	14.131	14.0044	13.986	14.0138	14.0993	13.882	13.9561	13.8977	14.1479
P48634	Protein PRRC2A	PRRC2A	sp|P48634|PRC2A_HUMAN Protein PRRC2A OS=Homo sapiens OX=9606 GN=PRRC2A PE=1 SV=3;tr|A0A1U9X977|A0A1U9X977_HUMAN PRRC2A OS=Homo sapiens OX=9606 PE=4 SV=1;tr|A0A1U9X9A9|A0A1U9X9A9_HUMAN PRRC2A OS=Homo sapiens OX=9606 PE=4 SV=1;tr|A0A1U9X999|A0A1U9X999_HUMAN	S	1092	___3	0.999446	0.0303803	0.67865	-0.0549441	0.352226	14.069	14.3924	14.1828	14.1467	14.2038	14.2867	14.2909	14.131	14.0044	13.986	14.0138	14.0993	13.882	13.9561	13.8977	14.1479
P48634	Protein PRRC2A	PRRC2A	sp|P48634|PRC2A_HUMAN Protein PRRC2A OS=Homo sapiens OX=9606 GN=PRRC2A PE=1 SV=3;tr|A0A1U9X977|A0A1U9X977_HUMAN PRRC2A OS=Homo sapiens OX=9606 PE=4 SV=1;tr|A0A1U9X9A9|A0A1U9X9A9_HUMAN PRRC2A OS=Homo sapiens OX=9606 PE=4 SV=1;tr|A0A1U9X999|A0A1U9X999_HUMAN	S	380	___1	0.924133	0.00985176	0.878483	-0.044366	0.381578	15.7898	15.7005	15.8666	15.8174	15.7862	15.6473	15.8669	15.9133	15.9147	15.6862	15.7275	15.9522	15.8907	15.6625	15.6589	15.891
P48634	Protein PRRC2A	PRRC2A	sp|P48634|PRC2A_HUMAN Protein PRRC2A OS=Homo sapiens OX=9606 GN=PRRC2A PE=1 SV=3;tr|A0A1U9X977|A0A1U9X977_HUMAN PRRC2A OS=Homo sapiens OX=9606 PE=4 SV=1;tr|A0A1U9X9A9|A0A1U9X9A9_HUMAN PRRC2A OS=Homo sapiens OX=9606 PE=4 SV=1;tr|A0A1U9X999|A0A1U9X999_HUMAN	S	761	___2	0.905087	-0.0184942	0.880252	0.0626592	0.430387	11.5778	11.1064	11.2915	11.494	11.2343	11.4704	11.2837	11.4073	11.0393	11.1516	11.1935	11.3119	11.3083	11.2254	11.067	11.3463
P48634	Protein PRRC2A	PRRC2A	sp|P48634|PRC2A_HUMAN Protein PRRC2A OS=Homo sapiens OX=9606 GN=PRRC2A PE=1 SV=3;tr|A0A1U9X977|A0A1U9X977_HUMAN PRRC2A OS=Homo sapiens OX=9606 PE=4 SV=1;tr|A0A1U9X9A9|A0A1U9X9A9_HUMAN PRRC2A OS=Homo sapiens OX=9606 PE=4 SV=1;tr|A0A1U9X999|A0A1U9X999_HUMAN	S	342	___2	1	0.0329334	0.685225	0.0294314	0.572429	14.6139	14.9226	14.8983	14.7559	14.5	15.1568	14.8796	14.786	14.5393	14.4586	14.6054	14.5433	14.5903	14.4884	14.5677	14.6179
P48634	Protein PRRC2A	PRRC2A	sp|P48634|PRC2A_HUMAN Protein PRRC2A OS=Homo sapiens OX=9606 GN=PRRC2A PE=1 SV=3;tr|A0A1U9X977|A0A1U9X977_HUMAN PRRC2A OS=Homo sapiens OX=9606 PE=4 SV=1;tr|A0A1U9X9A9|A0A1U9X9A9_HUMAN PRRC2A OS=Homo sapiens OX=9606 PE=4 SV=1;tr|A0A1U9X999|A0A1U9X999_HUMAN	S	350	___2	1	0.0329334	0.685225	0.0294314	0.572429	14.6139	14.9226	14.8983	14.7559	14.5	15.1568	14.8796	14.786	14.5393	14.4586	14.6054	14.5433	14.5903	14.4884	14.5677	14.6179
P48634	Protein PRRC2A	PRRC2A	sp|P48634|PRC2A_HUMAN Protein PRRC2A OS=Homo sapiens OX=9606 GN=PRRC2A PE=1 SV=3;tr|A0A1U9X977|A0A1U9X977_HUMAN PRRC2A OS=Homo sapiens OX=9606 PE=4 SV=1;tr|A0A1U9X9A9|A0A1U9X9A9_HUMAN PRRC2A OS=Homo sapiens OX=9606 PE=4 SV=1;tr|A0A1U9X999|A0A1U9X999_HUMAN	S	1147	___1	0.999999	0.00461294	0.956494	-0.0407262	0.654214	12.5291	12.6414	12.7429	12.6953	12.3824	12.7637	12.6197	12.8615	12.6301	12.5802	12.632	12.6768	12.5336	12.7707	12.668	12.3839
P48634	Protein PRRC2A	PRRC2A	sp|P48634|PRC2A_HUMAN Protein PRRC2A OS=Homo sapiens OX=9606 GN=PRRC2A PE=1 SV=3;tr|A0A1U9X977|A0A1U9X977_HUMAN PRRC2A OS=Homo sapiens OX=9606 PE=4 SV=1;tr|A0A1U9X9A9|A0A1U9X9A9_HUMAN PRRC2A OS=Homo sapiens OX=9606 PE=4 SV=1;tr|A0A1U9X999|A0A1U9X999_HUMAN	S	1085	___2	0.764882	-0.00144019	0.988662	0.0277503	0.703923	12.724	12.9272	12.8075	13.209	12.5301	13.1344	12.9833	13.014	12.535	12.7527	12.7165	12.7318	12.456	12.6433	12.821	12.9267
Q9UPT8	Zinc finger CCCH domain-containing protein 4	ZC3H4	sp|Q9UPT8|ZC3H4_HUMAN Zinc finger CCCH domain-containing protein 4 OS=Homo sapiens OX=9606 GN=ZC3H4 PE=1 SV=3	S	92	___2	1	-0.0959694	0.541859	-0.16696	0.0570407	15.4517	15.5545	15.0645	15.3593	15.1004	15.0668	15.1714	15.7075	15.7697	15.6959	15.2507	15.5792	15.4296	15.504	15.2774	15.4167
Q9UPT8	Zinc finger CCCH domain-containing protein 4	ZC3H4	sp|Q9UPT8|ZC3H4_HUMAN Zinc finger CCCH domain-containing protein 4 OS=Homo sapiens OX=9606 GN=ZC3H4 PE=1 SV=3	S	94	___2	1	-0.0959694	0.541859	-0.16696	0.0570407	15.4517	15.5545	15.0645	15.3593	15.1004	15.0668	15.1714	15.7075	15.7697	15.6959	15.2507	15.5792	15.4296	15.504	15.2774	15.4167
Q9UPT8	Zinc finger CCCH domain-containing protein 4	ZC3H4	sp|Q9UPT8|ZC3H4_HUMAN Zinc finger CCCH domain-containing protein 4 OS=Homo sapiens OX=9606 GN=ZC3H4 PE=1 SV=3;tr|M0QY97|M0QY97_HUMAN Zinc finger CCCH domain-containing protein 4 (Fragment) OS=Homo sapiens OX=9606 GN=ZC3H4 PE=1 SV=1	S	1104	___2	0.864543	0.116874	0.240091	0.100125	0.141952	12.4825	12.5509	12.0197	12.3445	12.3313	12.7041	12.3395	12.49	12.4627	12.5688	12.3805	12.5427	12.6323	12.6878	12.544	12.4911
Q9UPT8	Zinc finger CCCH domain-containing protein 4	ZC3H4	sp|Q9UPT8|ZC3H4_HUMAN Zinc finger CCCH domain-containing protein 4 OS=Homo sapiens OX=9606 GN=ZC3H4 PE=1 SV=3;tr|M0QY97|M0QY97_HUMAN Zinc finger CCCH domain-containing protein 4 (Fragment) OS=Homo sapiens OX=9606 GN=ZC3H4 PE=1 SV=1	S	1114	___2	0.999966	0.116874	0.240091	0.100125	0.141952	12.4825	12.5509	12.0197	12.3445	12.3313	12.7041	12.3395	12.49	12.4627	12.5688	12.3805	12.5427	12.6323	12.6878	12.544	12.4911
Q9UPT8	Zinc finger CCCH domain-containing protein 4	ZC3H4	sp|Q9UPT8|ZC3H4_HUMAN Zinc finger CCCH domain-containing protein 4 OS=Homo sapiens OX=9606 GN=ZC3H4 PE=1 SV=3;tr|M0QY97|M0QY97_HUMAN Zinc finger CCCH domain-containing protein 4 (Fragment) OS=Homo sapiens OX=9606 GN=ZC3H4 PE=1 SV=1	S	908	___1	0.969621	0.0808184	0.50496	-0.0682686	0.303967	12.4716	12.6003	12.3521	12.5798	12.9121	12.3715	12.4777	12.5659	12.7136	12.8069	12.5548	12.8592	12.5643	12.6305	12.5965	12.8702
Q9UPT8	Zinc finger CCCH domain-containing protein 4	ZC3H4	sp|Q9UPT8|ZC3H4_HUMAN Zinc finger CCCH domain-containing protein 4 OS=Homo sapiens OX=9606 GN=ZC3H4 PE=1 SV=3;tr|M0QY97|M0QY97_HUMAN Zinc finger CCCH domain-containing protein 4 (Fragment) OS=Homo sapiens OX=9606 GN=ZC3H4 PE=1 SV=1	S	1269	___2	0.990266	-0.0286224	0.738001	-0.030363	0.5437	16.8569	16.7101	16.3262	16.7207	16.886	16.4378	16.3634	16.8122	17.0967	16.9104	16.6889	16.9664	17.0948	16.8532	16.6755	16.9175
Q9UPT8	Zinc finger CCCH domain-containing protein 4	ZC3H4	sp|Q9UPT8|ZC3H4_HUMAN Zinc finger CCCH domain-containing protein 4 OS=Homo sapiens OX=9606 GN=ZC3H4 PE=1 SV=3;tr|M0QY97|M0QY97_HUMAN Zinc finger CCCH domain-containing protein 4 (Fragment) OS=Homo sapiens OX=9606 GN=ZC3H4 PE=1 SV=1	S	1275	___2	1	-0.0286224	0.738001	-0.030363	0.5437	16.8569	16.7101	16.3262	16.7207	16.886	16.4378	16.3634	16.8122	17.0967	16.9104	16.6889	16.9664	17.0948	16.8532	16.6755	16.9175
Q9UPT8	Zinc finger CCCH domain-containing protein 4	ZC3H4	sp|Q9UPT8|ZC3H4_HUMAN Zinc finger CCCH domain-containing protein 4 OS=Homo sapiens OX=9606 GN=ZC3H4 PE=1 SV=3;tr|M0QY97|M0QY97_HUMAN Zinc finger CCCH domain-containing protein 4 (Fragment) OS=Homo sapiens OX=9606 GN=ZC3H4 PE=1 SV=1	S	1104	___3	0.864543	-0.143169	0.289734	-0.0357776	0.597924	11.6276	11.4282	11.4109	11.6574	11.1012	11.2835	11.6468	11.52	11.3408	11.4127	11.3272	11.626	11.1805	11.4539	11.4262	11.5031
Q9UPT8	Zinc finger CCCH domain-containing protein 4	ZC3H4	sp|Q9UPT8|ZC3H4_HUMAN Zinc finger CCCH domain-containing protein 4 OS=Homo sapiens OX=9606 GN=ZC3H4 PE=1 SV=3;tr|M0QY97|M0QY97_HUMAN Zinc finger CCCH domain-containing protein 4 (Fragment) OS=Homo sapiens OX=9606 GN=ZC3H4 PE=1 SV=1	S	1108	___3	0.756182	-0.143169	0.289734	-0.0357776	0.597924	11.6276	11.4282	11.4109	11.6574	11.1012	11.2835	11.6468	11.52	11.3408	11.4127	11.3272	11.626	11.1805	11.4539	11.4262	11.5031
Q9UPT8	Zinc finger CCCH domain-containing protein 4	ZC3H4	sp|Q9UPT8|ZC3H4_HUMAN Zinc finger CCCH domain-containing protein 4 OS=Homo sapiens OX=9606 GN=ZC3H4 PE=1 SV=3;tr|M0QY97|M0QY97_HUMAN Zinc finger CCCH domain-containing protein 4 (Fragment) OS=Homo sapiens OX=9606 GN=ZC3H4 PE=1 SV=1	S	1275	___1	1	0.00626201	0.920467	0.0150707	0.803234	15.3488	15.2814	15.3108	15.3825	15.424	15.2465	15.3012	15.3769	15.5473	15.6175	15.4807	15.5132	15.5531	15.5582	15.6365	15.4711
Q9UPT8	Zinc finger CCCH domain-containing protein 4	ZC3H4	sp|Q9UPT8|ZC3H4_HUMAN Zinc finger CCCH domain-containing protein 4 OS=Homo sapiens OX=9606 GN=ZC3H4 PE=1 SV=3;tr|M0QY97|M0QY97_HUMAN Zinc finger CCCH domain-containing protein 4 (Fragment) OS=Homo sapiens OX=9606 GN=ZC3H4 PE=1 SV=1	S	1114	___1	0.999966	0.103063	0.143175	-0.00336267	0.948111	13.9228	13.9368	13.9218	14.0694	14.0878	13.9845	13.9804	14.2103	14.0862	13.9846	14.0768	14.1661	14.0682	14.0554	14.0523	14.1244
Q9H6S0	Probable ATP-dependent RNA helicase YTHDC2	YTHDC2	sp|Q9H6S0|YTDC2_HUMAN 3'-5' RNA helicase YTHDC2 OS=Homo sapiens OX=9606 GN=YTHDC2 PE=1 SV=2;tr|Q6ZMY0|Q6ZMY0_HUMAN cDNA FLJ16598 fis, clone TESTI4006473, weakly similar to ATP-dependent RNA helicase A OS=Homo sapiens OX=9606 PE=1 SV=1	S	1090	___1	0.778411	0.0236738	0.779917	0.122368	0.0893924	13.287	13.2225	13.3617	13.2997	13.2754	13.4304	13.4383	13.1214	12.9775	12.9325	13.2285	13.0854	13.2461	13.0654	13.3023	13.0996
Q7Z3K3	Pogo transposable element with ZNF domain	POGZ	sp|Q7Z3K3|POGZ_HUMAN Pogo transposable element with ZNF domain OS=Homo sapiens OX=9606 GN=POGZ PE=1 SV=2	S	425	___1	1	-0.0439395	0.585838	-0.0509802	0.397768	15.8166	15.6083	15.8403	15.7063	15.5951	15.7352	15.7896	15.6757	15.7227	15.7334	15.8648	15.5433	15.7052	15.6097	15.7429	15.6025
Q99442	Translocation protein SEC62	SEC62;TLOC1	sp|Q99442|SEC62_HUMAN Translocation protein SEC62 OS=Homo sapiens OX=9606 GN=SEC62 PE=1 SV=1;tr|D3DNQ1|D3DNQ1_HUMAN Translocation protein SEC62 OS=Homo sapiens OX=9606 GN=TLOC1 PE=3 SV=1;tr|R9WWI7|R9WWI7_HUMAN Translocation protein SEC62 OS=Homo sapiens OX	T	158	___1	0.999899	-0.086767	0.250111	-0.143022	0.027979	16.3357	15.8343	16.4098	15.9392	16.1208	15.8517	16.2869	15.9126	16.0898	15.9709	15.9024	15.1233	15.9929	15.78	15.7983	14.9432
Q99442	Translocation protein SEC62	SEC62;TLOC1	sp|Q99442|SEC62_HUMAN Translocation protein SEC62 OS=Homo sapiens OX=9606 GN=SEC62 PE=1 SV=1;tr|D3DNQ1|D3DNQ1_HUMAN Translocation protein SEC62 OS=Homo sapiens OX=9606 GN=TLOC1 PE=3 SV=1;tr|R9WWI7|R9WWI7_HUMAN Translocation protein SEC62 OS=Homo sapiens OX	S	117	___1	1	-0.17106	0.0336594	-0.0810909	0.172253	17.0711	17.1556	17.6744	17.6544	16.8572	17.0811	17.5058	17.4271	16.4356	16.9666	17.4891	17.1564	16.3482	16.8148	17.3913	17.169
Q99442	Translocation protein SEC62	SEC62;TLOC1	sp|Q99442|SEC62_HUMAN Translocation protein SEC62 OS=Homo sapiens OX=9606 GN=SEC62 PE=1 SV=1;tr|D3DNQ1|D3DNQ1_HUMAN Translocation protein SEC62 OS=Homo sapiens OX=9606 GN=TLOC1 PE=3 SV=1;tr|B4DGB0|B4DGB0_HUMAN cDNA FLJ57721, highly similar to Translocation	S	313	___1	0.97903	-0.22045	0.228095	0.114066	0.25709	14.8193	14.5213	15.3974	15.0616	14.6338	14.7684	15.267	14.2486	14.4082	14.2742	14.9972	13.9708	14.4187	14.1555	15.1705	14.362
Q99442	Translocation protein SEC62	SEC62;TLOC1	sp|Q99442|SEC62_HUMAN Translocation protein SEC62 OS=Homo sapiens OX=9606 GN=SEC62 PE=1 SV=1;tr|D3DNQ1|D3DNQ1_HUMAN Translocation protein SEC62 OS=Homo sapiens OX=9606 GN=TLOC1 PE=3 SV=1;tr|R9WWI7|R9WWI7_HUMAN Translocation protein SEC62 OS=Homo sapiens OX	T	375	___1	1	-0.150174	0.397454	0.0701693	0.292749	17.3852	17.0635	17.3588	17.4754	17.3131	17.3125	17.3596	16.6968	17.0644	16.9918	17.2312	17.2352	17.1016	17.0553	17.1889	17.4575
Q99442	Translocation protein SEC62	SEC62;TLOC1	sp|Q99442|SEC62_HUMAN Translocation protein SEC62 OS=Homo sapiens OX=9606 GN=SEC62 PE=1 SV=1;tr|D3DNQ1|D3DNQ1_HUMAN Translocation protein SEC62 OS=Homo sapiens OX=9606 GN=TLOC1 PE=3 SV=1;tr|B4DGB0|B4DGB0_HUMAN cDNA FLJ57721, highly similar to Translocation	S	307	___2	1	-0.108654	0.588822	0.0762307	0.484066	15.3979	14.9747	15.888	15.5957	15.4381	15.3562	15.8706	14.7569	14.913	14.9133	15.6558	14.7219	14.9197	14.8094	15.6041	15.1758
Q99442	Translocation protein SEC62	SEC62;TLOC1	sp|Q99442|SEC62_HUMAN Translocation protein SEC62 OS=Homo sapiens OX=9606 GN=SEC62 PE=1 SV=1;tr|D3DNQ1|D3DNQ1_HUMAN Translocation protein SEC62 OS=Homo sapiens OX=9606 GN=TLOC1 PE=3 SV=1;tr|B4DGB0|B4DGB0_HUMAN cDNA FLJ57721, highly similar to Translocation	S	307	___3	1	-0.0260625	0.914538	-0.055716	0.556878	14.9951	14.3187	15.1711	15.3329	15.3064	14.8196	15.2019	14.3857	14.8717	14.4522	15.0254	15.277	14.6807	14.666	15.0426	15.0143
Q99442	Translocation protein SEC62	SEC62;TLOC1	sp|Q99442|SEC62_HUMAN Translocation protein SEC62 OS=Homo sapiens OX=9606 GN=SEC62 PE=1 SV=1;tr|D3DNQ1|D3DNQ1_HUMAN Translocation protein SEC62 OS=Homo sapiens OX=9606 GN=TLOC1 PE=3 SV=1;tr|B4DGB0|B4DGB0_HUMAN cDNA FLJ57721, highly similar to Translocation	S	309	___3	0.999995	-0.0260625	0.914538	-0.055716	0.556878	14.9951	14.3187	15.1711	15.3329	15.3064	14.8196	15.2019	14.3857	14.8717	14.4522	15.0254	15.277	14.6807	14.666	15.0426	15.0143
Q99442	Translocation protein SEC62	SEC62;TLOC1	sp|Q99442|SEC62_HUMAN Translocation protein SEC62 OS=Homo sapiens OX=9606 GN=SEC62 PE=1 SV=1;tr|D3DNQ1|D3DNQ1_HUMAN Translocation protein SEC62 OS=Homo sapiens OX=9606 GN=TLOC1 PE=3 SV=1;tr|B4DGB0|B4DGB0_HUMAN cDNA FLJ57721, highly similar to Translocation	S	313	___3	0.97903	-0.0260625	0.914538	-0.055716	0.556878	14.9951	14.3187	15.1711	15.3329	15.3064	14.8196	15.2019	14.3857	14.8717	14.4522	15.0254	15.277	14.6807	14.666	15.0426	15.0143
Q99442	Translocation protein SEC62	SEC62;TLOC1	sp|Q99442|SEC62_HUMAN Translocation protein SEC62 OS=Homo sapiens OX=9606 GN=SEC62 PE=1 SV=1;tr|D3DNQ1|D3DNQ1_HUMAN Translocation protein SEC62 OS=Homo sapiens OX=9606 GN=TLOC1 PE=3 SV=1;tr|B4DGB0|B4DGB0_HUMAN cDNA FLJ57721, highly similar to Translocation	S	309	___2	0.999995	-0.154713	0.179251	0.0220331	0.721784	13.7072	13.6716	14.0673	13.8185	13.5004	13.5357	14.2196	13.3901	13.2926	13.5728	14.1391	13.6348	13.2312	13.6247	14.0816	13.7899
Q99442	Translocation protein SEC62	SEC62;TLOC1	sp|Q99442|SEC62_HUMAN Translocation protein SEC62 OS=Homo sapiens OX=9606 GN=SEC62 PE=1 SV=1;tr|D3DNQ1|D3DNQ1_HUMAN Translocation protein SEC62 OS=Homo sapiens OX=9606 GN=TLOC1 PE=3 SV=1;tr|B4DGB0|B4DGB0_HUMAN cDNA FLJ57721, highly similar to Translocation	S	313	___2	0.97903	-0.154713	0.179251	0.0220331	0.721784	13.7072	13.6716	14.0673	13.8185	13.5004	13.5357	14.2196	13.3901	13.2926	13.5728	14.1391	13.6348	13.2312	13.6247	14.0816	13.7899
A7E2V3	KLHDC7A protein (Fragment)	KLHDC7A	tr|A7E2V3|A7E2V3_HUMAN KLHDC7A protein (Fragment) OS=Homo sapiens OX=9606 GN=KLHDC7A PE=2 SV=1	S	285	___1	0.999999	-0.0354613	0.643198	0.0501502	0.34708	14.8229	14.3516	14.4389	13.8185	14.6187	14.3979	14.3805	13.893	14.6098	14.5143	14.4676	13.7943	14.6854	14.495	14.5302	13.8761
Q9Y4I1	Unconventional myosin-Va	MYO5A	sp|Q9Y4I1|MYO5A_HUMAN Unconventional myosin-Va OS=Homo sapiens OX=9606 GN=MYO5A PE=1 SV=2;tr|A8CDT9|A8CDT9_HUMAN MYO5A variant protein OS=Homo sapiens OX=9606 PE=2 SV=1;tr|G3V394|G3V394_HUMAN Unconventional myosin-Va OS=Homo sapiens OX=9606 GN=MYO5A PE=1 S	S	1652	___1	0.780197	-0.672336	0.0352658	-0.643706	0.269394	8.88702	8.86376	8.78872	8.54553	7.60254	7.75265	8.24307	8.79742	8.96754	9.10539	7.88941	8.9594	6.38858	8.10245	8.53544	9.32044
Q96S55	ATPase WRNIP1	WRNIP1	sp|Q96S55|WRIP1_HUMAN ATPase WRNIP1 OS=Homo sapiens OX=9606 GN=WRNIP1 PE=1 SV=2;tr|B3KT25|B3KT25_HUMAN cDNA FLJ37504 fis, clone BRAWH2017103, highly similar to ATPase WRNIP1 OS=Homo sapiens OX=9606 PE=2 SV=1	S	75	___1	0.999481	0.0899354	0.205741	-0.062163	0.466495	14.0466	13.8735	14.3264	13.9479	14.085	14.0749	14.3888	14.0054	13.9673	13.7423	14.155	14.0654	13.6675	13.6731	14.1311	14.2095
Q96S55	ATPase WRNIP1	WRNIP1	sp|Q96S55|WRIP1_HUMAN ATPase WRNIP1 OS=Homo sapiens OX=9606 GN=WRNIP1 PE=1 SV=2;tr|B3KT25|B3KT25_HUMAN cDNA FLJ37504 fis, clone BRAWH2017103, highly similar to ATPase WRNIP1 OS=Homo sapiens OX=9606 PE=2 SV=1	S	65	___1	1	0.184722	0.0561222	0.0258973	0.652184	12.004	11.5092	11.6024	12.0655	11.9722	11.7014	11.8872	12.3591	12.1754	11.9755	11.8418	12.2832	12.2135	12.033	11.9405	12.1925
P04920	Anion exchange protein 2;Anion exchange protein	SLC4A2	sp|P04920|B3A2_HUMAN Anion exchange protein 2 OS=Homo sapiens OX=9606 GN=SLC4A2 PE=1 SV=4;tr|Q9UEY6|Q9UEY6_HUMAN Anion exchange protein OS=Homo sapiens OX=9606 GN=SLC4A2 PE=3 SV=1;tr|Q59GF1|Q59GF1_HUMAN Anion exchange protein (Fragment) OS=Homo sapiens OX=	S	144	___1	0.995721	0.0639805	0.456959	0.0188388	0.7498	14.1195	14.5787	14.0379	15.5071	14.0296	14.8078	14.2101	15.4516	13.7961	14.2326	14.5344	15.5181	13.9244	14.25	14.4402	15.542
Q9H772	Gremlin-2	GREM2	sp|Q9H772|GREM2_HUMAN Gremlin-2 OS=Homo sapiens OX=9606 GN=GREM2 PE=2 SV=1	S	56	___1	0.97446	-0.0289373	0.791663	-0.209419	0.114352	13.75	13.1619	13.2584	13.7962	13.5431	13.5021	13.1475	13.6581	13.6949	13.5721	13.3287	13.1927	13.4358	13.438	12.7573	13.3196
Q6NZI2	Polymerase I and transcript release factor	PTRF	sp|Q6NZI2|CAVN1_HUMAN Caveolae-associated protein 1 OS=Homo sapiens OX=9606 GN=CAVIN1 PE=1 SV=1;tr|B4DPZ5|B4DPZ5_HUMAN cDNA FLJ53495, highly similar to Polymerase I and transcript release factor OS=Homo sapiens OX=9606 PE=2 SV=1;tr|B4DNU9|B4DNU9_HUMAN cDNA	S	365	___2	0.997479	0.493639	0.014673	0.101062	0.652801	10.2833	10.5144	10.7098	9.57158	10.7266	11.5647	10.9229	9.83948	10.0812	10.0954	10.182	9.94514	10.85	10.5097	9.81892	9.52944
Q6NZI2	Polymerase I and transcript release factor	PTRF	sp|Q6NZI2|CAVN1_HUMAN Caveolae-associated protein 1 OS=Homo sapiens OX=9606 GN=CAVIN1 PE=1 SV=1;tr|B4DPZ5|B4DPZ5_HUMAN cDNA FLJ53495, highly similar to Polymerase I and transcript release factor OS=Homo sapiens OX=9606 PE=2 SV=1;tr|B4DNU9|B4DNU9_HUMAN cDNA	S	366	___2	0.997479	0.493639	0.014673	0.101062	0.652801	10.2833	10.5144	10.7098	9.57158	10.7266	11.5647	10.9229	9.83948	10.0812	10.0954	10.182	9.94514	10.85	10.5097	9.81892	9.52944
Q9NU22	Midasin	MDN1;DKFZp686H16106	sp|Q9NU22|MDN1_HUMAN Midasin OS=Homo sapiens OX=9606 GN=MDN1 PE=1 SV=2;tr|Q6AI22|Q6AI22_HUMAN Uncharacterized protein DKFZp686H16106 (Fragment) OS=Homo sapiens OX=9606 GN=DKFZp686H16106 PE=2 SV=1;tr|Q6PJJ1|Q6PJJ1_HUMAN MDN1 protein (Fragment) OS=Homo sapie	S	4752	___1	1	-0.00416712	0.970615	0.0568442	0.51304	12.1807	12.1147	12.3886	12.3109	12.3949	11.8508	12.6174	12.1151	12.0728	11.9207	11.8227	12.0152	12.038	11.7932	11.9013	12.3263
Q9NU22	Midasin	MDN1;DKFZp686H16106	sp|Q9NU22|MDN1_HUMAN Midasin OS=Homo sapiens OX=9606 GN=MDN1 PE=1 SV=2;tr|Q6AI22|Q6AI22_HUMAN Uncharacterized protein DKFZp686H16106 (Fragment) OS=Homo sapiens OX=9606 GN=DKFZp686H16106 PE=2 SV=1;tr|Q6PJJ1|Q6PJJ1_HUMAN MDN1 protein (Fragment) OS=Homo sapie	S	4538	___1	1	-0.0952321	0.422483	0.0232153	0.780822	12.8016	12.9344	12.5117	12.7477	12.3795	12.7347	12.6917	12.8085	12.7505	12.5903	12.4864	12.5339	12.6702	12.4483	12.7574	12.578
Q9NU22	Midasin	MDN1;DKFZp686H16106	sp|Q9NU22|MDN1_HUMAN Midasin OS=Homo sapiens OX=9606 GN=MDN1 PE=1 SV=2;tr|Q6AI22|Q6AI22_HUMAN Uncharacterized protein DKFZp686H16106 (Fragment) OS=Homo sapiens OX=9606 GN=DKFZp686H16106 PE=2 SV=1;tr|Q6PJJ1|Q6PJJ1_HUMAN MDN1 protein (Fragment) OS=Homo sapie	S	4752	___2	1	0.0499974	0.662146	-0.0206394	0.820502	11.7056	12.0754	12.175	12.3578	11.9996	12.1672	12.3123	12.0348	11.7189	11.5804	11.858	12.2461	11.8932	11.7218	11.6771	12.0288
Q9NU22	Midasin	MDN1;DKFZp686H16106	sp|Q9NU22|MDN1_HUMAN Midasin OS=Homo sapiens OX=9606 GN=MDN1 PE=1 SV=2;tr|Q6AI22|Q6AI22_HUMAN Uncharacterized protein DKFZp686H16106 (Fragment) OS=Homo sapiens OX=9606 GN=DKFZp686H16106 PE=2 SV=1;tr|Q6PJJ1|Q6PJJ1_HUMAN MDN1 protein (Fragment) OS=Homo sapie	S	4754	___2	1	0.0499974	0.662146	-0.0206394	0.820502	11.7056	12.0754	12.175	12.3578	11.9996	12.1672	12.3123	12.0348	11.7189	11.5804	11.858	12.2461	11.8932	11.7218	11.6771	12.0288
Q8IVP5	FUN14 domain-containing protein 1	FUNDC1	sp|Q8IVP5|FUND1_HUMAN FUN14 domain-containing protein 1 OS=Homo sapiens OX=9606 GN=FUNDC1 PE=1 SV=1	S	13	___1	0.99965	0.0336763	0.666945	0.014609	0.840042	14.4505	14.3738	14.5484	14.4027	14.3091	14.4844	14.552	14.5647	14.1625	14.4682	14.4703	14.1176	14.3764	14.3733	14.3795	14.1479
Q96E39	RNA binding motif protein, X-linked-like-1	RBMXL1	sp|Q96E39|RMXL1_HUMAN RNA binding motif protein, X-linked-like-1 OS=Homo sapiens OX=9606 GN=RBMXL1 PE=1 SV=1;tr|Q2VIN3|Q2VIN3_HUMAN RBM1 (Fragment) OS=Homo sapiens OX=9606 PE=4 SV=1;tr|A0A1B0GUK8|A0A1B0GUK8_HUMAN RNA-binding motif protein, X-linked-like-1	S	88	___1	0.997073	-0.0457134	0.542291	-0.0573876	0.292046	14.6786	14.4405	14.547	14.7028	14.6424	14.2331	14.5376	14.7729	14.7392	14.4834	14.6009	14.7155	14.7559	14.4049	14.5012	14.6476
Q96E39	RNA binding motif protein, X-linked-like-1	RBMXL1	sp|Q96E39|RMXL1_HUMAN RNA binding motif protein, X-linked-like-1 OS=Homo sapiens OX=9606 GN=RBMXL1 PE=1 SV=1;tr|Q2VIN3|Q2VIN3_HUMAN RBM1 (Fragment) OS=Homo sapiens OX=9606 PE=4 SV=1	S	161	___1	0.999945	-0.0235196	0.830354	0.0394223	0.532301	13.6065	13.0056	13.7288	14.1172	13.8314	13.1292	13.392	14.0114	13.6553	12.986	13.5537	14.0689	13.6649	12.9	13.6231	14.2336
Q8WU90	Zinc finger CCCH domain-containing protein 15	ZC3H15	sp|Q8WU90|ZC3HF_HUMAN Zinc finger CCCH domain-containing protein 15 OS=Homo sapiens OX=9606 GN=ZC3H15 PE=1 SV=1;tr|B7Z592|B7Z592_HUMAN Zinc finger CCCH domain-containing protein 15 OS=Homo sapiens OX=9606 PE=2 SV=1;tr|H7C466|H7C466_HUMAN Zinc finger CCCH d	S	351	___1	0.999475	-0.0475312	0.477925	0.145515	0.131456	11.7592	11.6007	11.6816	11.6702	11.7189	11.4897	11.594	11.719	11.6035	11.7157	11.3925	11.552	11.869	11.651	11.4244	11.9015
Q8WU90	Zinc finger CCCH domain-containing protein 15	ZC3H15	sp|Q8WU90|ZC3HF_HUMAN Zinc finger CCCH domain-containing protein 15 OS=Homo sapiens OX=9606 GN=ZC3H15 PE=1 SV=1;tr|B7Z592|B7Z592_HUMAN Zinc finger CCCH domain-containing protein 15 OS=Homo sapiens OX=9606 PE=2 SV=1	S	328	___1	0.968806	0.07599	0.562929	-0.0986014	0.20497	11.3418	11.2562	11.6434	11.2803	11.0826	11.6818	11.5383	11.523	11.4239	11.2263	11.3308	11.331	11.1626	11.3126	11.2529	11.1895
Q8WU90	Zinc finger CCCH domain-containing protein 15	ZC3H15	sp|Q8WU90|ZC3HF_HUMAN Zinc finger CCCH domain-containing protein 15 OS=Homo sapiens OX=9606 GN=ZC3H15 PE=1 SV=1	S	381	___1	1	0.200125	0.045303	-0.0727633	0.236168	13.4351	13.8571	13.7169	13.8249	13.5934	14.2772	13.8899	13.874	13.1621	13.1923	13.2947	13.717	13.2042	13.0831	13.2277	13.5601
Q8WU90	Zinc finger CCCH domain-containing protein 15	ZC3H15	sp|Q8WU90|ZC3HF_HUMAN Zinc finger CCCH domain-containing protein 15 OS=Homo sapiens OX=9606 GN=ZC3H15 PE=1 SV=1;tr|B7Z592|B7Z592_HUMAN Zinc finger CCCH domain-containing protein 15 OS=Homo sapiens OX=9606 PE=2 SV=1	T	359	___1	0.947278	0.0140278	0.839829	-0.0340403	0.56763	14.1098	14.084	14.0856	14.0906	14.2259	13.9808	14.0747	14.1447	13.9008	13.6871	13.9317	14.041	13.9527	13.5423	13.8626	14.0667
Q8N357	Solute carrier family 35 member F6	SLC35F6;C2orf18	sp|Q8N357|S35F6_HUMAN Solute carrier family 35 member F6 OS=Homo sapiens OX=9606 GN=SLC35F6 PE=1 SV=1;tr|B4DS67|B4DS67_HUMAN cDNA FLJ59967 OS=Homo sapiens OX=9606 PE=2 SV=1;tr|B4DLH2|B4DLH2_HUMAN Chromosome 2 open reading frame 18, isoform CRA_c OS=Homo sa	T	365	___1	0.94536	0.128941	0.219028	-0.0296027	0.671077	12.2931	12.0895	12.2519	12.1749	12.2049	12.3427	12.2433	12.5343	12.6152	12.5409	12.3624	12.3314	12.4469	12.4304	12.4	12.4541
Q9UNL2	Translocon-associated protein subunit gamma	SSR3	sp|Q9UNL2|SSRG_HUMAN Translocon-associated protein subunit gamma OS=Homo sapiens OX=9606 GN=SSR3 PE=1 SV=1;tr|C9JA28|C9JA28_HUMAN Signal sequence receptor subunit gamma OS=Homo sapiens OX=9606 GN=SSR3 PE=1 SV=1;tr|C9J365|C9J365_HUMAN Signal sequence recept	S	105	___1	1	-0.193705	0.0696035	-0.0555443	0.457899	15.827	15.5567	16.7468	15.1465	15.4078	15.5994	16.5724	14.9225	15.5054	15.9336	16.4196	14.4837	15.5505	15.7132	16.2822	14.5742
Q9UNL2	Translocon-associated protein subunit gamma	SSR3	sp|Q9UNL2|SSRG_HUMAN Translocon-associated protein subunit gamma OS=Homo sapiens OX=9606 GN=SSR3 PE=1 SV=1;tr|C9JA28|C9JA28_HUMAN Signal sequence receptor subunit gamma OS=Homo sapiens OX=9606 GN=SSR3 PE=1 SV=1	S	11	___1	1	0.0174244	0.893156	-0.0817311	0.593019	11.6465	11.7496	11.7487	12.23	11.9565	11.7267	11.9377	11.8237	11.6145	11.7452	12.1033	11.6109	11.4315	12.0424	11.5275	11.7456
Q9NPE2	Neugrin	NGRN	sp|Q9NPE2|NGRN_HUMAN Neugrin OS=Homo sapiens OX=9606 GN=NGRN PE=1 SV=2	S	41	___1	1	0.00766089	0.935086	0.0189507	0.706597	13.6308	13.5313	13.1185	13.5722	13.8278	13.2617	13.1892	13.6047	13.5538	13.266	13.1598	13.3222	13.5918	13.3169	13.179	13.2899
Q8NAN2	Protein FAM73A	FAM73A	sp|Q8NAN2|MIGA1_HUMAN Mitoguardin 1 OS=Homo sapiens OX=9606 GN=MIGA1 PE=1 SV=1;tr|A0A2R8YFQ8|A0A2R8YFQ8_HUMAN Mitoguardin 1 OS=Homo sapiens OX=9606 GN=MIGA1 PE=1 SV=1;tr|A0A2R8YDC7|A0A2R8YDC7_HUMAN Mitoguardin 1 OS=Homo sapiens OX=9606 GN=MIGA1 PE=1 SV=1;t	S	289	___2	0.937107	0.0424737	0.837519	0.07979	0.647598	10.0818	10.6138	10.2306	10.4304	10.7991	10.0052	10.2577	10.4645	10.4704	10.2242	10.2219	10.6371	10.9436	10.5871	9.70297	10.6391
Q8NAN2	Protein FAM73A	FAM73A	sp|Q8NAN2|MIGA1_HUMAN Mitoguardin 1 OS=Homo sapiens OX=9606 GN=MIGA1 PE=1 SV=1;tr|A0A2R8YFQ8|A0A2R8YFQ8_HUMAN Mitoguardin 1 OS=Homo sapiens OX=9606 GN=MIGA1 PE=1 SV=1;tr|A0A2R8YDC7|A0A2R8YDC7_HUMAN Mitoguardin 1 OS=Homo sapiens OX=9606 GN=MIGA1 PE=1 SV=1;t	S	293	___2	0.9648	0.0424737	0.837519	0.07979	0.647598	10.0818	10.6138	10.2306	10.4304	10.7991	10.0052	10.2577	10.4645	10.4704	10.2242	10.2219	10.6371	10.9436	10.5871	9.70297	10.6391
B4DEF9	Transducin-like enhancer protein 1	TLE1	tr|B4DEF9|B4DEF9_HUMAN cDNA FLJ59241, highly similar to Transducin-like enhancer protein 1 OS=Homo sapiens OX=9606 PE=2 SV=1;tr|Q59EF7|Q59EF7_HUMAN Transducin-like enhancer protein 1 variant (Fragment) OS=Homo sapiens OX=9606 PE=2 SV=1;sp|Q04724|TLE1_HUMAN	S	286	___1	0.836857	0.0102379	0.870657	0.082959	0.188651	13.4411	13.4443	13.245	13.539	13.4049	13.4689	13.3175	13.5189	13.4945	13.4633	13.2936	13.4483	13.5417	13.5139	13.3139	13.662
P04114	Apolipoprotein B-100;Apolipoprotein B-48	APOB	sp|P04114|APOB_HUMAN Apolipoprotein B-100 OS=Homo sapiens OX=9606 GN=APOB PE=1 SV=2;tr|C0JYY2|C0JYY2_HUMAN Apolipoprotein B (Including Ag(X) antigen) OS=Homo sapiens OX=9606 GN=APOB PE=4 SV=1;tr|E1A689|E1A689_HUMAN Mutant Apo B 100 OS=Homo sapiens OX=9606	S	1203	___1	0.999953	0.0625305	0.576079	-0.312575	0.0290879	11.3169	10.8189	10.4994	11.4474	11.3179	10.575	10.6303	11.8094	10.8482	10.824	10.6007	11.4319	10.9477	10.3311	10.2028	10.973
P04114	Apolipoprotein B-100;Apolipoprotein B-48	APOB	sp|P04114|APOB_HUMAN Apolipoprotein B-100 OS=Homo sapiens OX=9606 GN=APOB PE=1 SV=2;tr|C0JYY2|C0JYY2_HUMAN Apolipoprotein B (Including Ag(X) antigen) OS=Homo sapiens OX=9606 GN=APOB PE=4 SV=1;tr|E1A689|E1A689_HUMAN Mutant Apo B 100 OS=Homo sapiens OX=9606	S	4048	___1	0.998573	0.0312415	0.687966	0.14315	0.0675135	13.9992	14.3986	14.3105	13.7084	14.0009	14.6077	14.335	13.598	13.7681	14.1956	14.1077	13.4083	13.732	14.351	14.3196	13.6497
P04114	Apolipoprotein B-100;Apolipoprotein B-48	APOB	sp|P04114|APOB_HUMAN Apolipoprotein B-100 OS=Homo sapiens OX=9606 GN=APOB PE=1 SV=2;tr|C0JYY2|C0JYY2_HUMAN Apolipoprotein B (Including Ag(X) antigen) OS=Homo sapiens OX=9606 GN=APOB PE=4 SV=1;tr|E1A689|E1A689_HUMAN Mutant Apo B 100 OS=Homo sapiens OX=9606	S	3955	___1	0.999783	-0.00204247	0.988028	0.344108	0.111252	10.5255	10.5793	11.1407	10.1505	10.3083	11.0186	11.2105	9.85035	9.45775	10.2176	10.0251	9.99562	10.355	10.1164	10.6612	9.94001
O95400	CD2 antigen cytoplasmic tail-binding protein 2	CD2BP2	sp|O95400|CD2B2_HUMAN CD2 antigen cytoplasmic tail-binding protein 2 OS=Homo sapiens OX=9606 GN=CD2BP2 PE=1 SV=1;tr|A0A024QZC1|A0A024QZC1_HUMAN CD2 antigen (Cytoplasmic tail) binding protein 2, isoform CRA_a OS=Homo sapiens OX=9606 GN=CD2BP2 PE=2 SV=1;tr|Q	S	195	___1	0.950188	0.313951	0.390602	-0.330427	0.0286154	13.6558	14.4863	14.3532	13.7009	13.4798	13.9593	14.661	15.3519	13.6827	14.542	14.2843	14.4569	13.3833	14.4228	14.1379	13.7
O95400	CD2 antigen cytoplasmic tail-binding protein 2	CD2BP2	sp|O95400|CD2B2_HUMAN CD2 antigen cytoplasmic tail-binding protein 2 OS=Homo sapiens OX=9606 GN=CD2BP2 PE=1 SV=1;tr|A0A024QZC1|A0A024QZC1_HUMAN CD2 antigen (Cytoplasmic tail) binding protein 2, isoform CRA_a OS=Homo sapiens OX=9606 GN=CD2BP2 PE=2 SV=1;tr|A	S	49	___1	0.999925	-0.00179955	0.979872	-0.0415869	0.492593	15.6992	16.0794	16.296	15.7074	15.8031	16.0529	16.1594	15.7595	15.6595	15.9363	16.0031	16.0431	15.7365	15.9042	15.9408	15.8942
Q5THJ4	Vacuolar protein sorting-associated protein 13D	VPS13D	sp|Q5THJ4|VP13D_HUMAN Vacuolar protein sorting-associated protein 13D OS=Homo sapiens OX=9606 GN=VPS13D PE=1 SV=2	S	1138	___1	0.998542	0.0119789	0.894947	0.168072	0.10441	12.8203	12.552	12.6684	12.9191	12.7961	12.8192	12.6508	12.7416	12.8996	12.5505	12.4403	13.118	12.9611	12.7587	12.8826	13.0783
Q5THJ4	Vacuolar protein sorting-associated protein 13D	VPS13D	sp|Q5THJ4|VP13D_HUMAN Vacuolar protein sorting-associated protein 13D OS=Homo sapiens OX=9606 GN=VPS13D PE=1 SV=2;tr|H3BLS7|H3BLS7_HUMAN Vacuolar protein sorting-associated protein 13D (Fragment) OS=Homo sapiens OX=9606 GN=VPS13D PE=1 SV=1	S	1765	___2	0.976467	0.00307031	0.966441	-0.0869996	0.162613	13.5523	13.5258	13.2907	13.3639	13.4087	13.4983	13.3764	13.4615	13.7748	13.691	13.6385	13.709	13.6971	13.6594	13.4333	13.6755
Q5THJ4	Vacuolar protein sorting-associated protein 13D	VPS13D	sp|Q5THJ4|VP13D_HUMAN Vacuolar protein sorting-associated protein 13D OS=Homo sapiens OX=9606 GN=VPS13D PE=1 SV=2;tr|H3BLS7|H3BLS7_HUMAN Vacuolar protein sorting-associated protein 13D (Fragment) OS=Homo sapiens OX=9606 GN=VPS13D PE=1 SV=1	T	1761	___2	0.999996	0.00307031	0.966441	-0.0869996	0.162613	13.5523	13.5258	13.2907	13.3639	13.4087	13.4983	13.3764	13.4615	13.7748	13.691	13.6385	13.709	13.6971	13.6594	13.4333	13.6755
Q5THJ4	Vacuolar protein sorting-associated protein 13D	VPS13D	sp|Q5THJ4|VP13D_HUMAN Vacuolar protein sorting-associated protein 13D OS=Homo sapiens OX=9606 GN=VPS13D PE=1 SV=2	S	1038	___1	0.85463	-0.0268964	0.779663	-0.0444263	0.566595	11.9137	12.0451	12.0113	11.6947	12.0042	11.9682	11.7201	11.8647	11.9762	11.9548	11.804	12.0883	11.8138	11.7584	11.8564	12.217
Q5THJ4	Vacuolar protein sorting-associated protein 13D	VPS13D	sp|Q5THJ4|VP13D_HUMAN Vacuolar protein sorting-associated protein 13D OS=Homo sapiens OX=9606 GN=VPS13D PE=1 SV=2;tr|H3BLS7|H3BLS7_HUMAN Vacuolar protein sorting-associated protein 13D (Fragment) OS=Homo sapiens OX=9606 GN=VPS13D PE=1 SV=1	S	1709	___1	0.984763	-0.0208042	0.811351	0.0244889	0.723366	12.3766	12.1353	11.8597	12.2123	12.1231	12.1339	11.8708	12.3729	12.1951	12.143	12.0543	12.1958	12.2134	11.9831	12.1621	12.3275
Q5THJ4	Vacuolar protein sorting-associated protein 13D	VPS13D	sp|Q5THJ4|VP13D_HUMAN Vacuolar protein sorting-associated protein 13D OS=Homo sapiens OX=9606 GN=VPS13D PE=1 SV=2	S	1042	___1	0.906655	0.067251	0.331908	-0.0112682	0.872913	12.1411	12.3093	12.4029	12.3792	12.3004	12.4067	12.4314	12.3631	12.4323	12.4192	12.367	12.5246	12.4602	12.5176	12.4089	12.3113
Q8NEN9	PDZ domain-containing protein 8	PDZD8	sp|Q8NEN9|PDZD8_HUMAN PDZ domain-containing protein 8 OS=Homo sapiens OX=9606 GN=PDZD8 PE=1 SV=1	S	967	___1	0.999999	0.177152	0.0621258	-0.122318	0.107761	11.5276	11.3475	11.4292	11.4773	11.5087	11.6852	11.6025	11.6937	11.653	11.6836	11.6299	11.8102	11.5263	11.677	11.5715	11.5126
Q8NEN9	PDZ domain-containing protein 8	PDZD8	sp|Q8NEN9|PDZD8_HUMAN PDZ domain-containing protein 8 OS=Homo sapiens OX=9606 GN=PDZD8 PE=1 SV=1	S	521	___1	0.999846	-0.0598407	0.480971	0.05865	0.586116	12.1848	12.2004	12.2362	12.3835	12.3453	11.9942	12.1606	12.2655	12.4528	12.3427	12.3483	11.9879	12.2497	12.3937	12.3292	12.3937
Q9BZV2	Thiamine transporter 2	SLC19A3	sp|Q9BZV2|S19A3_HUMAN Thiamine transporter 2 OS=Homo sapiens OX=9606 GN=SLC19A3 PE=1 SV=1;tr|B7Z761|B7Z761_HUMAN cDNA FLJ51347, highly similar to Thiamine transporter 2 OS=Homo sapiens OX=9606 PE=2 SV=1;tr|B2R674|B2R674_HUMAN Thiamine transporter 2 OS=Homo	S	482	___1	0.997839	-0.0204442	0.825427	-0.0272083	0.671768	14.3206	14.252	14.1668	13.7922	14.1576	14.1209	14.1209	14.0504	14.171	14.0314	13.9695	13.9169	14.1071	14.0573	14.0635	13.7521
Q59GG6	RalBP1 associated Eps domain containing protein 1 variant (Fragment)		tr|Q59GG6|Q59GG6_HUMAN RalBP1 associated Eps domain containing protein 1 variant (Fragment) OS=Homo sapiens OX=9606 PE=2 SV=1	S	206	___1	1	0.0420718	0.559901	0.0671822	0.263096	13.522	13.1	16.124	15.5591	13.4494	13.2697	16.1957	15.5587	13.2015	13.5339	16.0396	15.8106	13.3529	13.4916	16.12	15.89
Q5JTD0	Tight junction-associated protein 1	TJAP1	sp|Q5JTD0|TJAP1_HUMAN Tight junction-associated protein 1 OS=Homo sapiens OX=9606 GN=TJAP1 PE=1 SV=1;tr|A0A024RD56|A0A024RD56_HUMAN Tight junction associated protein 1 (Peripheral), isoform CRA_a OS=Homo sapiens OX=9606 GN=TJAP1 PE=4 SV=1;tr|B3KT40|B3KT40_	S	300	___1	1	0.146022	0.16817	0.080993	0.182835	13.7778	14.2679	14.3151	13.8025	14.138	14.5567	14.2571	13.7955	13.6152	13.4113	13.681	13.7904	13.7848	13.5302	13.6834	13.8235
Q5JTD0	Tight junction-associated protein 1	TJAP1	sp|Q5JTD0|TJAP1_HUMAN Tight junction-associated protein 1 OS=Homo sapiens OX=9606 GN=TJAP1 PE=1 SV=1;tr|A0A024RD56|A0A024RD56_HUMAN Tight junction associated protein 1 (Peripheral), isoform CRA_a OS=Homo sapiens OX=9606 GN=TJAP1 PE=4 SV=1;tr|B3KT40|B3KT40_	S	545	___1	0.987595	-0.0278306	0.674341	0.0182332	0.762993	13.9941	13.8297	13.7085	13.9621	13.92	13.9078	13.6659	13.8894	13.9153	13.7823	13.7338	13.8432	14.0375	13.8605	13.653	13.7965
Q86TI0	TBC1 domain family member 1	TBC1D1	sp|Q86TI0|TBCD1_HUMAN TBC1 domain family member 1 OS=Homo sapiens OX=9606 GN=TBC1D1 PE=1 SV=2;tr|B9A6J6|B9A6J6_HUMAN TBC1 domain family, member 1 OS=Homo sapiens OX=9606 GN=TBC1D1 PE=2 SV=1;tr|C9JIE2|C9JIE2_HUMAN TBC1 domain family member 1 (Fragment) OS=H	S	237	___1	0.998733	-0.02364	0.804967	-0.111186	0.233275	14.2605	14.538	13.7495	14.5838	14.2947	14.4777	13.9587	14.3061	14.7189	15.0229	14.6122	14.3029	14.3139	15.023	14.5853	14.2899
Q86TI0	TBC1 domain family member 1	TBC1D1	sp|Q86TI0|TBCD1_HUMAN TBC1 domain family member 1 OS=Homo sapiens OX=9606 GN=TBC1D1 PE=1 SV=2;tr|B9A6J6|B9A6J6_HUMAN TBC1 domain family, member 1 OS=Homo sapiens OX=9606 GN=TBC1D1 PE=2 SV=1;tr|C9JIE2|C9JIE2_HUMAN TBC1 domain family member 1 (Fragment) OS=H	S	263	___1	0.835748	0.120374	0.231327	0.0768084	0.361346	11.3567	10.8995	11.1746	11.3412	11.3631	11.317	11.2199	11.3537	11.3244	11.6471	11.1936	10.9747	11.1476	11.7534	11.3517	11.1944
Q86TI0	TBC1 domain family member 1	TBC1D1	sp|Q86TI0|TBCD1_HUMAN TBC1 domain family member 1 OS=Homo sapiens OX=9606 GN=TBC1D1 PE=1 SV=2;tr|B9A6J6|B9A6J6_HUMAN TBC1 domain family, member 1 OS=Homo sapiens OX=9606 GN=TBC1D1 PE=2 SV=1;tr|C9JIE2|C9JIE2_HUMAN TBC1 domain family member 1 (Fragment) OS=H	S	565	___2	0.758538	-0.302796	0.207179	0.0426675	0.507536	10.6111	10.2546	9.82074	9.92071	9.4319	10.3532	9.7591	9.85188	9.90516	10.0494	9.86712	9.63001	9.8219	10.0829	9.90277	9.81478
Q86TI0	TBC1 domain family member 1	TBC1D1	sp|Q86TI0|TBCD1_HUMAN TBC1 domain family member 1 OS=Homo sapiens OX=9606 GN=TBC1D1 PE=1 SV=2;tr|B9A6J6|B9A6J6_HUMAN TBC1 domain family, member 1 OS=Homo sapiens OX=9606 GN=TBC1D1 PE=2 SV=1;tr|C9JIE2|C9JIE2_HUMAN TBC1 domain family member 1 (Fragment) OS=H	S	627	___1	0.916775	-0.103923	0.192403	0.0321949	0.548528	14.9034	14.9932	14.6036	14.8545	14.6985	14.8581	14.669	14.7134	14.878	14.8816	14.7382	14.7982	14.9349	14.8282	14.7867	14.875
P51608	Methyl-CpG-binding protein 2	MECP2	sp|P51608|MECP2_HUMAN Methyl-CpG-binding protein 2 OS=Homo sapiens OX=9606 GN=MECP2 PE=1 SV=1;tr|E9LUH4|E9LUH4_HUMAN Methyl-CpG-binding protein 2 OS=Homo sapiens OX=9606 GN=MECP2 PE=2 SV=1;tr|A0A140VKC4|A0A140VKC4_HUMAN Methyl-CpG-binding protein 2 OS=Homo	S	80	___1	0.986732	-0.0470463	0.556906	-0.0478828	0.442813	15.6733	15.407	15.4136	15.7042	15.4313	15.4786	15.3635	15.7364	15.4064	15.5676	15.3439	15.9989	15.438	15.5395	15.3416	15.8061
P51608	Methyl-CpG-binding protein 2	MECP2	sp|P51608|MECP2_HUMAN Methyl-CpG-binding protein 2 OS=Homo sapiens OX=9606 GN=MECP2 PE=1 SV=1;tr|E9LUH4|E9LUH4_HUMAN Methyl-CpG-binding protein 2 OS=Homo sapiens OX=9606 GN=MECP2 PE=2 SV=1;tr|A0A140VKC4|A0A140VKC4_HUMAN Methyl-CpG-binding protein 2 OS=Homo	S	360	___1	0.809311	-0.0335341	0.632641	-0.0347116	0.511953	13.9816	13.8392	13.8139	13.9949	13.815	13.8779	13.7778	14.0248	13.8892	14.1217	13.9826	14.1359	13.9146	14.0906	13.8806	14.1046
P51608	Methyl-CpG-binding protein 2	MECP2	sp|P51608|MECP2_HUMAN Methyl-CpG-binding protein 2 OS=Homo sapiens OX=9606 GN=MECP2 PE=1 SV=1;tr|E9LUH4|E9LUH4_HUMAN Methyl-CpG-binding protein 2 OS=Homo sapiens OX=9606 GN=MECP2 PE=2 SV=1;tr|A0A140VKC4|A0A140VKC4_HUMAN Methyl-CpG-binding protein 2 OS=Homo	S	359	___1	0.883861	-0.104876	0.234247	-0.0124192	0.818337	15.524	15.3625	15.2544	15.4714	15.4764	15.0254	15.2384	15.4526	15.5715	15.5695	15.3817	15.5989	15.5577	15.6049	15.2772	15.6321
P07355	Annexin A2;Annexin;Putative annexin A2-like protein	ANXA2;HEL-S-270;ANXA2P2	sp|P07355|ANXA2_HUMAN Annexin A2 OS=Homo sapiens OX=9606 GN=ANXA2 PE=1 SV=2;tr|A0A024R5Z7|A0A024R5Z7_HUMAN Annexin OS=Homo sapiens OX=9606 GN=ANXA2 PE=2 SV=1;tr|V9HW65|V9HW65_HUMAN Annexin OS=Homo sapiens OX=9606 GN=HEL-S-270 PE=2 SV=1;tr|H0YMW4|H0YMW4_HUM	S	12	___1	0.998002	-0.0390476	0.740023	0.124373	0.107648	11.6097	11.5723	11.3043	11.4614	11.1862	11.7305	11.2525	11.6224	11.6874	11.928	11.7709	11.6791	11.7505	12.1548	12.0096	11.648
P07355	Annexin A2;Annexin;Putative annexin A2-like protein	ANXA2;HEL-S-270;ANXA2P2	sp|P07355|ANXA2_HUMAN Annexin A2 OS=Homo sapiens OX=9606 GN=ANXA2 PE=1 SV=2;tr|A0A024R5Z7|A0A024R5Z7_HUMAN Annexin OS=Homo sapiens OX=9606 GN=ANXA2 PE=2 SV=1;tr|V9HW65|V9HW65_HUMAN Annexin OS=Homo sapiens OX=9606 GN=HEL-S-270 PE=2 SV=1;tr|H0YMW4|H0YMW4_HUM	T	19	___1	0.965295	0.153635	0.118736	0.0518594	0.483208	14.2733	14.4504	13.985	14.303	14.3459	14.4686	14.0967	14.715	14.902	14.6536	14.3465	14.5954	14.9063	14.5404	14.5795	14.6788
P07355	Annexin A2;Annexin	ANXA2;HEL-S-270	sp|P07355|ANXA2_HUMAN Annexin A2 OS=Homo sapiens OX=9606 GN=ANXA2 PE=1 SV=2;tr|A0A024R5Z7|A0A024R5Z7_HUMAN Annexin OS=Homo sapiens OX=9606 GN=ANXA2 PE=2 SV=1;tr|V9HW65|V9HW65_HUMAN Annexin OS=Homo sapiens OX=9606 GN=HEL-S-270 PE=2 SV=1;tr|H0YMW4|H0YMW4_HUM	S	184	___1	0.999999	0.0184544	0.836358	-0.0524741	0.716244	11.0597	11.4119	11.1815	11.1988	10.9873	11.5407	10.9944	11.4033	11.3208	11.2134	10.8302	11.3619	11.1861	11.07	11.2928	10.9676
P07355	Annexin A2;Annexin;Putative annexin A2-like protein	ANXA2;HEL-S-270;ANXA2P2	sp|P07355|ANXA2_HUMAN Annexin A2 OS=Homo sapiens OX=9606 GN=ANXA2 PE=1 SV=2;tr|A0A024R5Z7|A0A024R5Z7_HUMAN Annexin OS=Homo sapiens OX=9606 GN=ANXA2 PE=2 SV=1;tr|V9HW65|V9HW65_HUMAN Annexin OS=Homo sapiens OX=9606 GN=HEL-S-270 PE=2 SV=1;tr|H0YMW4|H0YMW4_HUM	S	127	___1	0.999841	0.158963	0.163496	-0.023863	0.804	11.8318	11.9189	11.2517	11.7431	11.7988	11.8868	11.6958	11.9999	11.8259	12.0105	11.5857	11.7677	11.9477	11.6548	11.6752	11.8165
O60291	E3 ubiquitin-protein ligase MGRN1	MGRN1	sp|O60291|MGRN1_HUMAN E3 ubiquitin-protein ligase MGRN1 OS=Homo sapiens OX=9606 GN=MGRN1 PE=1 SV=2;tr|K7EPJ5|K7EPJ5_HUMAN E3 ubiquitin-protein ligase MGRN1 (Fragment) OS=Homo sapiens OX=9606 GN=MGRN1 PE=1 SV=1	S	524	___1	0.78046	-0.115344	0.183011	0.0300342	0.690848	11.8186	11.7999	11.5685	11.6059	11.6181	11.7302	11.3113	11.6719	11.8092	11.6934	11.5046	11.8281	11.9237	11.7947	11.6108	11.6262
Q9H400	Lck-interacting transmembrane adapter 1	LIME1	sp|Q9H400|LIME1_HUMAN Lck-interacting transmembrane adapter 1 OS=Homo sapiens OX=9606 GN=LIME1 PE=1 SV=1;tr|A0A087WUJ1|A0A087WUJ1_HUMAN Lck-interacting transmembrane adapter 1 (Fragment) OS=Homo sapiens OX=9606 GN=LIME1 PE=1 SV=6;tr|A0A087WT57|A0A087WT57_H	S	61	___1	1	-0.200802	0.0229502	-0.196823	0.0338942	13.7188	13.0456	13.3031	14.0678	13.6273	12.7666	13.1494	13.7888	13.9992	13.7054	13.7829	13.5534	13.589	13.5142	13.7334	13.4171
Q9H400	Lck-interacting transmembrane adapter 1	LIME1	sp|Q9H400|LIME1_HUMAN Lck-interacting transmembrane adapter 1 OS=Homo sapiens OX=9606 GN=LIME1 PE=1 SV=1;tr|A0A087WUJ1|A0A087WUJ1_HUMAN Lck-interacting transmembrane adapter 1 (Fragment) OS=Homo sapiens OX=9606 GN=LIME1 PE=1 SV=6;tr|A0A087WT57|A0A087WT57_H	S	161	___1	0.99883	0.0810311	0.597218	-0.167829	0.0351796	11.7582	11.4076	11.6752	10.8337	11.7673	11.36	11.4135	11.4581	11.8637	11.8327	11.7507	11.5551	11.5661	11.7609	11.6804	11.3234
Q9H400	Lck-interacting transmembrane adapter 1	LIME1	sp|Q9H400|LIME1_HUMAN Lck-interacting transmembrane adapter 1 OS=Homo sapiens OX=9606 GN=LIME1 PE=1 SV=1;tr|A0A087WUJ1|A0A087WUJ1_HUMAN Lck-interacting transmembrane adapter 1 (Fragment) OS=Homo sapiens OX=9606 GN=LIME1 PE=1 SV=6;tr|A0A087WT57|A0A087WT57_H	S	95	___1	1	0.0638482	0.663843	-0.0178511	0.871892	10.4806	10.419	10.0388	10.8754	10.3854	10.1868	10.6296	10.8674	10.953	11.0145	10.5149	11.3078	10.823	10.905	10.8936	11.0973
Q05519	Serine/arginine-rich splicing factor 11	SRSF11;DKFZp686P22142;DKFZp686D02116;DKFZp686M13204	sp|Q05519|SRS11_HUMAN Serine/arginine-rich splicing factor 11 OS=Homo sapiens OX=9606 GN=SRSF11 PE=1 SV=1;tr|Q6N079|Q6N079_HUMAN Uncharacterized protein DKFZp686P22142 (Fragment) OS=Homo sapiens OX=9606 GN=DKFZp686P22142 PE=4 SV=1;tr|Q5T757|Q5T757_HUMAN Se	S	449	___1	0.973256	-0.15819	0.471625	-0.217108	0.0346762	15.2161	16.0633	16.0216	14.9913	15.065	15.5393	15.4273	15.6279	14.7153	16.0677	15.3692	15.1641	14.5623	15.7569	15.3739	14.7547
Q05519	Serine/arginine-rich splicing factor 11	SRSF11;DKFZp686P22142;DKFZp686D02116;DKFZp686M13204	sp|Q05519|SRS11_HUMAN Serine/arginine-rich splicing factor 11 OS=Homo sapiens OX=9606 GN=SRSF11 PE=1 SV=1;tr|Q6N079|Q6N079_HUMAN Uncharacterized protein DKFZp686P22142 (Fragment) OS=Homo sapiens OX=9606 GN=DKFZp686P22142 PE=4 SV=1;tr|Q5T757|Q5T757_HUMAN Se	S	414	___1	0.994927	-0.0674908	0.332427	-0.0732255	0.255713	16.5211	16.4444	16.4456	16.678	16.5395	16.2747	16.3661	16.6388	16.3863	16.3116	16.3603	16.3283	16.2681	16.1311	16.3154	16.379
Q05519	Serine/arginine-rich splicing factor 11	SRSF11;DKFZp686P22142;DKFZp686M13204	sp|Q05519|SRS11_HUMAN Serine/arginine-rich splicing factor 11 OS=Homo sapiens OX=9606 GN=SRSF11 PE=1 SV=1;tr|Q6N079|Q6N079_HUMAN Uncharacterized protein DKFZp686P22142 (Fragment) OS=Homo sapiens OX=9606 GN=DKFZp686P22142 PE=4 SV=1;tr|Q5T757|Q5T757_HUMAN Se	S	456	___1	0.999458	0.0669957	0.548993	-0.0547646	0.371515	16.173	16.2172	16.109	16.1135	16.1824	16.0143	16.1652	16.5189	16.1786	16.2222	16.083	16.3386	16.1035	16.1742	16.1467	16.179
Q05519	Serine/arginine-rich splicing factor 11	SRSF11;DKFZp686P22142;DKFZp686D02116;DKFZp686M13204	sp|Q05519|SRS11_HUMAN Serine/arginine-rich splicing factor 11 OS=Homo sapiens OX=9606 GN=SRSF11 PE=1 SV=1;tr|Q6N079|Q6N079_HUMAN Uncharacterized protein DKFZp686P22142 (Fragment) OS=Homo sapiens OX=9606 GN=DKFZp686P22142 PE=4 SV=1;tr|Q5T757|Q5T757_HUMAN Se	S	483	___1	1	0.0892881	0.275228	-0.0848936	0.418945	13.3573	13.5484	13.477	13.6208	13.4861	13.552	13.4411	13.8814	13.5585	13.4121	13.3343	13.7404	13.4283	13.2823	13.5838	13.4113
Q05519	Serine/arginine-rich splicing factor 11	SRSF11;DKFZp686P22142;DKFZp686D02116;DKFZp686M13204	sp|Q05519|SRS11_HUMAN Serine/arginine-rich splicing factor 11 OS=Homo sapiens OX=9606 GN=SRSF11 PE=1 SV=1;tr|Q6N079|Q6N079_HUMAN Uncharacterized protein DKFZp686P22142 (Fragment) OS=Homo sapiens OX=9606 GN=DKFZp686P22142 PE=4 SV=1;tr|Q5T757|Q5T757_HUMAN Se	S	434	___1	1	-0.00104673	0.988234	-0.0237152	0.649245	17.8002	17.9633	17.8249	17.9913	17.943	17.8657	17.8179	17.9489	17.8963	17.9271	17.8702	18.0742	17.8598	17.8378	17.8921	18.0832
Q05519	Serine/arginine-rich splicing factor 11	SRSF11;DKFZp686P22142;DKFZp686D02116;SFRS11	sp|Q05519|SRS11_HUMAN Serine/arginine-rich splicing factor 11 OS=Homo sapiens OX=9606 GN=SRSF11 PE=1 SV=1;tr|Q6N079|Q6N079_HUMAN Uncharacterized protein DKFZp686P22142 (Fragment) OS=Homo sapiens OX=9606 GN=DKFZp686P22142 PE=4 SV=1;tr|Q5T757|Q5T757_HUMAN Se	S	207	___1	0.996585	-0.0235281	0.707539	-0.020099	0.790239	14.6753	14.4717	14.5468	14.1754	14.6892	14.4076	14.5621	14.1161	14.5331	14.3713	14.384	14.5613	14.5358	14.3482	14.544	14.3414
Q6WKZ4	Rab11 family-interacting protein 1	RAB11FIP1	sp|Q6WKZ4|RFIP1_HUMAN Rab11 family-interacting protein 1 OS=Homo sapiens OX=9606 GN=RAB11FIP1 PE=1 SV=3;tr|Q4JIW2|Q4JIW2_HUMAN Rab11-family interacting protein 1D OS=Homo sapiens OX=9606 PE=2 SV=1;tr|E7EX40|E7EX40_HUMAN Rab11 family-interacting protein 1 O	S	202	___1	0.999282	0.0419461	0.580238	0.105159	0.0845985	14.4077	14.4494	14.2834	14.3625	14.6094	14.3864	14.2417	14.4333	14.6424	14.4297	14.2375	14.3429	14.7599	14.4789	14.3079	14.5265
Q6WKZ4	Rab11 family-interacting protein 1	RAB11FIP1	sp|Q6WKZ4|RFIP1_HUMAN Rab11 family-interacting protein 1 OS=Homo sapiens OX=9606 GN=RAB11FIP1 PE=1 SV=3;tr|Q4JIW2|Q4JIW2_HUMAN Rab11-family interacting protein 1D OS=Homo sapiens OX=9606 PE=2 SV=1;tr|E7EX40|E7EX40_HUMAN Rab11 family-interacting protein 1 O	S	500	___1	0.858425	-0.0245213	0.708114	-0.062596	0.313524	13.6074	13.6883	13.6103	13.8777	13.5773	13.5951	13.6788	13.8344	14.0345	14.0192	14.0147	13.9628	14.0434	14.0013	13.972	13.7642
Q6WKZ4	Rab11 family-interacting protein 1	RAB11FIP1	sp|Q6WKZ4|RFIP1_HUMAN Rab11 family-interacting protein 1 OS=Homo sapiens OX=9606 GN=RAB11FIP1 PE=1 SV=3;tr|Q4JIW2|Q4JIW2_HUMAN Rab11-family interacting protein 1D OS=Homo sapiens OX=9606 PE=2 SV=1;tr|E7EX40|E7EX40_HUMAN Rab11 family-interacting protein 1 O	S	529	___1	0.845872	-0.0890276	0.220489	0.0753936	0.313914	13.9782	13.8889	13.5288	13.9578	13.8253	13.7341	13.5568	13.8813	14.2413	13.8192	13.8385	14.1813	14.3515	13.9365	13.7102	14.3837
Q6WKZ4	Rab11 family-interacting protein 1	RAB11FIP1	sp|Q6WKZ4|RFIP1_HUMAN Rab11 family-interacting protein 1 OS=Homo sapiens OX=9606 GN=RAB11FIP1 PE=1 SV=3;tr|Q4JIW2|Q4JIW2_HUMAN Rab11-family interacting protein 1D OS=Homo sapiens OX=9606 PE=2 SV=1;tr|E7EX40|E7EX40_HUMAN Rab11 family-interacting protein 1 O	S	357	___1	0.850723	0.129822	0.114063	0.00338648	0.950789	14.9879	14.9145	14.9049	14.7317	15.2065	15.1424	14.9888	14.7205	15.0637	14.6996	14.6083	14.7525	15.1332	14.6382	14.668	14.6983
O75494	Serine/arginine-rich splicing factor 10	SRSF10	sp|O75494|SRS10_HUMAN Serine/arginine-rich splicing factor 10 OS=Homo sapiens OX=9606 GN=SRSF10 PE=1 SV=1;tr|Q5JRI1|Q5JRI1_HUMAN Serine/arginine-rich-splicing factor 10 OS=Homo sapiens OX=9606 GN=SRSF10 PE=1 SV=1;tr|A0A0S2Z504|A0A0S2Z504_HUMAN Serine/argin	S	133	___2	1	0.0495071	0.640507	0.136811	0.198387	12.6838	12.7782	13.1132	12.5251	12.6508	13.1474	12.9232	12.5769	11.9501	11.6686	12.111	12.0507	12.3591	11.6042	12.0649	12.2995
O75494	Serine/arginine-rich splicing factor 10	SRSF10	sp|O75494|SRS10_HUMAN Serine/arginine-rich splicing factor 10 OS=Homo sapiens OX=9606 GN=SRSF10 PE=1 SV=1;tr|Q5JRI1|Q5JRI1_HUMAN Serine/arginine-rich-splicing factor 10 OS=Homo sapiens OX=9606 GN=SRSF10 PE=1 SV=1;tr|A0A0S2Z504|A0A0S2Z504_HUMAN Serine/argin	S	131	___2	0.998876	0.0495071	0.640507	0.136811	0.198387	12.6838	12.7782	13.1132	12.5251	12.6508	13.1474	12.9232	12.5769	11.9501	11.6686	12.111	12.0507	12.3591	11.6042	12.0649	12.2995
O75494	Serine/arginine-rich splicing factor 10	SRSF10	sp|O75494|SRS10_HUMAN Serine/arginine-rich splicing factor 10 OS=Homo sapiens OX=9606 GN=SRSF10 PE=1 SV=1;tr|Q5JRI1|Q5JRI1_HUMAN Serine/arginine-rich-splicing factor 10 OS=Homo sapiens OX=9606 GN=SRSF10 PE=1 SV=1;tr|A0A0S2Z504|A0A0S2Z504_HUMAN Serine/argin	S	133	___1	1	0.240638	0.0524464	0.0881276	0.243809	12.1923	12.5794	12.7653	12.125	12.4189	13.1512	12.8076	12.2468	12.0376	11.5432	12.016	12.0415	12.0688	11.8339	11.9848	12.1032
P15531;Q32Q12	Nucleoside diphosphate kinase A;Nucleoside diphosphate kinase;Nucleoside diphosphate kinase B;Putative nucleoside diphosphate kinase	NME1;NME1-NME2;NME2;NME2P1	sp|P15531|NDKA_HUMAN Nucleoside diphosphate kinase A OS=Homo sapiens OX=9606 GN=NME1 PE=1 SV=1;tr|A0A384MTW7|A0A384MTW7_HUMAN Nucleoside diphosphate kinase OS=Homo sapiens OX=9606 PE=2 SV=1;tr|Q32Q12|Q32Q12_HUMAN Nucleoside diphosphate kinase OS=Homo sapie	T	94;119	___1	0.999928	0.0416314	0.593349	-0.102211	0.266166	13.2697	13.2213	13.3461	13.3882	13.4304	13.3654	13.2411	13.3551	13.2674	13.3547	13.1788	13.3697	13.3029	13.3093	13.1697	12.98
Q96FQ6	Protein S100-A16	S100A16	sp|Q96FQ6|S10AG_HUMAN Protein S100-A16 OS=Homo sapiens OX=9606 GN=S100A16 PE=1 SV=1	S	2	___1	0.954181	0.0361621	0.679966	-0.0107448	0.950037	11.1434	11.497	11.3267	11.0279	11.2048	11.5206	11.1469	11.2673	11.1231	11.3128	10.6983	10.6044	10.6509	11.1085	10.7664	11.1697
A0A2R8Y661	Rap guanine nucleotide exchange factor 2	RAPGEF2;PDZGEF1	tr|A0A2R8Y661|A0A2R8Y661_HUMAN Cyclic nucleotide ras GEF OS=Homo sapiens OX=9606 GN=RAPGEF2 PE=1 SV=1;sp|Q9Y4G8|RPGF2_HUMAN Rap guanine nucleotide exchange factor 2 OS=Homo sapiens OX=9606 GN=RAPGEF2 PE=1 SV=1;tr|Q17RH5|Q17RH5_HUMAN Cyclic nucleotide ras G	S	544	___1	0.997845	-0.234753	0.0106006	-0.0643434	0.310572	11.9786	12.1353	11.5585	12.2149	11.6922	12.0084	11.2488	11.9988	12.5577	12.4277	11.7153	11.8341	12.3643	12.4748	11.6638	11.7745
A0A2R8Y661	Rap guanine nucleotide exchange factor 2	RAPGEF2;PDZGEF1	tr|A0A2R8Y661|A0A2R8Y661_HUMAN Cyclic nucleotide ras GEF OS=Homo sapiens OX=9606 GN=RAPGEF2 PE=1 SV=1;sp|Q9Y4G8|RPGF2_HUMAN Rap guanine nucleotide exchange factor 2 OS=Homo sapiens OX=9606 GN=RAPGEF2 PE=1 SV=1;tr|Q17RH5|Q17RH5_HUMAN Cyclic nucleotide ras G	S	1057	___1	0.962158	-0.135103	0.0596679	0.0274908	0.62184	13.9351	13.79	13.4965	13.8993	13.8259	13.6263	13.3465	13.7818	14.1545	13.7297	13.503	13.9385	14.1764	13.835	13.5534	13.8708
A0A2R8Y661	Rap guanine nucleotide exchange factor 2	RAPGEF2;PDZGEF1	tr|A0A2R8Y661|A0A2R8Y661_HUMAN Cyclic nucleotide ras GEF OS=Homo sapiens OX=9606 GN=RAPGEF2 PE=1 SV=1;sp|Q9Y4G8|RPGF2_HUMAN Rap guanine nucleotide exchange factor 2 OS=Homo sapiens OX=9606 GN=RAPGEF2 PE=1 SV=1;tr|Q17RH5|Q17RH5_HUMAN Cyclic nucleotide ras G	S	970	___1	0.854175	-0.0941133	0.674641	0.017514	0.843584	13.0195	13.1059	13.0618	12.8065	12.6268	12.6724	12.7284	13.5896	12.8132	13.2355	12.6095	13.0292	13.0753	13.2643	12.6164	12.8014
Q9NYL9	Tropomodulin-3	TMOD3;DKFZp686E1899	sp|Q9NYL9|TMOD3_HUMAN Tropomodulin-3 OS=Homo sapiens OX=9606 GN=TMOD3 PE=1 SV=1;tr|Q5HYL6|Q5HYL6_HUMAN Uncharacterized protein DKFZp686E1899 OS=Homo sapiens OX=9606 GN=DKFZp686E1899 PE=2 SV=1;tr|H0YNU8|H0YNU8_HUMAN Tropomodulin-3 (Fragment) OS=Homo sapiens	S	25	___1	0.999996	-0.0474227	0.543879	0.0226594	0.653875	15.9579	15.8375	15.8913	15.8572	16.0225	15.8916	15.7905	15.6496	15.8295	15.4055	15.4904	15.5283	15.8534	15.4256	15.4684	15.597
Q96DA6	Mitochondrial import inner membrane translocase subunit TIM14	DNAJC19	sp|Q96DA6|TIM14_HUMAN Mitochondrial import inner membrane translocase subunit TIM14 OS=Homo sapiens OX=9606 GN=DNAJC19 PE=1 SV=3;tr|A0A0S2Z5X1|A0A0S2Z5X1_HUMAN DnaJ-like protein subfamily C member 19 isoform 1 (Fragment) OS=Homo sapiens OX=9606 GN=DNAJC19	S	70	___1	0.996628	0.0587841	0.625719	0.0726679	0.509712	12.2595	12.2237	12.0976	11.9709	12.1477	11.9914	12.4819	12.1657	11.895	12.2247	12.2555	11.6007	12.1547	11.9365	12.3078	11.8676
O96013	Serine/threonine-protein kinase PAK 4;Non-specific serine/threonine protein kinase	PAK4	sp|O96013|PAK4_HUMAN Serine/threonine-protein kinase PAK 4 OS=Homo sapiens OX=9606 GN=PAK4 PE=1 SV=1;tr|A0A024R0J1|A0A024R0J1_HUMAN Non-specific serine/threonine protein kinase OS=Homo sapiens OX=9606 GN=PAK4 PE=4 SV=1;tr|A8K724|A8K724_HUMAN Non-specific s	S	99	___2	0.854382	-0.0407131	0.593507	-0.0689699	0.222632	13.3229	13.21	12.9694	13.1991	13.251	13.0856	13.1116	13.0904	13.5445	13.1654	13.0422	13.2577	13.3937	13.1417	12.9718	13.2267
O96013	Serine/threonine-protein kinase PAK 4;Non-specific serine/threonine protein kinase	PAK4	sp|O96013|PAK4_HUMAN Serine/threonine-protein kinase PAK 4 OS=Homo sapiens OX=9606 GN=PAK4 PE=1 SV=1;tr|A0A024R0J1|A0A024R0J1_HUMAN Non-specific serine/threonine protein kinase OS=Homo sapiens OX=9606 GN=PAK4 PE=4 SV=1;tr|A8K724|A8K724_HUMAN Non-specific s	S	104	___2	0.999457	-0.0407131	0.593507	-0.0689699	0.222632	13.3229	13.21	12.9694	13.1991	13.251	13.0856	13.1116	13.0904	13.5445	13.1654	13.0422	13.2577	13.3937	13.1417	12.9718	13.2267
O96013	Serine/threonine-protein kinase PAK 4;Non-specific serine/threonine protein kinase	PAK4	sp|O96013|PAK4_HUMAN Serine/threonine-protein kinase PAK 4 OS=Homo sapiens OX=9606 GN=PAK4 PE=1 SV=1;tr|A0A024R0J1|A0A024R0J1_HUMAN Non-specific serine/threonine protein kinase OS=Homo sapiens OX=9606 GN=PAK4 PE=4 SV=1;tr|A8K724|A8K724_HUMAN Non-specific s	S	474	___1	0.999635	-0.0259159	0.727653	0.0636918	0.311881	13.8209	13.5977	13.8007	13.6942	13.793	13.6951	13.8119	13.5099	13.9832	13.7728	13.8375	13.9017	14.0451	13.8622	14.0058	13.837
O96013	Serine/threonine-protein kinase PAK 4;Non-specific serine/threonine protein kinase	PAK4	sp|O96013|PAK4_HUMAN Serine/threonine-protein kinase PAK 4 OS=Homo sapiens OX=9606 GN=PAK4 PE=1 SV=1;tr|A0A024R0J1|A0A024R0J1_HUMAN Non-specific serine/threonine protein kinase OS=Homo sapiens OX=9606 GN=PAK4 PE=4 SV=1;tr|A8K724|A8K724_HUMAN Non-specific s	S	181	___1	0.962119	-0.0168625	0.878908	-0.0628139	0.389113	12.778	12.8338	12.7409	12.6699	12.4197	13.0731	12.7052	12.7571	12.6372	13.0843	12.8133	12.532	12.5403	13.1339	12.5686	12.5727
Q9BQQ7	Receptor-transporting protein 3	RTP3	sp|Q9BQQ7|RTP3_HUMAN Receptor-transporting protein 3 OS=Homo sapiens OX=9606 GN=RTP3 PE=1 SV=1	S	194	___1	0.999988	-0.0764977	0.565619	0.013335	0.865583	12.3183	12.3414	12.8551	11.8846	12.0581	12.4381	12.436	12.1612	12.397	12.9136	13.2728	12.2299	12.4647	12.9887	13.0402	12.3731
P08567	Pleckstrin	PLEK	sp|P08567|PLEK_HUMAN Pleckstrin OS=Homo sapiens OX=9606 GN=PLEK PE=1 SV=3;tr|Q59GZ2|Q59GZ2_HUMAN PLEK protein variant (Fragment) OS=Homo sapiens OX=9606 PE=2 SV=1	S	117	___1	0.999891	0.088996	0.292443	-0.00628373	0.965461	12.6079	12.518	12.5363	14.1797	12.6998	12.4906	12.5336	14.4738	12.3616	12.7196	12.9568	14.5427	12.4881	12.8883	13.1914	13.9878
Q9Y4B6	Protein VPRBP	VPRBP	sp|Q9Y4B6|DCAF1_HUMAN DDB1- and CUL4-associated factor 1 OS=Homo sapiens OX=9606 GN=DCAF1 PE=1 SV=3	S	1000	___1	0.999974	0.127058	0.16938	0.0596343	0.319653	13.9326	13.4232	13.823	13.8955	13.831	13.6331	14.0968	14.0216	13.7878	13.7476	13.8704	13.7572	13.9176	13.7193	13.8755	13.8891
O43312	Metastasis suppressor protein 1	MTSS1	sp|O43312|MTSS1_HUMAN Protein MTSS 1 OS=Homo sapiens OX=9606 GN=MTSS1 PE=1 SV=2;tr|A5YM41|A5YM41_HUMAN MTSS1 protein OS=Homo sapiens OX=9606 GN=MTSS1 PE=2 SV=1;tr|H0YAZ8|H0YAZ8_HUMAN Protein MTSS 1 (Fragment) OS=Homo sapiens OX=9606 GN=MTSS1 PE=1 SV=1;tr|E	T	258	___2	0.995981	0.156302	0.289	0.138856	0.085236	12.4709	12.4431	12.4173	12.5933	12.9277	12.7749	12.5867	12.2605	12.3508	12.175	12.0563	12.3558	12.5138	12.2795	12.3658	12.3343
Q15043	Zinc transporter ZIP14	SLC39A14	sp|Q15043|S39AE_HUMAN Metal cation symporter ZIP14 OS=Homo sapiens OX=9606 GN=SLC39A14 PE=1 SV=3;tr|A0A0S2Z5C8|A0A0S2Z5C8_HUMAN Solute carrier family 39 member 14 isoform 4 OS=Homo sapiens OX=9606 GN=SLC39A14 PE=2 SV=1;tr|A0A0S2Z5B1|A0A0S2Z5B1_HUMAN Solute	S	311	___1	0.989796	-0.0861282	0.332726	0.0734438	0.225878	17.196	16.6827	16.6728	17.4303	16.9626	16.7092	16.7573	17.2081	16.5733	16.6652	17.15	18.2305	16.6913	16.8087	17.1116	18.3012
Q15043	Zinc transporter ZIP14	SLC39A14	sp|Q15043|S39AE_HUMAN Metal cation symporter ZIP14 OS=Homo sapiens OX=9606 GN=SLC39A14 PE=1 SV=3;tr|A0A0S2Z5C8|A0A0S2Z5C8_HUMAN Solute carrier family 39 member 14 isoform 4 OS=Homo sapiens OX=9606 GN=SLC39A14 PE=2 SV=1;tr|A0A0S2Z5B1|A0A0S2Z5B1_HUMAN Solute	S	318	___2	0.964065	-0.185044	0.188058	0.081997	0.477257	11.0601	10.8589	10.8291	11.206	10.4537	11.0116	10.7291	11.0196	10.0862	11.2988	11.1425	11.3256	10.562	11.1682	11.0659	11.3851
Q15043	Zinc transporter ZIP14	SLC39A14	sp|Q15043|S39AE_HUMAN Metal cation symporter ZIP14 OS=Homo sapiens OX=9606 GN=SLC39A14 PE=1 SV=3;tr|A0A0S2Z5C8|A0A0S2Z5C8_HUMAN Solute carrier family 39 member 14 isoform 4 OS=Homo sapiens OX=9606 GN=SLC39A14 PE=2 SV=1;tr|A0A0S2Z5B1|A0A0S2Z5B1_HUMAN Solute	S	318	___1	0.964065	-0.0875058	0.365961	0.0437414	0.497163	13.5903	13.4986	14.0484	14.0475	13.4246	13.6936	13.9205	13.7961	13.2373	13.6456	14.0849	14.0087	13.3996	13.6889	13.9827	14.0801
Q15043	Zinc transporter ZIP14	SLC39A14	sp|Q15043|S39AE_HUMAN Metal cation symporter ZIP14 OS=Homo sapiens OX=9606 GN=SLC39A14 PE=1 SV=3;tr|A0A0S2Z5C8|A0A0S2Z5C8_HUMAN Solute carrier family 39 member 14 isoform 4 OS=Homo sapiens OX=9606 GN=SLC39A14 PE=2 SV=1;tr|A0A0S2Z5B1|A0A0S2Z5B1_HUMAN Solute	S	311	___2	0.989796	-0.114928	0.198305	0.0373831	0.66394	12.204	11.6728	11.7157	12.1815	11.9014	11.7523	11.6064	12.054	11.3144	12.044	11.9946	12.1428	11.4818	11.8891	11.902	12.3725
Q15043	Zinc transporter ZIP14	SLC39A14	sp|Q15043|S39AE_HUMAN Metal cation symporter ZIP14 OS=Homo sapiens OX=9606 GN=SLC39A14 PE=1 SV=3;tr|A0A0S2Z5C8|A0A0S2Z5C8_HUMAN Solute carrier family 39 member 14 isoform 4 OS=Homo sapiens OX=9606 GN=SLC39A14 PE=2 SV=1;tr|A0A0S2Z5B1|A0A0S2Z5B1_HUMAN Solute	S	262	___2	0.989906	0.0285042	0.836243	0.0292779	0.737603	14.7305	13.6583	14.145	14.6518	14.5384	14.1856	13.9702	14.6055	14.031	13.8728	14.3535	15.067	14.0543	14.0925	14.1164	15.1782
Q15043	Zinc transporter ZIP14	SLC39A14	sp|Q15043|S39AE_HUMAN Metal cation symporter ZIP14 OS=Homo sapiens OX=9606 GN=SLC39A14 PE=1 SV=3;tr|A0A0S2Z5C8|A0A0S2Z5C8_HUMAN Solute carrier family 39 member 14 isoform 4 OS=Homo sapiens OX=9606 GN=SLC39A14 PE=2 SV=1;tr|A0A0S2Z5B1|A0A0S2Z5B1_HUMAN Solute	S	265	___2	0.999982	0.0285042	0.836243	0.0292779	0.737603	14.7305	13.6583	14.145	14.6518	14.5384	14.1856	13.9702	14.6055	14.031	13.8728	14.3535	15.067	14.0543	14.0925	14.1164	15.1782
Q9HAU0	Pleckstrin homology domain-containing family A member 5	PLEKHA5	sp|Q9HAU0|PKHA5_HUMAN Pleckstrin homology domain-containing family A member 5 OS=Homo sapiens OX=9606 GN=PLEKHA5 PE=1 SV=1;tr|A0A024RAY7|A0A024RAY7_HUMAN Pleckstrin homology domain containing, family A member 5, isoform CRA_a OS=Homo sapiens OX=9606 GN=PLE	S	933	___2	0.996923	0.0323432	0.629591	-0.0757828	0.186684	13.3904	13.4158	13.5864	13.3469	13.3657	13.3786	13.6551	13.4694	13.5959	13.539	13.523	13.6557	13.5263	13.5332	13.4458	13.5053
Q9HAU0	Pleckstrin homology domain-containing family A member 5	PLEKHA5	sp|Q9HAU0|PKHA5_HUMAN Pleckstrin homology domain-containing family A member 5 OS=Homo sapiens OX=9606 GN=PLEKHA5 PE=1 SV=1;tr|A0A024RAY7|A0A024RAY7_HUMAN Pleckstrin homology domain containing, family A member 5, isoform CRA_a OS=Homo sapiens OX=9606 GN=PLE	S	937	___2	0.959363	0.0323432	0.629591	-0.0757828	0.186684	13.3904	13.4158	13.5864	13.3469	13.3657	13.3786	13.6551	13.4694	13.5959	13.539	13.523	13.6557	13.5263	13.5332	13.4458	13.5053
Q9HAU0	Pleckstrin homology domain-containing family A member 5	PLEKHA5	sp|Q9HAU0|PKHA5_HUMAN Pleckstrin homology domain-containing family A member 5 OS=Homo sapiens OX=9606 GN=PLEKHA5 PE=1 SV=1;tr|A0A024RAY7|A0A024RAY7_HUMAN Pleckstrin homology domain containing, family A member 5, isoform CRA_a OS=Homo sapiens OX=9606 GN=PLE	S	410	___1	0.998466	-0.0690738	0.294673	-0.0503244	0.318682	14.8962	15.009	15.0919	14.9777	14.7705	14.9194	15.0767	14.932	15.1539	15.0846	15.2244	14.9768	15.0939	15.039	15.1739	14.9315
Q9HAU0	Pleckstrin homology domain-containing family A member 5	PLEKHA5	sp|Q9HAU0|PKHA5_HUMAN Pleckstrin homology domain-containing family A member 5 OS=Homo sapiens OX=9606 GN=PLEKHA5 PE=1 SV=1;tr|A0A024RAY7|A0A024RAY7_HUMAN Pleckstrin homology domain containing, family A member 5, isoform CRA_a OS=Homo sapiens OX=9606 GN=PLE	S	855	___1	0.938444	-0.0413966	0.544293	-0.0737676	0.42691	12.88	12.3948	12.7174	12.1688	12.7996	12.3972	12.5827	12.2158	12.8719	12.5174	12.5529	12.4343	12.6316	12.5477	12.7177	12.1843
Q9HAU0	Pleckstrin homology domain-containing family A member 5	PLEKHA5	sp|Q9HAU0|PKHA5_HUMAN Pleckstrin homology domain-containing family A member 5 OS=Homo sapiens OX=9606 GN=PLEKHA5 PE=1 SV=1;tr|A0A024RAY7|A0A024RAY7_HUMAN Pleckstrin homology domain containing, family A member 5, isoform CRA_a OS=Homo sapiens OX=9606 GN=PLE	S	55	___1	0.995463	-0.0107726	0.863758	-0.0457478	0.430376	13.1079	13.0488	13.8112	13.0769	13.0293	13.0828	13.8138	13.0758	13.1343	13.3768	13.8208	13.1089	13.1979	13.2633	13.7287	13.068
Q9HAU0	Pleckstrin homology domain-containing family A member 5	PLEKHA5	sp|Q9HAU0|PKHA5_HUMAN Pleckstrin homology domain-containing family A member 5 OS=Homo sapiens OX=9606 GN=PLEKHA5 PE=1 SV=1;tr|A0A024RAY7|A0A024RAY7_HUMAN Pleckstrin homology domain containing, family A member 5, isoform CRA_a OS=Homo sapiens OX=9606 GN=PLE	S	809	___1	0.999946	0.00554025	0.940536	0.0310419	0.536666	14.308	14.572	14.2595	14.3937	14.4799	14.4985	14.2699	14.307	14.6202	14.7862	14.6275	14.4425	14.6471	14.7771	14.6816	14.4948
Q9HAU0	Pleckstrin homology domain-containing family A member 5	PLEKHA5	sp|Q9HAU0|PKHA5_HUMAN Pleckstrin homology domain-containing family A member 5 OS=Homo sapiens OX=9606 GN=PLEKHA5 PE=1 SV=1;tr|A0A024RAY7|A0A024RAY7_HUMAN Pleckstrin homology domain containing, family A member 5, isoform CRA_a OS=Homo sapiens OX=9606 GN=PLE	S	596	___1	0.999996	-0.0999759	0.225207	-0.00495414	0.942193	12.7174	12.768	12.3683	12.4828	12.5615	12.6574	12.4548	12.2627	12.4052	12.5721	12.6547	12.3384	12.4192	12.6993	12.4698	12.3622
Q9HAU0	Pleckstrin homology domain-containing family A member 5	PLEKHA5	sp|Q9HAU0|PKHA5_HUMAN Pleckstrin homology domain-containing family A member 5 OS=Homo sapiens OX=9606 GN=PLEKHA5 PE=1 SV=1;tr|A0A024RAY7|A0A024RAY7_HUMAN Pleckstrin homology domain containing, family A member 5, isoform CRA_a OS=Homo sapiens OX=9606 GN=PLE	S	885	___1	1	0.0359823	0.669642	-0.00065141	0.989707	12.6088	12.7418	12.7082	12.5418	12.651	12.5514	12.8681	12.674	12.5469	12.624	12.6309	12.3599	12.6065	12.6127	12.611	12.3288
Q9NPF5	DNA methyltransferase 1-associated protein 1	DMAP1	sp|Q9NPF5|DMAP1_HUMAN DNA methyltransferase 1-associated protein 1 OS=Homo sapiens OX=9606 GN=DMAP1 PE=1 SV=1;tr|B4DQG8|B4DQG8_HUMAN cDNA FLJ54124, highly similar to DNA methyltransferase 1-associated protein 1 OS=Homo sapiens OX=9606 PE=2 SV=1	T	445	___1	0.984265	0.218941	0.176744	-0.0967381	0.580741	10.7397	11.5488	10.8216	11.2074	11.2548	11.2752	11.3261	11.3372	10.7421	11.2912	11.2246	11.3885	11.2913	10.8958	11.0799	10.9926
Q5T2E6	UPF0668 protein C10orf76	C10orf76	sp|Q5T2E6|ARMD3_HUMAN Armadillo-like helical domain-containing protein 3 OS=Homo sapiens OX=9606 GN=ARMH3 PE=1 SV=1;tr|Q5T2E7|Q5T2E7_HUMAN Armadillo-like helical domain-containing protein 3 OS=Homo sapiens OX=9606 GN=ARMH3 PE=1 SV=1;tr|Q7Z2U8|Q7Z2U8_HUMAN	S	15	___1	0.899748	0.0251295	0.893047	-0.359154	0.0202731	12.9167	12.8784	12.3322	12.9161	12.7314	12.5803	12.1706	13.6617	13.2096	13.2031	13.014	12.8685	12.8437	13.0584	12.8591	12.0974
Q9Y6M5	Zinc transporter 1	SLC30A1	sp|Q9Y6M5|ZNT1_HUMAN Zinc transporter 1 OS=Homo sapiens OX=9606 GN=SLC30A1 PE=1 SV=3	S	506	___1	0.754508	0.127723	0.381622	-0.100918	0.31002	13.6046	13.7126	13.6411	13.8579	14.2168	13.768	13.7066	13.6357	14.1777	13.7995	13.8179	14.1146	13.8154	13.9649	13.7682	13.9575
Q9Y6M5	Zinc transporter 1	SLC30A1	sp|Q9Y6M5|ZNT1_HUMAN Zinc transporter 1 OS=Homo sapiens OX=9606 GN=SLC30A1 PE=1 SV=3	S	468	___1	0.995474	-0.228594	0.0425378	0.0271872	0.678891	14.8035	14.501	14.5767	15.0299	14.2948	14.3193	14.5185	14.8643	14.6488	14.3743	14.8571	14.7439	14.5944	14.5664	14.7949	14.7771
Q15836	Vesicle-associated membrane protein 3;Vesicle-associated membrane protein 2	VAMP3;VAMP2	sp|Q15836|VAMP3_HUMAN Vesicle-associated membrane protein 3 OS=Homo sapiens OX=9606 GN=VAMP3 PE=1 SV=3;tr|Q6FGG2|Q6FGG2_HUMAN VAMP3 protein OS=Homo sapiens OX=9606 GN=VAMP3 PE=2 SV=1;sp|P63027|VAMP2_HUMAN Vesicle-associated membrane protein 2 OS=Homo sapie	S	44	___1	1	-0.0115671	0.892704	-0.11316	0.311782	12.4865	12.5808	13.0042	12.7846	12.5038	12.485	12.8279	12.9932	13.2146	12.9659	13.1363	13.0365	12.8903	13.2167	13.0121	12.7816
P17735	Tyrosine aminotransferase	TAT	sp|P17735|ATTY_HUMAN Tyrosine aminotransferase OS=Homo sapiens OX=9606 GN=TAT PE=1 SV=1;tr|A0A140VKB7|A0A140VKB7_HUMAN Tyrosine aminotransferase OS=Homo sapiens OX=9606 PE=2 SV=1;tr|A1L4G7|A1L4G7_HUMAN Tyrosine aminotransferase OS=Homo sapiens OX=9606 GN=T	S	448	___1	1	0.0610012	0.381255	-0.121993	0.361415	16.5358	15.0258	15.9387	15.927	16.5538	15.1078	15.916	16.0936	16.8711	15.4729	15.5662	15.027	16.2738	15.4436	15.6072	15.1247
P20290	Transcription factor BTF3	BTF3	sp|P20290|BTF3_HUMAN Transcription factor BTF3 OS=Homo sapiens OX=9606 GN=BTF3 PE=1 SV=1;tr|A0A7I2V5Y3|A0A7I2V5Y3_HUMAN Transcription factor BTF3 OS=Homo sapiens OX=9606 GN=BTF3 PE=1 SV=1	S	201	___1	1	-0.00797838	0.936231	0.0200627	0.786592	11.752	11.9522	12.1464	11.8849	12.0498	11.7352	12.0837	11.8349	11.9079	11.8281	11.8065	11.8066	11.9276	11.8061	11.6669	12.0289
Q8WWQ0	PH-interacting protein	PHIP	sp|Q8WWQ0|PHIP_HUMAN PH-interacting protein OS=Homo sapiens OX=9606 GN=PHIP PE=1 SV=2;tr|Q9NWP3|Q9NWP3_HUMAN cDNA FLJ20705 fis, clone KAIA1571 OS=Homo sapiens OX=9606 PE=2 SV=1	S	1281	___2	1	0.00404817	0.954099	0.129033	0.125335	12.9631	13.1992	12.8535	13.0467	13.0328	13.0553	12.905	13.0856	12.7439	12.7123	13.0835	13.0503	12.9265	12.8477	12.9975	13.3345
Q8WWQ0	PH-interacting protein	PHIP	sp|Q8WWQ0|PHIP_HUMAN PH-interacting protein OS=Homo sapiens OX=9606 GN=PHIP PE=1 SV=2;tr|Q9NWP3|Q9NWP3_HUMAN cDNA FLJ20705 fis, clone KAIA1571 OS=Homo sapiens OX=9606 PE=2 SV=1	S	1283	___2	0.999977	0.00404817	0.954099	0.129033	0.125335	12.9631	13.1992	12.8535	13.0467	13.0328	13.0553	12.905	13.0856	12.7439	12.7123	13.0835	13.0503	12.9265	12.8477	12.9975	13.3345
Q8WWQ0	PH-interacting protein	PHIP	sp|Q8WWQ0|PHIP_HUMAN PH-interacting protein OS=Homo sapiens OX=9606 GN=PHIP PE=1 SV=2;tr|Q9NWP3|Q9NWP3_HUMAN cDNA FLJ20705 fis, clone KAIA1571 OS=Homo sapiens OX=9606 PE=2 SV=1	S	1783	___1	1	0.0603045	0.612395	-0.0846198	0.243265	13.2965	13.4343	13.7735	13.4498	13.4486	13.715	13.4285	13.6031	13.2702	13.5546	13.4059	13.77	13.0647	13.3857	13.4857	13.7261
O95714	E3 ubiquitin-protein ligase HERC2	HERC2	sp|O95714|HERC2_HUMAN E3 ubiquitin-protein ligase HERC2 OS=Homo sapiens OX=9606 GN=HERC2 PE=1 SV=2;tr|A0A3B3IRP6|A0A3B3IRP6_HUMAN E3 ubiquitin-protein ligase HERC2 (Fragment) OS=Homo sapiens OX=9606 GN=HERC2 PE=1 SV=1;tr|A0A0J9YVP0|A0A0J9YVP0_HUMAN E3 ubiq	S	2928	___1	0.999982	0.304283	0.0183715	-0.280991	0.0262047	11.7384	11.6306	11.735	11.5053	11.9089	11.7376	12.3244	11.8554	11.5682	11.5744	11.9477	11.8864	11.5475	11.2748	11.3622	11.6683
O95714	E3 ubiquitin-protein ligase HERC2	HERC2	sp|O95714|HERC2_HUMAN E3 ubiquitin-protein ligase HERC2 OS=Homo sapiens OX=9606 GN=HERC2 PE=1 SV=2	S	1942	___1	0.771749	0.140334	0.275664	-0.2475	0.0613687	9.93483	10.1535	10.2834	10.1776	10.4566	10.3327	10.1179	10.2035	10.0609	9.93029	9.75927	10.1873	9.75414	9.60604	9.89889	9.68871
O95714	E3 ubiquitin-protein ligase HERC2;Putative HERC2-like protein 3	HERC2;HERC2P3	sp|O95714|HERC2_HUMAN E3 ubiquitin-protein ligase HERC2 OS=Homo sapiens OX=9606 GN=HERC2 PE=1 SV=2;sp|Q9BVR0|HRC23_HUMAN Putative HERC2-like protein 3 OS=Homo sapiens OX=9606 GN=HERC2P3 PE=5 SV=2;tr|B7Z294|B7Z294_HUMAN cDNA FLJ60245, highly similar to HECT	S	1577	___1	0.999999	0.102167	0.36017	0.197717	0.102342	10.802	10.755	10.4873	11.2893	10.9459	10.8608	10.8634	11.0722	10.9896	11.0569	10.5863	11.0814	11.3094	11.0385	11.0872	11.0698
Q15311	RalA-binding protein 1	RALBP1	sp|Q15311|RBP1_HUMAN RalA-binding protein 1 OS=Homo sapiens OX=9606 GN=RALBP1 PE=1 SV=3;tr|A0A2X0U2N0|A0A2X0U2N0_HUMAN RALBP1 (Fragment) OS=Homo sapiens OX=9606 GN=RALBP1 PE=4 SV=1;tr|Q5GJ68|Q5GJ68_HUMAN Hypothetical rhabdomyosarcoma antigen MU-RMS-40.2A O	S	645	___1	0.982631	-0.0623458	0.399824	-0.163396	0.0327708	14.8359	13.988	14.1775	14.8875	14.6762	13.8799	14.1076	14.9757	15.132	14.4934	14.7251	15.0839	14.8564	14.302	14.6968	14.9256
Q15311	RalA-binding protein 1	RALBP1	sp|Q15311|RBP1_HUMAN RalA-binding protein 1 OS=Homo sapiens OX=9606 GN=RALBP1 PE=1 SV=3;tr|A0A2X0U2N0|A0A2X0U2N0_HUMAN RALBP1 (Fragment) OS=Homo sapiens OX=9606 GN=RALBP1 PE=4 SV=1;tr|Q5GJ68|Q5GJ68_HUMAN Hypothetical rhabdomyosarcoma antigen MU-RMS-40.2A O	S	463	___1	0.989919	-0.0601146	0.722131	-0.104218	0.103239	15.2296	14.6594	14.7748	15.3296	15.5736	14.7904	14.7145	14.6744	15.3735	15.2078	15.3439	15.2885	15.3074	14.9892	15.2506	15.2495
Q15311	RalA-binding protein 1	RALBP1	sp|Q15311|RBP1_HUMAN RalA-binding protein 1 OS=Homo sapiens OX=9606 GN=RALBP1 PE=1 SV=3;tr|A0A2X0U2N0|A0A2X0U2N0_HUMAN RALBP1 (Fragment) OS=Homo sapiens OX=9606 GN=RALBP1 PE=4 SV=1;tr|B4DUY4|B4DUY4_HUMAN cDNA FLJ61419, highly similar to RalA-binding protei	S	48	___2	0.980584	0.0342121	0.719979	-0.128654	0.138761	10.5366	10.3549	10.7626	10.492	10.4738	10.5349	10.9836	10.2908	11.0017	10.7941	10.6715	11.124	10.7216	10.8833	10.583	10.8888
Q15311	RalA-binding protein 1	RALBP1	sp|Q15311|RBP1_HUMAN RalA-binding protein 1 OS=Homo sapiens OX=9606 GN=RALBP1 PE=1 SV=3;tr|A0A2X0U2N0|A0A2X0U2N0_HUMAN RALBP1 (Fragment) OS=Homo sapiens OX=9606 GN=RALBP1 PE=4 SV=1;tr|B4DUY4|B4DUY4_HUMAN cDNA FLJ61419, highly similar to RalA-binding protei	S	62	___2	1	0.0342121	0.719979	-0.128654	0.138761	10.5366	10.3549	10.7626	10.492	10.4738	10.5349	10.9836	10.2908	11.0017	10.7941	10.6715	11.124	10.7216	10.8833	10.583	10.8888
Q15311	RalA-binding protein 1	RALBP1	sp|Q15311|RBP1_HUMAN RalA-binding protein 1 OS=Homo sapiens OX=9606 GN=RALBP1 PE=1 SV=3;tr|A0A2X0U2N0|A0A2X0U2N0_HUMAN RALBP1 (Fragment) OS=Homo sapiens OX=9606 GN=RALBP1 PE=4 SV=1;tr|B4DUY4|B4DUY4_HUMAN cDNA FLJ61419, highly similar to RalA-binding protei	S	92	___2	0.925215	0.0381039	0.593785	0.0265521	0.599829	15.3787	15.3131	15.1384	15.3745	15.5091	15.3845	15.194	15.2695	15.5591	15.4556	15.3656	15.5449	15.5861	15.5249	15.3466	15.5739
Q15311	RalA-binding protein 1	RALBP1	sp|Q15311|RBP1_HUMAN RalA-binding protein 1 OS=Homo sapiens OX=9606 GN=RALBP1 PE=1 SV=3;tr|A0A2X0U2N0|A0A2X0U2N0_HUMAN RALBP1 (Fragment) OS=Homo sapiens OX=9606 GN=RALBP1 PE=4 SV=1;tr|B4DUY4|B4DUY4_HUMAN cDNA FLJ61419, highly similar to RalA-binding protei	S	93	___2	0.949033	0.0381039	0.593785	0.0265521	0.599829	15.3787	15.3131	15.1384	15.3745	15.5091	15.3845	15.194	15.2695	15.5591	15.4556	15.3656	15.5449	15.5861	15.5249	15.3466	15.5739
Q15311	RalA-binding protein 1	RALBP1	sp|Q15311|RBP1_HUMAN RalA-binding protein 1 OS=Homo sapiens OX=9606 GN=RALBP1 PE=1 SV=3;tr|A0A2X0U2N0|A0A2X0U2N0_HUMAN RALBP1 (Fragment) OS=Homo sapiens OX=9606 GN=RALBP1 PE=4 SV=1;tr|B4DUY4|B4DUY4_HUMAN cDNA FLJ61419, highly similar to RalA-binding protei	S	62	___1	1	0.187952	0.0525334	-0.0334091	0.665091	13.8687	13.6779	13.7363	13.8919	14.2055	13.8618	13.9846	13.8746	14.2285	13.9737	13.8922	14.1093	14.1151	14.0887	13.9765	13.8899
Q9UPU5	Ubiquitin carboxyl-terminal hydrolase 24	USP24	sp|Q9UPU5|UBP24_HUMAN Ubiquitin carboxyl-terminal hydrolase 24 OS=Homo sapiens OX=9606 GN=USP24 PE=1 SV=3	S	63	___1	0.897084	0.0148358	0.850469	0.182429	0.132199	10.4981	10.5322	10.6163	10.2561	10.3713	10.4522	10.7607	10.3779	10.5101	10.414	10.928	10.7491	10.9613	10.7789	10.9004	10.6904
Q9UPU5	Ubiquitin carboxyl-terminal hydrolase 24	USP24	sp|Q9UPU5|UBP24_HUMAN Ubiquitin carboxyl-terminal hydrolase 24 OS=Homo sapiens OX=9606 GN=USP24 PE=1 SV=3	S	1141	___1	0.969296	-0.0243503	0.708523	-0.0208246	0.682388	16.8041	16.817	16.701	16.812	16.7412	16.7848	16.6288	16.8818	17.0322	16.7294	16.7957	17.0443	16.9567	16.7131	16.8199	17.0286
Q9UPU5	Ubiquitin carboxyl-terminal hydrolase 24	USP24	sp|Q9UPU5|UBP24_HUMAN Ubiquitin carboxyl-terminal hydrolase 24 OS=Homo sapiens OX=9606 GN=USP24 PE=1 SV=3;tr|A0A0U1RQI9|A0A0U1RQI9_HUMAN Ubiquitin carboxyl-terminal hydrolase 24 (Fragment) OS=Homo sapiens OX=9606 GN=USP24 PE=1 SV=1	S	2561	___1	0.927817	0.00768688	0.939168	0.0188391	0.731473	14.5212	14.72	14.9122	14.5334	14.2508	14.9852	14.9663	14.5153	14.6637	14.8784	14.9764	14.6432	14.6354	14.8483	14.9924	14.761
Q9UPU5	Ubiquitin carboxyl-terminal hydrolase 24	USP24	sp|Q9UPU5|UBP24_HUMAN Ubiquitin carboxyl-terminal hydrolase 24 OS=Homo sapiens OX=9606 GN=USP24 PE=1 SV=3	S	2047	___1	0.999996	-0.0132524	0.835609	-0.00936576	0.856491	16.1979	16.2058	16.1325	16.0941	16.2184	16.2538	16.057	16.0481	16.3169	16.2168	16.1704	16.2301	16.2828	16.1516	16.2208	16.2416
Q5VWQ8	Disabled homolog 2-interacting protein	DAB2IP	sp|Q5VWQ8|DAB2P_HUMAN Disabled homolog 2-interacting protein OS=Homo sapiens OX=9606 GN=DAB2IP PE=1 SV=2;tr|H0Y3A3|H0Y3A3_HUMAN Disabled homolog 2-interacting protein (Fragment) OS=Homo sapiens OX=9606 GN=DAB2IP PE=1 SV=1;tr|A0A3B3ITG3|A0A3B3ITG3_HUMAN Dis	S	978	___1	1	0.0112663	0.905991	-0.0887297	0.119884	15.8785	15.6124	15.4522	15.4521	15.8858	15.469	15.3351	15.7504	16.2666	15.8914	15.64	15.665	16.1281	15.8287	15.599	15.5522
Q5VWQ8	Disabled homolog 2-interacting protein	DAB2IP	sp|Q5VWQ8|DAB2P_HUMAN Disabled homolog 2-interacting protein OS=Homo sapiens OX=9606 GN=DAB2IP PE=1 SV=2;tr|H0Y3A3|H0Y3A3_HUMAN Disabled homolog 2-interacting protein (Fragment) OS=Homo sapiens OX=9606 GN=DAB2IP PE=1 SV=1;tr|A0A3B3ITG3|A0A3B3ITG3_HUMAN Dis	S	747	___1	0.760705	0.10541	0.150359	-0.118763	0.17749	12.26	11.6693	11.7371	11.8393	12.3599	11.8322	11.9001	11.835	12.4593	11.9536	12.1004	12.3359	12.3804	12.0217	11.9902	11.9818
Q5VWQ8	Disabled homolog 2-interacting protein	DAB2IP	sp|Q5VWQ8|DAB2P_HUMAN Disabled homolog 2-interacting protein OS=Homo sapiens OX=9606 GN=DAB2IP PE=1 SV=2;tr|H0Y3A3|H0Y3A3_HUMAN Disabled homolog 2-interacting protein (Fragment) OS=Homo sapiens OX=9606 GN=DAB2IP PE=1 SV=1;tr|A0A3B3ITG3|A0A3B3ITG3_HUMAN Dis	S	978	___2	1	0.0302314	0.688424	-0.0579648	0.561878	13.8419	13.9585	13.706	13.7777	13.8757	13.8158	13.8106	13.903	14.13	13.8533	13.8166	13.5424	13.7309	13.8739	13.9289	13.5767
A1A5C4;A7BI36	Ribosome-binding protein 1	RRBP1	tr|A1A5C4|A1A5C4_HUMAN RRBP1 protein OS=Homo sapiens OX=9606 GN=RRBP1 PE=2 SV=1;tr|A7BI36|A7BI36_HUMAN p180/ribosome receptor OS=Homo sapiens OX=9606 GN=RRBP1 PE=2 SV=2;sp|Q9P2E9|RRBP1_HUMAN Ribosome-binding protein 1 OS=Homo sapiens OX=9606 GN=RRBP1 PE=1	S	139;745	___1	1	-0.0970945	0.29417	-0.138136	0.0422974	16.0594	15.616	15.9622	15.7279	15.9332	15.3356	15.8369	15.8714	15.7536	15.6976	15.5448	15.4001	15.6992	15.5394	15.4378	15.1672
A1A5C4;A7BI36	Ribosome-binding protein 1	RRBP1	tr|A1A5C4|A1A5C4_HUMAN RRBP1 protein OS=Homo sapiens OX=9606 GN=RRBP1 PE=2 SV=1;tr|A7BI36|A7BI36_HUMAN p180/ribosome receptor OS=Homo sapiens OX=9606 GN=RRBP1 PE=2 SV=2;sp|Q9P2E9|RRBP1_HUMAN Ribosome-binding protein 1 OS=Homo sapiens OX=9606 GN=RRBP1 PE=1	T	47;225	___1	1	-0.171342	0.164053	-0.0968911	0.241916	16.581	16.0486	17.2985	15.8483	16.3487	15.9048	16.8278	16.0098	15.6928	15.1471	15.6558	14.5662	15.5789	15.0603	15.3618	14.6734
A1A5C4;A7BI36	Ribosome-binding protein 1	RRBP1	tr|A1A5C4|A1A5C4_HUMAN RRBP1 protein OS=Homo sapiens OX=9606 GN=RRBP1 PE=2 SV=1;tr|A7BI36|A7BI36_HUMAN p180/ribosome receptor OS=Homo sapiens OX=9606 GN=RRBP1 PE=2 SV=2;sp|Q9P2E9|RRBP1_HUMAN Ribosome-binding protein 1 OS=Homo sapiens OX=9606 GN=RRBP1 PE=1	S	97;703	___1	0.99692	-0.146291	0.12487	-0.137178	0.290357	16.8196	16.8114	17.1004	16.7848	16.7334	16.7249	16.7081	16.7646	15.8366	16.1313	16.39	15.6086	15.5414	15.8907	16.0597	15.926
A1A5C4;A1A5C5;A7BI36	Ribosome-binding protein 1	RRBP1	tr|A1A5C4|A1A5C4_HUMAN RRBP1 protein OS=Homo sapiens OX=9606 GN=RRBP1 PE=2 SV=1;tr|B3KSG1|B3KSG1_HUMAN cDNA FLJ36146 fis, clone TESTI2025117, highly similar to Ribosome-binding protein 1 OS=Homo sapiens OX=9606 PE=2 SV=1;tr|A1A5C5|A1A5C5_HUMAN RRBP1 protei	S	801;618;1407	___1	0.970744	-0.00518038	0.945618	0.0585689	0.291846	16.8425	16.8064	16.8033	16.7268	17.0032	16.6599	16.7731	16.7221	16.665	16.5372	16.4112	16.6794	16.7827	16.591	16.4935	16.6598
A1A5C4;A1A5C5;A7BI36	Ribosome-binding protein 1	RRBP1	tr|A1A5C4|A1A5C4_HUMAN RRBP1 protein OS=Homo sapiens OX=9606 GN=RRBP1 PE=2 SV=1;tr|B3KSG1|B3KSG1_HUMAN cDNA FLJ36146 fis, clone TESTI2025117, highly similar to Ribosome-binding protein 1 OS=Homo sapiens OX=9606 PE=2 SV=1;tr|A1A5C5|A1A5C5_HUMAN RRBP1 protei	S	800;617;1406	___1	0.837236	-0.0113022	0.886252	0.0449292	0.403996	14.5849	14.431	14.4909	14.4442	14.6309	14.2304	14.4722	14.5723	14.4788	14.355	14.2034	14.4192	14.5091	14.3352	14.2637	14.5281
A1A5C4;A7BI36	Ribosome-binding protein 1	RRBP1	tr|A1A5C4|A1A5C4_HUMAN RRBP1 protein OS=Homo sapiens OX=9606 GN=RRBP1 PE=2 SV=1;tr|A7BI36|A7BI36_HUMAN p180/ribosome receptor OS=Homo sapiens OX=9606 GN=RRBP1 PE=2 SV=2;sp|Q9P2E9|RRBP1_HUMAN Ribosome-binding protein 1 OS=Homo sapiens OX=9606 GN=RRBP1 PE=1	S	107;713	___1	1	-0.150198	0.248362	0.033837	0.750692	17.5272	17.3845	18.4078	17.4231	17.5013	17.4466	17.8254	17.3684	15.8808	16.2388	16.8115	15.8815	15.8833	16.162	16.6243	16.2783
A1A5C4;A1A5C5;A7BI36	Ribosome-binding protein 1	RRBP1	tr|A1A5C4|A1A5C4_HUMAN RRBP1 protein OS=Homo sapiens OX=9606 GN=RRBP1 PE=2 SV=1;tr|A1A5C5|A1A5C5_HUMAN RRBP1 protein OS=Homo sapiens OX=9606 GN=RRBP1 PE=2 SV=1;tr|A7BI36|A7BI36_HUMAN p180/ribosome receptor OS=Homo sapiens OX=9606 GN=RRBP1 PE=2 SV=2;sp|Q9P2	S	483;300;1089	___1	1	0.0349947	0.724765	0.0243359	0.754944	12.9352	12.6381	13.1302	12.8469	12.996	12.5319	12.9873	13.1751	12.6756	12.7608	12.8112	12.7264	12.7685	12.5662	13.0019	12.7348
H0Y948;J3KN01	Afadin	MLLT4	tr|H0Y948|H0Y948_HUMAN Afadin (Fragment) OS=Homo sapiens OX=9606 GN=AFDN PE=1 SV=1;tr|J3KN01|J3KN01_HUMAN Afadin OS=Homo sapiens OX=9606 GN=AFDN PE=1 SV=1;sp|P55196|AFAD_HUMAN Afadin OS=Homo sapiens OX=9606 GN=AFDN PE=1 SV=3;tr|A0A1P7ZIN0|A0A1P7ZIN0_HUMAN	S	141;1781	___1	0.899729	0.110177	0.176773	-0.142952	0.165045	11.9024	12.2053	12.309	12.3623	12.1954	12.262	12.375	12.3874	12.4207	12.3684	12.2802	12.3972	12.0931	12.5311	12.1376	12.1329
H0Y948;J3KN01	Afadin	MLLT4	tr|H0Y948|H0Y948_HUMAN Afadin (Fragment) OS=Homo sapiens OX=9606 GN=AFDN PE=1 SV=1;tr|J3KN01|J3KN01_HUMAN Afadin OS=Homo sapiens OX=9606 GN=AFDN PE=1 SV=1;sp|P55196|AFAD_HUMAN Afadin OS=Homo sapiens OX=9606 GN=AFDN PE=1 SV=3;tr|A0A1P7ZIN0|A0A1P7ZIN0_HUMAN	S	13;1728	___1	0.991682	-0.236076	0.0382899	-0.0544301	0.296406	12.1514	11.6983	12.2238	11.9313	11.9721	11.662	11.7206	11.7058	11.9921	11.9845	11.7834	11.7023	11.9184	11.9297	11.7739	11.6224
H0Y948	Afadin (Fragment)	MLLT4	tr|H0Y948|H0Y948_HUMAN Afadin (Fragment) OS=Homo sapiens OX=9606 GN=AFDN PE=1 SV=1	S	48	___1	1	-0.0290308	0.764489	0.0476048	0.385367	13.5639	13.1501	13.3839	13.5888	13.7076	13.2972	13.1242	13.4417	13.4708	13.4166	13.3758	13.544	13.5677	13.4969	13.339	13.5941
H0Y948;J3KN01	Afadin	MLLT4	tr|H0Y948|H0Y948_HUMAN Afadin (Fragment) OS=Homo sapiens OX=9606 GN=AFDN PE=1 SV=1;tr|J3KN01|J3KN01_HUMAN Afadin OS=Homo sapiens OX=9606 GN=AFDN PE=1 SV=1;sp|P55196|AFAD_HUMAN Afadin OS=Homo sapiens OX=9606 GN=AFDN PE=1 SV=3;tr|A0A1P7ZIN0|A0A1P7ZIN0_HUMAN	T	182;1822	___1	1	-0.265508	0.00631734	-0.105407	0.415942	10.8164	10.3537	10.2468	10.492	10.6256	9.96733	9.98433	10.2697	11.1471	10.1677	10.6647	9.54832	11.1214	10.4169	10.1596	9.40835
H0Y948;J3KN01	Afadin	MLLT4	tr|H0Y948|H0Y948_HUMAN Afadin (Fragment) OS=Homo sapiens OX=9606 GN=AFDN PE=1 SV=1;tr|J3KN01|J3KN01_HUMAN Afadin OS=Homo sapiens OX=9606 GN=AFDN PE=1 SV=1;sp|P55196|AFAD_HUMAN Afadin OS=Homo sapiens OX=9606 GN=AFDN PE=1 SV=3;tr|A0A1P7ZIN0|A0A1P7ZIN0_HUMAN	S	166;1806	___1	0.999997	-0.0936636	0.275571	-0.0646782	0.487155	16.1607	15.9364	15.926	16.4118	16.2837	15.7771	15.7063	16.2932	16.1945	15.8642	16.0387	16.4324	16.264	15.8266	15.6719	16.5086
H0Y948;J3KN01	Afadin	MLLT4	tr|H0Y948|H0Y948_HUMAN Afadin (Fragment) OS=Homo sapiens OX=9606 GN=AFDN PE=1 SV=1;tr|J3KN01|J3KN01_HUMAN Afadin OS=Homo sapiens OX=9606 GN=AFDN PE=1 SV=1;sp|P55196|AFAD_HUMAN Afadin OS=Homo sapiens OX=9606 GN=AFDN PE=1 SV=3;tr|A0A1P7ZIN0|A0A1P7ZIN0_HUMAN	S	146;1786	___1	0.996669	0.00102766	0.987855	-0.0117195	0.826653	15.2125	15.1516	14.8767	14.9945	15.2002	15.0663	14.863	15.11	15.4028	15.1508	15.0618	15.2175	15.3598	15.222	14.9896	15.2145
Q9BXF6	Rab11 family-interacting protein 5	RAB11FIP5;GAF1	sp|Q9BXF6|RFIP5_HUMAN Rab11 family-interacting protein 5 OS=Homo sapiens OX=9606 GN=RAB11FIP5 PE=1 SV=1;tr|A0A1B0GTL5|A0A1B0GTL5_HUMAN Rab11 family-interacting protein 5 OS=Homo sapiens OX=9606 GN=RAB11FIP5 PE=1 SV=1;tr|Q2Z1P3|Q2Z1P3_HUMAN Uncharacterized	S	393	___1	0.757551	0.0793381	0.315819	0.0106878	0.894095	12.1977	12.6494	12.7311	12.7809	12.4547	12.6194	12.8012	12.8011	12.1456	12.549	12.5523	12.8039	12.3934	12.3823	12.5322	12.7857
O00566	U3 small nucleolar ribonucleoprotein protein MPP10	MPHOSPH10	sp|O00566|MPP10_HUMAN U3 small nucleolar ribonucleoprotein protein MPP10 OS=Homo sapiens OX=9606 GN=MPHOSPH10 PE=1 SV=2;tr|U3KQ48|U3KQ48_HUMAN U3 small nucleolar ribonucleoprotein protein MPP10 OS=Homo sapiens OX=9606 GN=MPHOSPH10 PE=1 SV=1	S	242	___1	0.999908	0.152637	0.376487	0.217812	0.00894276	12.6259	12.4131	11.7515	12.2321	13.0618	12.9089	11.3177	12.3448	12.3195	11.8865	11.5278	12.1473	12.6462	12.1237	11.6279	12.3545
Q01804	OTU domain-containing protein 4	OTUD4	sp|Q01804|OTUD4_HUMAN OTU domain-containing protein 4 OS=Homo sapiens OX=9606 GN=OTUD4 PE=1 SV=4	S	1031	___2	0.920071	0.0369769	0.749666	0.209213	0.0209052	13.4508	13.7033	13.3065	13.6845	13.6446	13.3516	13.5465	13.7503	13.4101	13.4827	13.2965	13.5953	13.819	13.6408	13.4647	13.697
Q01804	OTU domain-containing protein 4	OTUD4	sp|Q01804|OTUD4_HUMAN OTU domain-containing protein 4 OS=Homo sapiens OX=9606 GN=OTUD4 PE=1 SV=4	S	1024	___1	0.99986	0.0235256	0.72277	-0.107439	0.103458	12.0904	11.9001	11.8059	12.1558	12.2149	11.8543	11.8334	12.1437	12.3279	12.2237	11.936	12.3584	12.244	12.1729	11.879	12.1204
Q01804	OTU domain-containing protein 4	OTUD4	sp|Q01804|OTUD4_HUMAN OTU domain-containing protein 4 OS=Homo sapiens OX=9606 GN=OTUD4 PE=1 SV=4	S	1023	___2	0.999992	-0.0387911	0.612105	0.0779159	0.176733	15.145	15.1849	15.0274	15.2605	15.1247	14.9704	15.1094	15.2581	15.1245	15.0216	14.9024	15.2716	15.2636	15.0973	15.0017	15.2692
Q01804	OTU domain-containing protein 4	OTUD4	sp|Q01804|OTUD4_HUMAN OTU domain-containing protein 4 OS=Homo sapiens OX=9606 GN=OTUD4 PE=1 SV=4	S	1024	___2	0.99986	-0.0387911	0.612105	0.0779159	0.176733	15.145	15.1849	15.0274	15.2605	15.1247	14.9704	15.1094	15.2581	15.1245	15.0216	14.9024	15.2716	15.2636	15.0973	15.0017	15.2692
Q01804	OTU domain-containing protein 4	OTUD4	sp|Q01804|OTUD4_HUMAN OTU domain-containing protein 4 OS=Homo sapiens OX=9606 GN=OTUD4 PE=1 SV=4	S	1023	___1	0.999992	-0.0106859	0.898924	-0.0857709	0.255708	11.8918	11.7726	11.5198	11.994	12.028	11.5384	11.5857	11.9834	12.1424	12.0289	11.6891	12.2205	12.1367	12.0259	11.6502	11.9249
Q01804	OTU domain-containing protein 4	OTUD4	sp|Q01804|OTUD4_HUMAN OTU domain-containing protein 4 OS=Homo sapiens OX=9606 GN=OTUD4 PE=1 SV=4;tr|A0PJA7|A0PJA7_HUMAN OTUD4 protein (Fragment) OS=Homo sapiens OX=9606 GN=OTUD4 PE=2 SV=1	S	893	___1	1	-0.075171	0.622641	0.115709	0.401604	11.4028	11.0096	11.344	11.1893	11.0955	11.4147	11.3863	10.7484	10.459	10.7318	11.2495	10.8165	10.9945	10.6623	11.0249	11.0378
Q01804	OTU domain-containing protein 4	OTUD4	sp|Q01804|OTUD4_HUMAN OTU domain-containing protein 4 OS=Homo sapiens OX=9606 GN=OTUD4 PE=1 SV=4	S	443	___1	0.998615	0.125362	0.427146	-0.0562338	0.617981	8.82987	8.89733	9.76083	9.76755	9.02552	9.53537	9.66808	9.52806	9.17356	9.56878	9.23119	9.48373	9.37255	9.1746	9.08029	9.60488
Q01804	OTU domain-containing protein 4	OTUD4	sp|Q01804|OTUD4_HUMAN OTU domain-containing protein 4 OS=Homo sapiens OX=9606 GN=OTUD4 PE=1 SV=4	S	546	___1	0.854223	0.0190381	0.809441	0.0343212	0.681668	13.268	13.2833	13.5621	13.5457	13.458	13.2758	13.4151	13.5863	13.3499	13.1403	13.2807	13.6525	13.2615	13.0873	13.5854	13.6265
Q96QU8	Exportin-6	XPO6	sp|Q96QU8|XPO6_HUMAN Exportin-6 OS=Homo sapiens OX=9606 GN=XPO6 PE=1 SV=1;tr|B7ZM10|B7ZM10_HUMAN XPO6 protein OS=Homo sapiens OX=9606 GN=XPO6 PE=2 SV=1;tr|B3KW08|B3KW08_HUMAN cDNA FLJ41852 fis, clone NT2RI3004133, highly similar to Exportin-6 OS=Homo sapie	T	204	___2	0.971983	-0.0135425	0.889335	0.0498948	0.352857	12.7821	13.0032	13.0446	13.0709	12.8704	13.1023	13.13	12.7439	12.6777	12.9356	12.9321	12.926	12.7204	13.0554	12.9686	12.9267
Q9HA82	Ceramide synthase 4	CERS4	sp|Q9HA82|CERS4_HUMAN Ceramide synthase 4 OS=Homo sapiens OX=9606 GN=CERS4 PE=1 SV=2;tr|H0YN04|H0YN04_HUMAN Ceramide synthase 4 OS=Homo sapiens OX=9606 GN=CERS4 PE=1 SV=1;tr|Q53HF9|Q53HF9_HUMAN LAG1 longevity assurance homolog 4 variant (Fragment) OS=Homo	S	342	___2	0.999999	-0.0763682	0.330256	0.0799857	0.159722	14.4016	12.7997	14.3272	13.9312	14.1557	12.7361	14.2818	13.9806	14.1347	12.5273	14.0584	13.5754	14.2645	12.5381	14.1666	13.6467
Q9HA82	Ceramide synthase 4	CERS4	sp|Q9HA82|CERS4_HUMAN Ceramide synthase 4 OS=Homo sapiens OX=9606 GN=CERS4 PE=1 SV=2;tr|H0YN04|H0YN04_HUMAN Ceramide synthase 4 OS=Homo sapiens OX=9606 GN=CERS4 PE=1 SV=1;tr|Q53HF9|Q53HF9_HUMAN LAG1 longevity assurance homolog 4 variant (Fragment) OS=Homo	S	347	___2	0.995992	-0.144023	0.165336	0.0516474	0.352437	13.1317	11.9657	13.0288	12.8055	12.9248	11.5673	13.084	12.7796	12.9813	11.3293	12.7981	12.4548	13.106	11.3073	12.87	12.4868
Q9HA82	Ceramide synthase 4	CERS4	sp|Q9HA82|CERS4_HUMAN Ceramide synthase 4 OS=Homo sapiens OX=9606 GN=CERS4 PE=1 SV=2;tr|H0YN04|H0YN04_HUMAN Ceramide synthase 4 OS=Homo sapiens OX=9606 GN=CERS4 PE=1 SV=1;tr|Q53HF9|Q53HF9_HUMAN LAG1 longevity assurance homolog 4 variant (Fragment) OS=Homo	S	342	___3	0.999999	-0.00993135	0.874845	0.0085103	0.903011	13.8026	12.9486	13.7714	13.5249	13.7961	12.946	13.8175	13.4482	13.6627	12.977	13.7182	13.504	13.582	12.8732	13.9129	13.5278
Q9HA82	Ceramide synthase 4	CERS4	sp|Q9HA82|CERS4_HUMAN Ceramide synthase 4 OS=Homo sapiens OX=9606 GN=CERS4 PE=1 SV=2;tr|H0YN04|H0YN04_HUMAN Ceramide synthase 4 OS=Homo sapiens OX=9606 GN=CERS4 PE=1 SV=1;tr|Q53HF9|Q53HF9_HUMAN LAG1 longevity assurance homolog 4 variant (Fragment) OS=Homo	S	347	___3	0.995992	-0.00993135	0.874845	0.0085103	0.903011	13.8026	12.9486	13.7714	13.5249	13.7961	12.946	13.8175	13.4482	13.6627	12.977	13.7182	13.504	13.582	12.8732	13.9129	13.5278
Q9HA82	Ceramide synthase 4	CERS4	sp|Q9HA82|CERS4_HUMAN Ceramide synthase 4 OS=Homo sapiens OX=9606 GN=CERS4 PE=1 SV=2;tr|H0YN04|H0YN04_HUMAN Ceramide synthase 4 OS=Homo sapiens OX=9606 GN=CERS4 PE=1 SV=1;tr|Q53HF9|Q53HF9_HUMAN LAG1 longevity assurance homolog 4 variant (Fragment) OS=Homo	S	350	___3	0.804464	-0.00993135	0.874845	0.0085103	0.903011	13.8026	12.9486	13.7714	13.5249	13.7961	12.946	13.8175	13.4482	13.6627	12.977	13.7182	13.504	13.582	12.8732	13.9129	13.5278
O43318	Mitogen-activated protein kinase kinase kinase 7	MAP3K7	sp|O43318|M3K7_HUMAN Mitogen-activated protein kinase kinase kinase 7 OS=Homo sapiens OX=9606 GN=MAP3K7 PE=1 SV=1;tr|Q5U0C9|Q5U0C9_HUMAN Mitogen-activated protein kinase kinase kinase 7 OS=Homo sapiens OX=9606 PE=2 SV=1	S	417	___1	0.87241	0.124172	0.305325	0.0779849	0.227315	12.2541	12.2931	12.4273	12.0615	12.4308	12.3388	12.2406	12.5226	12.4615	12.6079	12.4861	12.5954	12.4736	12.7632	12.6545	12.5716
O43318	Mitogen-activated protein kinase kinase kinase 7	MAP3K7;DKFZp586F0420	sp|O43318|M3K7_HUMAN Mitogen-activated protein kinase kinase kinase 7 OS=Homo sapiens OX=9606 GN=MAP3K7 PE=1 SV=1;tr|Q5U0C9|Q5U0C9_HUMAN Mitogen-activated protein kinase kinase kinase 7 OS=Homo sapiens OX=9606 PE=2 SV=1;tr|Q5U0D0|Q5U0D0_HUMAN Mitogen-activ	S	389	___1	1	0.0273541	0.669516	0.0624158	0.474648	12.4887	12.3804	12.5261	12.4037	12.4473	12.4055	12.6215	12.434	12.7442	12.71	12.6013	12.6214	12.6799	12.7081	12.9453	12.5933
O43318	Mitogen-activated protein kinase kinase kinase 7	MAP3K7;DKFZp586F0420	sp|O43318|M3K7_HUMAN Mitogen-activated protein kinase kinase kinase 7 OS=Homo sapiens OX=9606 GN=MAP3K7 PE=1 SV=1;tr|Q5U0C9|Q5U0C9_HUMAN Mitogen-activated protein kinase kinase kinase 7 OS=Homo sapiens OX=9606 PE=2 SV=1;tr|Q5U0D0|Q5U0D0_HUMAN Mitogen-activ	S	439	___2	0.999974	-0.0414389	0.579755	0.0421375	0.634287	11.788	11.6373	11.4957	11.6944	11.8207	11.4219	11.516	11.6912	11.5542	11.4297	11.5313	11.6349	11.5446	11.6208	11.7335	11.4198
O43318	Mitogen-activated protein kinase kinase kinase 7	MAP3K7;DKFZp586F0420	sp|O43318|M3K7_HUMAN Mitogen-activated protein kinase kinase kinase 7 OS=Homo sapiens OX=9606 GN=MAP3K7 PE=1 SV=1;tr|Q5U0C9|Q5U0C9_HUMAN Mitogen-activated protein kinase kinase kinase 7 OS=Homo sapiens OX=9606 PE=2 SV=1;tr|Q5U0D0|Q5U0D0_HUMAN Mitogen-activ	S	439	___1	0.999974	0.0257965	0.815111	-0.0193004	0.829512	12.0371	12.1528	12.0462	12.1962	12.3739	12.096	12.1325	11.9329	12.288	12.2539	11.8584	12.1595	12.123	12.088	12.1233	12.1483
O94876	Transmembrane and coiled-coil domains protein 1	TMCC1;DKFZp686H13261	sp|O94876|TMCC1_HUMAN Transmembrane and coiled-coil domains protein 1 OS=Homo sapiens OX=9606 GN=TMCC1 PE=1 SV=3;tr|Q6N039|Q6N039_HUMAN Transmembrane and coiled-coil domains protein 1 OS=Homo sapiens OX=9606 GN=TMCC1 PE=1 SV=1;tr|E9PC87|E9PC87_HUMAN Transm	S	414	___1	0.753278	-0.0109686	0.899392	-0.106447	0.170704	12.6271	12.3525	12.7973	12.3011	12.4734	12.5505	12.6502	12.3599	12.4613	12.675	12.7964	12.5335	12.4742	12.4852	12.8097	12.2712
O94876	Transmembrane and coiled-coil domains protein 1	TMCC1;DKFZp686H13261	sp|O94876|TMCC1_HUMAN Transmembrane and coiled-coil domains protein 1 OS=Homo sapiens OX=9606 GN=TMCC1 PE=1 SV=3;tr|Q6N039|Q6N039_HUMAN Transmembrane and coiled-coil domains protein 1 OS=Homo sapiens OX=9606 GN=TMCC1 PE=1 SV=1;tr|E9PC87|E9PC87_HUMAN Transm	S	382	___1	1	-0.00678128	0.923388	-0.0746852	0.274484	15.1039	15.2731	15.4538	15.2729	15.1415	15.1481	15.408	15.379	15.3279	15.8594	15.6835	15.4133	15.3521	15.6791	15.7112	15.2429
Q9UPU9	Protein Smaug homolog 1	SAMD4A	sp|Q9UPU9|SMAG1_HUMAN Protein Smaug homolog 1 OS=Homo sapiens OX=9606 GN=SAMD4A PE=1 SV=3;tr|Q8WW19|Q8WW19_HUMAN SAMD4A protein (Fragment) OS=Homo sapiens OX=9606 GN=SAMD4A PE=2 SV=2;tr|G3V2R1|G3V2R1_HUMAN Protein Smaug homolog 1 OS=Homo sapiens OX=9606 GN	S	420	___1	0.810041	0.0151221	0.878894	0.0636379	0.394754	13.6754	13.3887	13.3141	13.5803	13.7238	13.5136	13.4987	13.2829	13.3745	13.2801	13.4383	13.4355	13.6521	13.308	13.3987	13.4241
P08684;P20815;P24462	Cytochrome P450 3A4;Cytochrome P450 3A5;Cytochrome P450 3A7	CYP3A4;CYP3A43/CYP3A4;CYP3A5;CYP3A7	sp|P08684|CP3A4_HUMAN Cytochrome P450 3A4 OS=Homo sapiens OX=9606 GN=CYP3A4 PE=1 SV=4;tr|Q86SK3|Q86SK3_HUMAN Cytochrome P450 OS=Homo sapiens OX=9606 GN=CYP3A43/CYP3A4 PE=2 SV=1;tr|Q6GRK0|Q6GRK0_HUMAN Cytochrome P450 family 3 subfamily A polypeptide 4 OS=Ho	S	134;134;134	___1	0.996801	-0.0983708	0.205059	0.112739	0.0815608	14.1629	14.0701	14.14	14.2091	13.9118	13.9728	14.0955	14.2086	13.8621	14.752	14.4121	13.8407	14.0634	14.8168	14.5639	13.8738
P08684;P20815;P24462	Cytochrome P450 3A4;Cytochrome P450 3A5;Cytochrome P450 3A7	CYP3A4;CYP3A43/CYP3A4;CYP3A5;CYP3A7	sp|P08684|CP3A4_HUMAN Cytochrome P450 3A4 OS=Homo sapiens OX=9606 GN=CYP3A4 PE=1 SV=4;tr|Q86SK3|Q86SK3_HUMAN Cytochrome P450 OS=Homo sapiens OX=9606 GN=CYP3A43/CYP3A4 PE=2 SV=1;tr|Q6GRK0|Q6GRK0_HUMAN Cytochrome P450 family 3 subfamily A polypeptide 4 OS=Ho	S	139;139;139	___1	0.875659	-0.116488	0.134769	-0.0777374	0.186512	14.8393	14.4926	14.9126	15.1009	14.6447	14.5019	14.8309	14.902	14.7792	15.4327	15.2211	14.7698	14.7019	15.3798	15.2104	14.5998
O43847	Nardilysin	NRD1	sp|O43847|NRDC_HUMAN Nardilysin OS=Homo sapiens OX=9606 GN=NRDC PE=1 SV=3;tr|Q96L67|Q96L67_HUMAN Nardilysin OS=Homo sapiens OX=9606 GN=NRD1 PE=2 SV=1;tr|F5H7V1|F5H7V1_HUMAN Nardilysin OS=Homo sapiens OX=9606 GN=NRDC PE=1 SV=2	S	94	___1	0.996687	0.0134503	0.873554	-0.137406	0.0513129	15.9214	16.1651	15.8866	15.4736	15.7626	16.0924	16.0934	15.5522	16.1798	15.9104	15.7984	15.6852	16.0014	15.7571	15.7926	15.4731
O43847	Nardilysin	NRD1	sp|O43847|NRDC_HUMAN Nardilysin OS=Homo sapiens OX=9606 GN=NRDC PE=1 SV=3;tr|Q96L67|Q96L67_HUMAN Nardilysin OS=Homo sapiens OX=9606 GN=NRD1 PE=2 SV=1;tr|F5H7V1|F5H7V1_HUMAN Nardilysin OS=Homo sapiens OX=9606 GN=NRDC PE=1 SV=2	S	86	___1	1	0.00742593	0.922455	-0.0393739	0.63677	13.4147	13.7277	13.5686	13.5177	13.304	13.6508	13.7392	13.5644	13.4677	13.6412	13.4586	13.4298	13.5181	13.3412	13.445	13.5355
O75387	Large neutral amino acids transporter small subunit 3	SLC43A1	sp|O75387|LAT3_HUMAN Large neutral amino acids transporter small subunit 3 OS=Homo sapiens OX=9606 GN=SLC43A1 PE=1 SV=1;tr|B3KNL1|B3KNL1_HUMAN cDNA FLJ14826 fis, clone OVARC1000850, highly similar to Large neutral amino acids transporter small subunit 3 OS	S	267	___1	0.999998	-0.00180593	0.984934	-0.0135709	0.833751	16.1088	15.5641	15.4393	15.7192	15.9124	15.4258	15.5228	15.963	16.1217	15.9301	15.9432	15.996	16.0628	16.0744	15.9318	15.8677
O75387	Large neutral amino acids transporter small subunit 3	SLC43A1	sp|O75387|LAT3_HUMAN Large neutral amino acids transporter small subunit 3 OS=Homo sapiens OX=9606 GN=SLC43A1 PE=1 SV=1;tr|B3KNL1|B3KNL1_HUMAN cDNA FLJ14826 fis, clone OVARC1000850, highly similar to Large neutral amino acids transporter small subunit 3 OS	S	267	___2	0.999998	0.056089	0.495021	-0.00399788	0.942904	12.6518	12.9293	12.5195	12.6823	12.8366	12.8023	12.523	12.8454	12.3696	12.3703	12.6078	12.4873	12.4516	12.3955	12.5809	12.391
O75387	Large neutral amino acids transporter small subunit 3	SLC43A1	sp|O75387|LAT3_HUMAN Large neutral amino acids transporter small subunit 3 OS=Homo sapiens OX=9606 GN=SLC43A1 PE=1 SV=1;tr|B3KNL1|B3KNL1_HUMAN cDNA FLJ14826 fis, clone OVARC1000850, highly similar to Large neutral amino acids transporter small subunit 3 OS	S	262	___2	0.999553	0.056089	0.495021	-0.00399788	0.942904	12.6518	12.9293	12.5195	12.6823	12.8366	12.8023	12.523	12.8454	12.3696	12.3703	12.6078	12.4873	12.4516	12.3955	12.5809	12.391
O75387	Large neutral amino acids transporter small subunit 3	SLC43A1	sp|O75387|LAT3_HUMAN Large neutral amino acids transporter small subunit 3 OS=Homo sapiens OX=9606 GN=SLC43A1 PE=1 SV=1;tr|B3KNL1|B3KNL1_HUMAN cDNA FLJ14826 fis, clone OVARC1000850, highly similar to Large neutral amino acids transporter small subunit 3 OS	S	237	___1	1	-0.195701	0.0939531	0.00417441	0.946275	13.1964	12.6978	13.172	12.5107	12.7177	12.6975	12.8895	12.4895	12.6507	12.54	12.9591	12.3407	12.5722	12.6248	13.0634	12.2468
A0A0A7KU15	Hamartin	TSC1-PDGFRB fusion;TSC1	tr|A0A0A7KU15|A0A0A7KU15_HUMAN TSC1-PDGFEB fusion protein (Fragment) OS=Homo sapiens OX=9606 GN=TSC1-PDGFRB fusion PE=2 SV=1;sp|Q92574|TSC1_HUMAN Hamartin OS=Homo sapiens OX=9606 GN=TSC1 PE=1 SV=2;tr|A0A2R8YEH9|A0A2R8YEH9_HUMAN Hamartin (Fragment) OS=Homo	S	505	___1	0.998824	-0.0787575	0.405299	0.0178488	0.822436	13.0006	12.3691	12.2335	12.7774	12.9992	12.0854	12.3794	12.6016	13.0815	13.0106	12.7255	13.0054	13.0306	13.1532	12.8951	12.8154
Q96TA1	Niban-like protein 1	FAM129B;C9orf88	sp|Q96TA1|NIBA2_HUMAN Protein Niban 2 OS=Homo sapiens OX=9606 GN=NIBAN2 PE=1 SV=3;tr|A0A024R872|A0A024R872_HUMAN Chromosome 9 open reading frame 88, isoform CRA_a OS=Homo sapiens OX=9606 GN=C9orf88 PE=3 SV=1;tr|Q2YD88|Q2YD88_HUMAN FAM129B protein (Fragment	S	624	___1	1	0.0756491	0.435951	-0.167869	0.0470482	12.7739	12.519	12.5433	12.7169	12.6136	12.8451	12.6332	12.7639	12.6433	12.5809	12.5712	13.075	12.4296	12.3007	12.6026	12.8662
Q96TA1	Niban-like protein 1	FAM129B;C9orf88	sp|Q96TA1|NIBA2_HUMAN Protein Niban 2 OS=Homo sapiens OX=9606 GN=NIBAN2 PE=1 SV=3;tr|A0A024R872|A0A024R872_HUMAN Chromosome 9 open reading frame 88, isoform CRA_a OS=Homo sapiens OX=9606 GN=C9orf88 PE=3 SV=1;tr|Q2YD88|Q2YD88_HUMAN FAM129B protein (Fragment	S	692	___1	0.874769	-0.0389706	0.712385	-0.121214	0.116298	12.6121	12.6797	12.1891	12.6416	12.2969	12.5369	12.4011	12.7317	12.5043	12.6797	12.5792	13.0611	12.4912	12.5894	12.511	12.7478
Q96TA1	Niban-like protein 1	FAM129B;C9orf88	sp|Q96TA1|NIBA2_HUMAN Protein Niban 2 OS=Homo sapiens OX=9606 GN=NIBAN2 PE=1 SV=3;tr|A0A024R872|A0A024R872_HUMAN Chromosome 9 open reading frame 88, isoform CRA_a OS=Homo sapiens OX=9606 GN=C9orf88 PE=3 SV=1;tr|Q2YD88|Q2YD88_HUMAN FAM129B protein (Fragment	S	692	___2	0.874769	0.0433936	0.616706	-0.100539	0.171888	13.8454	13.8566	13.8127	14.0823	13.8074	13.9587	13.6758	14.3288	13.7116	13.7687	13.889	14.9683	13.6739	13.8097	13.6432	14.8086
Q96TA1	Niban-like protein 1	FAM129B;C9orf88	sp|Q96TA1|NIBA2_HUMAN Protein Niban 2 OS=Homo sapiens OX=9606 GN=NIBAN2 PE=1 SV=3;tr|A0A024R872|A0A024R872_HUMAN Chromosome 9 open reading frame 88, isoform CRA_a OS=Homo sapiens OX=9606 GN=C9orf88 PE=3 SV=1;tr|Q2YD88|Q2YD88_HUMAN FAM129B protein (Fragment	S	696	___2	0.999963	0.0433936	0.616706	-0.100539	0.171888	13.8454	13.8566	13.8127	14.0823	13.8074	13.9587	13.6758	14.3288	13.7116	13.7687	13.889	14.9683	13.6739	13.8097	13.6432	14.8086
Q96TA1	Niban-like protein 1	FAM129B;C9orf88	sp|Q96TA1|NIBA2_HUMAN Protein Niban 2 OS=Homo sapiens OX=9606 GN=NIBAN2 PE=1 SV=3;tr|A0A024R872|A0A024R872_HUMAN Chromosome 9 open reading frame 88, isoform CRA_a OS=Homo sapiens OX=9606 GN=C9orf88 PE=3 SV=1;tr|Q2YD88|Q2YD88_HUMAN FAM129B protein (Fragment	S	646	___2	0.985618	-0.761453	0.179055	-0.126372	0.441806	10.1416	9.84458	10.1463	10.5643	7.3547	10.1232	10.3183	9.85479	9.97035	10.0531	10.7123	9.77662	9.71003	9.74738	10.2919	10.2576
Q96TA1	Niban-like protein 1	FAM129B;C9orf88	sp|Q96TA1|NIBA2_HUMAN Protein Niban 2 OS=Homo sapiens OX=9606 GN=NIBAN2 PE=1 SV=3;tr|A0A024R872|A0A024R872_HUMAN Chromosome 9 open reading frame 88, isoform CRA_a OS=Homo sapiens OX=9606 GN=C9orf88 PE=3 SV=1;tr|Q2YD88|Q2YD88_HUMAN FAM129B protein (Fragment	S	665	___1	1	0.03331	0.72623	-0.0412317	0.455497	13.7204	13.8371	13.3204	13.5972	13.4706	13.9536	13.5334	13.6508	13.6027	13.9774	13.5686	13.8863	13.5608	13.9694	13.4368	13.9031
Q96TA1	Niban-like protein 1	FAM129B;C9orf88	sp|Q96TA1|NIBA2_HUMAN Protein Niban 2 OS=Homo sapiens OX=9606 GN=NIBAN2 PE=1 SV=3;tr|A0A024R872|A0A024R872_HUMAN Chromosome 9 open reading frame 88, isoform CRA_a OS=Homo sapiens OX=9606 GN=C9orf88 PE=3 SV=1;tr|Q2YD88|Q2YD88_HUMAN FAM129B protein (Fragment	S	646	___1	0.985618	0.262431	0.273757	-0.0588072	0.763437	10.8083	11.4187	10.4962	11.3293	11.3097	10.8655	11.3567	11.5704	10.9401	11.5525	10.8636	11.514	10.868	10.9145	11.4626	11.3898
Q9HAJ7	Histone deacetylase complex subunit SAP30L	SAP30L	sp|Q9HAJ7|SP30L_HUMAN Histone deacetylase complex subunit SAP30L OS=Homo sapiens OX=9606 GN=SAP30L PE=1 SV=1	S	99	___1	0.99657	0.0441371	0.716273	0.0230831	0.865061	10.3531	9.99064	10.0342	9.80699	10.2557	10.2287	9.74619	10.1309	10.764	10.2518	9.8337	10.3091	10.4512	10.445	10.2512	10.1036
Q8IZN3	Probable palmitoyltransferase ZDHHC14;Palmitoyltransferase	ZDHHC14	sp|Q8IZN3|ZDH14_HUMAN Palmitoyltransferase ZDHHC14 OS=Homo sapiens OX=9606 GN=ZDHHC14 PE=1 SV=1;tr|A4FVA9|A4FVA9_HUMAN Palmitoyltransferase (Fragment) OS=Homo sapiens OX=9606 GN=ZDHHC14 PE=2 SV=1;tr|B3KRY1|B3KRY1_HUMAN Zinc finger, DHHC-type containing 14,	S	455	___1	0.999918	-0.026707	0.805171	-0.061754	0.330465	11.9942	11.754	11.6353	11.7225	11.7923	11.7175	11.9587	11.5307	11.93	12.0696	11.8172	12.1114	11.9884	12.0153	11.7518	11.9258
P51397	Death-associated protein 1	DAP	sp|P51397|DAP1_HUMAN Death-associated protein 1 OS=Homo sapiens OX=9606 GN=DAP PE=1 SV=3	S	91	___1	0.899343	0.0235911	0.864344	0.155202	0.175418	11.2751	11.8922	11.4114	11.7859	11.7986	11.7827	11.3264	11.5513	11.5931	11.8374	11.8478	12.0194	11.8839	12.1022	12.135	11.7975
P51397	Death-associated protein 1	DAP	sp|P51397|DAP1_HUMAN Death-associated protein 1 OS=Homo sapiens OX=9606 GN=DAP PE=1 SV=3;tr|B2R4C9|B2R4C9_HUMAN cDNA, FLJ92044, highly similar to Homo sapiens death-associated protein (DAP), mRNA OS=Homo sapiens OX=9606 PE=2 SV=1	S	51	___1	0.999415	0.16455	0.0390735	0.0334944	0.519073	16.36	16.7196	16.4059	16.3639	16.5254	16.8672	16.6634	16.4515	16.6341	16.6363	16.8275	16.6799	16.6273	16.7297	16.8326	16.7221
A0A024R5S9;P46934	E3 ubiquitin-protein ligase NEDD4	NEDD4	tr|A0A024R5S9|A0A024R5S9_HUMAN E3 ubiquitin-protein ligase OS=Homo sapiens OX=9606 GN=NEDD4 PE=4 SV=1;sp|P46934|NEDD4_HUMAN E3 ubiquitin-protein ligase NEDD4 OS=Homo sapiens OX=9606 GN=NEDD4 PE=1 SV=4;tr|H0Y8X6|H0Y8X6_HUMAN HECT-type E3 ubiquitin transfera	S	328;747	___1	0.947876	0.0405464	0.601734	0.0156884	0.798633	14.312	14.5157	14.6523	14.0251	14.4014	14.7109	14.5467	14.0082	14.5401	14.4702	14.5176	14.1417	14.6668	14.3702	14.5886	14.1068
Q6ZRV2	Protein FAM83H	FAM83H	sp|Q6ZRV2|FA83H_HUMAN Protein FAM83H OS=Homo sapiens OX=9606 GN=FAM83H PE=1 SV=3;tr|A0A494C1T9|A0A494C1T9_HUMAN Protein FAM83H OS=Homo sapiens OX=9606 GN=FAM83H PE=1 SV=1;tr|J3KPS2|J3KPS2_HUMAN Protein FAM83H (Fragment) OS=Homo sapiens OX=9606 GN=FAM83H PE	S	870	___1	0.960178	0.0153682	0.879259	0.135052	0.0329055	14.4645	14.5007	14.4912	14.3656	14.6948	14.6708	14.3912	14.1266	14.3925	14.2442	14.2671	14.1808	14.5233	14.3348	14.4627	14.3039
Q6ZRV2	Protein FAM83H	FAM83H	sp|Q6ZRV2|FA83H_HUMAN Protein FAM83H OS=Homo sapiens OX=9606 GN=FAM83H PE=1 SV=3;tr|A0A494C1T9|A0A494C1T9_HUMAN Protein FAM83H OS=Homo sapiens OX=9606 GN=FAM83H PE=1 SV=1;tr|J3KPS2|J3KPS2_HUMAN Protein FAM83H (Fragment) OS=Homo sapiens OX=9606 GN=FAM83H PE	S	516	___1	0.975765	-0.0129067	0.889904	-0.219207	0.0466638	12.4609	12.1107	12.2789	12.0654	12.3465	12.1874	12.0538	12.2767	12.4121	12.4524	12.4235	11.903	12.3258	12.2099	12.3798	11.3986
Q6ZRV2	Protein FAM83H	FAM83H	sp|Q6ZRV2|FA83H_HUMAN Protein FAM83H OS=Homo sapiens OX=9606 GN=FAM83H PE=1 SV=3;tr|A0A494C1T9|A0A494C1T9_HUMAN Protein FAM83H OS=Homo sapiens OX=9606 GN=FAM83H PE=1 SV=1;tr|J3KPS2|J3KPS2_HUMAN Protein FAM83H (Fragment) OS=Homo sapiens OX=9606 GN=FAM83H PE	S	785	___1	0.999989	-0.0119297	0.916266	-0.129898	0.0586223	11.4041	11.5518	12.2378	10.8046	11.0939	11.5038	12.2177	11.1351	11.0896	11.3633	12.087	10.5517	10.9773	11.1793	11.8787	10.5367
Q6ZRV2	Protein FAM83H	FAM83H	sp|Q6ZRV2|FA83H_HUMAN Protein FAM83H OS=Homo sapiens OX=9606 GN=FAM83H PE=1 SV=3;tr|A0A494C1T9|A0A494C1T9_HUMAN Protein FAM83H OS=Homo sapiens OX=9606 GN=FAM83H PE=1 SV=1;tr|J3KPS2|J3KPS2_HUMAN Protein FAM83H (Fragment) OS=Homo sapiens OX=9606 GN=FAM83H PE	S	936	___1	0.998549	-0.0513492	0.590577	-0.113088	0.0698378	14.5748	14.3794	14.4547	14.2549	14.4568	14.6176	14.2419	14.142	14.6921	14.4518	14.415	14.0996	14.6708	14.306	14.26	13.9694
Q6ZRV2	Protein FAM83H	FAM83H	sp|Q6ZRV2|FA83H_HUMAN Protein FAM83H OS=Homo sapiens OX=9606 GN=FAM83H PE=1 SV=3;tr|A0A494C1T9|A0A494C1T9_HUMAN Protein FAM83H OS=Homo sapiens OX=9606 GN=FAM83H PE=1 SV=1;tr|J3KPS2|J3KPS2_HUMAN Protein FAM83H (Fragment) OS=Homo sapiens OX=9606 GN=FAM83H PE	S	881	___1	0.995104	-0.0103823	0.8715	0.0691155	0.269266	15.279	15.0897	14.9208	15.057	15.3243	15.1254	14.8755	14.9798	15.2269	15.1115	14.9228	14.8351	15.4302	15.1684	14.9263	14.8479
Q6ZRV2	Protein FAM83H	FAM83H	sp|Q6ZRV2|FA83H_HUMAN Protein FAM83H OS=Homo sapiens OX=9606 GN=FAM83H PE=1 SV=3;tr|A0A494C1T9|A0A494C1T9_HUMAN Protein FAM83H OS=Homo sapiens OX=9606 GN=FAM83H PE=1 SV=1;tr|J3KPS2|J3KPS2_HUMAN Protein FAM83H (Fragment) OS=Homo sapiens OX=9606 GN=FAM83H PE	S	1003	___1	1	0.0312044	0.7288	-0.069209	0.410654	13.8941	14.0141	14.1502	13.6111	13.9554	14.2534	14.1765	13.409	13.9829	13.6939	13.7263	13.4545	13.788	13.5226	13.6261	13.6441
Q6ZRV2	Protein FAM83H	FAM83H	sp|Q6ZRV2|FA83H_HUMAN Protein FAM83H OS=Homo sapiens OX=9606 GN=FAM83H PE=1 SV=3;tr|A0A494C1T9|A0A494C1T9_HUMAN Protein FAM83H OS=Homo sapiens OX=9606 GN=FAM83H PE=1 SV=1;tr|J3KPS2|J3KPS2_HUMAN Protein FAM83H (Fragment) OS=Homo sapiens OX=9606 GN=FAM83H PE	S	716	___1	0.853186	-0.017864	0.914604	-0.0700524	0.460401	9.3564	9.99764	9.40536	9.39304	9.65599	9.35308	9.55795	9.51396	9.25447	9.95692	9.73704	8.9097	9.30107	9.62041	9.88334	8.7731
Q6ZRV2	Protein FAM83H	FAM83H	sp|Q6ZRV2|FA83H_HUMAN Protein FAM83H OS=Homo sapiens OX=9606 GN=FAM83H PE=1 SV=3;tr|A0A494C1T9|A0A494C1T9_HUMAN Protein FAM83H OS=Homo sapiens OX=9606 GN=FAM83H PE=1 SV=1;tr|J3KPS2|J3KPS2_HUMAN Protein FAM83H (Fragment) OS=Homo sapiens OX=9606 GN=FAM83H PE	S	892	___2	0.994841	-0.123847	0.171568	0.0289991	0.567225	13.029	12.8658	12.7376	12.985	12.8858	12.544	12.7974	12.8947	13.1445	13.1537	12.9613	12.6538	13.1425	13.1545	13.0324	12.6999
Q6ZRV2	Protein FAM83H	FAM83H	sp|Q6ZRV2|FA83H_HUMAN Protein FAM83H OS=Homo sapiens OX=9606 GN=FAM83H PE=1 SV=3;tr|A0A494C1T9|A0A494C1T9_HUMAN Protein FAM83H OS=Homo sapiens OX=9606 GN=FAM83H PE=1 SV=1;tr|J3KPS2|J3KPS2_HUMAN Protein FAM83H (Fragment) OS=Homo sapiens OX=9606 GN=FAM83H PE	S	925	___1	0.973575	-0.00757093	0.926185	0.0270605	0.641337	12.5652	12.8132	12.3767	12.5138	12.6484	12.6319	12.5261	12.4323	12.7334	12.6715	12.6343	12.2487	12.7035	12.6256	12.6787	12.3883
Q6ZRV2	Protein FAM83H	FAM83H	sp|Q6ZRV2|FA83H_HUMAN Protein FAM83H OS=Homo sapiens OX=9606 GN=FAM83H PE=1 SV=3;tr|A0A494C1T9|A0A494C1T9_HUMAN Protein FAM83H OS=Homo sapiens OX=9606 GN=FAM83H PE=1 SV=1;tr|J3KPS2|J3KPS2_HUMAN Protein FAM83H (Fragment) OS=Homo sapiens OX=9606 GN=FAM83H PE	S	647	___1	1	0.0461666	0.596132	-0.0254756	0.683849	11.9346	12.113	11.8695	11.9641	12.1624	11.987	12.0165	11.9	11.9559	11.9001	11.9718	11.7193	11.8526	11.8297	11.9133	11.8496
Q6ZRV2	Protein FAM83H	FAM83H	sp|Q6ZRV2|FA83H_HUMAN Protein FAM83H OS=Homo sapiens OX=9606 GN=FAM83H PE=1 SV=3;tr|A0A494C1T9|A0A494C1T9_HUMAN Protein FAM83H OS=Homo sapiens OX=9606 GN=FAM83H PE=1 SV=1;tr|J3KPS2|J3KPS2_HUMAN Protein FAM83H (Fragment) OS=Homo sapiens OX=9606 GN=FAM83H PE	S	523	___1	1	-0.0238589	0.765343	-0.0257195	0.796694	13.3729	13.181	13.4395	13.0765	13.3313	13.1998	13.232	13.2113	13.5138	13.3398	13.2435	13.0461	13.3538	13.078	13.5093	13.0992
Q6ZRV2	Protein FAM83H	FAM83H	sp|Q6ZRV2|FA83H_HUMAN Protein FAM83H OS=Homo sapiens OX=9606 GN=FAM83H PE=1 SV=3;tr|A0A494C1T9|A0A494C1T9_HUMAN Protein FAM83H OS=Homo sapiens OX=9606 GN=FAM83H PE=1 SV=1;tr|J3KPS2|J3KPS2_HUMAN Protein FAM83H (Fragment) OS=Homo sapiens OX=9606 GN=FAM83H PE	S	914	___1	1	-0.00125261	0.986737	0.0165115	0.810354	13.2124	13.3539	13.1868	13.1986	13.3567	13.2222	13.2405	13.1271	13.1937	13.1855	13.3592	13.0171	13.2542	13.1568	13.2214	13.1892
Q6ZRV2	Protein FAM83H	FAM83H	sp|Q6ZRV2|FA83H_HUMAN Protein FAM83H OS=Homo sapiens OX=9606 GN=FAM83H PE=1 SV=3;tr|A0A494C1T9|A0A494C1T9_HUMAN Protein FAM83H OS=Homo sapiens OX=9606 GN=FAM83H PE=1 SV=1;tr|J3KPS2|J3KPS2_HUMAN Protein FAM83H (Fragment) OS=Homo sapiens OX=9606 GN=FAM83H PE	S	892	___1	0.994841	0.0133776	0.835246	-0.00221248	0.969907	15.4746	15.3405	15.2832	15.1834	15.4791	15.4349	15.2296	15.1916	15.497	15.2789	15.2401	14.9293	15.4042	15.2344	15.357	14.9409
Q6GPH4	XIAP-associated factor 1	XAF1	sp|Q6GPH4|XAF1_HUMAN XIAP-associated factor 1 OS=Homo sapiens OX=9606 GN=XAF1 PE=1 SV=1	S	268	___1	1	-0.220363	0.168873	0.173739	0.0791252	11.6434	11.7112	12.3486	11.6037	11.5737	11.7898	12.2133	10.8488	11.2722	12.0933	12.1787	11.3894	11.5901	11.9872	12.4073	11.644
P78310	Coxsackievirus and adenovirus receptor	CXADR	sp|P78310|CXAR_HUMAN Coxsackievirus and adenovirus receptor OS=Homo sapiens OX=9606 GN=CXADR PE=1 SV=1	S	323	___1	1	0.109447	0.266601	0.088829	0.194115	13.87	13.5179	13.3879	13.6914	13.7047	13.7565	13.4954	13.9484	13.5648	13.4419	13.4592	14.1241	13.7069	13.5327	13.6474	14.0583
P78310	Coxsackievirus and adenovirus receptor	CXADR	sp|P78310|CXAR_HUMAN Coxsackievirus and adenovirus receptor OS=Homo sapiens OX=9606 GN=CXADR PE=1 SV=1	S	332	___1	0.804698	-0.0155327	0.837801	0.00375527	0.943671	16.5	16.5696	16.479	16.4324	16.4325	16.4525	16.4337	16.6001	16.3601	16.5437	16.5812	16.4147	16.3873	16.595	16.4962	16.4362
O94819	Kelch repeat and BTB domain-containing protein 11	KBTBD11	sp|O94819|KBTBB_HUMAN Kelch repeat and BTB domain-containing protein 11 OS=Homo sapiens OX=9606 GN=KBTBD11 PE=1 SV=1	S	310	___2	0.999362	0.0952409	0.268711	-0.184406	0.0272582	12.9073	13.0468	12.6619	12.2915	13.0167	13.3425	12.6022	12.3271	12.7276	12.6108	12.5324	12.2389	12.4281	12.3989	12.5194	12.0258
O94819	Kelch repeat and BTB domain-containing protein 11	KBTBD11	sp|O94819|KBTBB_HUMAN Kelch repeat and BTB domain-containing protein 11 OS=Homo sapiens OX=9606 GN=KBTBD11 PE=1 SV=1	S	107	___1	1	-0.0435057	0.570851	-0.101237	0.194797	12.5653	12.4687	12.4004	12.3775	12.7023	12.3171	12.3072	12.311	12.5333	12.5122	12.2653	12.28	12.2793	12.5405	12.2821	12.0841
O94819	Kelch repeat and BTB domain-containing protein 11	KBTBD11	sp|O94819|KBTBB_HUMAN Kelch repeat and BTB domain-containing protein 11 OS=Homo sapiens OX=9606 GN=KBTBD11 PE=1 SV=1	S	87	___1	0.998755	0.186219	0.237918	-0.0858197	0.376897	10.729	10.4036	11.0123	10.7745	11.1986	10.9347	10.9744	10.5566	10.9665	11.0182	11.0735	11.0813	10.9749	11.0231	10.6647	11.1335
O94819	Kelch repeat and BTB domain-containing protein 11	KBTBD11	sp|O94819|KBTBB_HUMAN Kelch repeat and BTB domain-containing protein 11 OS=Homo sapiens OX=9606 GN=KBTBD11 PE=1 SV=1	S	314	___2	0.915733	0.192098	0.33155	-0.0648354	0.707661	10.2683	10.5995	10.077	10.4032	10.933	10.8455	10.4319	9.90607	10.7128	10.1346	10.1232	9.60512	9.98552	10.2358	10.334	9.76109
O94819	Kelch repeat and BTB domain-containing protein 11	KBTBD11	sp|O94819|KBTBB_HUMAN Kelch repeat and BTB domain-containing protein 11 OS=Homo sapiens OX=9606 GN=KBTBD11 PE=1 SV=1	S	314	___1	0.915733	-0.136543	0.0939794	-0.0129146	0.813219	13.5231	13.2212	13.198	13.4515	13.517	12.9559	13.0788	13.2959	13.6374	13.664	13.4965	13.3256	13.7147	13.5893	13.4389	13.329
O14497	AT-rich interactive domain-containing protein 1A	ARID1A;ARID1A variant protein	sp|O14497|ARI1A_HUMAN AT-rich interactive domain-containing protein 1A OS=Homo sapiens OX=9606 GN=ARID1A PE=1 SV=3;tr|H0Y488|H0Y488_HUMAN AT-rich interactive domain-containing protein 1A OS=Homo sapiens OX=9606 GN=ARID1A PE=1 SV=2;tr|A0A1B0GTU5|A0A1B0GTU5_	S	696	___1	0.806751	0.0397639	0.694041	0.0523021	0.50354	11.9151	11.6861	11.7787	11.8454	11.777	12.0029	11.6427	11.9616	12.0344	11.8299	11.8272	11.5931	11.9877	11.8425	11.7813	11.8824
O14497	AT-rich interactive domain-containing protein 1A	ARID1A	sp|O14497|ARI1A_HUMAN AT-rich interactive domain-containing protein 1A OS=Homo sapiens OX=9606 GN=ARID1A PE=1 SV=3;tr|H0Y488|H0Y488_HUMAN AT-rich interactive domain-containing protein 1A OS=Homo sapiens OX=9606 GN=ARID1A PE=1 SV=2;tr|A0A1B0GTU5|A0A1B0GTU5_	S	1755	___1	0.877093	0.00929746	0.902126	-0.0394165	0.5354	14.262	14.3663	14.4258	14.4266	14.3122	14.4834	14.4668	14.2555	14.2135	14.0595	14.3568	14.3976	14.2085	14.0836	14.1578	14.4199
Q5HYI7	Metaxin-3	MTX3	sp|Q5HYI7|MTX3_HUMAN Metaxin-3 OS=Homo sapiens OX=9606 GN=MTX3 PE=1 SV=2	S	311	___1	1	-0.168273	0.158932	0.131987	0.0571652	11.7126	11.5869	11.6485	11.3573	11.7319	11.0696	11.4693	11.3614	11.7237	11.3646	11.4573	11.49	11.7625	11.6154	11.5944	11.5912
Q5HYI7	Metaxin-3	MTX3	sp|Q5HYI7|MTX3_HUMAN Metaxin-3 OS=Homo sapiens OX=9606 GN=MTX3 PE=1 SV=2	S	249	___1	0.94842	0.139117	0.236155	0.026311	0.718237	11.3236	11.4265	11.8288	11.3297	11.6459	11.6196	11.597	11.6025	12.0225	12.474	11.8633	11.5988	12.2296	12.5525	11.7978	11.4838
A0A0K0K1I0;D9YZV5;H7BYY1;Q6ZN40	Epididymis secretory protein Li 265	TPM1	tr|A0A0K0K1I0|A0A0K0K1I0_HUMAN Epididymis secretory protein Li 265 OS=Homo sapiens OX=9606 GN=HEL-S-265 PE=2 SV=1;tr|Q8TCG4|Q8TCG4_HUMAN TPMsk1 (Fragment) OS=Homo sapiens OX=9606 GN=TPM1 PE=2 SV=1;tr|H0YKX5|H0YKX5_HUMAN Tropomyosin alpha-1 chain (Fragment)	S	174;174;138;216	___1	1	0.2903	0.0593034	-0.253542	0.0174938	9.57071	8.90729	8.21429	9.17295	9.85069	9.18286	8.90574	9.08716	9.59341	9.06237	9.57437	9.28863	9.49496	8.93827	9.10498	8.9664
P05067	Amyloid beta A4 protein;N-APP;Soluble APP-alpha;Soluble APP-beta;C99;Beta-amyloid protein 42;Beta-amyloid protein 40;C83;P3(42);P3(40);C80;Gamma-secretase C-terminal fragment 59;Gamma-secretase C-terminal fragment 57;Gamma-secretase C-terminal fragment 50;C31	APP	sp|P05067|A4_HUMAN Amyloid-beta precursor protein OS=Homo sapiens OX=9606 GN=APP PE=1 SV=3;tr|H7C0V9|H7C0V9_HUMAN Amyloid-beta A4 protein (Fragment) OS=Homo sapiens OX=9606 GN=APP PE=1 SV=1;tr|B4DJT9|B4DJT9_HUMAN Amyloid-beta A4 protein OS=Homo sapiens OX=	S	441	___1	1	-0.00146906	0.990656	0.0167855	0.865569	10.0281	9.65322	9.83329	10.0439	9.59573	9.8256	10.0682	10.0632	10.1981	9.62327	10.0518	9.88771	10.0667	9.78986	9.82447	10.1469
O75052	Carboxyl-terminal PDZ ligand of neuronal nitric oxide synthase protein	NOS1AP	sp|O75052|CAPON_HUMAN Carboxyl-terminal PDZ ligand of neuronal nitric oxide synthase protein OS=Homo sapiens OX=9606 GN=NOS1AP PE=1 SV=3;tr|E9PIP8|E9PIP8_HUMAN Carboxyl-terminal PDZ ligand of neuronal nitric oxide synthase protein (Fragment) OS=Homo sapien	S	371	___2	0.999997	0.0863912	0.240562	-0.128302	0.167468	12.0851	11.9549	11.9277	12.1627	12.1149	11.9661	12.1459	12.249	12.4113	12.2304	12.23	12.2111	12.276	12.1226	11.8645	12.3066
O75052	Carboxyl-terminal PDZ ligand of neuronal nitric oxide synthase protein	NOS1AP	sp|O75052|CAPON_HUMAN Carboxyl-terminal PDZ ligand of neuronal nitric oxide synthase protein OS=Homo sapiens OX=9606 GN=NOS1AP PE=1 SV=3;tr|E9PIP8|E9PIP8_HUMAN Carboxyl-terminal PDZ ligand of neuronal nitric oxide synthase protein (Fragment) OS=Homo sapien	S	374	___2	0.999567	0.0863912	0.240562	-0.128302	0.167468	12.0851	11.9549	11.9277	12.1627	12.1149	11.9661	12.1459	12.249	12.4113	12.2304	12.23	12.2111	12.276	12.1226	11.8645	12.3066
O75052	Carboxyl-terminal PDZ ligand of neuronal nitric oxide synthase protein	NOS1AP	sp|O75052|CAPON_HUMAN Carboxyl-terminal PDZ ligand of neuronal nitric oxide synthase protein OS=Homo sapiens OX=9606 GN=NOS1AP PE=1 SV=3;tr|E9PSG0|E9PSG0_HUMAN Carboxyl-terminal PDZ ligand of neuronal nitric oxide synthase protein OS=Homo sapiens OX=9606 G	T	212	___2	0.937545	0.301567	0.121904	-0.167403	0.317833	9.81207	8.88595	9.49751	9.48457	10.0842	9.83269	9.49167	9.47783	9.43312	9.26486	9.62775	10.2632	9.54898	9.47224	9.31748	9.58065
O75052	Carboxyl-terminal PDZ ligand of neuronal nitric oxide synthase protein	NOS1AP	sp|O75052|CAPON_HUMAN Carboxyl-terminal PDZ ligand of neuronal nitric oxide synthase protein OS=Homo sapiens OX=9606 GN=NOS1AP PE=1 SV=3;tr|E9PIP8|E9PIP8_HUMAN Carboxyl-terminal PDZ ligand of neuronal nitric oxide synthase protein (Fragment) OS=Homo sapien	S	371	___1	0.999997	0.148189	0.0650694	-0.0221112	0.702433	13.9673	13.7442	13.587	13.8391	14.0595	13.8025	13.7706	14.0978	14.1513	14.1242	14.0574	14.2303	14.0772	14.1594	14.1205	14.1176
O75052	Carboxyl-terminal PDZ ligand of neuronal nitric oxide synthase protein	NOS1AP	sp|O75052|CAPON_HUMAN Carboxyl-terminal PDZ ligand of neuronal nitric oxide synthase protein OS=Homo sapiens OX=9606 GN=NOS1AP PE=1 SV=3;tr|E9PSG0|E9PSG0_HUMAN Carboxyl-terminal PDZ ligand of neuronal nitric oxide synthase protein OS=Homo sapiens OX=9606 G	T	212	___1	0.937545	0.234914	0.125601	-0.0270528	0.760721	10.0192	10.3132	9.52511	9.87676	10.1772	10.1035	10.0788	10.3144	10.1231	10.0652	9.69016	10.0301	9.81427	10.0855	9.70767	10.1929
O75052	Carboxyl-terminal PDZ ligand of neuronal nitric oxide synthase protein	NOS1AP	sp|O75052|CAPON_HUMAN Carboxyl-terminal PDZ ligand of neuronal nitric oxide synthase protein OS=Homo sapiens OX=9606 GN=NOS1AP PE=1 SV=3;tr|E9PSG0|E9PSG0_HUMAN Carboxyl-terminal PDZ ligand of neuronal nitric oxide synthase protein OS=Homo sapiens OX=9606 G	S	209	___2	0.776794	-0.188023	0.42598	0.0464868	0.850506	9.26874	9.27622	9.54448	9.10253	9.17561	9.34888	8.48433	9.43105	9.23754	9.43631	9.69661	9.56366	10.1645	9.55111	9.1317	9.27272
Q86X29	Lipolysis-stimulated lipoprotein receptor	LSR	sp|Q86X29|LSR_HUMAN Lipolysis-stimulated lipoprotein receptor OS=Homo sapiens OX=9606 GN=LSR PE=1 SV=4;tr|S4R3V8|S4R3V8_HUMAN Lipolysis-stimulated lipoprotein receptor OS=Homo sapiens OX=9606 GN=LSR PE=1 SV=2;tr|Q9BWS2|Q9BWS2_HUMAN LSR protein (Fragment) O	S	581	___1	1	0.193051	0.102191	0.155853	0.178269	12.446	12.2891	12.7229	12.4631	12.5478	12.6994	12.6281	12.818	12.1124	12.0839	12.0519	12.5186	11.9707	12.2047	12.5332	12.6816
Q86X29	Lipolysis-stimulated lipoprotein receptor	LSR	sp|Q86X29|LSR_HUMAN Lipolysis-stimulated lipoprotein receptor OS=Homo sapiens OX=9606 GN=LSR PE=1 SV=4;tr|S4R3V8|S4R3V8_HUMAN Lipolysis-stimulated lipoprotein receptor OS=Homo sapiens OX=9606 GN=LSR PE=1 SV=2;tr|Q9BWS2|Q9BWS2_HUMAN LSR protein (Fragment) O	S	432	___1	0.999747	-0.154631	0.340732	0.108265	0.288682	10.3061	10.0257	10.4831	10.5137	10.625	9.97039	9.85922	10.2556	10.252	9.85689	10.108	10.3385	10.036	10.0306	10.4189	10.5029
Q86X29	Lipolysis-stimulated lipoprotein receptor	LSR	sp|Q86X29|LSR_HUMAN Lipolysis-stimulated lipoprotein receptor OS=Homo sapiens OX=9606 GN=LSR PE=1 SV=4;tr|S4R3V8|S4R3V8_HUMAN Lipolysis-stimulated lipoprotein receptor OS=Homo sapiens OX=9606 GN=LSR PE=1 SV=2;tr|Q9BWS2|Q9BWS2_HUMAN LSR protein (Fragment) O	S	432	___2	0.999747	0.0431033	0.622664	0.0572502	0.304163	12.9211	13.1694	13.285	12.8983	12.7595	13.2964	13.2638	13.1266	13.1117	13.2261	13.4244	13.2296	13.2256	13.3152	13.4741	13.2059
Q86X29	Lipolysis-stimulated lipoprotein receptor	LSR	sp|Q86X29|LSR_HUMAN Lipolysis-stimulated lipoprotein receptor OS=Homo sapiens OX=9606 GN=LSR PE=1 SV=4;tr|S4R3V8|S4R3V8_HUMAN Lipolysis-stimulated lipoprotein receptor OS=Homo sapiens OX=9606 GN=LSR PE=1 SV=2;tr|Q9BWS2|Q9BWS2_HUMAN LSR protein (Fragment) O	S	436	___2	0.987079	0.0431033	0.622664	0.0572502	0.304163	12.9211	13.1694	13.285	12.8983	12.7595	13.2964	13.2638	13.1266	13.1117	13.2261	13.4244	13.2296	13.2256	13.3152	13.4741	13.2059
Q86X29	Lipolysis-stimulated lipoprotein receptor	LSR	sp|Q86X29|LSR_HUMAN Lipolysis-stimulated lipoprotein receptor OS=Homo sapiens OX=9606 GN=LSR PE=1 SV=4;tr|S4R3V8|S4R3V8_HUMAN Lipolysis-stimulated lipoprotein receptor OS=Homo sapiens OX=9606 GN=LSR PE=1 SV=2;tr|Q9BWS2|Q9BWS2_HUMAN LSR protein (Fragment) O	S	382	___1	0.82945	-0.0475975	0.65139	0.139545	0.32481	11.3715	11.3442	11.6775	11.2465	11.0519	11.5953	11.6169	11.1852	11.1377	11.1569	11.1212	11.3082	11.5002	11.3463	11.4846	10.9511
Q86X29	Lipolysis-stimulated lipoprotein receptor	LSR	sp|Q86X29|LSR_HUMAN Lipolysis-stimulated lipoprotein receptor OS=Homo sapiens OX=9606 GN=LSR PE=1 SV=4;tr|S4R3V8|S4R3V8_HUMAN Lipolysis-stimulated lipoprotein receptor OS=Homo sapiens OX=9606 GN=LSR PE=1 SV=2;tr|Q9BWS2|Q9BWS2_HUMAN LSR protein (Fragment) O	S	493	___1	1	-0.0216064	0.844713	0.103843	0.350082	12.454	12.6715	12.5154	12.5866	12.5605	12.838	12.5471	12.1955	12.3883	12.3905	12.4423	12.1551	12.2723	12.4793	12.4173	12.6226
Q86X29	Lipolysis-stimulated lipoprotein receptor	LSR	sp|Q86X29|LSR_HUMAN Lipolysis-stimulated lipoprotein receptor OS=Homo sapiens OX=9606 GN=LSR PE=1 SV=4;tr|S4R3V8|S4R3V8_HUMAN Lipolysis-stimulated lipoprotein receptor OS=Homo sapiens OX=9606 GN=LSR PE=1 SV=2;tr|Q9BWS2|Q9BWS2_HUMAN LSR protein (Fragment) O	S	646	___1	1	0.0445055	0.738836	-0.100076	0.436762	9.99161	9.58367	9.05082	9.23498	9.55197	9.78971	9.21964	9.47777	10.1501	9.82567	9.81529	9.58406	10.2123	9.52471	9.40079	9.83703
Q86X29	Lipolysis-stimulated lipoprotein receptor	LSR	sp|Q86X29|LSR_HUMAN Lipolysis-stimulated lipoprotein receptor OS=Homo sapiens OX=9606 GN=LSR PE=1 SV=4;tr|S4R3V8|S4R3V8_HUMAN Lipolysis-stimulated lipoprotein receptor OS=Homo sapiens OX=9606 GN=LSR PE=1 SV=2;tr|Q9BWS2|Q9BWS2_HUMAN LSR protein (Fragment) O	S	467	___1	0.999998	-0.120675	0.102705	-0.0538052	0.548786	12.4398	12.5701	12.9049	12.3662	12.287	12.4295	12.732	12.3497	12.2281	12.6023	12.6502	12.3966	12.2519	12.7856	12.3789	12.2455
Q86X29	Lipolysis-stimulated lipoprotein receptor	LSR	sp|Q86X29|LSR_HUMAN Lipolysis-stimulated lipoprotein receptor OS=Homo sapiens OX=9606 GN=LSR PE=1 SV=4;tr|S4R3V8|S4R3V8_HUMAN Lipolysis-stimulated lipoprotein receptor OS=Homo sapiens OX=9606 GN=LSR PE=1 SV=2;tr|Q9BWS2|Q9BWS2_HUMAN LSR protein (Fragment) O	S	467	___2	0.999998	-0.182557	0.055917	0.0478462	0.625059	12.6655	12.2428	12.563	12.442	12.3363	12.1581	12.2771	12.4118	12.5613	12.5532	12.3791	12.9919	12.4644	12.4841	12.7634	12.965
Q86X29	Lipolysis-stimulated lipoprotein receptor	LSR	sp|Q86X29|LSR_HUMAN Lipolysis-stimulated lipoprotein receptor OS=Homo sapiens OX=9606 GN=LSR PE=1 SV=4;tr|S4R3V8|S4R3V8_HUMAN Lipolysis-stimulated lipoprotein receptor OS=Homo sapiens OX=9606 GN=LSR PE=1 SV=2;tr|Q9BWS2|Q9BWS2_HUMAN LSR protein (Fragment) O	T	501	___1	0.999956	0.000337792	0.996242	-0.0272579	0.626323	13.9098	13.8842	13.7642	13.7895	13.9173	13.8931	13.6265	13.9121	13.8583	13.9765	13.8156	13.7099	13.815	14.0248	13.8239	13.5875
Q86X29	Lipolysis-stimulated lipoprotein receptor	LSR	sp|Q86X29|LSR_HUMAN Lipolysis-stimulated lipoprotein receptor OS=Homo sapiens OX=9606 GN=LSR PE=1 SV=4;tr|S4R3V8|S4R3V8_HUMAN Lipolysis-stimulated lipoprotein receptor OS=Homo sapiens OX=9606 GN=LSR PE=1 SV=2;tr|Q9BWS2|Q9BWS2_HUMAN LSR protein (Fragment) O	S	530	___1	1	0.109551	0.112004	0.0254907	0.645732	15.4047	15.262	15.1597	15.3632	15.4759	15.4086	15.2525	15.4908	15.338	15.3847	15.1393	15.5398	15.3643	15.4567	15.2182	15.4645
Q86X29	Lipolysis-stimulated lipoprotein receptor	LSR	sp|Q86X29|LSR_HUMAN Lipolysis-stimulated lipoprotein receptor OS=Homo sapiens OX=9606 GN=LSR PE=1 SV=4;tr|S4R3V8|S4R3V8_HUMAN Lipolysis-stimulated lipoprotein receptor OS=Homo sapiens OX=9606 GN=LSR PE=1 SV=2;tr|Q9BWS2|Q9BWS2_HUMAN LSR protein (Fragment) O	S	464	___2	1	-0.186055	0.0615092	0.0306777	0.73488	12.881	12.5176	12.6881	12.6056	12.5092	12.3437	12.4657	12.6294	12.8093	12.7733	12.5991	13.1896	12.6776	12.7706	12.927	13.1188
Q86X29	Lipolysis-stimulated lipoprotein receptor	LSR	sp|Q86X29|LSR_HUMAN Lipolysis-stimulated lipoprotein receptor OS=Homo sapiens OX=9606 GN=LSR PE=1 SV=4;tr|S4R3V8|S4R3V8_HUMAN Lipolysis-stimulated lipoprotein receptor OS=Homo sapiens OX=9606 GN=LSR PE=1 SV=2;tr|Q9BWS2|Q9BWS2_HUMAN LSR protein (Fragment) O	S	436	___1	0.987079	0.138448	0.0995053	0.0125155	0.827055	12.7561	12.215	12.5266	12.2304	12.7247	12.3982	12.7719	12.3871	12.6093	12.3024	12.4651	12.427	12.5295	12.4061	12.4348	12.4836
Q86X29	Lipolysis-stimulated lipoprotein receptor	LSR	sp|Q86X29|LSR_HUMAN Lipolysis-stimulated lipoprotein receptor OS=Homo sapiens OX=9606 GN=LSR PE=1 SV=4;tr|S4R3V8|S4R3V8_HUMAN Lipolysis-stimulated lipoprotein receptor OS=Homo sapiens OX=9606 GN=LSR PE=1 SV=2;tr|Q9BWS2|Q9BWS2_HUMAN LSR protein (Fragment) O	S	643	___1	1	0.08456	0.493875	-0.00724637	0.90974	15.0896	14.4052	14.0036	14.5525	14.8326	14.368	14.2515	14.937	14.8885	14.9516	14.7111	15.0997	14.9766	14.968	14.7483	14.9291
Q86X29	Lipolysis-stimulated lipoprotein receptor	LSR	sp|Q86X29|LSR_HUMAN Lipolysis-stimulated lipoprotein receptor OS=Homo sapiens OX=9606 GN=LSR PE=1 SV=4;tr|S4R3V8|S4R3V8_HUMAN Lipolysis-stimulated lipoprotein receptor OS=Homo sapiens OX=9606 GN=LSR PE=1 SV=2;tr|Q9BWS2|Q9BWS2_HUMAN LSR protein (Fragment) O	S	464	___1	1	-0.0832793	0.274465	-0.000857315	0.987247	14.9183	14.863	14.8882	14.9055	14.8517	14.7094	14.7109	14.9698	14.5641	14.9731	14.7742	14.9841	14.6528	14.9117	14.7548	14.9726
Q8WUF5	RelA-associated inhibitor	PPP1R13L	sp|Q8WUF5|IASPP_HUMAN RelA-associated inhibitor OS=Homo sapiens OX=9606 GN=PPP1R13L PE=1 SV=4;tr|A0A024R0Q5|A0A024R0Q5_HUMAN Protein phosphatase 1, regulatory (Inhibitor) subunit 13 like, isoform CRA_a OS=Homo sapiens OX=9606 GN=PPP1R13L PE=4 SV=1;tr|Q6ZNZ	S	280	___1	0.96866	0.110926	0.282144	-0.148356	0.12673	13.1383	13.0487	12.8949	13.0059	13.0147	13.1997	13.2744	13.0427	13.1563	12.5914	12.9492	12.9844	12.8235	12.6946	12.6808	12.8889
Q8WUF5	RelA-associated inhibitor	PPP1R13L	sp|Q8WUF5|IASPP_HUMAN RelA-associated inhibitor OS=Homo sapiens OX=9606 GN=PPP1R13L PE=1 SV=4;tr|A0A024R0Q5|A0A024R0Q5_HUMAN Protein phosphatase 1, regulatory (Inhibitor) subunit 13 like, isoform CRA_a OS=Homo sapiens OX=9606 GN=PPP1R13L PE=4 SV=1;tr|Q6ZNZ	S	292	___1	0.880218	-0.185789	0.141679	-0.106317	0.298331	11.7731	11.5111	11.6215	12.0022	11.7656	11.5819	11.1134	11.7039	11.9668	11.8438	11.5285	11.1754	11.7155	11.5032	11.551	11.3195
Q8WUF5	RelA-associated inhibitor	PPP1R13L	sp|Q8WUF5|IASPP_HUMAN RelA-associated inhibitor OS=Homo sapiens OX=9606 GN=PPP1R13L PE=1 SV=4;tr|A0A024R0Q5|A0A024R0Q5_HUMAN Protein phosphatase 1, regulatory (Inhibitor) subunit 13 like, isoform CRA_a OS=Homo sapiens OX=9606 GN=PPP1R13L PE=4 SV=1;tr|Q6ZNZ	S	134	___1	1	0.0416549	0.599377	-0.0253339	0.661553	14.0514	14.2321	14.0779	14.003	14.2065	14.3252	13.9201	14.0794	14.1934	14.2745	14.1272	14.1527	14.2925	14.2053	14.0459	14.1027
Q9Y4F4	Protein FAM179B	FAM179B	sp|Q9Y4F4|TGRM1_HUMAN TOG array regulator of axonemal microtubules protein 1 OS=Homo sapiens OX=9606 GN=TOGARAM1 PE=1 SV=4;tr|G3XAE9|G3XAE9_HUMAN KIAA0423, isoform CRA_a OS=Homo sapiens OX=9606 GN=TOGARAM1 PE=1 SV=1;tr|H0YIY7|H0YIY7_HUMAN TOG array regulat	S	1566	___1	0.999996	-0.0250188	0.880743	0.0374874	0.625624	12.6845	12.2663	13.3583	12.9724	12.0935	12.7009	13.3346	13.0525	12.2121	12.2526	12.7932	12.4619	12.1402	12.1284	12.9782	12.623
Q16637	Survival motor neuron protein	SMN1;SMN2	sp|Q16637|SMN_HUMAN Survival motor neuron protein OS=Homo sapiens OX=9606 GN=SMN1 PE=1 SV=1;tr|E7EQZ4|E7EQZ4_HUMAN Survival motor neuron protein OS=Homo sapiens OX=9606 GN=SMN1 PE=1 SV=1;tr|A0A1W2PRV5|A0A1W2PRV5_HUMAN Survival motor neuron protein OS=Homo	S	28	___2	0.999426	0.0397311	0.564867	0.0490227	0.353664	15.2488	15.3907	15.0344	15.3735	15.3308	15.4087	15.164	15.3029	14.9253	14.9018	14.6754	15.1277	14.9455	15.014	14.6946	15.1722
Q16637	Survival motor neuron protein	SMN1;SMN2	sp|Q16637|SMN_HUMAN Survival motor neuron protein OS=Homo sapiens OX=9606 GN=SMN1 PE=1 SV=1;tr|E7EQZ4|E7EQZ4_HUMAN Survival motor neuron protein OS=Homo sapiens OX=9606 GN=SMN1 PE=1 SV=1;tr|A0A1W2PRV5|A0A1W2PRV5_HUMAN Survival motor neuron protein OS=Homo	S	31	___2	0.999998	0.0208939	0.771764	0.0471777	0.375728	15.8855	16.0058	15.7102	16.0432	15.9548	15.9946	15.847	15.9319	15.5871	15.561	15.366	15.7528	15.5873	15.6462	15.377	15.845
Q16637	Survival motor neuron protein	SMN1;SMN2	sp|Q16637|SMN_HUMAN Survival motor neuron protein OS=Homo sapiens OX=9606 GN=SMN1 PE=1 SV=1;tr|E7EQZ4|E7EQZ4_HUMAN Survival motor neuron protein OS=Homo sapiens OX=9606 GN=SMN1 PE=1 SV=1;tr|A0A1W2PRV5|A0A1W2PRV5_HUMAN Survival motor neuron protein OS=Homo	S	31	___1	0.999998	-0.0207364	0.742223	-0.0687139	0.425318	13.725	13.8639	13.7406	13.7129	13.6918	13.8011	13.7047	13.7619	13.846	13.7706	13.5309	13.6198	13.6062	13.556	13.5965	13.7338
Q16637	Survival motor neuron protein	SMN1;SMN2	sp|Q16637|SMN_HUMAN Survival motor neuron protein OS=Homo sapiens OX=9606 GN=SMN1 PE=1 SV=1;tr|E7EQZ4|E7EQZ4_HUMAN Survival motor neuron protein OS=Homo sapiens OX=9606 GN=SMN1 PE=1 SV=1;tr|A0A1W2PRV5|A0A1W2PRV5_HUMAN Survival motor neuron protein OS=Homo	T	37	___2	0.887031	-0.00931487	0.901557	0.0239473	0.70344	14.2353	14.313	14.1401	14.4501	14.2587	14.2726	14.2779	14.292	13.9654	13.9328	13.7633	14.0799	13.8717	13.946	13.773	14.2465
Q16637	Survival motor neuron protein	SMN1;SMN2	sp|Q16637|SMN_HUMAN Survival motor neuron protein OS=Homo sapiens OX=9606 GN=SMN1 PE=1 SV=1;tr|E7EQZ4|E7EQZ4_HUMAN Survival motor neuron protein OS=Homo sapiens OX=9606 GN=SMN1 PE=1 SV=1;tr|A0A1W2PRV5|A0A1W2PRV5_HUMAN Survival motor neuron protein OS=Homo	S	28	___1	0.999426	-0.0821527	0.300071	-0.0261066	0.742687	13.308	13.4909	13.188	13.4693	13.4063	13.3028	13.0558	13.3626	13.1413	13.1473	13.0236	13.5067	13.0639	13.32	13.0515	13.279
P07437	Tubulin beta chain	TUBB	sp|P07437|TBB5_HUMAN Tubulin beta chain OS=Homo sapiens OX=9606 GN=TUBB PE=1 SV=2;tr|Q5SU16|Q5SU16_HUMAN Tubulin beta chain OS=Homo sapiens OX=9606 GN=TUBB PE=2 SV=1;tr|A0A384NYT8|A0A384NYT8_HUMAN Tubulin beta chain (Fragment) OS=Homo sapiens OX=9606 PE=2	S	40	___1	0.999812	-0.144725	0.186424	0.094141	0.370187	11.5201	11.1613	11.7013	11.5767	11.257	10.9066	11.891	11.3261	11.404	11.2908	11.8926	11.1658	11.6794	11.0323	12.0557	11.3623
P06702	Protein S100-A9	S100A9	sp|P06702|S10A9_HUMAN Protein S100-A9 OS=Homo sapiens OX=9606 GN=S100A9 PE=1 SV=1	T	113	___1	1	-0.155861	0.148164	-0.156408	0.0697294	13.3851	14.2103	15.3608	15.3083	13.2428	14.1526	14.9054	15.3402	12.9702	13.8295	13.7939	14.4555	12.9836	13.7106	13.6239	14.1054
Q9H1E3	Nuclear ubiquitous casein and cyclin-dependent kinase substrate 1	NUCKS1;NUCKS	sp|Q9H1E3|NUCKS_HUMAN Nuclear ubiquitous casein and cyclin-dependent kinase substrate 1 OS=Homo sapiens OX=9606 GN=NUCKS1 PE=1 SV=1;tr|Q6IA16|Q6IA16_HUMAN NUCKS protein OS=Homo sapiens OX=9606 GN=NUCKS PE=2 SV=1;tr|B4DTY3|B4DTY3_HUMAN cDNA FLJ61403, highly	S	19	___2	1	0.0133965	0.856692	0.101615	0.101228	13.5947	13.5278	13.4862	13.631	13.7233	13.4409	13.3961	13.7329	13.6121	13.521	13.3781	13.6014	13.7413	13.5831	13.4079	13.7868
Q9H1E3	Nuclear ubiquitous casein and cyclin-dependent kinase substrate 1	NUCKS1;NUCKS	sp|Q9H1E3|NUCKS_HUMAN Nuclear ubiquitous casein and cyclin-dependent kinase substrate 1 OS=Homo sapiens OX=9606 GN=NUCKS1 PE=1 SV=1;tr|Q6IA16|Q6IA16_HUMAN NUCKS protein OS=Homo sapiens OX=9606 GN=NUCKS PE=2 SV=1;tr|B4DTY3|B4DTY3_HUMAN cDNA FLJ61403, highly	S	30	___2	0.9982	0.0133965	0.856692	0.101615	0.101228	13.5947	13.5278	13.4862	13.631	13.7233	13.4409	13.3961	13.7329	13.6121	13.521	13.3781	13.6014	13.7413	13.5831	13.4079	13.7868
Q9H1E3	Nuclear ubiquitous casein and cyclin-dependent kinase substrate 1	NUCKS1;NUCKS	sp|Q9H1E3|NUCKS_HUMAN Nuclear ubiquitous casein and cyclin-dependent kinase substrate 1 OS=Homo sapiens OX=9606 GN=NUCKS1 PE=1 SV=1;tr|Q6IA16|Q6IA16_HUMAN NUCKS protein OS=Homo sapiens OX=9606 GN=NUCKS PE=2 SV=1;tr|B4DTY3|B4DTY3_HUMAN cDNA FLJ61403, highly	S	79	___1	1	-0.0510953	0.664317	0.0960122	0.1732	16.9289	16.4199	16.6736	16.7737	16.9212	16.6671	16.6465	16.3571	16.9473	16.3844	16.3931	16.6491	17.0058	16.3999	16.4349	16.9173
Q9H1E3	Nuclear ubiquitous casein and cyclin-dependent kinase substrate 1	NUCKS1;NUCKS	sp|Q9H1E3|NUCKS_HUMAN Nuclear ubiquitous casein and cyclin-dependent kinase substrate 1 OS=Homo sapiens OX=9606 GN=NUCKS1 PE=1 SV=1;tr|Q6IA16|Q6IA16_HUMAN NUCKS protein OS=Homo sapiens OX=9606 GN=NUCKS PE=2 SV=1;tr|B4DTY3|B4DTY3_HUMAN cDNA FLJ61403, highly	S	73	___2	1	-0.179268	0.086298	0.0779179	0.282983	14.2671	13.8984	14.1229	14.1116	14.1328	13.9622	13.8428	13.7452	14.2499	13.7379	13.8404	13.9464	14.2383	13.7662	13.8606	14.2212
Q9H1E3	Nuclear ubiquitous casein and cyclin-dependent kinase substrate 1	NUCKS1;NUCKS	sp|Q9H1E3|NUCKS_HUMAN Nuclear ubiquitous casein and cyclin-dependent kinase substrate 1 OS=Homo sapiens OX=9606 GN=NUCKS1 PE=1 SV=1;tr|Q6IA16|Q6IA16_HUMAN NUCKS protein OS=Homo sapiens OX=9606 GN=NUCKS PE=2 SV=1;tr|B4DTY3|B4DTY3_HUMAN cDNA FLJ61403, highly	S	61	___1	1	0.00929081	0.879395	0.0542224	0.322976	15.2715	14.7053	14.9951	15.0215	15.2807	14.729	14.9633	15.0575	15.0501	14.6845	14.7281	14.9451	15.1351	14.7584	14.6988	15.0324
Q9H1E3	Nuclear ubiquitous casein and cyclin-dependent kinase substrate 1	NUCKS1;NUCKS	sp|Q9H1E3|NUCKS_HUMAN Nuclear ubiquitous casein and cyclin-dependent kinase substrate 1 OS=Homo sapiens OX=9606 GN=NUCKS1 PE=1 SV=1;tr|Q6IA16|Q6IA16_HUMAN NUCKS protein OS=Homo sapiens OX=9606 GN=NUCKS PE=2 SV=1;tr|B4DTY3|B4DTY3_HUMAN cDNA FLJ61403, highly	S	54	___3	1	-0.0783745	0.335654	0.0470481	0.450268	14.4303	14.4386	14.5174	14.4478	14.514	14.4225	14.3129	14.2712	14.0815	14.3418	14.2408	14.1923	14.2529	14.293	14.2251	14.2735
Q9H1E3	Nuclear ubiquitous casein and cyclin-dependent kinase substrate 1	NUCKS1;NUCKS	sp|Q9H1E3|NUCKS_HUMAN Nuclear ubiquitous casein and cyclin-dependent kinase substrate 1 OS=Homo sapiens OX=9606 GN=NUCKS1 PE=1 SV=1;tr|Q6IA16|Q6IA16_HUMAN NUCKS protein OS=Homo sapiens OX=9606 GN=NUCKS PE=2 SV=1;tr|B4DTY3|B4DTY3_HUMAN cDNA FLJ61403, highly	S	58	___3	1	-0.0783745	0.335654	0.0470481	0.450268	14.4303	14.4386	14.5174	14.4478	14.514	14.4225	14.3129	14.2712	14.0815	14.3418	14.2408	14.1923	14.2529	14.293	14.2251	14.2735
Q9H1E3	Nuclear ubiquitous casein and cyclin-dependent kinase substrate 1	NUCKS1;NUCKS	sp|Q9H1E3|NUCKS_HUMAN Nuclear ubiquitous casein and cyclin-dependent kinase substrate 1 OS=Homo sapiens OX=9606 GN=NUCKS1 PE=1 SV=1;tr|Q6IA16|Q6IA16_HUMAN NUCKS protein OS=Homo sapiens OX=9606 GN=NUCKS PE=2 SV=1;tr|B4DTY3|B4DTY3_HUMAN cDNA FLJ61403, highly	S	61	___3	1	-0.0783745	0.335654	0.0470481	0.450268	14.4303	14.4386	14.5174	14.4478	14.514	14.4225	14.3129	14.2712	14.0815	14.3418	14.2408	14.1923	14.2529	14.293	14.2251	14.2735
Q9H1E3	Nuclear ubiquitous casein and cyclin-dependent kinase substrate 1	NUCKS1	sp|Q9H1E3|NUCKS_HUMAN Nuclear ubiquitous casein and cyclin-dependent kinase substrate 1 OS=Homo sapiens OX=9606 GN=NUCKS1 PE=1 SV=1	S	223	___1	0.930156	0.019859	0.795544	0.0422945	0.465716	17.3738	16.9423	17.3883	17.3184	17.3924	17.1328	17.2673	17.3097	17.2035	16.898	17.0865	17.1738	17.1577	17.0018	17.0816	17.29
Q9H1E3	Nuclear ubiquitous casein and cyclin-dependent kinase substrate 1	NUCKS1	sp|Q9H1E3|NUCKS_HUMAN Nuclear ubiquitous casein and cyclin-dependent kinase substrate 1 OS=Homo sapiens OX=9606 GN=NUCKS1 PE=1 SV=1	S	223	___3	0.930156	-0.0234126	0.764753	-0.0379563	0.562327	14.6735	14.3211	14.1953	14.3281	14.5682	14.2528	14.0969	14.5064	14.5181	14.3316	14.3182	14.5004	14.4336	14.4666	14.2214	14.3949
Q9H1E3	Nuclear ubiquitous casein and cyclin-dependent kinase substrate 1	NUCKS1	sp|Q9H1E3|NUCKS_HUMAN Nuclear ubiquitous casein and cyclin-dependent kinase substrate 1 OS=Homo sapiens OX=9606 GN=NUCKS1 PE=1 SV=1	S	234	___3	1	-0.0234126	0.764753	-0.0379563	0.562327	14.6735	14.3211	14.1953	14.3281	14.5682	14.2528	14.0969	14.5064	14.5181	14.3316	14.3182	14.5004	14.4336	14.4666	14.2214	14.3949
Q9H1E3	Nuclear ubiquitous casein and cyclin-dependent kinase substrate 1	NUCKS1	sp|Q9H1E3|NUCKS_HUMAN Nuclear ubiquitous casein and cyclin-dependent kinase substrate 1 OS=Homo sapiens OX=9606 GN=NUCKS1 PE=1 SV=1	S	240	___3	1	-0.0234126	0.764753	-0.0379563	0.562327	14.6735	14.3211	14.1953	14.3281	14.5682	14.2528	14.0969	14.5064	14.5181	14.3316	14.3182	14.5004	14.4336	14.4666	14.2214	14.3949
Q9H1E3	Nuclear ubiquitous casein and cyclin-dependent kinase substrate 1	NUCKS1	sp|Q9H1E3|NUCKS_HUMAN Nuclear ubiquitous casein and cyclin-dependent kinase substrate 1 OS=Homo sapiens OX=9606 GN=NUCKS1 PE=1 SV=1	S	229	___3	0.999993	0.00108901	0.988559	0.0338833	0.573062	13.9977	13.6112	13.6057	13.6937	13.9545	13.6768	13.4521	13.8293	13.8577	13.5764	13.5702	13.7506	13.7982	13.7391	13.5854	13.7677
Q9H1E3	Nuclear ubiquitous casein and cyclin-dependent kinase substrate 1	NUCKS1;NUCKS	sp|Q9H1E3|NUCKS_HUMAN Nuclear ubiquitous casein and cyclin-dependent kinase substrate 1 OS=Homo sapiens OX=9606 GN=NUCKS1 PE=1 SV=1;tr|Q6IA16|Q6IA16_HUMAN NUCKS protein OS=Homo sapiens OX=9606 GN=NUCKS PE=2 SV=1;tr|B4DTY3|B4DTY3_HUMAN cDNA FLJ61403, highly	S	73	___3	1	-0.171773	0.22343	0.0280129	0.625171	16.5964	16.1476	16.2222	16.5578	16.6636	16.141	16.117	15.9152	16.2049	16.0321	16.0614	16.3376	16.224	15.9945	16.048	16.4816
Q9H1E3	Nuclear ubiquitous casein and cyclin-dependent kinase substrate 1	NUCKS1;NUCKS	sp|Q9H1E3|NUCKS_HUMAN Nuclear ubiquitous casein and cyclin-dependent kinase substrate 1 OS=Homo sapiens OX=9606 GN=NUCKS1 PE=1 SV=1;tr|Q6IA16|Q6IA16_HUMAN NUCKS protein OS=Homo sapiens OX=9606 GN=NUCKS PE=2 SV=1;tr|B4DTY3|B4DTY3_HUMAN cDNA FLJ61403, highly	S	75	___3	1	-0.171773	0.22343	0.0280129	0.625171	16.5964	16.1476	16.2222	16.5578	16.6636	16.141	16.117	15.9152	16.2049	16.0321	16.0614	16.3376	16.224	15.9945	16.048	16.4816
Q9H1E3	Nuclear ubiquitous casein and cyclin-dependent kinase substrate 1	NUCKS1;NUCKS	sp|Q9H1E3|NUCKS_HUMAN Nuclear ubiquitous casein and cyclin-dependent kinase substrate 1 OS=Homo sapiens OX=9606 GN=NUCKS1 PE=1 SV=1;tr|Q6IA16|Q6IA16_HUMAN NUCKS protein OS=Homo sapiens OX=9606 GN=NUCKS PE=2 SV=1;tr|B4DTY3|B4DTY3_HUMAN cDNA FLJ61403, highly	S	79	___3	1	-0.171773	0.22343	0.0280129	0.625171	16.5964	16.1476	16.2222	16.5578	16.6636	16.141	16.117	15.9152	16.2049	16.0321	16.0614	16.3376	16.224	15.9945	16.048	16.4816
Q9H1E3	Nuclear ubiquitous casein and cyclin-dependent kinase substrate 1	NUCKS1	sp|Q9H1E3|NUCKS_HUMAN Nuclear ubiquitous casein and cyclin-dependent kinase substrate 1 OS=Homo sapiens OX=9606 GN=NUCKS1 PE=1 SV=1	S	181	___1	0.990059	-0.0923555	0.224746	-0.0223578	0.652371	16.3278	16.1628	16.104	16.175	16.2522	15.9485	15.9873	16.2122	16.2095	16.1642	16.2761	16.3848	16.1651	16.1755	16.2637	16.341
Q9H1E3	Nuclear ubiquitous casein and cyclin-dependent kinase substrate 1	NUCKS1	sp|Q9H1E3|NUCKS_HUMAN Nuclear ubiquitous casein and cyclin-dependent kinase substrate 1 OS=Homo sapiens OX=9606 GN=NUCKS1 PE=1 SV=1	S	204	___2	0.913613	-0.00250805	0.970007	0.0265833	0.686611	15.4163	14.9944	15.3029	15.2053	15.3525	15.1022	15.2494	15.2048	15.127	14.7444	14.9969	15.0752	15.1233	14.9022	14.8746	15.1497
Q9H1E3	Nuclear ubiquitous casein and cyclin-dependent kinase substrate 1	NUCKS1;NUCKS	sp|Q9H1E3|NUCKS_HUMAN Nuclear ubiquitous casein and cyclin-dependent kinase substrate 1 OS=Homo sapiens OX=9606 GN=NUCKS1 PE=1 SV=1;tr|Q6IA16|Q6IA16_HUMAN NUCKS protein OS=Homo sapiens OX=9606 GN=NUCKS PE=2 SV=1;tr|B4DTY3|B4DTY3_HUMAN cDNA FLJ61403, highly	S	75	___2	1	0.0153512	0.914778	-0.0215651	0.702028	17.8219	17.6994	17.4791	17.6296	17.6036	17.5046	17.4135	18.1697	17.734	17.6759	17.3518	17.7125	17.6773	17.5708	17.3543	17.7856
Q9H1E3	Nuclear ubiquitous casein and cyclin-dependent kinase substrate 1	NUCKS1	sp|Q9H1E3|NUCKS_HUMAN Nuclear ubiquitous casein and cyclin-dependent kinase substrate 1 OS=Homo sapiens OX=9606 GN=NUCKS1 PE=1 SV=1	S	214	___2	1	0.00155611	0.980445	0.0208855	0.736191	15.6881	15.3549	15.6093	15.4759	15.6407	15.4119	15.5651	15.5167	15.3999	15.0343	15.3004	15.3704	15.3863	15.1721	15.1963	15.4338
Q9H1E3	Nuclear ubiquitous casein and cyclin-dependent kinase substrate 1	NUCKS1;NUCKS	sp|Q9H1E3|NUCKS_HUMAN Nuclear ubiquitous casein and cyclin-dependent kinase substrate 1 OS=Homo sapiens OX=9606 GN=NUCKS1 PE=1 SV=1;tr|Q6IA16|Q6IA16_HUMAN NUCKS protein OS=Homo sapiens OX=9606 GN=NUCKS PE=2 SV=1;tr|Q8WYF8|Q8WYF8_HUMAN Potential LAG1 intera	S	113	___1	1	0.299677	0.0155284	0.0157166	0.798378	11.6757	11.6706	12.2186	11.8723	12.0065	12.1655	12.2438	12.2201	11.7982	11.4113	11.6729	11.9985	11.9071	11.4966	11.5591	11.981
Q9H1E3	Nuclear ubiquitous casein and cyclin-dependent kinase substrate 1	NUCKS1;NUCKS	sp|Q9H1E3|NUCKS_HUMAN Nuclear ubiquitous casein and cyclin-dependent kinase substrate 1 OS=Homo sapiens OX=9606 GN=NUCKS1 PE=1 SV=1;tr|Q6IA16|Q6IA16_HUMAN NUCKS protein OS=Homo sapiens OX=9606 GN=NUCKS PE=2 SV=1;tr|B4DTY3|B4DTY3_HUMAN cDNA FLJ61403, highly	S	79	___2	1	0.00354522	0.978778	-0.0144679	0.798528	17.9397	17.7993	17.6135	17.7503	17.7282	17.6234	17.5301	18.2354	17.8576	17.7671	17.4731	17.8148	17.8045	17.6705	17.4771	17.9026
Q9H1E3	Nuclear ubiquitous casein and cyclin-dependent kinase substrate 1	NUCKS1;NUCKS	sp|Q9H1E3|NUCKS_HUMAN Nuclear ubiquitous casein and cyclin-dependent kinase substrate 1 OS=Homo sapiens OX=9606 GN=NUCKS1 PE=1 SV=1;tr|Q6IA16|Q6IA16_HUMAN NUCKS protein OS=Homo sapiens OX=9606 GN=NUCKS PE=2 SV=1;tr|B4DTY3|B4DTY3_HUMAN cDNA FLJ61403, highly	S	58	___2	1	-0.00326006	0.958587	0.0117491	0.817281	19.4623	19.075	19.0551	19.2338	19.5262	19.0258	19.0303	19.2309	19.2592	19.0443	18.9948	19.2585	19.2167	19.0582	19.0076	19.3212
Q9H1E3	Nuclear ubiquitous casein and cyclin-dependent kinase substrate 1	NUCKS1;NUCKS	sp|Q9H1E3|NUCKS_HUMAN Nuclear ubiquitous casein and cyclin-dependent kinase substrate 1 OS=Homo sapiens OX=9606 GN=NUCKS1 PE=1 SV=1;tr|Q6IA16|Q6IA16_HUMAN NUCKS protein OS=Homo sapiens OX=9606 GN=NUCKS PE=2 SV=1;tr|B4DTY3|B4DTY3_HUMAN cDNA FLJ61403, highly	S	61	___2	1	-0.00326006	0.958587	0.0117491	0.817281	19.4623	19.075	19.0551	19.2338	19.5262	19.0258	19.0303	19.2309	19.2592	19.0443	18.9948	19.2585	19.2167	19.0582	19.0076	19.3212
Q9H1E3	Nuclear ubiquitous casein and cyclin-dependent kinase substrate 1	NUCKS1	sp|Q9H1E3|NUCKS_HUMAN Nuclear ubiquitous casein and cyclin-dependent kinase substrate 1 OS=Homo sapiens OX=9606 GN=NUCKS1 PE=1 SV=1	T	202	___2	0.969544	0.0279284	0.732968	-0.00828386	0.871581	13.1464	13.1776	13.2235	12.9284	13.1754	13.0401	13.218	13.1541	12.8634	12.5767	12.9024	12.9361	12.8015	12.621	12.8732	12.9498
Q9H1E3	Nuclear ubiquitous casein and cyclin-dependent kinase substrate 1	NUCKS1;NUCKS	sp|Q9H1E3|NUCKS_HUMAN Nuclear ubiquitous casein and cyclin-dependent kinase substrate 1 OS=Homo sapiens OX=9606 GN=NUCKS1 PE=1 SV=1;tr|Q6IA16|Q6IA16_HUMAN NUCKS protein OS=Homo sapiens OX=9606 GN=NUCKS PE=2 SV=1	S	144	___1	0.996887	0.146164	0.280234	-0.021643	0.884704	11.1294	10.7114	11.9057	11.4321	11.4254	11.1253	11.6102	11.6023	11.1245	10.9402	11.0996	10.7094	11.0764	10.6073	10.8738	11.2296
Q9H1E3	Nuclear ubiquitous casein and cyclin-dependent kinase substrate 1	NUCKS1	sp|Q9H1E3|NUCKS_HUMAN Nuclear ubiquitous casein and cyclin-dependent kinase substrate 1 OS=Homo sapiens OX=9606 GN=NUCKS1 PE=1 SV=1	S	214	___1	1	0.0480566	0.481075	0.00618317	0.902048	19.1507	19.1819	18.941	19.0976	19.1893	19.1526	18.9663	19.2552	19.1078	19.0011	18.9064	19.0456	19.0612	19.0199	18.9146	19.0899
Q9H1E3	Nuclear ubiquitous casein and cyclin-dependent kinase substrate 1	NUCKS1;NUCKS	sp|Q9H1E3|NUCKS_HUMAN Nuclear ubiquitous casein and cyclin-dependent kinase substrate 1 OS=Homo sapiens OX=9606 GN=NUCKS1 PE=1 SV=1;tr|Q6IA16|Q6IA16_HUMAN NUCKS protein OS=Homo sapiens OX=9606 GN=NUCKS PE=2 SV=1;tr|B4DTY3|B4DTY3_HUMAN cDNA FLJ61403, highly	S	58	___1	1	0.0163604	0.793197	-0.00334454	0.952386	18.7799	18.2379	18.3648	18.5052	18.8132	18.2944	18.3211	18.5245	18.6024	18.3353	18.198	18.4999	18.5125	18.2916	18.2408	18.5774
Q9H1E3	Nuclear ubiquitous casein and cyclin-dependent kinase substrate 1	NUCKS1;NUCKS	sp|Q9H1E3|NUCKS_HUMAN Nuclear ubiquitous casein and cyclin-dependent kinase substrate 1 OS=Homo sapiens OX=9606 GN=NUCKS1 PE=1 SV=1;tr|Q6IA16|Q6IA16_HUMAN NUCKS protein OS=Homo sapiens OX=9606 GN=NUCKS PE=2 SV=1;tr|B4DTY3|B4DTY3_HUMAN cDNA FLJ61403, highly	S	19	___1	1	0.00831126	0.902495	0.00217366	0.966316	20.0983	19.6927	19.5896	19.9072	20.1137	19.5797	19.6715	19.9562	20.0272	19.9287	19.7127	19.9878	19.9735	19.9512	19.7716	19.9688
P78560	Death domain-containing protein CRADD	CRADD	sp|P78560|CRADD_HUMAN Death domain-containing protein CRADD OS=Homo sapiens OX=9606 GN=CRADD PE=1 SV=1;tr|Q8IY43|Q8IY43_HUMAN CRADD protein OS=Homo sapiens OX=9606 GN=CRADD PE=2 SV=1;tr|Q53XL1|Q53XL1_HUMAN CASP2 and RIPK1 domain containing adaptor with dea	S	116	___1	0.841827	-0.0907804	0.242869	0.20036	0.0742591	11.7843	11.552	13.0478	11.7191	11.7089	11.5899	12.8089	11.6323	11.8599	11.5905	12.5832	11.3892	11.9143	11.7599	12.633	11.917
O43236	Septin-4	SEPT4	sp|O43236|SEPT4_HUMAN Septin-4 OS=Homo sapiens OX=9606 GN=SEPTIN4 PE=1 SV=1;tr|J3KSZ7|J3KSZ7_HUMAN Septin OS=Homo sapiens OX=9606 GN=SEPTIN4 PE=1 SV=1;tr|D3DTZ7|D3DTZ7_HUMAN Septin 4, isoform CRA_k OS=Homo sapiens OX=9606 GN=SEPT4 PE=4 SV=1;tr|J3QRT6|J3QRT	S	325	___1	1	0.136617	0.0917284	0.0670784	0.209782	16.4738	16.5606	16.2747	16.6043	16.4977	16.8362	16.4018	16.724	16.3732	16.4695	16.4615	16.3302	16.4246	16.5868	16.5108	16.3804
Q8IXM2	Chromatin complexes subunit BAP18	BAP18;RNASEK-C17orf49;C17orf49	sp|Q8IXM2|BAP18_HUMAN Chromatin complexes subunit BAP18 OS=Homo sapiens OX=9606 GN=BAP18 PE=1 SV=1;tr|H0YIS7|H0YIS7_HUMAN RNASEK-C17orf49 readthrough (Fragment) OS=Homo sapiens OX=9606 GN=RNASEK-C17orf49 PE=4 SV=1;tr|F8W1H0|F8W1H0_HUMAN Chromosome 17 open	S	150	___1	0.996125	0.0709693	0.292893	0.0979688	0.313858	12.2705	12.7229	12.7003	12.6333	12.4269	12.7798	12.7111	12.693	12.442	12.9042	12.9484	12.7441	12.8578	12.9101	12.902	12.7608
Q8IXM2	Chromatin complexes subunit BAP18	BAP18;RNASEK-C17orf49;C17orf49	sp|Q8IXM2|BAP18_HUMAN Chromatin complexes subunit BAP18 OS=Homo sapiens OX=9606 GN=BAP18 PE=1 SV=1;tr|H0YIS7|H0YIS7_HUMAN RNASEK-C17orf49 readthrough (Fragment) OS=Homo sapiens OX=9606 GN=RNASEK-C17orf49 PE=4 SV=1;tr|F8W1H0|F8W1H0_HUMAN Chromosome 17 open	T	161	___1	0.922831	0.0249574	0.846412	0.116861	0.46389	10.1245	10.1054	10.4655	9.72636	9.77843	10.3653	10.3483	10.0296	10.1982	10.3569	10.3232	10.6502	10.6627	10.0908	10.7805	10.462
Q8IXM2	Chromatin complexes subunit BAP18	BAP18;C17orf49;RNASEK-C17orf49	sp|Q8IXM2|BAP18_HUMAN Chromatin complexes subunit BAP18 OS=Homo sapiens OX=9606 GN=BAP18 PE=1 SV=1;tr|F8W038|F8W038_HUMAN Chromosome 17 open reading frame 49 OS=Homo sapiens OX=9606 GN=C17orf49 PE=1 SV=1;tr|H0YIS7|H0YIS7_HUMAN RNASEK-C17orf49 readthrough (	S	110	___1	0.945766	0.0577526	0.37897	-0.0141563	0.796812	14.072	14.2917	13.9527	14.1392	14.1126	14.306	14.0905	14.1775	14.3404	14.3006	13.9966	14.2494	14.2709	14.2746	14.0849	14.2
Q8IXM2	Chromatin complexes subunit BAP18	BAP18;C17orf49;RNASEK-C17orf49	sp|Q8IXM2|BAP18_HUMAN Chromatin complexes subunit BAP18 OS=Homo sapiens OX=9606 GN=BAP18 PE=1 SV=1;tr|F8W038|F8W038_HUMAN Chromosome 17 open reading frame 49 OS=Homo sapiens OX=9606 GN=C17orf49 PE=1 SV=1;tr|H0YIS7|H0YIS7_HUMAN RNASEK-C17orf49 readthrough (	S	96	___1	1	0.0564519	0.366972	-0.00341479	0.949461	12.9828	12.9519	13.0533	13.1233	13.041	13.0224	13.096	13.1775	13.2456	13.2494	13.216	13.3119	13.282	13.1579	13.2037	13.3656
Q92994	Transcription factor IIIB 90 kDa subunit	BRF1	sp|Q92994|TF3B_HUMAN Transcription factor IIIB 90 kDa subunit OS=Homo sapiens OX=9606 GN=BRF1 PE=1 SV=1;tr|A0A024R6P8|A0A024R6P8_HUMAN BRF1 homolog, subunit of RNA polymerase III transcription initiation factor IIIB (S. cerevisiae), isoform CRA_b OS=Homo s	S	553	___1	0.999642	0.0280286	0.713203	0.0362115	0.690179	12.2298	12.2851	12.2853	12.3179	12.2658	12.1492	12.4568	12.3584	12.2116	12.4279	12.5252	12.6593	12.5146	12.3348	12.3722	12.7473
P16220	Cyclic AMP-responsive element-binding protein 1	CREB1	sp|P16220|CREB1_HUMAN Cyclic AMP-responsive element-binding protein 1 OS=Homo sapiens OX=9606 GN=CREB1 PE=1 SV=3;tr|Q53X93|Q53X93_HUMAN CREB1 protein (Fragment) OS=Homo sapiens OX=9606 GN=CREB1 PE=2 SV=1;tr|Q5U0J5|Q5U0J5_HUMAN cAMP responsive element bindi	S	257	___1	0.785697	-0.118854	0.382657	0.145569	0.154502	12.2208	12.2486	12.5645	12.5288	12.0987	12.5571	12.1006	12.3308	12.3622	12.5615	12.4295	12.1323	12.3423	12.5029	12.7729	12.4497
P16220	Cyclic AMP-responsive element-binding protein 1	CREB1	sp|P16220|CREB1_HUMAN Cyclic AMP-responsive element-binding protein 1 OS=Homo sapiens OX=9606 GN=CREB1 PE=1 SV=3;tr|Q53X93|Q53X93_HUMAN CREB1 protein (Fragment) OS=Homo sapiens OX=9606 GN=CREB1 PE=2 SV=1;tr|Q5U0J5|Q5U0J5_HUMAN cAMP responsive element bindi	S	128	___1	0.809878	-0.128087	0.674455	0.0885319	0.515857	9.62681	9.52625	9.14274	9.34729	9.30513	8.33149	9.58272	9.9114	8.97855	9.50719	9.20322	9.78697	9.49785	9.51411	8.91135	9.90676
Q9UJX5	Anaphase-promoting complex subunit 4	ANAPC4	sp|Q9UJX5|APC4_HUMAN Anaphase-promoting complex subunit 4 OS=Homo sapiens OX=9606 GN=ANAPC4 PE=1 SV=2;tr|B3KN47|B3KN47_HUMAN Anaphase-promoting complex subunit 4 OS=Homo sapiens OX=9606 PE=2 SV=1	S	777	___1	0.991395	0.0631528	0.349566	-0.102949	0.0968528	14.7058	14.7542	14.7102	14.785	14.7282	14.8385	14.709	14.9322	14.8325	14.9662	14.8939	14.9215	14.7008	14.8631	14.8856	14.7529
Q5JSZ5	Protein PRRC2B	PRRC2B	sp|Q5JSZ5|PRC2B_HUMAN Protein PRRC2B OS=Homo sapiens OX=9606 GN=PRRC2B PE=1 SV=2	S	388	___1	1	-0.065602	0.500729	0.115334	0.060372	15.2178	15.3844	15.1036	15.314	15.2276	15.3442	15.2244	14.9612	14.9565	15.0047	14.9616	15.0392	15.1249	15.0618	15.1113	15.1253
Q5JSZ5	Protein PRRC2B	PRRC2B	sp|Q5JSZ5|PRC2B_HUMAN Protein PRRC2B OS=Homo sapiens OX=9606 GN=PRRC2B PE=1 SV=2	S	480	___1	1	-0.0569841	0.69217	0.10009	0.171603	14.0793	14.6417	14.4917	14.7635	14.4608	14.7166	14.2024	14.3685	14.0643	14.3977	14.2854	14.3374	14.1578	14.5324	14.523	14.272
Q5JSZ5	Protein PRRC2B	PRRC2B	sp|Q5JSZ5|PRC2B_HUMAN Protein PRRC2B OS=Homo sapiens OX=9606 GN=PRRC2B PE=1 SV=2	S	563	___1	1	-0.102596	0.13551	0.109789	0.20681	12.4716	12.6964	12.7438	12.4119	12.4078	12.5634	12.5991	12.343	12.3119	12.4524	12.482	12.2348	12.5225	12.5523	12.3501	12.4954
Q5JSZ5	Protein PRRC2B	PRRC2B;BAT2L	sp|Q5JSZ5|PRC2B_HUMAN Protein PRRC2B OS=Homo sapiens OX=9606 GN=PRRC2B PE=1 SV=2;tr|Q9BU62|Q9BU62_HUMAN BAT2L protein OS=Homo sapiens OX=9606 GN=BAT2L PE=2 SV=1	S	226	___1	0.809545	0.0222622	0.781632	0.0584151	0.355392	13.43	13.4051	13.4658	13.3515	13.2853	13.3843	13.5197	13.5521	13.1564	13.4089	13.1994	12.9035	13.068	13.5011	13.3346	12.9981
Q5JSZ5	Protein PRRC2B	PRRC2B	sp|Q5JSZ5|PRC2B_HUMAN Protein PRRC2B OS=Homo sapiens OX=9606 GN=PRRC2B PE=1 SV=2	S	613	___1	1	0.125155	0.139743	-0.00964377	0.851801	14.1873	14.737	14.6012	14.4726	14.4379	14.9614	14.6021	14.4973	14.1328	14.1656	14.2567	14.198	14.1002	14.1263	14.2256	14.2625
Q5JSZ5	Protein PRRC2B	PRRC2B;DKFZp781F05101	sp|Q5JSZ5|PRC2B_HUMAN Protein PRRC2B OS=Homo sapiens OX=9606 GN=PRRC2B PE=1 SV=2;tr|Q5H9R5|Q5H9R5_HUMAN Uncharacterized protein DKFZp781F05101 (Fragment) OS=Homo sapiens OX=9606 GN=DKFZp781F05101 PE=2 SV=1	S	1139	___2	0.849072	-0.0138954	0.871528	-0.0143294	0.879448	10.9766	11.043	11.334	11.0647	10.9042	10.836	11.3693	11.2532	11.0314	11.1842	10.9684	10.9064	10.7567	11.2459	11.2085	10.822
Q8NDI1	EH domain-binding protein 1	EHBP1	sp|Q8NDI1|EHBP1_HUMAN EH domain-binding protein 1 OS=Homo sapiens OX=9606 GN=EHBP1 PE=1 SV=3;tr|A8K930|A8K930_HUMAN cDNA FLJ75500, highly similar to Homo sapiens EH domain binding protein 1, mRNA OS=Homo sapiens OX=9606 PE=2 SV=1;tr|A0A140VK17|A0A140VK17_H	S	1058	___1	1	-0.0031964	0.96486	-0.123597	0.082164	14.924	14.9104	16.0784	14.5056	14.7992	15.0505	16.0395	14.5164	14.596	14.8847	15.4685	14.2958	14.5631	14.7822	15.196	14.2093
Q8NDI1	EH domain-binding protein 1	EHBP1	sp|Q8NDI1|EHBP1_HUMAN EH domain-binding protein 1 OS=Homo sapiens OX=9606 GN=EHBP1 PE=1 SV=3;tr|A8K930|A8K930_HUMAN cDNA FLJ75500, highly similar to Homo sapiens EH domain binding protein 1, mRNA OS=Homo sapiens OX=9606 PE=2 SV=1;tr|A0A140VK17|A0A140VK17_H	S	1035	___1	0.999791	-0.119871	0.141139	-0.126454	0.0833061	16.3461	16.7443	16.533	16.5518	16.3186	16.542	16.2945	16.5405	16.6762	16.7905	16.8112	16.5038	16.4646	16.6917	16.8302	16.2894
Q8NDI1	EH domain-binding protein 1	EHBP1	sp|Q8NDI1|EHBP1_HUMAN EH domain-binding protein 1 OS=Homo sapiens OX=9606 GN=EHBP1 PE=1 SV=3;tr|A8K930|A8K930_HUMAN cDNA FLJ75500, highly similar to Homo sapiens EH domain binding protein 1, mRNA OS=Homo sapiens OX=9606 PE=2 SV=1;tr|A0A140VK17|A0A140VK17_H	T	694	___1	1	-0.148148	0.0487104	-0.135057	0.127923	15.4065	15.8607	15.5918	15.7473	15.2969	15.6825	15.3904	15.6439	16.0279	15.9816	15.8402	15.5979	15.7411	15.9267	15.9072	15.3323
Q8NDI1	EH domain-binding protein 1	EHBP1	sp|Q8NDI1|EHBP1_HUMAN EH domain-binding protein 1 OS=Homo sapiens OX=9606 GN=EHBP1 PE=1 SV=3;tr|A8K930|A8K930_HUMAN cDNA FLJ75500, highly similar to Homo sapiens EH domain binding protein 1, mRNA OS=Homo sapiens OX=9606 PE=2 SV=1;tr|A0A140VK17|A0A140VK17_H	S	428	___2	0.878704	-0.073952	0.337745	0.0863609	0.16296	15.0631	15.1996	15.2073	15.2078	15.1377	15.1106	14.9938	15.1398	15.1744	15.3581	15.3786	15.0107	15.2215	15.3544	15.5531	15.1381
Q8NDI1	EH domain-binding protein 1	EHBP1	sp|Q8NDI1|EHBP1_HUMAN EH domain-binding protein 1 OS=Homo sapiens OX=9606 GN=EHBP1 PE=1 SV=3;tr|A8K930|A8K930_HUMAN cDNA FLJ75500, highly similar to Homo sapiens EH domain binding protein 1, mRNA OS=Homo sapiens OX=9606 PE=2 SV=1;tr|A0A140VK17|A0A140VK17_H	S	436	___2	0.999999	-0.073952	0.337745	0.0863609	0.16296	15.0631	15.1996	15.2073	15.2078	15.1377	15.1106	14.9938	15.1398	15.1744	15.3581	15.3786	15.0107	15.2215	15.3544	15.5531	15.1381
Q8NDI1	EH domain-binding protein 1	EHBP1	sp|Q8NDI1|EHBP1_HUMAN EH domain-binding protein 1 OS=Homo sapiens OX=9606 GN=EHBP1 PE=1 SV=3;tr|A8K930|A8K930_HUMAN cDNA FLJ75500, highly similar to Homo sapiens EH domain binding protein 1, mRNA OS=Homo sapiens OX=9606 PE=2 SV=1;tr|A0A140VK17|A0A140VK17_H	S	428	___1	0.878704	0.0448824	0.606036	0.0751761	0.299231	12.949	12.8509	13.25	12.7269	12.8427	13.1104	13.3465	12.6568	12.8252	13.144	13.4847	12.5196	12.8577	13.3557	13.3947	12.6661
Q8NDI1	EH domain-binding protein 1	EHBP1	sp|Q8NDI1|EHBP1_HUMAN EH domain-binding protein 1 OS=Homo sapiens OX=9606 GN=EHBP1 PE=1 SV=3;tr|A8K930|A8K930_HUMAN cDNA FLJ75500, highly similar to Homo sapiens EH domain binding protein 1, mRNA OS=Homo sapiens OX=9606 PE=2 SV=1;tr|A0A140VK17|A0A140VK17_H	S	171	___1	0.999123	0.096713	0.428338	-0.115141	0.329941	11.6264	11.758	11.5773	11.698	11.8994	11.4548	11.6866	12.0057	12.0214	12.1925	11.8966	12.1055	12.0269	12.1002	12.0279	11.6004
Q8NDI1	EH domain-binding protein 1	EHBP1	sp|Q8NDI1|EHBP1_HUMAN EH domain-binding protein 1 OS=Homo sapiens OX=9606 GN=EHBP1 PE=1 SV=3;tr|A8K930|A8K930_HUMAN cDNA FLJ75500, highly similar to Homo sapiens EH domain binding protein 1, mRNA OS=Homo sapiens OX=9606 PE=2 SV=1;tr|A0A140VK17|A0A140VK17_H	S	428	___3	0.878704	0.0221844	0.724601	-0.0364214	0.517272	15.145	15.4404	15.2169	15.1767	15.1662	15.3967	15.279	15.2257	15.4812	15.5866	15.3127	15.3765	15.4913	15.4422	15.3002	15.3775
Q8NDI1	EH domain-binding protein 1	EHBP1	sp|Q8NDI1|EHBP1_HUMAN EH domain-binding protein 1 OS=Homo sapiens OX=9606 GN=EHBP1 PE=1 SV=3;tr|A8K930|A8K930_HUMAN cDNA FLJ75500, highly similar to Homo sapiens EH domain binding protein 1, mRNA OS=Homo sapiens OX=9606 PE=2 SV=1;tr|A0A140VK17|A0A140VK17_H	S	335	___1	0.997828	0.0583885	0.360622	-0.0461986	0.524309	15.9406	16.2246	16.0712	16.0575	16.0295	16.2616	16.0916	16.1447	16.526	16.5408	16.4038	16.329	16.3512	16.5456	16.5338	16.1842
Q8NDI1	EH domain-binding protein 1	EHBP1	sp|Q8NDI1|EHBP1_HUMAN EH domain-binding protein 1 OS=Homo sapiens OX=9606 GN=EHBP1 PE=1 SV=3;tr|A8K930|A8K930_HUMAN cDNA FLJ75500, highly similar to Homo sapiens EH domain binding protein 1, mRNA OS=Homo sapiens OX=9606 PE=2 SV=1;tr|A0A140VK17|A0A140VK17_H	S	436	___1	0.999999	0.0146115	0.814993	-0.0236681	0.724255	12.8975	12.8481	14.051	13.1184	12.8564	12.8667	14.1168	13.1334	13.0165	13.0281	14.1144	12.6618	12.809	13.055	14.1334	12.7287
Q8NDI1	EH domain-binding protein 1	EHBP1	sp|Q8NDI1|EHBP1_HUMAN EH domain-binding protein 1 OS=Homo sapiens OX=9606 GN=EHBP1 PE=1 SV=3;tr|A8K930|A8K930_HUMAN cDNA FLJ75500, highly similar to Homo sapiens EH domain binding protein 1, mRNA OS=Homo sapiens OX=9606 PE=2 SV=1;tr|A0A140VK17|A0A140VK17_H	S	432	___3	0.999215	0.0025806	0.968919	-0.00832697	0.875417	16.0783	16.3709	16.1228	16.119	16.1216	16.2616	16.175	16.1431	16.3923	16.46	16.2344	16.2611	16.3929	16.3717	16.2915	16.2584
Q8NDI1	EH domain-binding protein 1	EHBP1	sp|Q8NDI1|EHBP1_HUMAN EH domain-binding protein 1 OS=Homo sapiens OX=9606 GN=EHBP1 PE=1 SV=3;tr|A8K930|A8K930_HUMAN cDNA FLJ75500, highly similar to Homo sapiens EH domain binding protein 1, mRNA OS=Homo sapiens OX=9606 PE=2 SV=1;tr|A0A140VK17|A0A140VK17_H	S	436	___3	0.999999	0.0025806	0.968919	-0.00832697	0.875417	16.0783	16.3709	16.1228	16.119	16.1216	16.2616	16.175	16.1431	16.3923	16.46	16.2344	16.2611	16.3929	16.3717	16.2915	16.2584
Q8NDI1	EH domain-binding protein 1	EHBP1	sp|Q8NDI1|EHBP1_HUMAN EH domain-binding protein 1 OS=Homo sapiens OX=9606 GN=EHBP1 PE=1 SV=3;tr|A8K930|A8K930_HUMAN cDNA FLJ75500, highly similar to Homo sapiens EH domain binding protein 1, mRNA OS=Homo sapiens OX=9606 PE=2 SV=1;tr|A0A140VK17|A0A140VK17_H	S	751	___1	0.752983	-0.0430413	0.574364	0.00547858	0.936295	14.3609	14.1532	15.115	14.132	14.4906	13.99	15.0206	14.0877	14.476	14.0895	14.8628	14.2687	14.6012	14.0875	14.6876	14.3427
P78356	Phosphatidylinositol 5-phosphate 4-kinase type-2 beta	PIP4K2B	sp|P78356|PI42B_HUMAN Phosphatidylinositol 5-phosphate 4-kinase type-2 beta OS=Homo sapiens OX=9606 GN=PIP4K2B PE=1 SV=1	T	322	___1	0.970936	0.0529006	0.714186	-0.216693	0.101489	9.54203	9.62789	9.74566	9.8409	10.0916	9.32798	9.70969	9.83878	9.54926	9.71484	9.94096	9.55749	9.06637	9.27096	9.99459	9.56386
Q9UI08	Ena/VASP-like protein	EVL	sp|Q9UI08|EVL_HUMAN Ena/VASP-like protein OS=Homo sapiens OX=9606 GN=EVL PE=1 SV=2;tr|H0YJN0|H0YJN0_HUMAN Ena/VASP-like protein (Fragment) OS=Homo sapiens OX=9606 GN=EVL PE=1 SV=1;tr|B4DW58|B4DW58_HUMAN Ena/VASP-like protein OS=Homo sapiens OX=9606 PE=2 SV	S	331	___1	0.974487	-0.0652675	0.500762	-0.148396	0.118966	13.7915	13.8112	13.6151	14.5565	13.6788	13.6451	13.4026	14.7868	13.9929	14.1256	14.2782	14.6331	13.7058	14.0895	14.3357	14.3053
O60307	Microtubule-associated serine/threonine-protein kinase 3	MAST3	sp|O60307|MAST3_HUMAN Microtubule-associated serine/threonine-protein kinase 3 OS=Homo sapiens OX=9606 GN=MAST3 PE=1 SV=2;tr|V9GYV0|V9GYV0_HUMAN Microtubule-associated serine/threonine-protein kinase 3 (Fragment) OS=Homo sapiens OX=9606 GN=MAST3 PE=1 SV=1	S	710	___1	0.872985	-0.0656219	0.424169	0.146017	0.0692295	12.4626	12.0654	12.447	12.2397	12.3249	12.1969	12.389	12.0414	12.3155	12.4201	12.4517	11.9163	12.5191	12.5643	12.4159	12.1884
O60307	Microtubule-associated serine/threonine-protein kinase 3	MAST3	sp|O60307|MAST3_HUMAN Microtubule-associated serine/threonine-protein kinase 3 OS=Homo sapiens OX=9606 GN=MAST3 PE=1 SV=2	S	134	___2	0.78046	0.20433	0.0308355	0.116949	0.255628	10.125	10.7247	10.3526	10.4796	10.1998	11.041	10.6642	10.5943	10.1889	9.82329	9.99946	10.2565	10.118	9.80297	10.4319	10.383
O60307	Microtubule-associated serine/threonine-protein kinase 3	MAST3	sp|O60307|MAST3_HUMAN Microtubule-associated serine/threonine-protein kinase 3 OS=Homo sapiens OX=9606 GN=MAST3 PE=1 SV=2	S	146	___2	1	0.20433	0.0308355	0.116949	0.255628	10.125	10.7247	10.3526	10.4796	10.1998	11.041	10.6642	10.5943	10.1889	9.82329	9.99946	10.2565	10.118	9.80297	10.4319	10.383
O60307	Microtubule-associated serine/threonine-protein kinase 3	MAST3	sp|O60307|MAST3_HUMAN Microtubule-associated serine/threonine-protein kinase 3 OS=Homo sapiens OX=9606 GN=MAST3 PE=1 SV=2;tr|V9GYV0|V9GYV0_HUMAN Microtubule-associated serine/threonine-protein kinase 3 (Fragment) OS=Homo sapiens OX=9606 GN=MAST3 PE=1 SV=1	S	728	___1	0.997078	0.0822658	0.244919	0.0700092	0.32521	12.9388	12.7795	12.4565	12.7749	13.0184	12.9562	12.4424	12.8618	13.0898	13.0565	12.5482	12.7802	13.1087	12.9706	12.6903	12.9851
O60307	Microtubule-associated serine/threonine-protein kinase 3	MAST3	sp|O60307|MAST3_HUMAN Microtubule-associated serine/threonine-protein kinase 3 OS=Homo sapiens OX=9606 GN=MAST3 PE=1 SV=2	S	348	___1	0.980637	-0.050107	0.491287	0.203814	0.362859	10.5937	10.4787	10.4609	10.8524	10.4522	10.3922	10.5611	10.7798	10.6767	9.92391	9.9273	11.127	10.3494	10.6491	10.5868	10.885
O60307	Microtubule-associated serine/threonine-protein kinase 3	MAST3	sp|O60307|MAST3_HUMAN Microtubule-associated serine/threonine-protein kinase 3 OS=Homo sapiens OX=9606 GN=MAST3 PE=1 SV=2	S	146	___1	1	-0.00766639	0.954719	0.0802833	0.552255	11.5296	10.9402	11.0941	11.0475	11.0603	11.0911	11.0894	11.3399	11.343	10.8502	10.2018	11.4924	11.0179	10.9401	10.6931	11.5574
O60307	Microtubule-associated serine/threonine-protein kinase 3	MAST3	sp|O60307|MAST3_HUMAN Microtubule-associated serine/threonine-protein kinase 3 OS=Homo sapiens OX=9606 GN=MAST3 PE=1 SV=2	S	793	___1	0.877617	-0.117784	0.377909	-0.0428003	0.581063	13.804	13.7085	13.2666	13.8276	13.3033	13.7518	13.4786	13.6018	13.7326	13.8985	13.7129	13.4917	13.6094	13.9436	13.4894	13.622
O60307	Microtubule-associated serine/threonine-protein kinase 3	MAST3	sp|O60307|MAST3_HUMAN Microtubule-associated serine/threonine-protein kinase 3 OS=Homo sapiens OX=9606 GN=MAST3 PE=1 SV=2	S	85	___1	0.999616	-0.147178	0.443853	-0.0994084	0.61634	10.4478	10.9193	10.6898	10.8402	10.3034	11.1565	9.85685	10.9916	10.6695	10.9963	10.9601	10.8707	11.2332	10.4566	10.4967	10.9124
O60307	Microtubule-associated serine/threonine-protein kinase 3	MAST3	sp|O60307|MAST3_HUMAN Microtubule-associated serine/threonine-protein kinase 3 OS=Homo sapiens OX=9606 GN=MAST3 PE=1 SV=2;tr|V9GYV0|V9GYV0_HUMAN Microtubule-associated serine/threonine-protein kinase 3 (Fragment) OS=Homo sapiens OX=9606 GN=MAST3 PE=1 SV=1	S	680	___1	0.999939	0.0322906	0.804784	0.0191851	0.784168	11.9223	11.3991	11.3219	11.9777	11.6806	11.7744	11.5489	11.7462	11.722	11.7983	11.6065	11.7257	11.8159	11.6249	11.6303	11.8581
O60307	Microtubule-associated serine/threonine-protein kinase 3	MAST3	sp|O60307|MAST3_HUMAN Microtubule-associated serine/threonine-protein kinase 3 OS=Homo sapiens OX=9606 GN=MAST3 PE=1 SV=2	S	774	___1	0.852261	0.0661026	0.483415	0.0202628	0.875119	11.8955	11.8399	11.413	11.6437	11.8742	11.7285	11.7454	11.7085	11.4177	11.4768	11.3222	11.9862	11.8419	11.5421	11.2665	11.6335
P46087	Probable 28S rRNA (cytosine(4447)-C(5))-methyltransferase	NOP2	sp|P46087|NOP2_HUMAN Probable 28S rRNA (cytosine(4447)-C(5))-methyltransferase OS=Homo sapiens OX=9606 GN=NOP2 PE=1 SV=2	S	732	___1	0.994574	0.148677	0.0472066	0.0926932	0.16978	13.6646	13.8805	13.7291	13.5304	13.7813	14.0712	13.9138	13.633	13.462	13.4706	13.512	13.3107	13.4911	13.5561	13.5257	13.5531
A4D1P6	WD repeat-containing protein 91	WDR91	sp|A4D1P6|WDR91_HUMAN WD repeat-containing protein 91 OS=Homo sapiens OX=9606 GN=WDR91 PE=1 SV=2;tr|C9J1X0|C9J1X0_HUMAN WD repeat-containing protein 91 OS=Homo sapiens OX=9606 GN=WDR91 PE=1 SV=1	S	256	___1	0.999887	0.0254191	0.72015	-0.0129179	0.876856	13.2978	13.3653	13.3788	13.0283	13.3695	13.4153	13.2567	13.1304	13.1952	13.2106	13.2402	12.9381	13.2734	13.3706	12.9785	12.9099
Q5T011	Protein SZT2	SZT2	sp|Q5T011|SZT2_HUMAN KICSTOR complex protein SZT2 OS=Homo sapiens OX=9606 GN=SZT2 PE=1 SV=3	S	1389	___1	0.846106	-0.0905769	0.536005	0.202271	0.0698224	12.2361	12.0372	12.2344	12.1782	11.8479	12.4286	12.2038	11.8434	12.3627	12.2065	12.1125	11.8997	12.3189	12.396	12.2807	12.395
Q5T011	Protein SZT2	SZT2	sp|Q5T011|SZT2_HUMAN KICSTOR complex protein SZT2 OS=Homo sapiens OX=9606 GN=SZT2 PE=1 SV=3	S	1209	___1	0.999625	0.0335129	0.608683	-0.111403	0.101752	12.5908	12.7448	12.7537	12.7525	12.6637	12.7674	12.7003	12.8445	12.7538	13.1293	13.0181	12.9743	12.7646	13.0064	12.7934	12.8656
Q5T011	Protein SZT2	SZT2	sp|Q5T011|SZT2_HUMAN KICSTOR complex protein SZT2 OS=Homo sapiens OX=9606 GN=SZT2 PE=1 SV=3	T	2289	___1	0.987225	0.037427	0.814272	0.0942079	0.124709	11.0757	11.5821	11.4929	11.5723	11.6168	11.7647	11.1818	11.3094	11.2395	11.7795	11.5897	11.1642	11.3877	11.8313	11.6058	11.3249
Q5T011	Protein SZT2	SZT2	sp|Q5T011|SZT2_HUMAN KICSTOR complex protein SZT2 OS=Homo sapiens OX=9606 GN=SZT2 PE=1 SV=3	S	2959	___1	0.763908	-0.115405	0.122863	-0.109667	0.153322	13.3203	12.8676	13.1003	13.1762	13.2605	12.7764	13.0257	12.9402	13.4653	13.1292	13.2146	13.5739	13.3697	12.8753	13.0556	13.6437
Q5T011	Protein SZT2	SZT2	sp|Q5T011|SZT2_HUMAN KICSTOR complex protein SZT2 OS=Homo sapiens OX=9606 GN=SZT2 PE=1 SV=3	S	1819	___2	0.872239	0.288246	0.275367	0.171429	0.334705	9.09207	10.2339	10.0568	9.71367	10.1429	10.3937	9.51238	10.2003	10.2414	9.95348	9.65197	9.63713	9.98371	10.2406	9.57202	10.3734
Q5T011	Protein SZT2	SZT2	sp|Q5T011|SZT2_HUMAN KICSTOR complex protein SZT2 OS=Homo sapiens OX=9606 GN=SZT2 PE=1 SV=3	S	1825	___2	0.989362	0.288246	0.275367	0.171429	0.334705	9.09207	10.2339	10.0568	9.71367	10.1429	10.3937	9.51238	10.2003	10.2414	9.95348	9.65197	9.63713	9.98371	10.2406	9.57202	10.3734
Q5T011	Protein SZT2	SZT2	sp|Q5T011|SZT2_HUMAN KICSTOR complex protein SZT2 OS=Homo sapiens OX=9606 GN=SZT2 PE=1 SV=3	S	1225	___1	0.978817	0.00316386	0.972128	-0.121266	0.337607	10.993	10.7319	11.3082	10.9576	11.0561	10.9314	11.3013	10.7146	11.2942	11.1893	11.337	10.5612	11.0358	11.402	11.3617	10.0972
Q5T011	Protein SZT2	SZT2	sp|Q5T011|SZT2_HUMAN KICSTOR complex protein SZT2 OS=Homo sapiens OX=9606 GN=SZT2 PE=1 SV=3	S	1396	___1	0.999804	0.0950492	0.619571	0.00210502	0.987903	11.1946	11.4198	10.7446	11.5377	11.1214	11.338	11.5625	11.2549	10.9786	11.5904	11.1095	11.3961	11.0891	11.2017	11.5394	11.2529
P42892	Endothelin-converting enzyme 1	ECE1	sp|P42892|ECE1_HUMAN Endothelin-converting enzyme 1 OS=Homo sapiens OX=9606 GN=ECE1 PE=1 SV=2;tr|B4DKB2|B4DKB2_HUMAN Endothelin-converting enzyme 1 OS=Homo sapiens OX=9606 GN=ECE1 PE=1 SV=1;tr|A0A024RAB2|A0A024RAB2_HUMAN Endothelin-converting enzyme 1 OS=H	S	34	___1	0.889635	0.156028	0.170597	-0.194952	0.175427	10.5968	10.8517	10.6185	10.6695	10.9226	10.6822	10.7581	10.9977	10.4088	10.7562	10.7008	11.0015	10.6599	10.2603	10.3132	10.8541
P42892	Endothelin-converting enzyme 1	ECE1	sp|P42892|ECE1_HUMAN Endothelin-converting enzyme 1 OS=Homo sapiens OX=9606 GN=ECE1 PE=1 SV=2;tr|B4DKB2|B4DKB2_HUMAN Endothelin-converting enzyme 1 OS=Homo sapiens OX=9606 GN=ECE1 PE=1 SV=1;tr|A0A024RAB2|A0A024RAB2_HUMAN Endothelin-converting enzyme 1 OS=H	T	25	___1	0.999996	0.264059	0.229665	0.131562	0.533176	9.73727	9.15117	9.78788	10.2256	10.0794	10.1376	9.53926	10.202	9.21812	9.63713	9.41738	9.65115	9.77896	10.2691	8.98944	9.41258
P29317	Ephrin type-A receptor 2;Receptor protein-tyrosine kinase	EPHA2	sp|P29317|EPHA2_HUMAN Ephrin type-A receptor 2 OS=Homo sapiens OX=9606 GN=EPHA2 PE=1 SV=2;tr|A0A024QZA8|A0A024QZA8_HUMAN Receptor protein-tyrosine kinase OS=Homo sapiens OX=9606 GN=EPHA2 PE=4 SV=1;tr|Q96HF4|Q96HF4_HUMAN EPHA2 protein (Fragment) OS=Homo sap	S	892	___1	0.999972	-0.3875	0.0443317	-0.274243	0.00431312	10.9342	11.3313	11.6278	11.0382	10.2507	10.8071	11.8394	10.4842	10.8801	11.2941	11.5527	10.3955	10.7278	10.8707	11.3063	10.1206
Q9BZL4	Protein phosphatase 1 regulatory subunit 12C	PPP1R12C	sp|Q9BZL4|PP12C_HUMAN Protein phosphatase 1 regulatory subunit 12C OS=Homo sapiens OX=9606 GN=PPP1R12C PE=1 SV=1;tr|B4DLW4|B4DLW4_HUMAN cDNA FLJ60300, highly similar to Homo sapiens protein phosphatase 1, regulatory (inhibitor) subunit 12C (PPP1R12C), mRNA	S	452	___1	0.78172	-0.0823852	0.226902	-0.0392236	0.574208	14.982	15.3222	15.1671	15.28	14.9625	15.2483	15.0064	15.2046	15.4145	15.5887	15.4927	15.2892	15.3459	15.3788	15.5891	15.3144
Q96JY6	PDZ and LIM domain protein 2	PDLIM2	sp|Q96JY6|PDLI2_HUMAN PDZ and LIM domain protein 2 OS=Homo sapiens OX=9606 GN=PDLIM2 PE=1 SV=1;tr|C9JS55|C9JS55_HUMAN PDZ and LIM domain protein 2 (Fragment) OS=Homo sapiens OX=9606 GN=PDLIM2 PE=1 SV=1;tr|C9JSR2|C9JSR2_HUMAN PDZ and LIM domain protein 2 (F	S	178	___1	0.999986	-0.102991	0.177	-0.155695	0.0256556	13.8209	14.3057	13.519	13.4397	13.6438	14.1306	13.425	13.4738	13.4313	13.857	13.2095	13.5951	13.3735	13.7038	13.0157	13.377
Q96JY6	PDZ and LIM domain protein 2	PDLIM2	sp|Q96JY6|PDLI2_HUMAN PDZ and LIM domain protein 2 OS=Homo sapiens OX=9606 GN=PDLIM2 PE=1 SV=1;tr|C9JS55|C9JS55_HUMAN PDZ and LIM domain protein 2 (Fragment) OS=Homo sapiens OX=9606 GN=PDLIM2 PE=1 SV=1;tr|C9JSR2|C9JSR2_HUMAN PDZ and LIM domain protein 2 (F	S	87	___1	0.828439	0.0513198	0.647584	0.0957505	0.148217	11.8908	12.4554	11.9043	12.2519	12.2948	12.4114	11.9498	12.0519	12.4806	12.2915	12.1968	12.5787	12.7048	12.2829	12.2942	12.6488
Q96JY6	PDZ and LIM domain protein 2	PDLIM2	sp|Q96JY6|PDLI2_HUMAN PDZ and LIM domain protein 2 OS=Homo sapiens OX=9606 GN=PDLIM2 PE=1 SV=1;tr|C9JS55|C9JS55_HUMAN PDZ and LIM domain protein 2 (Fragment) OS=Homo sapiens OX=9606 GN=PDLIM2 PE=1 SV=1;tr|C9JSR2|C9JSR2_HUMAN PDZ and LIM domain protein 2 (F	S	206	___1	0.770475	0.197175	0.0539127	-0.147389	0.181737	11.4642	11.7576	12.1498	11.9512	11.8501	12.0492	12.1829	12.0294	11.8899	11.7161	11.9523	12.0274	11.898	11.7202	11.8511	11.5269
Q96JY6	PDZ and LIM domain protein 2	PDLIM2	sp|Q96JY6|PDLI2_HUMAN PDZ and LIM domain protein 2 OS=Homo sapiens OX=9606 GN=PDLIM2 PE=1 SV=1;tr|A0A087WVI1|A0A087WVI1_HUMAN PDZ and LIM domain protein 2 OS=Homo sapiens OX=9606 GN=PDLIM2 PE=1 SV=1;tr|B3KPU0|B3KPU0_HUMAN PDZ and LIM domain protein 2 OS=Ho	T	257	___1	0.999932	-0.0315891	0.702952	-0.0971396	0.22005	12.7636	12.6118	12.6632	12.7411	12.8205	12.399	12.5642	12.8696	12.8634	12.8175	12.8211	12.7679	12.7504	12.7216	12.547	12.8623
Q96JY6	PDZ and LIM domain protein 2	PDLIM2	sp|Q96JY6|PDLI2_HUMAN PDZ and LIM domain protein 2 OS=Homo sapiens OX=9606 GN=PDLIM2 PE=1 SV=1;tr|C9JS55|C9JS55_HUMAN PDZ and LIM domain protein 2 (Fragment) OS=Homo sapiens OX=9606 GN=PDLIM2 PE=1 SV=1;tr|C9JSR2|C9JSR2_HUMAN PDZ and LIM domain protein 2 (F	S	161	___1	0.999304	-0.0834455	0.428591	-0.136473	0.286561	12.4214	12.9315	12.4784	12.332	12.4685	13.0845	12.2968	11.9797	12.6222	12.9264	12.136	12.103	12.096	12.7202	12.2938	12.1318
Q96JY6	PDZ and LIM domain protein 2	PDLIM2	sp|Q96JY6|PDLI2_HUMAN PDZ and LIM domain protein 2 OS=Homo sapiens OX=9606 GN=PDLIM2 PE=1 SV=1;tr|C9JS55|C9JS55_HUMAN PDZ and LIM domain protein 2 (Fragment) OS=Homo sapiens OX=9606 GN=PDLIM2 PE=1 SV=1;tr|C9JSR2|C9JSR2_HUMAN PDZ and LIM domain protein 2 (F	S	121	___3	0.821104	0.0797939	0.394722	0.0768827	0.293771	12.5344	12.1858	12.5403	12.3914	12.6845	12.0055	12.6334	12.6476	12.8109	12.4517	12.5997	12.5591	12.8238	12.637	12.5163	12.7517
Q96JY6	PDZ and LIM domain protein 2	PDLIM2	sp|Q96JY6|PDLI2_HUMAN PDZ and LIM domain protein 2 OS=Homo sapiens OX=9606 GN=PDLIM2 PE=1 SV=1;tr|C9JS55|C9JS55_HUMAN PDZ and LIM domain protein 2 (Fragment) OS=Homo sapiens OX=9606 GN=PDLIM2 PE=1 SV=1;tr|C9JSR2|C9JSR2_HUMAN PDZ and LIM domain protein 2 (F	S	124	___3	0.967717	0.0797939	0.394722	0.0768827	0.293771	12.5344	12.1858	12.5403	12.3914	12.6845	12.0055	12.6334	12.6476	12.8109	12.4517	12.5997	12.5591	12.8238	12.637	12.5163	12.7517
Q96JY6	PDZ and LIM domain protein 2	PDLIM2	sp|Q96JY6|PDLI2_HUMAN PDZ and LIM domain protein 2 OS=Homo sapiens OX=9606 GN=PDLIM2 PE=1 SV=1;tr|C9JS55|C9JS55_HUMAN PDZ and LIM domain protein 2 (Fragment) OS=Homo sapiens OX=9606 GN=PDLIM2 PE=1 SV=1;tr|C9JSR2|C9JSR2_HUMAN PDZ and LIM domain protein 2 (F	S	134	___2	0.99767	-0.0260398	0.708286	0.0482812	0.43324	14.8608	15.0609	14.7667	14.6885	14.8184	14.97	14.6857	14.7987	14.8658	15.006	14.6585	14.7549	14.983	14.9136	14.7269	14.8548
Q96JY6	PDZ and LIM domain protein 2	PDLIM2	sp|Q96JY6|PDLI2_HUMAN PDZ and LIM domain protein 2 OS=Homo sapiens OX=9606 GN=PDLIM2 PE=1 SV=1;tr|A0A087WVI1|A0A087WVI1_HUMAN PDZ and LIM domain protein 2 OS=Homo sapiens OX=9606 GN=PDLIM2 PE=1 SV=1;tr|B3KPU0|B3KPU0_HUMAN PDZ and LIM domain protein 2 OS=Ho	S	266	___1	0.99457	-0.0558765	0.412034	-0.0477075	0.460723	14.0955	14.0572	14.0223	14.0429	13.9486	14.0627	13.9352	14.0481	14.1102	14.2449	13.9793	14.1412	14.0615	14.1637	14.08	13.9795
Q96JY6	PDZ and LIM domain protein 2	PDLIM2	sp|Q96JY6|PDLI2_HUMAN PDZ and LIM domain protein 2 OS=Homo sapiens OX=9606 GN=PDLIM2 PE=1 SV=1;tr|C9JS55|C9JS55_HUMAN PDZ and LIM domain protein 2 (Fragment) OS=Homo sapiens OX=9606 GN=PDLIM2 PE=1 SV=1;tr|C9JSR2|C9JSR2_HUMAN PDZ and LIM domain protein 2 (F	S	120	___3	0.878928	0.0270727	0.814757	-0.037472	0.593399	12.7728	12.0206	12.5836	12.6758	13.0712	11.9919	12.7451	12.353	13.2555	12.4173	12.7074	12.5754	13.1244	12.294	12.6554	12.7318
Q96JY6	PDZ and LIM domain protein 2	PDLIM2	sp|Q96JY6|PDLI2_HUMAN PDZ and LIM domain protein 2 OS=Homo sapiens OX=9606 GN=PDLIM2 PE=1 SV=1;tr|C9JS55|C9JS55_HUMAN PDZ and LIM domain protein 2 (Fragment) OS=Homo sapiens OX=9606 GN=PDLIM2 PE=1 SV=1;tr|C9JSR2|C9JSR2_HUMAN PDZ and LIM domain protein 2 (F	S	134	___1	0.99767	-0.00339566	0.959107	-0.0296035	0.593659	17.0673	16.6186	16.7112	16.8598	16.9772	16.628	16.6871	16.9511	17.0389	16.8844	16.7321	16.8634	17.0026	16.893	16.7668	16.738
Q96JY6	PDZ and LIM domain protein 2	PDLIM2	sp|Q96JY6|PDLI2_HUMAN PDZ and LIM domain protein 2 OS=Homo sapiens OX=9606 GN=PDLIM2 PE=1 SV=1;tr|C9JS55|C9JS55_HUMAN PDZ and LIM domain protein 2 (Fragment) OS=Homo sapiens OX=9606 GN=PDLIM2 PE=1 SV=1;tr|C9JSR2|C9JSR2_HUMAN PDZ and LIM domain protein 2 (F	S	129	___1	0.999997	0.0342719	0.664556	0.0309421	0.616662	15.8515	14.6608	15.6782	15.5928	15.8711	14.6414	15.5866	15.8212	15.604	14.9827	15.4746	15.2572	15.5084	15.0843	15.4693	15.3802
Q96JY6	PDZ and LIM domain protein 2	PDLIM2	sp|Q96JY6|PDLI2_HUMAN PDZ and LIM domain protein 2 OS=Homo sapiens OX=9606 GN=PDLIM2 PE=1 SV=1;tr|C9JS55|C9JS55_HUMAN PDZ and LIM domain protein 2 (Fragment) OS=Homo sapiens OX=9606 GN=PDLIM2 PE=1 SV=1;tr|C9JSR2|C9JSR2_HUMAN PDZ and LIM domain protein 2 (F	S	137	___2	0.998541	-0.0176304	0.821838	-0.0293455	0.678233	13.3559	13.3668	13.4082	13.4024	13.4816	13.3065	13.2214	13.4534	13.5325	13.4752	13.3035	13.3431	13.4863	13.3263	13.4704	13.2539
Q96JY6	PDZ and LIM domain protein 2	PDLIM2	sp|Q96JY6|PDLI2_HUMAN PDZ and LIM domain protein 2 OS=Homo sapiens OX=9606 GN=PDLIM2 PE=1 SV=1;tr|C9JS55|C9JS55_HUMAN PDZ and LIM domain protein 2 (Fragment) OS=Homo sapiens OX=9606 GN=PDLIM2 PE=1 SV=1;tr|C9JSR2|C9JSR2_HUMAN PDZ and LIM domain protein 2 (F	S	129	___3	0.999997	0.0552087	0.510337	0.0201039	0.755884	13.6586	13.1056	13.5621	13.5406	13.8908	12.9987	13.6903	13.5078	14.0503	13.4346	13.6545	13.5672	13.982	13.4757	13.5875	13.7419
Q96JY6	PDZ and LIM domain protein 2	PDLIM2	sp|Q96JY6|PDLI2_HUMAN PDZ and LIM domain protein 2 OS=Homo sapiens OX=9606 GN=PDLIM2 PE=1 SV=1;tr|C9JS55|C9JS55_HUMAN PDZ and LIM domain protein 2 (Fragment) OS=Homo sapiens OX=9606 GN=PDLIM2 PE=1 SV=1;tr|C9JSR2|C9JSR2_HUMAN PDZ and LIM domain protein 2 (F	S	137	___1	0.998541	0.0730673	0.423262	0.0227524	0.769289	13.0899	12.7338	13.1438	13.1844	13.035	13.0141	13.3055	13.0895	12.8481	13.0515	13.2431	12.815	12.9072	13.1913	13.0269	12.9231
Q96JY6	PDZ and LIM domain protein 2	PDLIM2	sp|Q96JY6|PDLI2_HUMAN PDZ and LIM domain protein 2 OS=Homo sapiens OX=9606 GN=PDLIM2 PE=1 SV=1;tr|C9JS55|C9JS55_HUMAN PDZ and LIM domain protein 2 (Fragment) OS=Homo sapiens OX=9606 GN=PDLIM2 PE=1 SV=1;tr|C9JSR2|C9JSR2_HUMAN PDZ and LIM domain protein 2 (F	S	124	___2	0.967717	0.0710172	0.363331	0.0210916	0.769501	16.5449	15.4011	16.0108	16.3072	16.6256	15.4832	15.9205	16.5189	16.5385	15.8434	16.2442	16.3167	16.3989	16.0516	16.2425	16.3342
Q96JY6	PDZ and LIM domain protein 2	PDLIM2	sp|Q96JY6|PDLI2_HUMAN PDZ and LIM domain protein 2 OS=Homo sapiens OX=9606 GN=PDLIM2 PE=1 SV=1;tr|C9JS55|C9JS55_HUMAN PDZ and LIM domain protein 2 (Fragment) OS=Homo sapiens OX=9606 GN=PDLIM2 PE=1 SV=1;tr|C9JSR2|C9JSR2_HUMAN PDZ and LIM domain protein 2 (F	S	129	___2	0.999997	0.0710172	0.363331	0.0210916	0.769501	16.5449	15.4011	16.0108	16.3072	16.6256	15.4832	15.9205	16.5189	16.5385	15.8434	16.2442	16.3167	16.3989	16.0516	16.2425	16.3342
Q96JY6	PDZ and LIM domain protein 2	PDLIM2	sp|Q96JY6|PDLI2_HUMAN PDZ and LIM domain protein 2 OS=Homo sapiens OX=9606 GN=PDLIM2 PE=1 SV=1;tr|C9JS55|C9JS55_HUMAN PDZ and LIM domain protein 2 (Fragment) OS=Homo sapiens OX=9606 GN=PDLIM2 PE=1 SV=1;tr|C9JSR2|C9JSR2_HUMAN PDZ and LIM domain protein 2 (F	S	197	___1	1	-0.0140878	0.817182	-0.00984582	0.848731	17.415	17.3847	17.2452	17.2337	17.3974	17.3394	17.2486	17.2369	17.5382	17.465	17.2891	17.2599	17.6023	17.4325	17.2589	17.2192
Q96JY6	PDZ and LIM domain protein 2	PDLIM2	sp|Q96JY6|PDLI2_HUMAN PDZ and LIM domain protein 2 OS=Homo sapiens OX=9606 GN=PDLIM2 PE=1 SV=1;tr|C9JS55|C9JS55_HUMAN PDZ and LIM domain protein 2 (Fragment) OS=Homo sapiens OX=9606 GN=PDLIM2 PE=1 SV=1;tr|C9JSR2|C9JSR2_HUMAN PDZ and LIM domain protein 2 (F	S	124	___1	0.967717	0.0352754	0.641031	-0.00760238	0.922048	14.1312	13.5066	14.1282	14.3892	14.3011	13.477	14.0286	14.4895	14.239	13.839	14.4186	14.3596	14.2524	14.0523	14.3233	14.1978
Q8IWW6	Rho GTPase-activating protein 12	ARHGAP12	sp|Q8IWW6|RHG12_HUMAN Rho GTPase-activating protein 12 OS=Homo sapiens OX=9606 GN=ARHGAP12 PE=1 SV=1;tr|Q1RLN5|Q1RLN5_HUMAN ARHGAP12 protein OS=Homo sapiens OX=9606 GN=ARHGAP12 PE=1 SV=1;tr|B3KR88|B3KR88_HUMAN cDNA FLJ33863 fis, clone CTONG2006393, highly	S	165	___1	0.997092	-0.0377098	0.578586	-0.12282	0.0601112	14.5826	14.4792	14.6744	14.6869	14.5217	14.5219	14.535	14.6937	14.6716	14.4926	14.4208	14.7364	14.5216	14.3305	14.2557	14.7224
Q8IWW6	Rho GTPase-activating protein 12	ARHGAP12	sp|Q8IWW6|RHG12_HUMAN Rho GTPase-activating protein 12 OS=Homo sapiens OX=9606 GN=ARHGAP12 PE=1 SV=1;tr|Q1RLN5|Q1RLN5_HUMAN ARHGAP12 protein OS=Homo sapiens OX=9606 GN=ARHGAP12 PE=1 SV=1;tr|B3KR88|B3KR88_HUMAN cDNA FLJ33863 fis, clone CTONG2006393, highly	S	201	___1	0.998913	0.159725	0.0606468	0.114886	0.126664	13.6774	13.8627	13.585	13.906	13.8806	14.0663	13.821	13.902	13.5302	13.7582	13.799	14.1026	13.7641	13.9661	13.7682	14.1511
Q8IWW6	Rho GTPase-activating protein 12	ARHGAP12	sp|Q8IWW6|RHG12_HUMAN Rho GTPase-activating protein 12 OS=Homo sapiens OX=9606 GN=ARHGAP12 PE=1 SV=1;tr|Q1RLN5|Q1RLN5_HUMAN ARHGAP12 protein OS=Homo sapiens OX=9606 GN=ARHGAP12 PE=1 SV=1;tr|B3KR88|B3KR88_HUMAN cDNA FLJ33863 fis, clone CTONG2006393, highly	T	231	___2	0.890633	0.0282254	0.717908	0.0670019	0.282412	15.6847	15.6538	15.6016	15.5664	15.5793	15.7928	15.5322	15.7151	15.5733	15.7262	15.4837	15.8682	15.7245	15.7414	15.6218	15.8317
Q8IWW6	Rho GTPase-activating protein 12	ARHGAP12	sp|Q8IWW6|RHG12_HUMAN Rho GTPase-activating protein 12 OS=Homo sapiens OX=9606 GN=ARHGAP12 PE=1 SV=1;tr|Q1RLN5|Q1RLN5_HUMAN ARHGAP12 protein OS=Homo sapiens OX=9606 GN=ARHGAP12 PE=1 SV=1;tr|B3KR88|B3KR88_HUMAN cDNA FLJ33863 fis, clone CTONG2006393, highly	S	176	___1	1	-0.065238	0.646393	0.108204	0.337494	11.6559	11.5942	12.3194	11.6643	11.7422	11.9071	11.8182	11.5053	11.412	11.8518	11.4818	11.429	11.6801	11.5717	11.7304	11.6252
Q8IWW6	Rho GTPase-activating protein 12	ARHGAP12	sp|Q8IWW6|RHG12_HUMAN Rho GTPase-activating protein 12 OS=Homo sapiens OX=9606 GN=ARHGAP12 PE=1 SV=1;tr|Q1RLN5|Q1RLN5_HUMAN ARHGAP12 protein OS=Homo sapiens OX=9606 GN=ARHGAP12 PE=1 SV=1;tr|B3KR88|B3KR88_HUMAN cDNA FLJ33863 fis, clone CTONG2006393, highly	S	213	___2	0.999997	-0.0217057	0.802238	0.0990637	0.359291	12.871	12.8208	12.9208	12.9968	12.6138	12.8299	13.0688	13.0103	12.4979	12.8641	12.7555	12.8908	12.9654	12.7914	12.7559	12.8919
Q8IWW6	Rho GTPase-activating protein 12	ARHGAP12	sp|Q8IWW6|RHG12_HUMAN Rho GTPase-activating protein 12 OS=Homo sapiens OX=9606 GN=ARHGAP12 PE=1 SV=1;tr|Q1RLN5|Q1RLN5_HUMAN ARHGAP12 protein OS=Homo sapiens OX=9606 GN=ARHGAP12 PE=1 SV=1;tr|B3KR88|B3KR88_HUMAN cDNA FLJ33863 fis, clone CTONG2006393, highly	S	215	___2	0.99998	-0.0217057	0.802238	0.0990637	0.359291	12.871	12.8208	12.9208	12.9968	12.6138	12.8299	13.0688	13.0103	12.4979	12.8641	12.7555	12.8908	12.9654	12.7914	12.7559	12.8919
Q8IWW6	Rho GTPase-activating protein 12	ARHGAP12	sp|Q8IWW6|RHG12_HUMAN Rho GTPase-activating protein 12 OS=Homo sapiens OX=9606 GN=ARHGAP12 PE=1 SV=1;tr|Q1RLN5|Q1RLN5_HUMAN ARHGAP12 protein OS=Homo sapiens OX=9606 GN=ARHGAP12 PE=1 SV=1;tr|B3KR88|B3KR88_HUMAN cDNA FLJ33863 fis, clone CTONG2006393, highly	S	103	___1	0.982629	0.00484898	0.940927	-0.0351009	0.59689	15.3914	15.4685	15.4197	15.464	15.4503	15.4083	15.3689	15.5356	15.3961	15.4992	15.4906	15.6005	15.3392	15.5021	15.5904	15.4143
Q8IWW6	Rho GTPase-activating protein 12	ARHGAP12	sp|Q8IWW6|RHG12_HUMAN Rho GTPase-activating protein 12 OS=Homo sapiens OX=9606 GN=ARHGAP12 PE=1 SV=1;tr|Q1RLN5|Q1RLN5_HUMAN ARHGAP12 protein OS=Homo sapiens OX=9606 GN=ARHGAP12 PE=1 SV=1;tr|B3KR88|B3KR88_HUMAN cDNA FLJ33863 fis, clone CTONG2006393, highly	S	240	___1	0.999997	-0.0191354	0.768848	0.0239219	0.650157	15.6985	15.6189	15.6122	15.5203	15.6624	15.5413	15.6879	15.4818	15.7626	15.5396	15.6105	15.5019	15.8035	15.6094	15.5551	15.5423
Q8IWW6	Rho GTPase-activating protein 12	ARHGAP12	sp|Q8IWW6|RHG12_HUMAN Rho GTPase-activating protein 12 OS=Homo sapiens OX=9606 GN=ARHGAP12 PE=1 SV=1;tr|Q1RLN5|Q1RLN5_HUMAN ARHGAP12 protein OS=Homo sapiens OX=9606 GN=ARHGAP12 PE=1 SV=1;tr|B3KR88|B3KR88_HUMAN cDNA FLJ33863 fis, clone CTONG2006393, highly	T	231	___1	0.890633	0.0208975	0.795362	0.0245558	0.711588	13.7172	14.0646	14.0656	13.6012	13.556	14.2022	14.0335	13.7405	13.6021	13.6008	13.8468	13.622	13.7137	13.7224	13.7073	13.6264
Q8IWW6	Rho GTPase-activating protein 12	ARHGAP12	sp|Q8IWW6|RHG12_HUMAN Rho GTPase-activating protein 12 OS=Homo sapiens OX=9606 GN=ARHGAP12 PE=1 SV=1;tr|Q1RLN5|Q1RLN5_HUMAN ARHGAP12 protein OS=Homo sapiens OX=9606 GN=ARHGAP12 PE=1 SV=1;tr|B3KR88|B3KR88_HUMAN cDNA FLJ33863 fis, clone CTONG2006393, highly	S	240	___2	0.999997	0.0386479	0.655371	-0.0183417	0.726009	14.7006	14.6117	14.5633	14.5064	14.5754	14.6133	14.5687	14.7792	14.6527	14.5777	14.5677	14.8506	14.5747	14.6193	14.5751	14.8062
Q8IWW6	Rho GTPase-activating protein 12	ARHGAP12	sp|Q8IWW6|RHG12_HUMAN Rho GTPase-activating protein 12 OS=Homo sapiens OX=9606 GN=ARHGAP12 PE=1 SV=1;tr|Q1RLN5|Q1RLN5_HUMAN ARHGAP12 protein OS=Homo sapiens OX=9606 GN=ARHGAP12 PE=1 SV=1;tr|B3KR88|B3KR88_HUMAN cDNA FLJ33863 fis, clone CTONG2006393, highly	S	592	___1	1	0.026966	0.780154	-0.0128092	0.851476	13.4464	13.315	13.7386	13.7707	13.6515	13.5187	13.6096	13.5987	13.4872	13.3374	13.4658	13.9166	13.396	13.5028	13.3392	13.9177
Q9Y6R4	Mitogen-activated protein kinase kinase kinase 4	MAP3K4	sp|Q9Y6R4|M3K4_HUMAN Mitogen-activated protein kinase kinase kinase 4 OS=Homo sapiens OX=9606 GN=MAP3K4 PE=1 SV=2;tr|F5H4R1|F5H4R1_HUMAN Mitogen-activated protein kinase kinase kinase 4 OS=Homo sapiens OX=9606 GN=MAP3K4 PE=1 SV=1;tr|J3KNB8|J3KNB8_HUMAN Mit	S	499	___1	0.999386	0.0772723	0.384379	-0.223239	0.0173304	11.6773	12.0141	11.6485	11.9948	11.8539	12.0272	11.8951	11.8677	11.8229	12.2842	12.0676	11.9174	11.4777	12.1035	12.025	11.5928
Q9Y6R4	Mitogen-activated protein kinase kinase kinase 4	MAP3K4	sp|Q9Y6R4|M3K4_HUMAN Mitogen-activated protein kinase kinase kinase 4 OS=Homo sapiens OX=9606 GN=MAP3K4 PE=1 SV=2;tr|F5H4R1|F5H4R1_HUMAN Mitogen-activated protein kinase kinase kinase 4 OS=Homo sapiens OX=9606 GN=MAP3K4 PE=1 SV=1;tr|J3KNB8|J3KNB8_HUMAN Mit	S	350	___1	1	-0.82761	0.122768	0.675897	0.104862	13.8415	13.7369	12.8548	12.8577	12.8491	13.919	12.9699	10.2424	12.4231	13.4819	12.9087	10.7823	13.195	13.2939	13.0074	12.8033
Q9Y6R4	Mitogen-activated protein kinase kinase kinase 4	MAP3K4	sp|Q9Y6R4|M3K4_HUMAN Mitogen-activated protein kinase kinase kinase 4 OS=Homo sapiens OX=9606 GN=MAP3K4 PE=1 SV=2;tr|F5H4R1|F5H4R1_HUMAN Mitogen-activated protein kinase kinase kinase 4 OS=Homo sapiens OX=9606 GN=MAP3K4 PE=1 SV=1;tr|J3KNB8|J3KNB8_HUMAN Mit	S	1252	___1	0.918549	-0.17866	0.0963657	0.0531406	0.438589	11.6529	12.0324	11.9105	11.7626	11.7346	11.7444	11.5354	11.6293	11.7804	11.5961	11.733	11.8341	11.6778	11.7924	11.764	11.9219
Q99567	Nuclear pore complex protein Nup88	NUP88	sp|Q99567|NUP88_HUMAN Nuclear pore complex protein Nup88 OS=Homo sapiens OX=9606 GN=NUP88 PE=1 SV=2;tr|B4DP20|B4DP20_HUMAN cDNA FLJ58372, highly similar to Nuclear pore complex protein Nup88 OS=Homo sapiens OX=9606 PE=2 SV=1;tr|J3KMX1|J3KMX1_HUMAN Nuclear	S	517	___1	1	0.0842276	0.555572	-0.0184776	0.906138	10.4663	10.0204	10.5317	10.3646	10.6769	10.041	10.9979	10.0041	10.0754	9.77333	10.6386	9.81916	10.2554	9.17816	10.6692	10.1298
Q9NVN8	Guanine nucleotide-binding protein-like 3-like protein	GNL3L	sp|Q9NVN8|GNL3L_HUMAN Guanine nucleotide-binding protein-like 3-like protein OS=Homo sapiens OX=9606 GN=GNL3L PE=1 SV=1;tr|A0A6I8PS19|A0A6I8PS19_HUMAN Guanine nucleotide binding protein-like 3 (Nucleolar)-like, isoform CRA_b OS=Homo sapiens OX=9606 GN=GNL3	S	465	___1	0.999801	-0.0147647	0.903846	-0.0878205	0.435398	12.1869	12.3749	12.0273	12.5965	12.0244	12.2176	12.4489	12.4356	12.6036	12.9923	12.5435	12.6346	12.5767	13.0315	12.6556	12.159
Q01105	Protein SET	SET	sp|Q01105|SET_HUMAN Protein SET OS=Homo sapiens OX=9606 GN=SET PE=1 SV=3;tr|Q5VXV3|Q5VXV3_HUMAN SET OS=Homo sapiens OX=9606 GN=SET PE=2 SV=1;tr|B2REB7|B2REB7_HUMAN Protein SET (Fragment) OS=Homo sapiens OX=9606 GN=SET PE=1 SV=1	S	7	___1	1	-0.0135245	0.825239	0.00755366	0.90081	16.4659	16.5155	16.4012	16.7771	16.4134	16.5107	16.4173	16.7641	16.5219	16.4848	16.399	16.8516	16.5644	16.4108	16.5308	16.7816
P06454	Prothymosin alpha;Prothymosin alpha, N-terminally processed;Thymosin alpha-1	PTMA;PTMAP7	sp|P06454|PTMA_HUMAN Prothymosin alpha OS=Homo sapiens OX=9606 GN=PTMA PE=1 SV=2;tr|Q15204|Q15204_HUMAN Prothymosin alpha OS=Homo sapiens OX=9606 PE=3 SV=2;tr|Q53S24|Q53S24_HUMAN Prothymosin, alpha OS=Homo sapiens OX=9606 GN=PTMAP7 PE=2 SV=1;tr|Q86YS2|Q86Y	S	2	___1	0.999999	0.132736	0.0753305	0.0241694	0.647034	14.1424	14.669	14.5417	14.2567	14.3339	14.7718	14.5987	14.4363	13.9133	13.9778	14.0179	14.2026	13.9444	14.0747	14.0185	14.1707
P68133;P60709;P63261;Q6S8J3	Actin, alpha skeletal muscle;Actin, alpha cardiac muscle 1;Actin, gamma-enteric smooth muscle;Actin, aortic smooth muscle;Actin, cytoplasmic 1;Actin, cytoplasmic 1, N-terminally processed;Beta-actin-like protein 2;Putative beta-actin-like protein 3;Putative beta-actin-like protein 3, N-terminally processed;Actin, cytoplasmic 2;Actin, cytoplasmic 2, N-terminally processed;POTE ankyrin domain famil…	ACTA1;ACTC1;ACTG2;ACTA2;ACTB;PS1TP5BP1;ACTG1;HEL-176;ACTBL2;POTEKP;POTEE;POTEF	sp|P68133|ACTS_HUMAN Actin, alpha skeletal muscle OS=Homo sapiens OX=9606 GN=ACTA1 PE=1 SV=1;sp|P68032|ACTC_HUMAN Actin, alpha cardiac muscle 1 OS=Homo sapiens OX=9606 GN=ACTC1 PE=1 SV=1;tr|B7Z6P1|B7Z6P1_HUMAN cDNA FLJ53662, highly similar to Actin, alpha	S	241;239;239;939	___1	0.852645	0.0498265	0.769874	-0.100714	0.196152	11.3592	10.9783	11.1481	11.6872	11.5405	11.3658	11.3662	11.0996	10.771	11.0349	11.0807	11.2958	10.791	10.9096	10.7856	11.2933
P68133;P60709;P63261;Q6S8J3	Actin, alpha skeletal muscle;Actin, alpha cardiac muscle 1;Actin, gamma-enteric smooth muscle;Actin, aortic smooth muscle;Actin, cytoplasmic 1;Actin, cytoplasmic 1, N-terminally processed;Putative beta-actin-like protein 3;Putative beta-actin-like protein 3, N-terminally processed;Actin, cytoplasmic 2;Actin, cytoplasmic 2, N-terminally processed;POTE ankyrin domain family member E;POTE ankyrin do…	ACTA1;ACTC1;ACTG2;ACTA2;ACTB;PS1TP5BP1;POTEKP;ACTG1;POTEE;POTEF;POTEI	sp|P68133|ACTS_HUMAN Actin, alpha skeletal muscle OS=Homo sapiens OX=9606 GN=ACTA1 PE=1 SV=1;sp|P68032|ACTC_HUMAN Actin, alpha cardiac muscle 1 OS=Homo sapiens OX=9606 GN=ACTC1 PE=1 SV=1;tr|B7Z6P1|B7Z6P1_HUMAN cDNA FLJ53662, highly similar to Actin, alpha	S	35;33;33;733	___1	1	-0.0234266	0.821289	0.00603338	0.917801	12.4591	12.2536	11.9599	12.1967	12.1965	12.1112	12.0066	12.4613	12.2176	12.4671	12.2322	12.2235	12.3279	12.4085	12.2816	12.1466
P29375	Lysine-specific demethylase 5A	KDM5A	sp|P29375|KDM5A_HUMAN Lysine-specific demethylase 5A OS=Homo sapiens OX=9606 GN=KDM5A PE=1 SV=3;tr|B4DVM9|B4DVM9_HUMAN [Histone H3]-trimethyl-L-lysine(4) demethylase (Fragment) OS=Homo sapiens OX=9606 PE=2 SV=1	S	204	___1	0.941557	-0.102112	0.539162	-0.101429	0.192538	10.7404	11.0717	11.3572	10.7136	11.115	10.9928	10.7161	10.6505	10.7649	11.1653	10.6403	10.5564	10.5546	11.1262	10.4116	10.6287
P29375	Lysine-specific demethylase 5A	KDM5A	sp|P29375|KDM5A_HUMAN Lysine-specific demethylase 5A OS=Homo sapiens OX=9606 GN=KDM5A PE=1 SV=3	S	1171	___2	1	-0.0393508	0.716796	0.109147	0.243173	12.0642	11.0244	11.0868	11.5417	11.8761	11.0491	11.3639	11.2706	11.8888	11.7322	11.3339	11.7436	11.7289	11.8818	11.6498	11.8745
P29375	Lysine-specific demethylase 5A	KDM5A	sp|P29375|KDM5A_HUMAN Lysine-specific demethylase 5A OS=Homo sapiens OX=9606 GN=KDM5A PE=1 SV=3	T	1169	___2	1	-0.0393508	0.716796	0.109147	0.243173	12.0642	11.0244	11.0868	11.5417	11.8761	11.0491	11.3639	11.2706	11.8888	11.7322	11.3339	11.7436	11.7289	11.8818	11.6498	11.8745
P29375	Lysine-specific demethylase 5A	KDM5A	sp|P29375|KDM5A_HUMAN Lysine-specific demethylase 5A OS=Homo sapiens OX=9606 GN=KDM5A PE=1 SV=3	S	1111	___1	1	0.0613105	0.523455	-0.0479189	0.596438	11.8336	11.9448	11.909	12.0268	11.9574	11.9675	12.1962	11.8384	11.9125	11.7819	11.8454	12.0633	11.7129	11.9049	11.976	11.8177
P49848	Transcription initiation factor TFIID subunit 6	TAF6	sp|P49848|TAF6_HUMAN Transcription initiation factor TFIID subunit 6 OS=Homo sapiens OX=9606 GN=TAF6 PE=1 SV=1;tr|B3KUR4|B3KUR4_HUMAN cDNA FLJ40462 fis, clone TESTI2042062, highly similar to Transcription initiation factor TFIID subunit 6 OS=Homo sapiens O	S	653	___1	1	-0.116364	0.209039	0.0176837	0.842963	13.0836	13.2388	13.2375	13.0515	13.0616	12.9116	13.0656	13.107	13.0669	13.2579	13.2649	13.0323	12.8454	13.3079	13.2402	13.2993
P55795;P31943	Heterogeneous nuclear ribonucleoprotein H2;Heterogeneous nuclear ribonucleoprotein H;Heterogeneous nuclear ribonucleoprotein H, N-terminally processed	HNRNPH2;HNRNPH1	sp|P55795|HNRH2_HUMAN Heterogeneous nuclear ribonucleoprotein H2 OS=Homo sapiens OX=9606 GN=HNRNPH2 PE=1 SV=1;tr|A0A384MDT2|A0A384MDT2_HUMAN Epididymis secretory sperm binding protein OS=Homo sapiens OX=9606 PE=2 SV=1;sp|P31943|HNRH1_HUMAN Heterogeneous nu	S	104;104	___1	1	0.020939	0.737773	-0.0279646	0.574937	15.9708	15.9403	16.1971	16.1052	16.0411	15.9148	16.2386	16.1027	16.1013	16.0638	16.1957	16.1107	16.0752	16.034	16.1351	16.1153
P55795	Heterogeneous nuclear ribonucleoprotein H2	HNRNPH2	sp|P55795|HNRH2_HUMAN Heterogeneous nuclear ribonucleoprotein H2 OS=Homo sapiens OX=9606 GN=HNRNPH2 PE=1 SV=1;tr|A0A384MDT2|A0A384MDT2_HUMAN Epididymis secretory sperm binding protein OS=Homo sapiens OX=9606 PE=2 SV=1;tr|B4DFK9|B4DFK9_HUMAN cDNA FLJ57964,	S	63	___1	0.999494	0.314229	0.141027	0.0226172	0.82047	8.78033	8.3216	9.10432	8.86977	9.74967	8.5191	9.44381	8.62036	9.00968	8.21753	9.59133	8.60113	8.70894	8.21946	9.77335	8.80839
Q2TB10	Zinc finger protein 800	ZNF800	sp|Q2TB10|ZN800_HUMAN Zinc finger protein 800 OS=Homo sapiens OX=9606 GN=ZNF800 PE=1 SV=1;tr|B7Z4V7|B7Z4V7_HUMAN cDNA FLJ50087 OS=Homo sapiens OX=9606 PE=2 SV=1	S	647	___1	0.998455	-0.119569	0.315617	-0.142649	0.115132	13.5756	13.2087	12.6394	13.6366	13.2125	12.9257	12.5793	13.8646	13.3899	13.3218	13.1405	13.7714	13.3303	13.3434	12.9889	13.3904
Q04206	Transcription factor p65	RELA	sp|Q04206|TF65_HUMAN Transcription factor p65 OS=Homo sapiens OX=9606 GN=RELA PE=1 SV=2;tr|Q2TAM5|Q2TAM5_HUMAN RELA protein OS=Homo sapiens OX=9606 GN=RELA PE=1 SV=1;tr|E9PKH5|E9PKH5_HUMAN Transcription factor p65 (Fragment) OS=Homo sapiens OX=9606 GN=RELA	S	203	___1	0.835523	-0.00815787	0.929469	-0.0488193	0.483698	13.6786	13.7659	13.717	13.7383	13.4628	13.7505	13.9631	13.6908	13.643	13.8866	13.8241	13.7532	13.6073	13.9604	13.8219	13.5221
O94888	UBX domain-containing protein 7	UBXN7	sp|O94888|UBXN7_HUMAN UBX domain-containing protein 7 OS=Homo sapiens OX=9606 GN=UBXN7 PE=1 SV=2;tr|C9JAT7|C9JAT7_HUMAN UBX domain-containing protein 7 OS=Homo sapiens OX=9606 GN=UBXN7 PE=1 SV=1;tr|B4E126|B4E126_HUMAN cDNA FLJ61199, highly similar to UBX d	S	280	___1	0.852755	-0.389999	0.234828	-0.545481	0.0149503	9.54903	8.5972	9.49573	9.65283	8.28045	9.26175	8.73932	9.45328	9.75178	9.37224	9.59419	9.31933	8.58835	9.20125	9.23649	8.82952
O94888	UBX domain-containing protein 7	UBXN7	sp|O94888|UBXN7_HUMAN UBX domain-containing protein 7 OS=Homo sapiens OX=9606 GN=UBXN7 PE=1 SV=2;tr|C9JAT7|C9JAT7_HUMAN UBX domain-containing protein 7 OS=Homo sapiens OX=9606 GN=UBXN7 PE=1 SV=1;tr|B4E126|B4E126_HUMAN cDNA FLJ61199, highly similar to UBX d	S	288	___1	0.999991	0.193826	0.292059	0.141663	0.183197	11.5524	11.4009	11.1459	11.4942	11.6433	11.1565	11.97	11.5989	11.8494	11.3104	11.4679	11.8832	11.6584	11.478	11.77	12.1711
P68363;P68366	Tubulin alpha-1B chain;Tubulin alpha-4A chain	TUBA1B;TUBA4A	sp|P68363|TBA1B_HUMAN Tubulin alpha-1B chain OS=Homo sapiens OX=9606 GN=TUBA1B PE=1 SV=1;tr|A8JZY9|A8JZY9_HUMAN Tubulin alpha chain OS=Homo sapiens OX=9606 PE=2 SV=1;tr|B3KPS3|B3KPS3_HUMAN Tubulin alpha chain OS=Homo sapiens OX=9606 PE=2 SV=1;tr|B3KT06|B3K	S	287;287	___1	0.999994	-0.0302986	0.832604	0.0565395	0.38186	12.4554	12.2557	12.7738	12.3492	12.0113	12.5634	12.5689	12.5694	12.4037	12.4219	12.6278	12.549	12.3495	12.4616	12.8308	12.5865
P68363	Tubulin alpha-1B chain	TUBA1B	sp|P68363|TBA1B_HUMAN Tubulin alpha-1B chain OS=Homo sapiens OX=9606 GN=TUBA1B PE=1 SV=1;tr|A8JZY9|A8JZY9_HUMAN Tubulin alpha chain OS=Homo sapiens OX=9606 PE=2 SV=1;tr|B3KT06|B3KT06_HUMAN Tubulin alpha chain OS=Homo sapiens OX=9606 PE=2 SV=1;tr|B4DN58|B4D	S	439	___1	1	0.049842	0.629626	-0.0210455	0.689915	13.2287	12.8704	13.2233	13.1223	13.1373	13.1116	13.4672	12.928	13.2087	12.7158	13.2576	12.9224	13.1126	12.7319	13.2282	12.9475
P68363;P68366	Tubulin alpha-1B chain;Tubulin alpha-4A chain	TUBA1B;TUBA4A	sp|P68363|TBA1B_HUMAN Tubulin alpha-1B chain OS=Homo sapiens OX=9606 GN=TUBA1B PE=1 SV=1;tr|A8JZY9|A8JZY9_HUMAN Tubulin alpha chain OS=Homo sapiens OX=9606 PE=2 SV=1;tr|B3KPS3|B3KPS3_HUMAN Tubulin alpha chain OS=Homo sapiens OX=9606 PE=2 SV=1;tr|B3KT06|B3K	S	340;340	___1	1	-0.0976416	0.178539	0.00612431	0.905411	14.0308	13.9197	14.2878	14.1862	13.9602	13.8209	14.0821	14.1706	13.9769	13.9354	14.2252	13.87	13.9366	13.9028	14.2738	13.9187
O60784	Target of Myb protein 1	TOM1	sp|O60784|TOM1_HUMAN Target of Myb protein 1 OS=Homo sapiens OX=9606 GN=TOM1 PE=1 SV=2;tr|B4DKQ5|B4DKQ5_HUMAN cDNA FLJ54710, highly similar to Target of Myb protein 1 OS=Homo sapiens OX=9606 PE=2 SV=1;tr|B4DJ44|B4DJ44_HUMAN cDNA FLJ54716, highly similar to	S	355	___1	0.952635	-0.0223329	0.793413	0.0788699	0.285467	13.1519	13.3385	13.0867	13.4147	13.2268	13.3188	13.1969	13.16	12.8913	13.4948	13.4014	13.408	13.0225	13.3697	13.5712	13.5477
O60784	Target of Myb protein 1	TOM1	sp|O60784|TOM1_HUMAN Target of Myb protein 1 OS=Homo sapiens OX=9606 GN=TOM1 PE=1 SV=2;tr|B4DKQ5|B4DKQ5_HUMAN cDNA FLJ54710, highly similar to Target of Myb protein 1 OS=Homo sapiens OX=9606 PE=2 SV=1;tr|B4DJ44|B4DJ44_HUMAN cDNA FLJ54716, highly similar to	S	462	___1	0.872427	0.0119093	0.891505	0.0515615	0.392454	15.4294	15.4696	15.3697	15.2098	15.3296	15.4271	15.291	15.4785	15.4676	15.6239	15.52	15.2864	15.5889	15.6517	15.4563	15.4071
P21439	Multidrug resistance protein 3	ABCB4;MDR3	sp|P21439|MDR3_HUMAN Phosphatidylcholine translocator ABCB4 OS=Homo sapiens OX=9606 GN=ABCB4 PE=1 SV=2;tr|Q4G0Q4|Q4G0Q4_HUMAN ATP-binding cassette, sub-family B (MDR/TAP), member 4 OS=Homo sapiens OX=9606 GN=ABCB4 PE=2 SV=1;tr|I7CY06|I7CY06_HUMAN Multidrug	S	666	___2	1	-0.238887	0.0426085	-0.208541	0.0173381	13.6624	13.8174	13.348	13.7261	13.3442	13.3393	13.1746	13.7403	14.561	14.3467	14.3974	15.0636	14.2548	14.2763	14.2586	14.7449
Q15154;B9EIS5	Pericentriolar material 1 protein	PCM1	sp|Q15154|PCM1_HUMAN Pericentriolar material 1 protein OS=Homo sapiens OX=9606 GN=PCM1 PE=1 SV=5;tr|A0A4W8VX11|A0A4W8VX11_HUMAN Pericentriolar material 1 protein OS=Homo sapiens OX=9606 GN=PCM1 PE=4 SV=1;tr|D3DSQ0|D3DSQ0_HUMAN Pericentriolar material 1, is	S	1765;1757	___2	1	0.129242	0.0782215	0.0936353	0.213265	13.7811	13.6095	13.2075	13.7667	13.8639	13.7498	13.4127	13.8553	13.7124	13.884	13.8801	14.3533	13.928	13.8993	14.0827	14.2944
Q15154;B9EIS5	Pericentriolar material 1 protein	PCM1	sp|Q15154|PCM1_HUMAN Pericentriolar material 1 protein OS=Homo sapiens OX=9606 GN=PCM1 PE=1 SV=5;tr|A0A4W8VX11|A0A4W8VX11_HUMAN Pericentriolar material 1 protein OS=Homo sapiens OX=9606 GN=PCM1 PE=4 SV=1;tr|D3DSQ0|D3DSQ0_HUMAN Pericentriolar material 1, is	S	1768;1760	___2	1	0.129242	0.0782215	0.0936353	0.213265	13.7811	13.6095	13.2075	13.7667	13.8639	13.7498	13.4127	13.8553	13.7124	13.884	13.8801	14.3533	13.928	13.8993	14.0827	14.2944
Q15154;B9EIS5	Pericentriolar material 1 protein	PCM1	sp|Q15154|PCM1_HUMAN Pericentriolar material 1 protein OS=Homo sapiens OX=9606 GN=PCM1 PE=1 SV=5;tr|A0A4W8VX11|A0A4W8VX11_HUMAN Pericentriolar material 1 protein OS=Homo sapiens OX=9606 GN=PCM1 PE=4 SV=1;tr|D3DSQ0|D3DSQ0_HUMAN Pericentriolar material 1, is	S	1765;1757	___3	1	-0.0223788	0.808472	0.0767837	0.369878	12.8536	12.6786	12.3717	12.7963	12.7555	12.541	12.6344	12.6798	12.7147	12.4978	12.5838	12.893	12.6086	12.7137	12.8307	12.8434
Q15154;B9EIS5	Pericentriolar material 1 protein	PCM1	sp|Q15154|PCM1_HUMAN Pericentriolar material 1 protein OS=Homo sapiens OX=9606 GN=PCM1 PE=1 SV=5;tr|A0A4W8VX11|A0A4W8VX11_HUMAN Pericentriolar material 1 protein OS=Homo sapiens OX=9606 GN=PCM1 PE=4 SV=1;tr|D3DSQ0|D3DSQ0_HUMAN Pericentriolar material 1, is	S	1768;1760	___3	1	-0.0223788	0.808472	0.0767837	0.369878	12.8536	12.6786	12.3717	12.7963	12.7555	12.541	12.6344	12.6798	12.7147	12.4978	12.5838	12.893	12.6086	12.7137	12.8307	12.8434
Q15154;B9EIS5	Pericentriolar material 1 protein	PCM1	sp|Q15154|PCM1_HUMAN Pericentriolar material 1 protein OS=Homo sapiens OX=9606 GN=PCM1 PE=1 SV=5;tr|A0A4W8VX11|A0A4W8VX11_HUMAN Pericentriolar material 1 protein OS=Homo sapiens OX=9606 GN=PCM1 PE=4 SV=1;tr|D3DSQ0|D3DSQ0_HUMAN Pericentriolar material 1, is	S	1776;1768	___3	0.999987	-0.0223788	0.808472	0.0767837	0.369878	12.8536	12.6786	12.3717	12.7963	12.7555	12.541	12.6344	12.6798	12.7147	12.4978	12.5838	12.893	12.6086	12.7137	12.8307	12.8434
Q15154;B9EIS5	Pericentriolar material 1 protein	PCM1	sp|Q15154|PCM1_HUMAN Pericentriolar material 1 protein OS=Homo sapiens OX=9606 GN=PCM1 PE=1 SV=5;tr|A0A4W8VX11|A0A4W8VX11_HUMAN Pericentriolar material 1 protein OS=Homo sapiens OX=9606 GN=PCM1 PE=4 SV=1;tr|D3DSQ0|D3DSQ0_HUMAN Pericentriolar material 1, is	S	65;65	___1	0.978597	-0.0700639	0.282873	0.0511553	0.452124	13.6286	13.1829	13.2852	13.555	13.5466	13.0882	13.1919	13.5446	13.3135	13.3579	13.2287	13.5278	13.4557	13.2777	13.3969	13.5022
Q15154;B9EIS5	Pericentriolar material 1 protein	PCM1	sp|Q15154|PCM1_HUMAN Pericentriolar material 1 protein OS=Homo sapiens OX=9606 GN=PCM1 PE=1 SV=5;tr|A0A4W8VX11|A0A4W8VX11_HUMAN Pericentriolar material 1 protein OS=Homo sapiens OX=9606 GN=PCM1 PE=4 SV=1;tr|D3DSQ0|D3DSQ0_HUMAN Pericentriolar material 1, is	S	1768;1760	___1	1	0.00381247	0.952829	-0.0357229	0.67358	12.4441	11.9866	12.3033	12.2551	12.3589	11.995	12.3365	12.314	12.1378	12.3551	12.5664	12.429	11.9732	12.2457	12.4574	12.669
O75976	Carboxypeptidase D	CPD	sp|O75976|CBPD_HUMAN Carboxypeptidase D OS=Homo sapiens OX=9606 GN=CPD PE=1 SV=2;tr|B7Z843|B7Z843_HUMAN Carboxypeptidase D OS=Homo sapiens OX=9606 PE=2 SV=1	T	1370	___1	0.999999	0.144622	0.286532	0.0958671	0.172327	11.2302	11.1467	11.3704	11.4783	11.2843	11.7519	11.3741	11.3938	10.944	10.792	10.8303	11.2734	11.0134	11.0188	10.783	11.408
O75976	Carboxypeptidase D	CPD	sp|O75976|CBPD_HUMAN Carboxypeptidase D OS=Homo sapiens OX=9606 GN=CPD PE=1 SV=2;tr|B7Z843|B7Z843_HUMAN Carboxypeptidase D OS=Homo sapiens OX=9606 PE=2 SV=1	T	1368	___1	0.999997	0.259664	0.0138947	0.12594	0.268287	11.7284	11.925	11.8488	12.0532	12.0286	12.1791	12.2604	12.1261	11.4722	11.4963	11.5999	11.9421	11.9416	11.5601	11.4447	12.0679
O75976	Carboxypeptidase D	CPD	sp|O75976|CBPD_HUMAN Carboxypeptidase D OS=Homo sapiens OX=9606 GN=CPD PE=1 SV=2;tr|B7Z843|B7Z843_HUMAN Carboxypeptidase D OS=Homo sapiens OX=9606 PE=2 SV=1	T	1368	___2	0.999997	0.15092	0.112367	0.0224664	0.64553	14.5428	14.4976	14.3029	14.592	14.5191	14.8504	14.5056	14.6639	14.4073	14.1851	14.3433	14.6395	14.4461	14.2083	14.3514	14.6594
O75976	Carboxypeptidase D	CPD	sp|O75976|CBPD_HUMAN Carboxypeptidase D OS=Homo sapiens OX=9606 GN=CPD PE=1 SV=2;tr|B7Z843|B7Z843_HUMAN Carboxypeptidase D OS=Homo sapiens OX=9606 PE=2 SV=1	T	1370	___2	0.999999	0.15092	0.112367	0.0224664	0.64553	14.5428	14.4976	14.3029	14.592	14.5191	14.8504	14.5056	14.6639	14.4073	14.1851	14.3433	14.6395	14.4461	14.2083	14.3514	14.6594
Q8NBP7	Proprotein convertase subtilisin/kexin type 9	PCSK9	sp|Q8NBP7|PCSK9_HUMAN Proprotein convertase subtilisin/kexin type 9 OS=Homo sapiens OX=9606 GN=PCSK9 PE=1 SV=3;tr|A0A669KBG0|A0A669KBG0_HUMAN Proprotein convertase 9 OS=Homo sapiens OX=9606 GN=PCSK9 PE=1 SV=1	S	688	___1	1	-0.0261174	0.745567	0.0268063	0.758779	12.9763	13.1677	13.1321	13.0357	12.7669	13.093	13.2207	13.1267	13.1533	13.2845	13.6511	13.045	13.052	13.4033	13.4858	13.2999
Q8IWA0	WD repeat-containing protein 75	WDR75	sp|Q8IWA0|WDR75_HUMAN WD repeat-containing protein 75 OS=Homo sapiens OX=9606 GN=WDR75 PE=1 SV=1;tr|A8K330|A8K330_HUMAN cDNA FLJ77055, highly similar to Homo sapiens WD repeat domain 75 (WDR75), mRNA (Fragment) OS=Homo sapiens OX=9606 PE=2 SV=1;tr|Q05D27|Q	S	779	___2	0.999769	0.0559661	0.545001	0.103177	0.201234	13.5559	13.4753	13.8005	13.6971	13.5372	13.8022	13.8149	13.5985	13.3052	13.4985	13.4196	13.5867	13.5711	13.434	13.6167	13.6009
Q8IWA0	WD repeat-containing protein 75	WDR75	sp|Q8IWA0|WDR75_HUMAN WD repeat-containing protein 75 OS=Homo sapiens OX=9606 GN=WDR75 PE=1 SV=1;tr|A8K330|A8K330_HUMAN cDNA FLJ77055, highly similar to Homo sapiens WD repeat domain 75 (WDR75), mRNA (Fragment) OS=Homo sapiens OX=9606 PE=2 SV=1;tr|Q05D27|Q	S	782	___2	0.999721	0.0559661	0.545001	0.103177	0.201234	13.5559	13.4753	13.8005	13.6971	13.5372	13.8022	13.8149	13.5985	13.3052	13.4985	13.4196	13.5867	13.5711	13.434	13.6167	13.6009
P62328	Thymosin beta-4;Hematopoietic system regulatory peptide	TMSB4X	sp|P62328|TYB4_HUMAN Thymosin beta-4 OS=Homo sapiens OX=9606 GN=TMSB4X PE=1 SV=2;tr|A2VCK8|A2VCK8_HUMAN Thymosin beta OS=Homo sapiens OX=9606 GN=TMSB4X PE=2 SV=1;tr|Q0P5T0|Q0P5T0_HUMAN TMSB4X protein (Fragment) OS=Homo sapiens OX=9606 GN=TMSB4X PE=2 SV=1;t	T	23	___1	0.967937	-0.188808	0.299373	-0.132375	0.356647	15.7818	16.4719	15.7659	16.1599	15.5395	16.8474	15.0543	15.9831	16.6436	16.2976	16.1403	15.5282	16.0271	16.4023	16.2785	15.3723
P62328	Thymosin beta-4;Hematopoietic system regulatory peptide	TMSB4X	sp|P62328|TYB4_HUMAN Thymosin beta-4 OS=Homo sapiens OX=9606 GN=TMSB4X PE=1 SV=2;tr|A2VCK8|A2VCK8_HUMAN Thymosin beta OS=Homo sapiens OX=9606 GN=TMSB4X PE=2 SV=1;tr|Q0P5T0|Q0P5T0_HUMAN TMSB4X protein (Fragment) OS=Homo sapiens OX=9606 GN=TMSB4X PE=2 SV=1;t	S	2	___1	1	0.0693267	0.686832	-0.0491682	0.527483	14.0667	14.3237	13.8314	13.9671	13.9685	14.0066	13.829	14.6621	14.1761	14.2107	13.779	14.3299	14.2432	14.1462	13.8492	14.0605
A0A087X0W7;A1L172;Q86TX2	Acyl-coenzyme A thioesterase 2, mitochondrial;Acyl-coenzyme A thioesterase 1	ACOT2;ACOT1	tr|A0A087X0W7|A0A087X0W7_HUMAN Acyl-coenzyme A thioesterase 2, mitochondrial OS=Homo sapiens OX=9606 GN=ACOT2 PE=1 SV=1;sp|P49753|ACOT2_HUMAN Acyl-coenzyme A thioesterase 2, mitochondrial OS=Homo sapiens OX=9606 GN=ACOT2 PE=1 SV=6;tr|A0A087WT95|A0A087WT95_	T	56;56;56	___1	0.999988	-0.291173	0.0618889	-0.0558146	0.563519	10.8152	9.98519	10.5893	11.0691	10.4363	9.27313	10.5268	11.058	10.1651	9.68572	10.2502	11.0154	10.1751	9.31021	10.2592	11.1487
A0A087X0W7;A1L172;Q86TX2	Acyl-coenzyme A thioesterase 2, mitochondrial;Acyl-coenzyme A thioesterase 1	ACOT2;ACOT1	tr|A0A087X0W7|A0A087X0W7_HUMAN Acyl-coenzyme A thioesterase 2, mitochondrial OS=Homo sapiens OX=9606 GN=ACOT2 PE=1 SV=1;sp|P49753|ACOT2_HUMAN Acyl-coenzyme A thioesterase 2, mitochondrial OS=Homo sapiens OX=9606 GN=ACOT2 PE=1 SV=6;tr|A0A087WT95|A0A087WT95_	S	298;298;298	___1	1	0.193773	0.0922127	-0.0167517	0.824087	10.555	10.301	11.7345	11.5749	10.8488	10.6195	12.0369	11.4353	11.1107	10.9304	11.7355	11.12	10.9074	10.8467	11.8222	11.2532
Q9UG63	ATP-binding cassette sub-family F member 2	ABCF2	sp|Q9UG63|ABCF2_HUMAN ATP-binding cassette sub-family F member 2 OS=Homo sapiens OX=9606 GN=ABCF2 PE=1 SV=2;tr|A0A090N7X1|A0A090N7X1_HUMAN ATP-binding cassette, sub-family F (GCN20), member 2 OS=Homo sapiens OX=9606 GN=ABCF2 PE=4 SV=1;tr|A0A090N7Y2|A0A090N	S	349	___1	1	-0.0425525	0.679469	-0.113516	0.0994409	12.8038	13.0118	12.8764	12.7521	12.596	12.9414	13.1613	12.5751	12.8929	12.5705	12.5934	12.8905	12.7527	12.3443	12.493	12.9033
Q8NDX1	PH and SEC7 domain-containing protein 4	PSD4	sp|Q8NDX1|PSD4_HUMAN PH and SEC7 domain-containing protein 4 OS=Homo sapiens OX=9606 GN=PSD4 PE=1 SV=2	S	143	___1	0.999999	-0.0362935	0.697201	-0.0972606	0.162311	12.5697	12.8703	13.0497	12.6253	12.2925	12.8461	13.0114	12.82	12.3923	12.744	12.994	12.5176	12.1475	12.6215	12.9759	12.5138
Q8NDX1	PH and SEC7 domain-containing protein 4	PSD4	sp|Q8NDX1|PSD4_HUMAN PH and SEC7 domain-containing protein 4 OS=Homo sapiens OX=9606 GN=PSD4 PE=1 SV=2	S	134	___2	0.897219	-0.0397696	0.687535	-0.052081	0.525687	13.0582	12.9336	12.923	13.1724	12.8088	12.9241	13.1657	13.0297	13.0755	13.459	13.3957	13.3714	13.2437	13.4391	13.2857	13.1248
Q8NDX1	PH and SEC7 domain-containing protein 4	PSD4	sp|Q8NDX1|PSD4_HUMAN PH and SEC7 domain-containing protein 4 OS=Homo sapiens OX=9606 GN=PSD4 PE=1 SV=2	S	143	___2	0.999999	-0.0397696	0.687535	-0.052081	0.525687	13.0582	12.9336	12.923	13.1724	12.8088	12.9241	13.1657	13.0297	13.0755	13.459	13.3957	13.3714	13.2437	13.4391	13.2857	13.1248
Q6ZS30	Neurobeachin-like protein 1	NBEAL1	sp|Q6ZS30|NBEL1_HUMAN Neurobeachin-like protein 1 OS=Homo sapiens OX=9606 GN=NBEAL1 PE=2 SV=3;tr|H7BZA0|H7BZA0_HUMAN Neurobeachin-like protein 1 (Fragment) OS=Homo sapiens OX=9606 GN=NBEAL1 PE=1 SV=1;tr|H7C3C8|H7C3C8_HUMAN Neurobeachin-like protein 1 (Frag	S	2679	___1	0.991852	-0.0448122	0.483924	-0.0389221	0.445175	14.3853	14.4904	14.3536	14.2331	14.3735	14.453	14.2397	14.2171	14.4443	14.6552	14.413	14.1771	14.4017	14.6463	14.33	14.1559
Q99575	Ribonucleases P/MRP protein subunit POP1	POP1	sp|Q99575|POP1_HUMAN Ribonucleases P/MRP protein subunit POP1 OS=Homo sapiens OX=9606 GN=POP1 PE=1 SV=2;tr|Q96F88|Q96F88_HUMAN Processing of 1, ribonuclease P/MRP subunit (S. cerevisiae) OS=Homo sapiens OX=9606 GN=POP1 PE=2 SV=1	S	730	___1	0.972584	-0.0545113	0.436078	0.0222369	0.729695	12.3474	12.8059	12.4709	12.6398	12.1979	12.7354	12.4108	12.7018	12.3631	12.4382	12.3763	12.2705	12.2658	12.3973	12.533	12.3409
Q4G0J3	La-related protein 7	LARP7	sp|Q4G0J3|LARP7_HUMAN La-related protein 7 OS=Homo sapiens OX=9606 GN=LARP7 PE=1 SV=1;tr|H0YA82|H0YA82_HUMAN La-related protein 7 (Fragment) OS=Homo sapiens OX=9606 GN=LARP7 PE=1 SV=1	S	337	___1	0.999978	0.161784	0.239948	0.278625	0.00599042	12.7599	12.8725	12.6674	12.9154	13.1684	13.265	12.7739	12.6552	12.6234	12.1837	12.5773	12.676	12.8893	12.5983	12.6754	13.0119
Q4G0J3	La-related protein 7	LARP7	sp|Q4G0J3|LARP7_HUMAN La-related protein 7 OS=Homo sapiens OX=9606 GN=LARP7 PE=1 SV=1;tr|H0YA82|H0YA82_HUMAN La-related protein 7 (Fragment) OS=Homo sapiens OX=9606 GN=LARP7 PE=1 SV=1	S	337	___2	0.999978	0.102578	0.3349	0.136737	0.0850191	15.6655	15.8997	15.824	15.9304	15.8739	16.2323	15.8855	15.7381	15.4054	15.499	15.6143	15.6031	15.5374	15.4714	15.7586	15.9013
Q4G0J3	La-related protein 7	LARP7	sp|Q4G0J3|LARP7_HUMAN La-related protein 7 OS=Homo sapiens OX=9606 GN=LARP7 PE=1 SV=1;tr|H0YA82|H0YA82_HUMAN La-related protein 7 (Fragment) OS=Homo sapiens OX=9606 GN=LARP7 PE=1 SV=1	T	338	___2	0.999982	0.102578	0.3349	0.136737	0.0850191	15.6655	15.8997	15.824	15.9304	15.8739	16.2323	15.8855	15.7381	15.4054	15.499	15.6143	15.6031	15.5374	15.4714	15.7586	15.9013
Q4G0J3	La-related protein 7	LARP7	sp|Q4G0J3|LARP7_HUMAN La-related protein 7 OS=Homo sapiens OX=9606 GN=LARP7 PE=1 SV=1;tr|H0YA82|H0YA82_HUMAN La-related protein 7 (Fragment) OS=Homo sapiens OX=9606 GN=LARP7 PE=1 SV=1	S	300	___1	0.849171	-0.0825029	0.257252	-0.101048	0.130716	12.6353	12.8741	12.7094	12.4869	12.5751	12.664	12.7149	12.4217	12.7792	12.9552	13.1009	13.0736	12.7039	12.948	12.8644	12.9885
Q4G0J3	La-related protein 7	LARP7	sp|Q4G0J3|LARP7_HUMAN La-related protein 7 OS=Homo sapiens OX=9606 GN=LARP7 PE=1 SV=1;tr|H0YA82|H0YA82_HUMAN La-related protein 7 (Fragment) OS=Homo sapiens OX=9606 GN=LARP7 PE=1 SV=1	S	298	___2	0.999514	-0.0439144	0.709325	-0.121189	0.139453	10.951	10.9263	10.4514	11.126	11.0009	10.8976	10.6784	10.7022	10.4405	10.6436	11.2061	11.5331	10.4048	10.5168	10.8743	11.5427
Q4G0J3	La-related protein 7	LARP7	sp|Q4G0J3|LARP7_HUMAN La-related protein 7 OS=Homo sapiens OX=9606 GN=LARP7 PE=1 SV=1;tr|H0YA82|H0YA82_HUMAN La-related protein 7 (Fragment) OS=Homo sapiens OX=9606 GN=LARP7 PE=1 SV=1	S	299	___2	0.838597	-0.0439144	0.709325	-0.121189	0.139453	10.951	10.9263	10.4514	11.126	11.0009	10.8976	10.6784	10.7022	10.4405	10.6436	11.2061	11.5331	10.4048	10.5168	10.8743	11.5427
Q4G0J3	La-related protein 7	LARP7	sp|Q4G0J3|LARP7_HUMAN La-related protein 7 OS=Homo sapiens OX=9606 GN=LARP7 PE=1 SV=1;tr|H0YA82|H0YA82_HUMAN La-related protein 7 (Fragment) OS=Homo sapiens OX=9606 GN=LARP7 PE=1 SV=1	S	298	___1	0.999514	0.165895	0.0647982	-0.097923	0.178579	12.9509	12.7989	13.2235	12.7785	13.1328	13.1432	13.2812	12.8581	12.9723	13.178	13.5194	13.592	12.8188	13.2054	13.2731	13.5726
Q4G0J3	La-related protein 7	LARP7	sp|Q4G0J3|LARP7_HUMAN La-related protein 7 OS=Homo sapiens OX=9606 GN=LARP7 PE=1 SV=1;tr|H0YA82|H0YA82_HUMAN La-related protein 7 (Fragment) OS=Homo sapiens OX=9606 GN=LARP7 PE=1 SV=1	T	338	___1	0.999982	0.113453	0.436087	-0.092373	0.410518	11.3414	11.742	11.2627	11.2916	11.6349	11.3805	11.3374	11.7387	11.6695	11.7808	11.3933	11.5001	11.6613	11.3574	11.5974	11.3581
Q4G0J3	La-related protein 7	LARP7	sp|Q4G0J3|LARP7_HUMAN La-related protein 7 OS=Homo sapiens OX=9606 GN=LARP7 PE=1 SV=1;tr|H0YA82|H0YA82_HUMAN La-related protein 7 (Fragment) OS=Homo sapiens OX=9606 GN=LARP7 PE=1 SV=1;tr|D6RFF0|D6RFF0_HUMAN La ribonucleoprotein domain family member 7 (Frag	S	261	___1	0.999908	-0.00859285	0.903932	0.0111107	0.848636	16.3605	16.5758	16.2766	16.3415	16.4823	16.5817	16.1476	16.3083	16.3285	16.1637	16.0868	16.3083	16.2454	16.1583	16.0909	16.4371
Q4G0J3	La-related protein 7	LARP7	sp|Q4G0J3|LARP7_HUMAN La-related protein 7 OS=Homo sapiens OX=9606 GN=LARP7 PE=1 SV=1;tr|H0YA82|H0YA82_HUMAN La-related protein 7 (Fragment) OS=Homo sapiens OX=9606 GN=LARP7 PE=1 SV=1;tr|D6RFF0|D6RFF0_HUMAN La ribonucleoprotein domain family member 7 (Frag	S	258	___2	0.832579	0.0101134	0.889148	-0.00528171	0.928688	15.0069	15.063	15.0926	15.1491	15.1437	15.1142	14.9695	15.1247	14.7862	14.6021	14.7286	14.8626	14.711	14.568	14.6872	14.9923
Q4G0J3	La-related protein 7	LARP7	sp|Q4G0J3|LARP7_HUMAN La-related protein 7 OS=Homo sapiens OX=9606 GN=LARP7 PE=1 SV=1;tr|H0YA82|H0YA82_HUMAN La-related protein 7 (Fragment) OS=Homo sapiens OX=9606 GN=LARP7 PE=1 SV=1;tr|D6RFF0|D6RFF0_HUMAN La ribonucleoprotein domain family member 7 (Frag	S	261	___2	0.999908	0.0101134	0.889148	-0.00528171	0.928688	15.0069	15.063	15.0926	15.1491	15.1437	15.1142	14.9695	15.1247	14.7862	14.6021	14.7286	14.8626	14.711	14.568	14.6872	14.9923
P82094	TATA element modulatory factor	TMF1	sp|P82094|TMF1_HUMAN TATA element modulatory factor OS=Homo sapiens OX=9606 GN=TMF1 PE=1 SV=2;tr|F8WF45|F8WF45_HUMAN TATA element modulatory factor OS=Homo sapiens OX=9606 GN=TMF1 PE=1 SV=1;tr|A0A2R8Y7M0|A0A2R8Y7M0_HUMAN TATA element modulatory factor OS=H	T	401	___1	0.836205	-0.0936594	0.28503	0.0613344	0.378544	15.1979	15.1305	15.1563	15.2174	14.9324	15.1514	15.2138	15.0298	15.2609	15.202	15.335	15.6727	15.2442	15.4502	15.363	15.6586
P82094	TATA element modulatory factor	TMF1	sp|P82094|TMF1_HUMAN TATA element modulatory factor OS=Homo sapiens OX=9606 GN=TMF1 PE=1 SV=2;tr|F8WF45|F8WF45_HUMAN TATA element modulatory factor OS=Homo sapiens OX=9606 GN=TMF1 PE=1 SV=1;tr|A0A2R8Y7M0|A0A2R8Y7M0_HUMAN TATA element modulatory factor OS=H	S	344	___1	0.99978	-0.0454261	0.505608	-0.00479635	0.935736	14.3752	14.4545	14.3402	14.6713	14.3526	14.397	14.3853	14.5244	14.348	14.4462	14.4698	14.6531	14.323	14.3397	14.4616	14.7736
Q8ND76	Cyclin-Y	CCNY	sp|Q8ND76|CCNY_HUMAN Cyclin-Y OS=Homo sapiens OX=9606 GN=CCNY PE=1 SV=2;tr|B2RBH6|B2RBH6_HUMAN cDNA, FLJ95513, highly similar to Homo sapiens cyclin fold protein 1 (CFP1), mRNA OS=Homo sapiens OX=9606 PE=2 SV=1;tr|R4GNF3|R4GNF3_HUMAN Cyclin-Y (Fragment) OS	S	100	___1	0.90133	-0.0115237	0.925773	0.0815507	0.146556	15.1066	14.9727	14.9684	15.1721	15.1317	15.2711	15.0123	14.7584	15.3245	15.442	15.4076	15.2452	15.3847	15.4811	15.5499	15.3297
Q8ND76	Cyclin-Y	CCNY	sp|Q8ND76|CCNY_HUMAN Cyclin-Y OS=Homo sapiens OX=9606 GN=CCNY PE=1 SV=2;tr|B2RBH6|B2RBH6_HUMAN cDNA, FLJ95513, highly similar to Homo sapiens cyclin fold protein 1 (CFP1), mRNA OS=Homo sapiens OX=9606 PE=2 SV=1;tr|B7Z8E4|B7Z8E4_HUMAN cDNA FLJ54216, highly	S	326	___1	0.993096	0.00751104	0.918704	-0.0258485	0.644601	15.4946	15.492	15.4771	15.537	15.5489	15.6333	15.4379	15.4107	15.459	15.6718	15.6268	15.8841	15.5293	15.5612	15.589	15.8588
Q8ND76	Cyclin-Y	CCNY	sp|Q8ND76|CCNY_HUMAN Cyclin-Y OS=Homo sapiens OX=9606 GN=CCNY PE=1 SV=2;tr|B2RBH6|B2RBH6_HUMAN cDNA, FLJ95513, highly similar to Homo sapiens cyclin fold protein 1 (CFP1), mRNA OS=Homo sapiens OX=9606 PE=2 SV=1	S	21	___1	0.999848	-0.0257892	0.737115	0.0264346	0.707236	12.5999	12.5512	12.5868	12.9718	12.6591	12.4857	12.3968	13.0649	12.5928	12.6407	12.9099	12.5727	12.5804	12.8087	12.7643	12.6685
Q8ND76	Cyclin-Y	CCNY	sp|Q8ND76|CCNY_HUMAN Cyclin-Y OS=Homo sapiens OX=9606 GN=CCNY PE=1 SV=2;tr|B2RBH6|B2RBH6_HUMAN cDNA, FLJ95513, highly similar to Homo sapiens cyclin fold protein 1 (CFP1), mRNA OS=Homo sapiens OX=9606 PE=2 SV=1;tr|R4GNF3|R4GNF3_HUMAN Cyclin-Y (Fragment) OS	S	83	___1	1	-0.014647	0.819348	-0.0188742	0.741969	15.3517	15.1531	15.2049	15.1628	15.2667	15.1686	15.1663	15.2122	15.3491	15.3132	15.4351	15.1355	15.3394	15.4049	15.3773	15.0359
Q8ND76	Cyclin-Y	CCNY	sp|Q8ND76|CCNY_HUMAN Cyclin-Y OS=Homo sapiens OX=9606 GN=CCNY PE=1 SV=2;tr|B2RBH6|B2RBH6_HUMAN cDNA, FLJ95513, highly similar to Homo sapiens cyclin fold protein 1 (CFP1), mRNA OS=Homo sapiens OX=9606 PE=2 SV=1	S	25	___1	0.999778	-0.0264923	0.744599	-0.0217018	0.759304	13.7286	13.6698	13.8455	13.836	13.6137	13.8011	13.6604	13.8987	13.5445	13.6088	13.8212	13.5281	13.3758	13.6709	13.7148	13.6545
O94804	Serine/threonine-protein kinase 10	STK10	sp|O94804|STK10_HUMAN Serine/threonine-protein kinase 10 OS=Homo sapiens OX=9606 GN=STK10 PE=1 SV=1	S	191	___1	0.900087	-0.053288	0.815546	-0.165686	0.0245779	10.4575	9.95373	10.4176	10.6409	9.57141	10.5008	10.4297	10.7546	10.6733	10.6172	10.8191	11.133	10.602	10.4511	10.672	10.8547
O94804	Serine/threonine-protein kinase 10	STK10	sp|O94804|STK10_HUMAN Serine/threonine-protein kinase 10 OS=Homo sapiens OX=9606 GN=STK10 PE=1 SV=1	S	454	___1	0.967771	-0.120972	0.0932488	-0.116703	0.0777639	14.5173	14.6806	14.7246	14.7789	14.3411	14.5317	14.6733	14.6714	14.3346	14.6653	14.5113	14.6936	14.2486	14.4253	14.4343	14.6298
O94804	Serine/threonine-protein kinase 10	STK10	sp|O94804|STK10_HUMAN Serine/threonine-protein kinase 10 OS=Homo sapiens OX=9606 GN=STK10 PE=1 SV=1	S	13	___1	0.815773	-0.269862	0.0483203	-0.0412711	0.73812	12.743	12.9625	13.4332	13.5273	12.7345	12.68	13.2757	12.8963	12.6245	12.7145	12.9748	12.9531	12.9286	12.357	12.7491	13.0671
O94804	Serine/threonine-protein kinase 10	STK10	sp|O94804|STK10_HUMAN Serine/threonine-protein kinase 10 OS=Homo sapiens OX=9606 GN=STK10 PE=1 SV=1	S	450	___2	0.9174	-0.06651	0.321802	-0.0125027	0.876103	14.225	14.7435	14.6184	14.8264	14.2082	14.5902	14.5523	14.7966	14.0574	14.3619	14.4399	14.8472	14.3005	14.2641	14.3736	14.7182
O94804	Serine/threonine-protein kinase 10	STK10	sp|O94804|STK10_HUMAN Serine/threonine-protein kinase 10 OS=Homo sapiens OX=9606 GN=STK10 PE=1 SV=1	S	454	___2	0.967771	-0.06651	0.321802	-0.0125027	0.876103	14.225	14.7435	14.6184	14.8264	14.2082	14.5902	14.5523	14.7966	14.0574	14.3619	14.4399	14.8472	14.3005	14.2641	14.3736	14.7182
O94804	Serine/threonine-protein kinase 10	STK10	sp|O94804|STK10_HUMAN Serine/threonine-protein kinase 10 OS=Homo sapiens OX=9606 GN=STK10 PE=1 SV=1	S	438	___1	1	-0.0557401	0.42901	0.00341043	0.953182	14.0798	14.3941	14.4418	14.9172	14.0868	14.3464	14.2568	14.92	14.0177	14.1627	14.2447	15.0431	14.1472	14.1248	14.2353	14.9746
P53367	Arfaptin-1	ARFIP1	sp|P53367|ARFP1_HUMAN Arfaptin-1 OS=Homo sapiens OX=9606 GN=ARFIP1 PE=1 SV=2;tr|B7ZA10|B7ZA10_HUMAN cDNA, FLJ79024, highly similar to Arfaptin-1 OS=Homo sapiens OX=9606 PE=2 SV=1;tr|B4E273|B4E273_HUMAN ADP-ribosylation factor interacting protein 1 (Arfapti	S	132	___1	0.992166	0.0934467	0.176155	-0.043774	0.482706	12.2507	12.3516	11.5392	11.7263	12.3893	12.3747	11.6121	11.8655	12.3179	12.3675	11.7429	11.4471	12.186	12.42	11.6134	11.481
P52895;Q04828	Aldo-keto reductase family 1 member C2;Aldo-keto reductase family 1 member C1	AKR1C2;AKR1C1	sp|P52895|AK1C2_HUMAN Aldo-keto reductase family 1 member C2 OS=Homo sapiens OX=9606 GN=AKR1C2 PE=1 SV=3;tr|B4DK69|B4DK69_HUMAN Aldo-keto reductase family 1 member C2 OS=Homo sapiens OX=9606 GN=AKR1C2 PE=1 SV=1;tr|Q59GU2|Q59GU2_HUMAN Aldo-keto reductase fa	S	232;232	___1	1	-0.14725	0.09343	-0.153823	0.020045	12.8005	12.5877	14.3221	13.0122	12.512	12.4741	14.342	12.8053	12.8694	12.7479	13.8199	12.5283	12.6711	12.6448	13.6386	12.3957
P52895;Q04828	Aldo-keto reductase family 1 member C2;Aldo-keto reductase family 1 member C1	AKR1C2;AKR1C1	sp|P52895|AK1C2_HUMAN Aldo-keto reductase family 1 member C2 OS=Homo sapiens OX=9606 GN=AKR1C2 PE=1 SV=3;tr|B4DK69|B4DK69_HUMAN Aldo-keto reductase family 1 member C2 OS=Homo sapiens OX=9606 GN=AKR1C2 PE=1 SV=1;sp|Q04828|AK1C1_HUMAN Aldo-keto reductase fam	S	290;290	___1	0.995108	0.0299871	0.753714	-0.101789	0.105166	15.2541	15.3199	15.7014	15.3201	15.5199	15.1095	15.7994	15.2866	15.8301	15.7573	16.0482	15.7597	15.7558	15.738	15.9301	15.5641
P52895;Q04828	Aldo-keto reductase family 1 member C2;Aldo-keto reductase family 1 member C1	AKR1C2;AKR1C1	sp|P52895|AK1C2_HUMAN Aldo-keto reductase family 1 member C2 OS=Homo sapiens OX=9606 GN=AKR1C2 PE=1 SV=3;tr|B4DK69|B4DK69_HUMAN Aldo-keto reductase family 1 member C2 OS=Homo sapiens OX=9606 GN=AKR1C2 PE=1 SV=1;tr|Q59GU2|Q59GU2_HUMAN Aldo-keto reductase fa	S	32;32	___1	0.999923	0.173357	0.102652	-0.0870582	0.347767	11.9212	11.9644	12.1256	11.5571	12.2376	11.9327	12.167	11.9245	12.1678	12.2777	12.272	12.0684	12.3173	12.0522	12.2808	11.7873
P52895;Q04828	Aldo-keto reductase family 1 member C2;Aldo-keto reductase family 1 member C1	AKR1C2;AKR1C1	sp|P52895|AK1C2_HUMAN Aldo-keto reductase family 1 member C2 OS=Homo sapiens OX=9606 GN=AKR1C2 PE=1 SV=3;tr|B4DK69|B4DK69_HUMAN Aldo-keto reductase family 1 member C2 OS=Homo sapiens OX=9606 GN=AKR1C2 PE=1 SV=1;sp|Q04828|AK1C1_HUMAN Aldo-keto reductase fam	S	320;320	___1	0.906103	0.026105	0.823496	0.0678537	0.563509	11.203	11.1197	10.9435	10.9962	11.0104	10.8982	11.1423	11.3158	11.0108	11.4885	11.3208	11.0038	11.2189	11.1512	11.6252	11.1001
O95793	Double-stranded RNA-binding protein Staufen homolog 1	STAU1	sp|O95793|STAU1_HUMAN Double-stranded RNA-binding protein Staufen homolog 1 OS=Homo sapiens OX=9606 GN=STAU1 PE=1 SV=2;tr|A8K622|A8K622_HUMAN cDNA FLJ75871, highly similar to Homo sapiens staufen, RNA binding protein (STAU), transcript variant T3, mRNA OS=	S	176	___1	1	0.0236077	0.72533	0.054852	0.346765	13.8504	14.1806	14.0147	14.1516	13.8881	14.1979	14.131	14.0748	13.7156	14.1418	14.0234	13.9857	13.8715	14.1445	14.0113	14.0585
P48552	Nuclear receptor-interacting protein 1	NRIP1	sp|P48552|NRIP1_HUMAN Nuclear receptor-interacting protein 1 OS=Homo sapiens OX=9606 GN=NRIP1 PE=1 SV=2;tr|A8K171|A8K171_HUMAN cDNA FLJ77253, highly similar to Homo sapiens nuclear receptor interacting protein 1 (NRIP1), mRNA OS=Homo sapiens OX=9606 PE=2 S	S	807	___1	0.981723	-0.0228835	0.811657	0.0117825	0.85003	12.0022	11.9744	12.128	11.8469	11.8125	12.2412	12.096	11.7102	11.8366	12.0657	11.9442	11.7659	11.6988	12.1182	11.9668	11.8757
B2RTY4	Unconventional myosin-IXa	MYO9A	sp|B2RTY4|MYO9A_HUMAN Unconventional myosin-IXa OS=Homo sapiens OX=9606 GN=MYO9A PE=1 SV=2;tr|H3BMM1|H3BMM1_HUMAN Unconventional myosin-IXa OS=Homo sapiens OX=9606 GN=MYO9A PE=1 SV=1;tr|H3BRD5|H3BRD5_HUMAN Unconventional myosin-IXa OS=Homo sapiens OX=9606	S	1358	___1	1	0.0891186	0.208293	0.00397564	0.963044	11.8097	11.5131	11.5255	11.7629	11.7912	11.6545	11.626	11.896	11.9354	11.6489	11.762	11.6155	12.0369	11.6948	11.4858	11.7603
Q96GZ6	Solute carrier family 41 member 3	SLC41A3	sp|Q96GZ6|S41A3_HUMAN Solute carrier family 41 member 3 OS=Homo sapiens OX=9606 GN=SLC41A3 PE=1 SV=2;tr|D6R9S7|D6R9S7_HUMAN Solute carrier family 41 member 3 (Fragment) OS=Homo sapiens OX=9606 GN=SLC41A3 PE=1 SV=1;tr|D6RHE3|D6RHE3_HUMAN Solute carrier fami	S	13	___1	1	-0.0166449	0.80955	0.0321898	0.519706	11.5362	11.6561	11.922	11.989	11.4928	11.6788	12.0059	11.8591	11.5301	11.9163	12.1885	12.0218	11.5637	11.912	12.2378	12.0717
Q5VV41	Rho guanine nucleotide exchange factor 16	ARHGEF16	sp|Q5VV41|ARHGG_HUMAN Rho guanine nucleotide exchange factor 16 OS=Homo sapiens OX=9606 GN=ARHGEF16 PE=1 SV=1;tr|A0A2X0SFX5|A0A2X0SFX5_HUMAN ARHGEF16 (Fragment) OS=Homo sapiens OX=9606 GN=ARHGEF16 PE=4 SV=1;tr|B3KTS4|B3KTS4_HUMAN cDNA FLJ38665 fis, clone H	S	107	___1	1	-0.137794	0.0979918	-0.0831602	0.376532	12.8848	13.2723	12.733	12.6745	12.6493	13.1012	12.7627	12.5003	12.9857	13.0831	12.922	12.5732	13.055	12.9136	12.5871	12.6756
Q5VV41	Rho guanine nucleotide exchange factor 16	ARHGEF16	sp|Q5VV41|ARHGG_HUMAN Rho guanine nucleotide exchange factor 16 OS=Homo sapiens OX=9606 GN=ARHGEF16 PE=1 SV=1;tr|A0A2X0SFX5|A0A2X0SFX5_HUMAN ARHGEF16 (Fragment) OS=Homo sapiens OX=9606 GN=ARHGEF16 PE=4 SV=1;tr|B3KTS4|B3KTS4_HUMAN cDNA FLJ38665 fis, clone H	S	230	___1	0.999867	-0.289356	0.117326	-0.145184	0.465826	11.1938	10.7734	10.4345	10.6295	10.6229	11.0945	10.0971	10.0593	10.547	11.2331	10.8872	10.7828	10.9887	11.0829	10.093	10.7048
Q5VV41	Rho guanine nucleotide exchange factor 16	ARHGEF16	sp|Q5VV41|ARHGG_HUMAN Rho guanine nucleotide exchange factor 16 OS=Homo sapiens OX=9606 GN=ARHGEF16 PE=1 SV=1;tr|A0A2X0SFX5|A0A2X0SFX5_HUMAN ARHGEF16 (Fragment) OS=Homo sapiens OX=9606 GN=ARHGEF16 PE=4 SV=1;tr|B3KTS4|B3KTS4_HUMAN cDNA FLJ38665 fis, clone H	S	227	___2	0.844256	-0.00972775	0.936333	-0.0763754	0.62747	10.8919	10.8974	10.1301	10.7591	11.1145	10.5943	10.3853	10.5455	11.206	11.1951	10.2833	10.2534	11.0569	10.9128	9.90472	10.758
Q5VV41	Rho guanine nucleotide exchange factor 16	ARHGEF16	sp|Q5VV41|ARHGG_HUMAN Rho guanine nucleotide exchange factor 16 OS=Homo sapiens OX=9606 GN=ARHGEF16 PE=1 SV=1;tr|A0A2X0SFX5|A0A2X0SFX5_HUMAN ARHGEF16 (Fragment) OS=Homo sapiens OX=9606 GN=ARHGEF16 PE=4 SV=1;tr|B3KTS4|B3KTS4_HUMAN cDNA FLJ38665 fis, clone H	S	230	___2	0.999867	-0.00972775	0.936333	-0.0763754	0.62747	10.8919	10.8974	10.1301	10.7591	11.1145	10.5943	10.3853	10.5455	11.206	11.1951	10.2833	10.2534	11.0569	10.9128	9.90472	10.758
Q5VV41	Rho guanine nucleotide exchange factor 16	ARHGEF16	sp|Q5VV41|ARHGG_HUMAN Rho guanine nucleotide exchange factor 16 OS=Homo sapiens OX=9606 GN=ARHGEF16 PE=1 SV=1;tr|A0A2X0SFX5|A0A2X0SFX5_HUMAN ARHGEF16 (Fragment) OS=Homo sapiens OX=9606 GN=ARHGEF16 PE=4 SV=1;tr|B3KTS4|B3KTS4_HUMAN cDNA FLJ38665 fis, clone H	S	174	___1	1	0.114778	0.127699	0.0144044	0.824631	13.3673	13.4521	12.6706	13.2478	13.5793	13.4654	12.7541	13.3981	13.7202	13.4865	12.8752	13.5541	13.7706	13.5047	13.0093	13.4091
P52565	Rho GDP-dissociation inhibitor 1	ARHGDIA;HEL-S-47e	sp|P52565|GDIR1_HUMAN Rho GDP-dissociation inhibitor 1 OS=Homo sapiens OX=9606 GN=ARHGDIA PE=1 SV=3;tr|V9HWE8|V9HWE8_HUMAN Epididymis secretory sperm binding protein Li 47e OS=Homo sapiens OX=9606 GN=HEL-S-47e PE=2 SV=1;tr|J3QQX2|J3QQX2_HUMAN Rho GDP-disso	S	24	___1	0.999976	-0.0885184	0.227796	-0.00781962	0.905161	13.0198	12.8808	13.1724	13.1525	13.0594	12.7054	13.068	13.0386	13.0613	12.8659	12.7429	13.0546	13.1698	12.7192	12.8172	12.9871
Q08AD1	Calmodulin-regulated spectrin-associated protein 2	CAMSAP2	sp|Q08AD1|CAMP2_HUMAN Calmodulin-regulated spectrin-associated protein 2 OS=Homo sapiens OX=9606 GN=CAMSAP2 PE=1 SV=3	S	877	___1	0.990269	0.126073	0.403876	-0.0727133	0.204267	11.6084	12.1457	12.1228	11.8115	12.2549	12.1357	11.9196	11.8826	12.225	12.1389	12.0338	12.0084	12.1106	12.0927	12.0338	11.8782
Q08AD1	Calmodulin-regulated spectrin-associated protein 2	CAMSAP2	sp|Q08AD1|CAMP2_HUMAN Calmodulin-regulated spectrin-associated protein 2 OS=Homo sapiens OX=9606 GN=CAMSAP2 PE=1 SV=3	S	1019	___1	0.999719	0.101864	0.201936	-0.0754707	0.350108	12.032	12.3533	12.2053	12.0952	12.1744	12.4699	12.1401	12.309	12.3825	12.4087	12.6019	12.1438	12.2759	12.4364	12.3083	12.2143
Q08AD1	Calmodulin-regulated spectrin-associated protein 2	CAMSAP2	sp|Q08AD1|CAMP2_HUMAN Calmodulin-regulated spectrin-associated protein 2 OS=Homo sapiens OX=9606 GN=CAMSAP2 PE=1 SV=3	S	1148	___1	1	-0.0430594	0.588533	0.0398846	0.460704	14.7615	14.7294	14.6311	14.6968	14.8578	14.673	14.6471	14.4687	14.6922	14.4754	14.6589	15.0018	14.7875	14.476	14.6391	15.0852
A0A2X0U2F8	Rho guanine nucleotide exchange factor 10-like protein	ARHGEF10L	tr|A0A2X0U2F8|A0A2X0U2F8_HUMAN ARHGEF10L (Fragment) OS=Homo sapiens OX=9606 GN=ARHGEF10L PE=4 SV=1;sp|Q9HCE6|ARGAL_HUMAN Rho guanine nucleotide exchange factor 10-like protein OS=Homo sapiens OX=9606 GN=ARHGEF10L PE=1 SV=4	S	138	___1	1	0.103629	0.403545	0.0836825	0.348969	11.4251	12.5659	11.9042	12.0662	11.9061	12.4045	12.0634	12.002	11.5757	12.4464	12.1817	12.3402	11.8009	12.489	12.4188	12.1701
Q9Y2U5	Mitogen-activated protein kinase kinase kinase 2	MAP3K2	sp|Q9Y2U5|M3K2_HUMAN Mitogen-activated protein kinase kinase kinase 2 OS=Homo sapiens OX=9606 GN=MAP3K2 PE=1 SV=2;tr|A0A024RAH0|A0A024RAH0_HUMAN Mitogen-activated protein kinase kinase kinase 2, isoform CRA_a OS=Homo sapiens OX=9606 GN=MAP3K2 PE=4 SV=1	S	153	___1	1	0.00486784	0.960175	-0.0860168	0.346328	13.8085	13.9085	13.8174	13.6889	13.8428	13.98	13.527	13.8929	13.9913	13.9587	13.5934	13.9153	13.8352	13.9919	13.7024	13.5851
Q9Y2U5	Mitogen-activated protein kinase kinase kinase 2	MAP3K2	sp|Q9Y2U5|M3K2_HUMAN Mitogen-activated protein kinase kinase kinase 2 OS=Homo sapiens OX=9606 GN=MAP3K2 PE=1 SV=2;tr|A0A024RAH0|A0A024RAH0_HUMAN Mitogen-activated protein kinase kinase kinase 2, isoform CRA_a OS=Homo sapiens OX=9606 GN=MAP3K2 PE=4 SV=1	S	164	___1	0.886222	0.110565	0.122898	-0.0242398	0.645869	15.2379	15.1287	15.0157	15.2003	15.4138	15.1805	15.0792	15.3515	15.4735	15.2995	15.1504	15.3903	15.3695	15.2888	15.1485	15.4099
Q9Y2U5	Mitogen-activated protein kinase kinase kinase 2	MAP3K2	sp|Q9Y2U5|M3K2_HUMAN Mitogen-activated protein kinase kinase kinase 2 OS=Homo sapiens OX=9606 GN=MAP3K2 PE=1 SV=2;tr|A0A024RAH0|A0A024RAH0_HUMAN Mitogen-activated protein kinase kinase kinase 2, isoform CRA_a OS=Homo sapiens OX=9606 GN=MAP3K2 PE=4 SV=1	S	239	___1	1	-0.00497545	0.945303	-0.0114951	0.869616	15.61	15.6788	15.4334	15.5851	15.6315	15.5109	15.504	15.641	15.7804	15.8218	15.5971	15.9491	15.8268	15.7541	15.742	15.7795
O95297	Myelin protein zero-like protein 1	MPZL1	sp|O95297|MPZL1_HUMAN Myelin protein zero-like protein 1 OS=Homo sapiens OX=9606 GN=MPZL1 PE=1 SV=1;tr|Q9UEL4|Q9UEL4_HUMAN Ig-like domain-containing protein (Fragment) OS=Homo sapiens OX=9606 PE=2 SV=1;tr|Q5U0H8|Q5U0H8_HUMAN Myelin protein zero-like 1 OS=H	Y	263	___1	0.999889	0.0743458	0.657845	-0.110189	0.18002	11.7466	12.4317	11.9661	11.9223	12.156	11.9786	12.3938	11.8357	12.0214	12.0632	12.1449	11.9079	11.7793	11.9091	11.9828	12.0254
A0A0A0MR85;Q03013;P28161;P09488	Glutathione S-transferase Mu 4;Glutathione S-transferase Mu 2;Glutathione S-transferase Mu 1	GSTM4;GSTM2;GSTM1	tr|A0A0A0MR85|A0A0A0MR85_HUMAN Glutathione transferase OS=Homo sapiens OX=9606 GN=GSTM4 PE=1 SV=1;sp|Q03013|GSTM4_HUMAN Glutathione S-transferase Mu 4 OS=Homo sapiens OX=9606 GN=GSTM4 PE=1 SV=3;tr|A0A140VKE3|A0A140VKE3_HUMAN Glutathione transferase OS=Homo	S	27;27;27;27	___1	0.87417	-0.00594585	0.95015	-0.0522623	0.536457	11.3143	12.3151	11.2105	12.2579	11.3643	12.023	11.2482	12.4386	11.4572	12.3727	11.298	12.3383	11.5312	12.295	11.3928	12.0381
Q8TCG2	Phosphatidylinositol 4-kinase type 2-beta	PI4K2B	sp|Q8TCG2|P4K2B_HUMAN Phosphatidylinositol 4-kinase type 2-beta OS=Homo sapiens OX=9606 GN=PI4K2B PE=1 SV=1;tr|B3KY39|B3KY39_HUMAN Phosphatidylinositol 4-kinase type 2 OS=Homo sapiens OX=9606 PE=2 SV=1	S	17	___1	0.998566	0.0379779	0.774007	-0.00155295	0.988251	11.4452	11.6648	11.6308	11.7764	11.7375	11.7998	11.7874	11.3444	11.6559	11.6541	11.5346	11.6937	11.3532	11.5366	11.7329	11.9095
Q9BTU6	Phosphatidylinositol 4-kinase type 2-alpha	PI4K2A	sp|Q9BTU6|P4K2A_HUMAN Phosphatidylinositol 4-kinase type 2-alpha OS=Homo sapiens OX=9606 GN=PI4K2A PE=1 SV=1	S	47	___1	0.999859	0.0708792	0.701289	0.0723658	0.256646	13.9166	13.8962	13.7367	13.6798	13.7084	13.7724	13.571	14.4611	13.7557	13.7456	13.7722	13.7629	13.7682	13.9523	13.8508	13.7546
Q9BTU6	Phosphatidylinositol 4-kinase type 2-alpha	PI4K2A	sp|Q9BTU6|P4K2A_HUMAN Phosphatidylinositol 4-kinase type 2-alpha OS=Homo sapiens OX=9606 GN=PI4K2A PE=1 SV=1	S	44	___2	0.802028	0.134986	0.205291	0.01052	0.877166	14.0604	14.3434	13.9375	14.4027	14.1817	14.2385	14.0414	14.8222	14.4289	14.63	14.4603	14.9071	14.3503	14.7914	14.5336	14.7932
Q9BTU6	Phosphatidylinositol 4-kinase type 2-alpha	PI4K2A	sp|Q9BTU6|P4K2A_HUMAN Phosphatidylinositol 4-kinase type 2-alpha OS=Homo sapiens OX=9606 GN=PI4K2A PE=1 SV=1	S	51	___2	0.999999	0.121349	0.204449	0.00850908	0.890032	14.2918	14.558	14.2011	14.6349	14.4433	14.4698	14.2788	14.9793	14.6004	14.8374	14.6816	15.0721	14.5779	14.9719	14.715	14.9608
Q9BTU6	Phosphatidylinositol 4-kinase type 2-alpha	PI4K2A	sp|Q9BTU6|P4K2A_HUMAN Phosphatidylinositol 4-kinase type 2-alpha OS=Homo sapiens OX=9606 GN=PI4K2A PE=1 SV=1	S	462	___1	0.814765	0.0909235	0.203206	-0.00519111	0.931605	13.0179	13.2238	13.1989	13.0246	13.0778	13.3912	13.1966	13.1632	13.1144	13.3946	13.5339	13.2984	13.1147	13.478	13.3901	13.3377
Q9BTU6	Phosphatidylinositol 4-kinase type 2-alpha	PI4K2A	sp|Q9BTU6|P4K2A_HUMAN Phosphatidylinositol 4-kinase type 2-alpha OS=Homo sapiens OX=9606 GN=PI4K2A PE=1 SV=1	S	47	___2	0.999859	0.0206123	0.833656	-0.00463468	0.965166	11.537	11.7029	11.619	11.8852	11.8511	11.7147	11.5587	11.7022	11.443	11.9362	11.868	11.8626	11.8017	11.8838	11.6338	11.772
P62873	Guanine nucleotide-binding protein G(I)/G(S)/G(T) subunit beta-1	GNB1	sp|P62873|GBB1_HUMAN Guanine nucleotide-binding protein G(I)/G(S)/G(T) subunit beta-1 OS=Homo sapiens OX=9606 GN=GNB1 PE=1 SV=3;tr|A0A140VJJ8|A0A140VJJ8_HUMAN Guanine nucleotide binding protein (G protein), beta polypeptide 1, isoform CRA_a OS=Homo sapiens	S	2	___1	1	-0.222912	0.27217	0.199729	0.407026	9.13537	9.72801	9.19776	10.0066	9.58488	8.97386	8.96052	9.6568	9.59861	9.46854	9.20449	8.05041	9.32379	9.65783	9.01782	9.12151
P12235;A8K787;P05141;P12236	ADP/ATP translocase 1;ADP/ATP translocase 4;ADP/ATP translocase 4, N-terminally processed;ADP/ATP translocase 2;ADP/ATP translocase 2, N-terminally processed;ADP/ATP translocase 3;ADP/ATP translocase 3, N-terminally processed	SLC25A4;SLC25A31;SLC25A5;SLC25A6	sp|P12235|ADT1_HUMAN ADP/ATP translocase 1 OS=Homo sapiens OX=9606 GN=SLC25A4 PE=1 SV=4;tr|A0A0S2Z3H3|A0A0S2Z3H3_HUMAN ADP/ATP translocase (Fragment) OS=Homo sapiens OX=9606 GN=SLC25A4 PE=2 SV=1;tr|V9GYG0|V9GYG0_HUMAN ADP/ATP translocase OS=Homo sapiens OX	T	84;84;84;84	___1	1	-0.0886445	0.356035	-0.0712954	0.257231	14.1712	14.1327	14.0538	13.7674	13.9049	14.1632	14.1724	13.5301	13.6844	14.0645	13.9078	13.5389	13.7319	13.8877	13.8104	13.4805
P12235;P12236	ADP/ATP translocase 1;ADP/ATP translocase 3;ADP/ATP translocase 3, N-terminally processed	SLC25A4;SLC25A6	sp|P12235|ADT1_HUMAN ADP/ATP translocase 1 OS=Homo sapiens OX=9606 GN=SLC25A4 PE=1 SV=4;tr|A0A0S2Z3H3|A0A0S2Z3H3_HUMAN ADP/ATP translocase (Fragment) OS=Homo sapiens OX=9606 GN=SLC25A4 PE=2 SV=1;tr|V9GYG0|V9GYG0_HUMAN ADP/ATP translocase OS=Homo sapiens OX	Y	112;112	___1	0.99966	0.221441	0.0508722	0.169011	0.28243	10.4474	10.7319	10.7701	10.5168	10.4401	11.0507	10.8967	10.9645	10.8462	10.4609	11.4297	10.6134	10.8314	11.1545	11.2471	10.7933
Q9NXV6	CDKN2A-interacting protein	CDKN2AIP	sp|Q9NXV6|CARF_HUMAN CDKN2A-interacting protein OS=Homo sapiens OX=9606 GN=CDKN2AIP PE=1 SV=3;tr|B3KTW3|B3KTW3_HUMAN cDNA FLJ38861 fis, clone MESAN2011984, highly similar to Homo sapiens collaborates/cooperates with ARF (alternate reading frame) protein (C	S	268	___1	0.993282	-0.15181	0.458161	-0.0227919	0.77286	14.1521	13.097	14.6758	14.7692	14.0795	13.5509	13.8593	14.5972	13.7888	12.9914	14.145	14.9172	13.5918	13.1953	14.0735	14.8907
Q86TM6	E3 ubiquitin-protein ligase synoviolin	SYVN1	sp|Q86TM6|SYVN1_HUMAN E3 ubiquitin-protein ligase synoviolin OS=Homo sapiens OX=9606 GN=SYVN1 PE=1 SV=2	S	613	___1	1	-0.0129988	0.862827	-0.0611183	0.349111	13.0405	12.5392	12.906	12.5523	12.8811	12.6806	12.8808	12.5435	13.0598	13.2689	12.8634	12.4318	13.0806	13.078	12.7542	12.4666
Q9ULH0	Kinase D-interacting substrate of 220 kDa	KIDINS220;DKFZp686H14204	sp|Q9ULH0|KDIS_HUMAN Kinase D-interacting substrate of 220 kDa OS=Homo sapiens OX=9606 GN=KIDINS220 PE=1 SV=3;tr|B4DI12|B4DI12_HUMAN cDNA FLJ56014, highly similar to Homo sapiens kinase D-interacting substance of 220 kDa (KIDINS220), mRNA OS=Homo sapiens O	S	1526	___1	0.969731	-0.000269374	0.996854	-0.0336968	0.573169	13.9986	13.9565	14.2021	14.0271	14.0242	13.9187	14.1045	14.1359	13.8025	13.9748	14.0396	13.8936	13.8881	13.9655	13.9344	13.7877
B4DGC5	IQ motif and SEC7 domain-containing protein 1	IQSEC1	tr|B4DGC5|B4DGC5_HUMAN cDNA FLJ60491, highly similar to IQ motif and Sec7 domain-containing protein 1 OS=Homo sapiens OX=9606 PE=2 SV=1;tr|A0A3B3IRZ4|A0A3B3IRZ4_HUMAN IQ motif and SEC7 domain-containing protein 1 OS=Homo sapiens OX=9606 GN=IQSEC1 PE=1 SV=1	S	91	___1	0.978173	0.0102152	0.886062	-0.102598	0.130187	12.9531	13.0489	13.3113	13.2448	13.0917	13.0999	13.2302	13.1771	12.926	12.9868	13.4874	13.021	12.8611	12.7662	13.5014	12.882
B4DGC5	IQ motif and SEC7 domain-containing protein 1	IQSEC1	tr|B4DGC5|B4DGC5_HUMAN cDNA FLJ60491, highly similar to IQ motif and Sec7 domain-containing protein 1 OS=Homo sapiens OX=9606 PE=2 SV=1;tr|A0A3B3IRZ4|A0A3B3IRZ4_HUMAN IQ motif and SEC7 domain-containing protein 1 OS=Homo sapiens OX=9606 GN=IQSEC1 PE=1 SV=1	S	93	___1	0.874803	-0.0301491	0.651717	-0.00912614	0.869422	12.2324	12.2399	12.8813	12.1108	12.1897	12.1432	12.9588	12.0521	11.9927	12.0441	12.7212	12.0604	11.9133	12.0786	12.6573	12.1325
Q6ZUJ8	Phosphoinositide 3-kinase adapter protein 1	PIK3AP1;FLJ00308	sp|Q6ZUJ8|BCAP_HUMAN Phosphoinositide 3-kinase adapter protein 1 OS=Homo sapiens OX=9606 GN=PIK3AP1 PE=1 SV=2;tr|Q86YV3|Q86YV3_HUMAN FLJ00308 protein (Fragment) OS=Homo sapiens OX=9606 GN=FLJ00308 PE=2 SV=1	S	592	___1	0.843948	-0.259849	0.00589092	-0.197296	0.0182137	12.425	12.1524	13.7951	12.6664	12.2337	11.8534	13.5843	12.3282	12.8212	12.3285	13.3367	12.2936	12.583	12.0707	13.3067	12.0304
Q6ZUJ8	Phosphoinositide 3-kinase adapter protein 1	PIK3AP1	sp|Q6ZUJ8|BCAP_HUMAN Phosphoinositide 3-kinase adapter protein 1 OS=Homo sapiens OX=9606 GN=PIK3AP1 PE=1 SV=2	T	151	___1	0.999899	-0.0442649	0.530415	-0.125087	0.0374556	15.1996	15.2215	15.6384	15.4442	15.2704	15.0736	15.6241	15.3586	15.4769	15.3369	15.9476	15.9882	15.3456	15.2127	15.8514	15.8396
Q6ZUJ8	Phosphoinositide 3-kinase adapter protein 1	PIK3AP1;FLJ00308	sp|Q6ZUJ8|BCAP_HUMAN Phosphoinositide 3-kinase adapter protein 1 OS=Homo sapiens OX=9606 GN=PIK3AP1 PE=1 SV=2;tr|Q86YV3|Q86YV3_HUMAN FLJ00308 protein (Fragment) OS=Homo sapiens OX=9606 GN=FLJ00308 PE=2 SV=1	S	591	___1	0.804223	-0.220485	0.07363	-0.288257	0.0770781	12.9921	12.9927	13.5855	13.2835	12.9255	12.4945	13.6071	12.9447	13.7209	13.5353	13.8934	13.3823	13.172	12.8975	13.8702	13.4392
Q6ZUJ8	Phosphoinositide 3-kinase adapter protein 1	PIK3AP1	sp|Q6ZUJ8|BCAP_HUMAN Phosphoinositide 3-kinase adapter protein 1 OS=Homo sapiens OX=9606 GN=PIK3AP1 PE=1 SV=2	S	682	___1	0.997013	-0.187812	0.0854021	-0.165525	0.129893	13.8764	13.751	13.9978	13.8189	13.7051	13.3457	14.0769	13.5651	14.1194	14.1538	14.634	14.0177	13.9182	13.8214	14.3358	14.1874
Q6ZUJ8	Phosphoinositide 3-kinase adapter protein 1	PIK3AP1	sp|Q6ZUJ8|BCAP_HUMAN Phosphoinositide 3-kinase adapter protein 1 OS=Homo sapiens OX=9606 GN=PIK3AP1 PE=1 SV=2	S	52	___1	0.995008	0.325636	0.0124909	0.12494	0.294925	9.64956	9.11227	9.45063	8.69437	10.0035	9.38531	10.0392	8.78134	9.07331	9.25728	9.71298	8.91542	9.52928	9.15109	9.61303	9.16534
A0A3B3ISF0	La-related protein 1B	LARP1B	tr|A0A3B3ISF0|A0A3B3ISF0_HUMAN La-related protein 1B OS=Homo sapiens OX=9606 GN=LARP1B PE=1 SV=1;sp|Q659C4|LAR1B_HUMAN La-related protein 1B OS=Homo sapiens OX=9606 GN=LARP1B PE=1 SV=2	S	834	___1	1	-0.0295824	0.650333	0.0876328	0.171509	13.4785	13.7138	13.5434	13.4013	13.4199	13.7159	13.5855	13.2974	13.4932	13.8222	13.7284	13.3859	13.5095	13.8747	13.7897	13.6063
A0A3B3ISF0	La-related protein 1B	LARP1B	tr|A0A3B3ISF0|A0A3B3ISF0_HUMAN La-related protein 1B OS=Homo sapiens OX=9606 GN=LARP1B PE=1 SV=1;sp|Q659C4|LAR1B_HUMAN La-related protein 1B OS=Homo sapiens OX=9606 GN=LARP1B PE=1 SV=2;tr|D6RJB0|D6RJB0_HUMAN La-related protein 1B (Fragment) OS=Homo sapiens	S	794	___1	0.999997	0.0521374	0.486024	0.0571413	0.314315	13.3837	13.2194	13.7658	13.8647	13.4067	13.4397	13.7611	13.8346	13.5679	13.7012	14.0137	13.9703	13.6489	13.8321	14.0588	13.9419
A0A3B3ISF0	La-related protein 1B	LARP1B	tr|A0A3B3ISF0|A0A3B3ISF0_HUMAN La-related protein 1B OS=Homo sapiens OX=9606 GN=LARP1B PE=1 SV=1;sp|Q659C4|LAR1B_HUMAN La-related protein 1B OS=Homo sapiens OX=9606 GN=LARP1B PE=1 SV=2;tr|D6RJB0|D6RJB0_HUMAN La-related protein 1B (Fragment) OS=Homo sapiens	S	541	___1	1	-0.193112	0.0526694	0.0576407	0.36308	14.5919	14.219	14.6554	14.6526	14.444	13.8232	14.4384	14.6407	14.4788	13.9137	14.4526	14.3616	14.4902	14.0874	14.3963	14.4634
A0A3B3ISF0	La-related protein 1B	LARP1B	tr|A0A3B3ISF0|A0A3B3ISF0_HUMAN La-related protein 1B OS=Homo sapiens OX=9606 GN=LARP1B PE=1 SV=1;sp|Q659C4|LAR1B_HUMAN La-related protein 1B OS=Homo sapiens OX=9606 GN=LARP1B PE=1 SV=2;tr|D6RJB0|D6RJB0_HUMAN La-related protein 1B (Fragment) OS=Homo sapiens	S	541	___2	1	-0.0814393	0.302134	-0.0414987	0.467904	14.797	14.7928	15.119	14.7908	14.8718	14.7456	14.9752	14.5812	14.9109	15.0118	15.2892	15.0391	14.9315	15.0393	15.1746	14.9395
A0A3B3ISF0	La-related protein 1B	LARP1B	tr|A0A3B3ISF0|A0A3B3ISF0_HUMAN La-related protein 1B OS=Homo sapiens OX=9606 GN=LARP1B PE=1 SV=1;sp|Q659C4|LAR1B_HUMAN La-related protein 1B OS=Homo sapiens OX=9606 GN=LARP1B PE=1 SV=2;tr|D6RJB0|D6RJB0_HUMAN La-related protein 1B (Fragment) OS=Homo sapiens	S	544	___2	1	-0.0814393	0.302134	-0.0414987	0.467904	14.797	14.7928	15.119	14.7908	14.8718	14.7456	14.9752	14.5812	14.9109	15.0118	15.2892	15.0391	14.9315	15.0393	15.1746	14.9395
A0A3B3ISF0	La-related protein 1B	LARP1B	tr|A0A3B3ISF0|A0A3B3ISF0_HUMAN La-related protein 1B OS=Homo sapiens OX=9606 GN=LARP1B PE=1 SV=1;sp|Q659C4|LAR1B_HUMAN La-related protein 1B OS=Homo sapiens OX=9606 GN=LARP1B PE=1 SV=2;tr|D6RJB0|D6RJB0_HUMAN La-related protein 1B (Fragment) OS=Homo sapiens	S	261	___1	1	-0.0890475	0.295852	-0.0401223	0.549049	13.8759	13.5511	13.6197	13.8044	13.5646	13.516	13.6174	13.797	13.7891	13.6891	13.6683	13.9277	13.8701	13.4841	13.6734	13.886
A0A3B3ISF0	La-related protein 1B	LARP1B	tr|A0A3B3ISF0|A0A3B3ISF0_HUMAN La-related protein 1B OS=Homo sapiens OX=9606 GN=LARP1B PE=1 SV=1;sp|Q659C4|LAR1B_HUMAN La-related protein 1B OS=Homo sapiens OX=9606 GN=LARP1B PE=1 SV=2;tr|D6RJB0|D6RJB0_HUMAN La-related protein 1B (Fragment) OS=Homo sapiens	T	655	___1	0.998627	-0.0159661	0.809591	0.00563124	0.925533	14.4729	14.4429	14.4896	14.4487	14.468	14.3204	14.5398	14.4621	14.6406	14.5316	14.6349	14.4976	14.5805	14.5593	14.7689	14.4186
A0A3B3ISF0	La-related protein 1B	LARP1B	tr|A0A3B3ISF0|A0A3B3ISF0_HUMAN La-related protein 1B OS=Homo sapiens OX=9606 GN=LARP1B PE=1 SV=1;tr|A0A3B3IT29|A0A3B3IT29_HUMAN La-related protein 1B OS=Homo sapiens OX=9606 GN=LARP1B PE=1 SV=1;tr|A0A3B3ISF8|A0A3B3ISF8_HUMAN La-related protein 1B OS=Homo s	S	159	___1	0.9976	0.0748713	0.326463	0.00233919	0.970054	13.3364	13.5315	13.481	13.2866	13.4412	13.4539	13.6763	13.3635	13.9337	13.8497	14.0102	14.0285	13.8248	13.9312	13.9425	14.133
A0A3B3ISF0	La-related protein 1B	LARP1B	tr|A0A3B3ISF0|A0A3B3ISF0_HUMAN La-related protein 1B OS=Homo sapiens OX=9606 GN=LARP1B PE=1 SV=1;sp|Q659C4|LAR1B_HUMAN La-related protein 1B OS=Homo sapiens OX=9606 GN=LARP1B PE=1 SV=2;tr|D6RJB0|D6RJB0_HUMAN La-related protein 1B (Fragment) OS=Homo sapiens	S	564	___1	0.998227	-0.0951231	0.181253	-7.55744e-05	0.998839	15.1574	14.8146	15.1877	15.1606	15.0692	14.7517	15.1553	14.9634	15.4327	15.2703	15.4265	15.428	15.4585	15.3028	15.4462	15.3497
Q14693	Phosphatidate phosphatase LPIN1	LPIN1	sp|Q14693|LPIN1_HUMAN Phosphatidate phosphatase LPIN1 OS=Homo sapiens OX=9606 GN=LPIN1 PE=1 SV=2;tr|A0A0A0MS66|A0A0A0MS66_HUMAN Phosphatidate phosphatase LPIN1 OS=Homo sapiens OX=9606 GN=LPIN1 PE=1 SV=1	S	162	___1	0.999948	-0.00401172	0.975367	-0.105724	0.130245	10.9481	11.2005	11.1456	11.0845	11.2618	11.078	11.3276	10.6952	11.1212	11.2242	11.6027	11.3121	10.9796	11.1874	11.3607	11.3096
Q7RTP6	Protein-methionine sulfoxide oxidase MICAL3	MICAL3	sp|Q7RTP6|MICA3_HUMAN [F-actin]-monooxygenase MICAL3 OS=Homo sapiens OX=9606 GN=MICAL3 PE=1 SV=2;tr|A0A5F9ZHV5|A0A5F9ZHV5_HUMAN F-actin monooxygenase OS=Homo sapiens OX=9606 GN=MICAL3 PE=1 SV=1;tr|J3KSK6|J3KSK6_HUMAN [F-actin]-monooxygenase MICAL3 (Fragmen	S	778	___2	1	-0.206714	0.125846	-0.0904283	0.142398	11.0109	10.5207	10.9283	10.4489	10.5681	10.4606	10.4757	10.5776	10.6162	10.5363	10.8884	10.2739	10.5983	10.4022	10.8527	10.0998
Q7RTP6	Protein-methionine sulfoxide oxidase MICAL3	MICAL3	sp|Q7RTP6|MICA3_HUMAN [F-actin]-monooxygenase MICAL3 OS=Homo sapiens OX=9606 GN=MICAL3 PE=1 SV=2;tr|A0A5F9ZHV5|A0A5F9ZHV5_HUMAN F-actin monooxygenase OS=Homo sapiens OX=9606 GN=MICAL3 PE=1 SV=1;tr|J3KSK6|J3KSK6_HUMAN [F-actin]-monooxygenase MICAL3 (Fragmen	Y	772	___2	1	-0.206714	0.125846	-0.0904283	0.142398	11.0109	10.5207	10.9283	10.4489	10.5681	10.4606	10.4757	10.5776	10.6162	10.5363	10.8884	10.2739	10.5983	10.4022	10.8527	10.0998
Q7RTP6	Protein-methionine sulfoxide oxidase MICAL3	MICAL3	sp|Q7RTP6|MICA3_HUMAN [F-actin]-monooxygenase MICAL3 OS=Homo sapiens OX=9606 GN=MICAL3 PE=1 SV=2	S	1310	___1	1	-0.0774651	0.47277	-0.0877714	0.158512	12.8819	12.8971	13.1413	12.5079	13.0986	12.5385	13.0194	12.4619	13.0443	12.9267	12.9685	12.3842	12.9943	12.7849	12.8019	12.3914
Q7RTP6	Protein-methionine sulfoxide oxidase MICAL3	MICAL3	sp|Q7RTP6|MICA3_HUMAN [F-actin]-monooxygenase MICAL3 OS=Homo sapiens OX=9606 GN=MICAL3 PE=1 SV=2;tr|A0A5F9ZHV5|A0A5F9ZHV5_HUMAN F-actin monooxygenase OS=Homo sapiens OX=9606 GN=MICAL3 PE=1 SV=1	S	899	___1	1	-0.152491	0.226706	-0.0900481	0.160945	13.037	12.6181	12.0774	12.4629	12.7946	12.2141	12.3224	12.2544	13.165	13.0704	12.724	12.2962	13.2083	12.952	12.5918	12.1434
Q7RTP6	Protein-methionine sulfoxide oxidase MICAL3	MICAL3	sp|Q7RTP6|MICA3_HUMAN [F-actin]-monooxygenase MICAL3 OS=Homo sapiens OX=9606 GN=MICAL3 PE=1 SV=2	S	1371	___1	0.921202	-0.0591169	0.368752	-0.118418	0.182957	13.2526	13.0515	13.1766	12.9031	13.1843	13.07	13.0663	12.8266	13.8322	13.3999	13.2863	12.7795	13.4914	13.3235	13.3762	12.6331
Q7RTP6	Protein-methionine sulfoxide oxidase MICAL3	MICAL3	sp|Q7RTP6|MICA3_HUMAN [F-actin]-monooxygenase MICAL3 OS=Homo sapiens OX=9606 GN=MICAL3 PE=1 SV=2;tr|J3QR21|J3QR21_HUMAN [F-actin]-monooxygenase MICAL3 (Fragment) OS=Homo sapiens OX=9606 GN=MICAL3 PE=1 SV=1;tr|A0A5F9ZHV5|A0A5F9ZHV5_HUMAN F-actin monooxygena	S	977	___1	1	-0.0859533	0.242201	-0.0820973	0.187539	15.9373	15.5948	15.7971	15.629	15.8067	15.4762	15.65	15.6815	15.8061	15.6478	15.7327	15.6247	15.6365	15.6484	15.7117	15.4864
Q7RTP6	Protein-methionine sulfoxide oxidase MICAL3	MICAL3	sp|Q7RTP6|MICA3_HUMAN [F-actin]-monooxygenase MICAL3 OS=Homo sapiens OX=9606 GN=MICAL3 PE=1 SV=2	S	1516	___1	0.871391	0.20287	0.659724	-0.318798	0.245754	9.28845	9.23748	9.93351	8.80983	9.74692	9.85562	8.36073	10.1175	9.54731	10.2537	9.52981	9.54186	9.21304	9.11485	10.0621	9.20742
Q7RTP6	Protein-methionine sulfoxide oxidase MICAL3	MICAL3	sp|Q7RTP6|MICA3_HUMAN [F-actin]-monooxygenase MICAL3 OS=Homo sapiens OX=9606 GN=MICAL3 PE=1 SV=2;tr|J3QR21|J3QR21_HUMAN [F-actin]-monooxygenase MICAL3 (Fragment) OS=Homo sapiens OX=9606 GN=MICAL3 PE=1 SV=1;tr|J3QLA3|J3QLA3_HUMAN [F-actin]-monooxygenase MIC	S	1143	___1	1	0.0707995	0.309583	-0.0508902	0.432101	14.5377	14.1723	14.2488	14.2136	14.6389	14.2064	14.4115	14.1987	14.9785	14.2912	14.3133	14.429	14.7639	14.2879	14.323	14.4337
Q7RTP6	Protein-methionine sulfoxide oxidase MICAL3	MICAL3	sp|Q7RTP6|MICA3_HUMAN [F-actin]-monooxygenase MICAL3 OS=Homo sapiens OX=9606 GN=MICAL3 PE=1 SV=2;tr|J3QQT0|J3QQT0_HUMAN [F-actin]-monooxygenase MICAL3 (Fragment) OS=Homo sapiens OX=9606 GN=MICAL3 PE=1 SV=8;tr|J3KRP8|J3KRP8_HUMAN [F-actin]-monooxygenase MIC	S	1759	___2	0.95977	-0.0160707	0.800159	-0.0548993	0.564101	13.7218	12.9815	13.3315	13.7008	13.6264	12.9882	13.3536	13.7031	14.2565	12.8143	13.1812	14.0718	13.902	12.9592	13.1215	14.1215
Q7RTP6	Protein-methionine sulfoxide oxidase MICAL3	MICAL3	sp|Q7RTP6|MICA3_HUMAN [F-actin]-monooxygenase MICAL3 OS=Homo sapiens OX=9606 GN=MICAL3 PE=1 SV=2;tr|J3QQT0|J3QQT0_HUMAN [F-actin]-monooxygenase MICAL3 (Fragment) OS=Homo sapiens OX=9606 GN=MICAL3 PE=1 SV=8;tr|J3KRP8|J3KRP8_HUMAN [F-actin]-monooxygenase MIC	T	1763	___2	0.941738	-0.0160707	0.800159	-0.0548993	0.564101	13.7218	12.9815	13.3315	13.7008	13.6264	12.9882	13.3536	13.7031	14.2565	12.8143	13.1812	14.0718	13.902	12.9592	13.1215	14.1215
Q7RTP6	Protein-methionine sulfoxide oxidase MICAL3	MICAL3	sp|Q7RTP6|MICA3_HUMAN [F-actin]-monooxygenase MICAL3 OS=Homo sapiens OX=9606 GN=MICAL3 PE=1 SV=2;tr|A0A5F9ZHV5|A0A5F9ZHV5_HUMAN F-actin monooxygenase OS=Homo sapiens OX=9606 GN=MICAL3 PE=1 SV=1;tr|J3KSK6|J3KSK6_HUMAN [F-actin]-monooxygenase MICAL3 (Fragmen	T	684	___1	0.781925	0.0686245	0.435273	0.0930725	0.564985	12.9874	12.7323	13.2832	12.0763	13.2222	12.8361	13.382	11.9134	12.4499	12.6047	13.182	12.169	12.9794	12.477	12.8217	12.4999
Q7RTP6	Protein-methionine sulfoxide oxidase MICAL3	MICAL3	sp|Q7RTP6|MICA3_HUMAN [F-actin]-monooxygenase MICAL3 OS=Homo sapiens OX=9606 GN=MICAL3 PE=1 SV=2;tr|J3QR21|J3QR21_HUMAN [F-actin]-monooxygenase MICAL3 (Fragment) OS=Homo sapiens OX=9606 GN=MICAL3 PE=1 SV=1;tr|J3QLA3|J3QLA3_HUMAN [F-actin]-monooxygenase MIC	S	1134	___1	1	-0.0250956	0.706064	0.0279655	0.624165	14.2272	13.9821	13.9767	13.9822	14.0958	13.9604	14.0123	13.9994	14.1339	14.0661	13.9414	13.8694	14.1547	14.0393	14.0838	13.8448
Q7RTP6	Protein-methionine sulfoxide oxidase MICAL3	MICAL3	sp|Q7RTP6|MICA3_HUMAN [F-actin]-monooxygenase MICAL3 OS=Homo sapiens OX=9606 GN=MICAL3 PE=1 SV=2;tr|J3QQT0|J3QQT0_HUMAN [F-actin]-monooxygenase MICAL3 (Fragment) OS=Homo sapiens OX=9606 GN=MICAL3 PE=1 SV=8;tr|J3KRP8|J3KRP8_HUMAN [F-actin]-monooxygenase MIC	T	1763	___1	0.941738	-0.0391927	0.667446	-0.034636	0.666133	12.416	12.3298	12.3914	12.5168	12.4532	12.3908	12.0754	12.5781	12.7368	12.3818	12.2284	13.1165	12.8463	12.2135	12.3445	12.9207
Q7RTP6	Protein-methionine sulfoxide oxidase MICAL3	MICAL3	sp|Q7RTP6|MICA3_HUMAN [F-actin]-monooxygenase MICAL3 OS=Homo sapiens OX=9606 GN=MICAL3 PE=1 SV=2;tr|J3QQT0|J3QQT0_HUMAN [F-actin]-monooxygenase MICAL3 (Fragment) OS=Homo sapiens OX=9606 GN=MICAL3 PE=1 SV=8;tr|J3KRP8|J3KRP8_HUMAN [F-actin]-monooxygenase MIC	S	1792	___1	0.983493	-0.0991789	0.149942	-0.0170979	0.758944	14.418	14.225	14.2371	13.911	14.2698	14.1786	14.106	13.8398	14.8573	14.3014	14.2414	14.1788	14.8672	14.362	14.1257	14.1557
Q7RTP6	Protein-methionine sulfoxide oxidase MICAL3	MICAL3	sp|Q7RTP6|MICA3_HUMAN [F-actin]-monooxygenase MICAL3 OS=Homo sapiens OX=9606 GN=MICAL3 PE=1 SV=2	S	1512	___1	0.999965	0.0786785	0.424722	-0.00570427	0.942442	12.8666	12.7666	12.7709	12.2847	13.1978	12.8905	12.7866	12.1286	13.2541	12.8703	12.9522	12.9596	13.2983	13.0726	12.8734	12.7692
Q8IWS0	PHD finger protein 6	PHF6	sp|Q8IWS0|PHF6_HUMAN PHD finger protein 6 OS=Homo sapiens OX=9606 GN=PHF6 PE=1 SV=1	S	155	___1	0.927223	0.0915296	0.355484	-0.0239336	0.672829	13.8598	13.8394	14.1549	13.6963	14.0057	14.0194	13.9492	13.9423	13.8261	13.4807	13.9104	13.7974	13.6932	13.4966	13.8861	13.8431
Q9HBL8	NmrA-like family domain-containing protein 1	NMRAL1	sp|Q9HBL8|NMRL1_HUMAN NmrA-like family domain-containing protein 1 OS=Homo sapiens OX=9606 GN=NMRAL1 PE=1 SV=1;tr|A0A384P622|A0A384P622_HUMAN Epididymis secretory sperm binding protein OS=Homo sapiens OX=9606 GN=HSCARG PE=2 SV=1	T	242	___1	0.999978	-0.015594	0.88004	-0.0609691	0.475689	12.8456	12.9726	12.6806	12.7764	12.8694	12.6302	12.744	12.9693	13.1083	12.9785	12.8278	13.2257	13.1104	12.9889	12.9036	12.8936
O60941	Dystrobrevin beta;Dystrobrevin	DTNB	sp|O60941|DTNB_HUMAN Dystrobrevin beta OS=Homo sapiens OX=9606 GN=DTNB PE=1 SV=1;tr|B7Z202|B7Z202_HUMAN cDNA FLJ60475, highly similar to Dystrobrevin beta OS=Homo sapiens OX=9606 PE=2 SV=1;tr|E7EVB6|E7EVB6_HUMAN Dystrobrevin OS=Homo sapiens OX=9606 GN=DTNB	S	394	___1	0.828009	0.105063	0.324669	-0.129892	0.0949857	11.305	11.2311	11.7167	11.4224	11.5529	11.538	11.5217	11.4829	11.5043	11.2034	11.4405	11.5376	11.2826	10.983	11.4954	11.4053
O60941	Dystrobrevin beta;Dystrobrevin	DTNB	sp|O60941|DTNB_HUMAN Dystrobrevin beta OS=Homo sapiens OX=9606 GN=DTNB PE=1 SV=1;tr|B7Z202|B7Z202_HUMAN cDNA FLJ60475, highly similar to Dystrobrevin beta OS=Homo sapiens OX=9606 PE=2 SV=1;tr|E7EVB6|E7EVB6_HUMAN Dystrobrevin OS=Homo sapiens OX=9606 GN=DTNB	S	608	___1	1	0.131399	0.0723166	0.040996	0.646622	13.0244	12.8852	12.9034	12.9722	13.1746	13.0205	13.0839	13.0318	13.1466	12.6472	12.804	12.9589	13.0441	12.9776	12.7213	12.9778
Q9H9C1	Spermatogenesis-defective protein 39 homolog	VIPAS39;C14orf133	sp|Q9H9C1|SPE39_HUMAN Spermatogenesis-defective protein 39 homolog OS=Homo sapiens OX=9606 GN=VIPAS39 PE=1 SV=1;tr|Q6IA61|Q6IA61_HUMAN Spermatogenesis-defective protein 39 homolog OS=Homo sapiens OX=9606 GN=C14orf133 PE=2 SV=1;tr|Q53H75|Q53H75_HUMAN Sperma	S	121	___1	0.993675	-0.00642293	0.917994	0.0201549	0.77485	15.2575	15.2832	14.9702	15.0778	15.1958	15.2924	14.9535	15.1213	15.4222	15.5067	15.4272	14.9163	15.2479	15.6179	15.5505	14.9368
Q9H9C1	Spermatogenesis-defective protein 39 homolog	VIPAS39;C14orf133	sp|Q9H9C1|SPE39_HUMAN Spermatogenesis-defective protein 39 homolog OS=Homo sapiens OX=9606 GN=VIPAS39 PE=1 SV=1;tr|Q6IA61|Q6IA61_HUMAN Spermatogenesis-defective protein 39 homolog OS=Homo sapiens OX=9606 GN=C14orf133 PE=2 SV=1;tr|Q53H75|Q53H75_HUMAN Sperma	T	21	___1	1	-0.0755302	0.519301	-0.0122671	0.900307	13.0137	12.992	12.9707	13.1466	13.0735	13.0567	12.4925	13.1982	13.2489	13.3838	13.1813	12.809	12.9859	13.5525	13.3767	12.6589
Q12849	G-rich sequence factor 1	GRSF1	sp|Q12849|GRSF1_HUMAN G-rich sequence factor 1 OS=Homo sapiens OX=9606 GN=GRSF1 PE=1 SV=3;tr|B7Z2D8|B7Z2D8_HUMAN cDNA FLJ55473, highly similar to G-rich sequence factor 1 OS=Homo sapiens OX=9606 PE=2 SV=1;tr|B7Z5F9|B7Z5F9_HUMAN cDNA FLJ55240, highly simila	S	335	___1	0.997712	-0.250974	0.0163149	-0.0131281	0.810864	13.3896	13.3997	13.796	13.9473	13.189	13.2259	13.3326	13.7811	13.1917	13.2884	13.6422	12.9875	13.1455	13.2254	13.6086	13.0778
Q09666	Neuroblast differentiation-associated protein AHNAK	AHNAK	sp|Q09666|AHNK_HUMAN Neuroblast differentiation-associated protein AHNAK OS=Homo sapiens OX=9606 GN=AHNAK PE=1 SV=2;tr|Q8N274|Q8N274_HUMAN cDNA FLJ33834 fis, clone CTONG2004264, moderately similar to NEUROBLAST DIFFERENTIATION ASSOCIATED PROTEIN AHNAK OS=H	S	2397	___1	0.999998	0.0314951	0.764604	-0.182618	0.0156094	12.3126	13.2094	13.0971	12.1028	12.2969	13.0749	12.9977	12.4783	11.8639	12.848	12.8186	12.5851	11.7101	12.7666	12.568	12.3405
Q09666	Neuroblast differentiation-associated protein AHNAK	AHNAK	sp|Q09666|AHNK_HUMAN Neuroblast differentiation-associated protein AHNAK OS=Homo sapiens OX=9606 GN=AHNAK PE=1 SV=2;tr|Q6ZQN2|Q6ZQN2_HUMAN cDNA FLJ46846 fis, clone UTERU3004635, moderately similar to Neuroblast differentiation associated protein AHNAK (Fra	S	5400	___1	0.999978	-0.142146	0.111856	-0.211086	0.0178223	15.5077	15.0684	15.4371	15.7012	15.4184	15.0719	15.1016	15.5538	15.6906	14.8699	15.2149	14.7115	15.2964	14.7095	15.0229	14.6138
Q09666	Neuroblast differentiation-associated protein AHNAK	AHNAK	sp|Q09666|AHNK_HUMAN Neuroblast differentiation-associated protein AHNAK OS=Homo sapiens OX=9606 GN=AHNAK PE=1 SV=2;tr|Q6ZQN2|Q6ZQN2_HUMAN cDNA FLJ46846 fis, clone UTERU3004635, moderately similar to Neuroblast differentiation associated protein AHNAK (Fra	S	5031	___1	1	-0.11248	0.306111	-0.191656	0.0205191	15.6355	15.7345	15.5043	15.6954	15.7193	15.6462	15.0552	15.6991	16.0974	15.4492	15.3485	15.4002	15.757	15.2327	15.2441	15.2948
Q09666	Neuroblast differentiation-associated protein AHNAK	AHNAK	sp|Q09666|AHNK_HUMAN Neuroblast differentiation-associated protein AHNAK OS=Homo sapiens OX=9606 GN=AHNAK PE=1 SV=2;tr|B4DTV0|B4DTV0_HUMAN cDNA FLJ57801, highly similar to Homo sapiens AHNAK nucleoprotein (desmoyokin) (AHNAK), transcript variant 1, mRNA (F	S	559	___1	0.995389	-0.0679049	0.388254	-0.166165	0.0345062	14.8429	14.7412	14.5349	14.5795	14.6429	14.8463	14.428	14.5096	14.7901	14.3496	14.4529	14.3596	14.6915	14.1222	14.164	14.3098
Q09666	Neuroblast differentiation-associated protein AHNAK	AHNAK	sp|Q09666|AHNK_HUMAN Neuroblast differentiation-associated protein AHNAK OS=Homo sapiens OX=9606 GN=AHNAK PE=1 SV=2	S	5739	___2	0.998122	-0.051929	0.655023	-0.126637	0.0355838	14.041	13.6467	13.836	13.849	13.9208	13.4692	13.583	14.1921	13.7292	13.5406	13.5691	13.7761	13.6006	13.3873	13.4633	13.6572
Q09666	Neuroblast differentiation-associated protein AHNAK	AHNAK	sp|Q09666|AHNK_HUMAN Neuroblast differentiation-associated protein AHNAK OS=Homo sapiens OX=9606 GN=AHNAK PE=1 SV=2;tr|Q6ZQN2|Q6ZQN2_HUMAN cDNA FLJ46846 fis, clone UTERU3004635, moderately similar to Neuroblast differentiation associated protein AHNAK (Fra	T	4430	___1	0.999335	0.0578114	0.666259	0.197742	0.035597	12.4413	12.6771	12.433	12.5669	12.2814	12.6142	12.9736	12.4802	12.3274	12.1557	12.4981	12.7247	12.498	12.5004	12.4844	13.0141
Q09666	Neuroblast differentiation-associated protein AHNAK	AHNAK	sp|Q09666|AHNK_HUMAN Neuroblast differentiation-associated protein AHNAK OS=Homo sapiens OX=9606 GN=AHNAK PE=1 SV=2;tr|Q6ZQN2|Q6ZQN2_HUMAN cDNA FLJ46846 fis, clone UTERU3004635, moderately similar to Neuroblast differentiation associated protein AHNAK (Fra	S	5077	___1	1	-0.0793513	0.27546	-0.118389	0.0476714	16.0882	16.1088	16.0123	16.2907	15.8987	16.0168	15.9407	16.3263	16.2755	15.686	16.065	16.7745	16.1435	15.5926	15.9083	16.683
Q09666	Neuroblast differentiation-associated protein AHNAK	AHNAK	sp|Q09666|AHNK_HUMAN Neuroblast differentiation-associated protein AHNAK OS=Homo sapiens OX=9606 GN=AHNAK PE=1 SV=2	S	5731	___2	0.999872	0.00236116	0.983255	-0.195299	0.0481136	16.8879	16.1566	16.3375	16.6899	16.6775	16.2035	16.1579	17.0425	16.6882	15.7535	16.1773	16.7569	16.2447	15.6202	16.1555	16.5741
Q09666	Neuroblast differentiation-associated protein AHNAK	AHNAK	sp|Q09666|AHNK_HUMAN Neuroblast differentiation-associated protein AHNAK OS=Homo sapiens OX=9606 GN=AHNAK PE=1 SV=2	S	5737	___2	0.873855	0.0136619	0.904671	-0.205543	0.0577909	16.6721	15.878	16.0572	16.4731	16.4465	15.9685	15.8929	16.8272	16.4896	15.4031	15.9188	16.5614	15.9933	15.2752	15.913	16.3693
Q09666	Neuroblast differentiation-associated protein AHNAK	AHNAK	sp|Q09666|AHNK_HUMAN Neuroblast differentiation-associated protein AHNAK OS=Homo sapiens OX=9606 GN=AHNAK PE=1 SV=2	S	5830	___1	0.99992	-0.134977	0.177601	-0.159093	0.067356	15.0407	14.6626	15.0387	15.5162	14.8361	14.7658	14.6888	15.4276	14.7367	14.5955	14.7805	14.3685	14.3727	14.5448	14.7435	14.1839
Q09666	Neuroblast differentiation-associated protein AHNAK	AHNAK	sp|Q09666|AHNK_HUMAN Neuroblast differentiation-associated protein AHNAK OS=Homo sapiens OX=9606 GN=AHNAK PE=1 SV=2	S	5857	___1	0.999418	-0.198969	0.0678108	-0.105629	0.080266	16.1967	16.0238	16.3449	16.6414	16.0492	16.0791	16.0161	16.2664	16.2003	15.7263	16.1101	15.6949	16.0134	15.6477	16.0222	15.6257
Q09666	Neuroblast differentiation-associated protein AHNAK	AHNAK	sp|Q09666|AHNK_HUMAN Neuroblast differentiation-associated protein AHNAK OS=Homo sapiens OX=9606 GN=AHNAK PE=1 SV=2	S	5784	___2	0.979324	0.184398	0.0369657	-0.0893065	0.11106	12.333	12.1175	12.3589	12.3014	12.5184	12.4545	12.4482	12.4273	12.5077	12.4038	12.4473	12.3216	12.4283	12.3234	12.3877	12.1838
Q09666	Neuroblast differentiation-associated protein AHNAK	AHNAK	sp|Q09666|AHNK_HUMAN Neuroblast differentiation-associated protein AHNAK OS=Homo sapiens OX=9606 GN=AHNAK PE=1 SV=2	S	3426	___1	1	0.329721	0.056173	-0.133981	0.11577	11.8497	11.7538	12.1786	11.4667	11.9586	12.0494	13.0328	11.5268	11.9219	11.5715	11.7464	12.5132	11.7032	11.3952	11.5062	12.6125
Q09666	Neuroblast differentiation-associated protein AHNAK	AHNAK	sp|Q09666|AHNK_HUMAN Neuroblast differentiation-associated protein AHNAK OS=Homo sapiens OX=9606 GN=AHNAK PE=1 SV=2	T	3366	___1	1	-0.0294303	0.762325	-0.182496	0.131436	12.9361	13.2185	13.151	12.941	12.8039	13.0587	13.4318	12.8345	13.5334	12.8142	12.9273	13.075	13.0407	12.6736	12.6883	13.2174
Q09666	Neuroblast differentiation-associated protein AHNAK	AHNAK	sp|Q09666|AHNK_HUMAN Neuroblast differentiation-associated protein AHNAK OS=Homo sapiens OX=9606 GN=AHNAK PE=1 SV=2;tr|B4DTV0|B4DTV0_HUMAN cDNA FLJ57801, highly similar to Homo sapiens AHNAK nucleoprotein (desmoyokin) (AHNAK), transcript variant 1, mRNA (F	S	212	___2	0.962881	0.0694094	0.300751	0.0809544	0.153929	14.9387	14.9516	14.7123	14.706	14.9731	15.0087	14.7423	14.8621	14.7779	14.8152	14.8141	14.6188	14.8946	14.8578	14.8472	14.7502
Q09666	Neuroblast differentiation-associated protein AHNAK	AHNAK	sp|Q09666|AHNK_HUMAN Neuroblast differentiation-associated protein AHNAK OS=Homo sapiens OX=9606 GN=AHNAK PE=1 SV=2	S	5749	___1	1	0.193064	0.0365802	0.130656	0.175458	12.4571	12.6443	12.6965	12.3772	12.6006	13.0117	12.7739	12.5611	12.5837	12.6771	12.4268	12.2248	12.7278	12.5326	12.6182	12.5564
Q09666	Neuroblast differentiation-associated protein AHNAK	AHNAK	sp|Q09666|AHNK_HUMAN Neuroblast differentiation-associated protein AHNAK OS=Homo sapiens OX=9606 GN=AHNAK PE=1 SV=2;tr|B4DTV0|B4DTV0_HUMAN cDNA FLJ57801, highly similar to Homo sapiens AHNAK nucleoprotein (desmoyokin) (AHNAK), transcript variant 1, mRNA (F	S	819	___1	1	0.154796	0.217049	-0.151212	0.181038	11.8447	11.8869	11.8457	11.6498	11.8565	12.3747	11.7084	11.9067	12.0625	11.3392	11.3997	11.3185	11.715	11.5236	11.0694	11.2071
Q09666	Neuroblast differentiation-associated protein AHNAK	AHNAK	sp|Q09666|AHNK_HUMAN Neuroblast differentiation-associated protein AHNAK OS=Homo sapiens OX=9606 GN=AHNAK PE=1 SV=2	S	5739	___1	0.998122	0.0388278	0.575526	-0.079853	0.182483	17.5519	17.5378	17.2811	17.363	17.5475	17.5614	17.2495	17.5306	17.7013	17.067	17.1347	17.3618	17.5792	16.9238	17.1543	17.2882
Q09666	Neuroblast differentiation-associated protein AHNAK	AHNAK	sp|Q09666|AHNK_HUMAN Neuroblast differentiation-associated protein AHNAK OS=Homo sapiens OX=9606 GN=AHNAK PE=1 SV=2	S	5784	___1	0.979324	0.100076	0.244369	0.0789601	0.1884	16.5084	16.5916	15.6797	16.323	16.4803	16.5729	15.9517	16.4981	16.7176	16.4723	16.2394	16.4586	16.87	16.4957	16.3714	16.4666
Q09666	Neuroblast differentiation-associated protein AHNAK	AHNAK	sp|Q09666|AHNK_HUMAN Neuroblast differentiation-associated protein AHNAK OS=Homo sapiens OX=9606 GN=AHNAK PE=1 SV=2;tr|Q6ZQN2|Q6ZQN2_HUMAN cDNA FLJ46846 fis, clone UTERU3004635, moderately similar to Neuroblast differentiation associated protein AHNAK (Fra	S	5552	___1	0.994873	-0.0466438	0.650031	-0.105841	0.193379	13.3517	13.3731	13.4229	13.4195	13.0562	13.5516	13.2485	13.5243	13.3598	13.4728	13.6234	13.3772	13.4718	13.3599	13.3739	13.2042
Q09666	Neuroblast differentiation-associated protein AHNAK	AHNAK	sp|Q09666|AHNK_HUMAN Neuroblast differentiation-associated protein AHNAK OS=Homo sapiens OX=9606 GN=AHNAK PE=1 SV=2	S	5731	___3	0.999872	-0.180966	0.0639766	-0.154086	0.197612	15.6296	14.6725	15.0994	15.4953	15.263	14.4688	15.1186	15.3225	15.3788	13.9926	14.8277	14.5544	14.9143	13.9423	14.5676	14.713
Q09666	Neuroblast differentiation-associated protein AHNAK	AHNAK	sp|Q09666|AHNK_HUMAN Neuroblast differentiation-associated protein AHNAK OS=Homo sapiens OX=9606 GN=AHNAK PE=1 SV=2	S	5735	___3	0.999867	-0.180966	0.0639766	-0.154086	0.197612	15.6296	14.6725	15.0994	15.4953	15.263	14.4688	15.1186	15.3225	15.3788	13.9926	14.8277	14.5544	14.9143	13.9423	14.5676	14.713
Q09666	Neuroblast differentiation-associated protein AHNAK	AHNAK	sp|Q09666|AHNK_HUMAN Neuroblast differentiation-associated protein AHNAK OS=Homo sapiens OX=9606 GN=AHNAK PE=1 SV=2	S	5739	___3	0.998122	-0.180966	0.0639766	-0.154086	0.197612	15.6296	14.6725	15.0994	15.4953	15.263	14.4688	15.1186	15.3225	15.3788	13.9926	14.8277	14.5544	14.9143	13.9423	14.5676	14.713
Q09666	Neuroblast differentiation-associated protein AHNAK	AHNAK	sp|Q09666|AHNK_HUMAN Neuroblast differentiation-associated protein AHNAK OS=Homo sapiens OX=9606 GN=AHNAK PE=1 SV=2;tr|B4DTV0|B4DTV0_HUMAN cDNA FLJ57801, highly similar to Homo sapiens AHNAK nucleoprotein (desmoyokin) (AHNAK), transcript variant 1, mRNA (F	S	216	___2	0.99858	0.0620436	0.354458	0.0725552	0.205768	15.6999	15.6998	15.4566	15.4141	15.7587	15.8368	15.439	15.484	15.5776	15.466	15.4827	15.2272	15.6667	15.4764	15.523	15.3776
Q09666	Neuroblast differentiation-associated protein AHNAK	AHNAK	sp|Q09666|AHNK_HUMAN Neuroblast differentiation-associated protein AHNAK OS=Homo sapiens OX=9606 GN=AHNAK PE=1 SV=2	S	5749	___2	1	0.162606	0.0362367	0.0753002	0.214859	16.7587	16.8643	16.1365	16.4998	16.861	17.0336	16.2837	16.7315	16.8213	16.6061	16.1803	16.5939	16.8816	16.6553	16.3692	16.5966
Q09666	Neuroblast differentiation-associated protein AHNAK	AHNAK	sp|Q09666|AHNK_HUMAN Neuroblast differentiation-associated protein AHNAK OS=Homo sapiens OX=9606 GN=AHNAK PE=1 SV=2;tr|Q6ZQN2|Q6ZQN2_HUMAN cDNA FLJ46846 fis, clone UTERU3004635, moderately similar to Neuroblast differentiation associated protein AHNAK (Fra	T	4766	___1	1	0.0898004	0.543591	-0.153761	0.215435	13.9632	14.3788	13.8878	13.8613	13.8559	14.1048	14.4395	14.0499	14.3275	13.8205	14.2097	14.5961	13.8472	13.9224	13.9103	14.659
Q09666	Neuroblast differentiation-associated protein AHNAK	AHNAK	sp|Q09666|AHNK_HUMAN Neuroblast differentiation-associated protein AHNAK OS=Homo sapiens OX=9606 GN=AHNAK PE=1 SV=2;tr|B4DTV0|B4DTV0_HUMAN cDNA FLJ57801, highly similar to Homo sapiens AHNAK nucleoprotein (desmoyokin) (AHNAK), transcript variant 1, mRNA (F	S	539	___1	0.999963	0.193328	0.0342262	-0.143957	0.228849	11.1523	11.8484	11.4575	11.2412	11.4584	11.9348	11.5533	11.5261	11.294	11.6854	11.5626	11.5179	11.4998	11.3192	11.4997	11.1655
Q09666	Neuroblast differentiation-associated protein AHNAK	AHNAK	sp|Q09666|AHNK_HUMAN Neuroblast differentiation-associated protein AHNAK OS=Homo sapiens OX=9606 GN=AHNAK PE=1 SV=2;tr|Q6ZQN2|Q6ZQN2_HUMAN cDNA FLJ46846 fis, clone UTERU3004635, moderately similar to Neuroblast differentiation associated protein AHNAK (Fra	S	5448	___1	1	0.0599387	0.393701	-0.0661128	0.244794	17.0248	17.2992	16.6819	16.6899	17.0147	17.3899	16.672	16.8588	17.1411	17.2965	16.8922	16.6706	17.1482	17.2406	16.8209	16.5263
Q09666	Neuroblast differentiation-associated protein AHNAK	AHNAK	sp|Q09666|AHNK_HUMAN Neuroblast differentiation-associated protein AHNAK OS=Homo sapiens OX=9606 GN=AHNAK PE=1 SV=2	T	2845	___1	0.99966	-0.00493997	0.955315	-0.13415	0.252292	11.3612	11.4061	10.4689	11.21	11.2213	11.2319	10.6232	11.3499	11.4181	11.2103	10.8783	11.1249	11.5204	10.6959	10.7763	11.1024
Q09666	Neuroblast differentiation-associated protein AHNAK	AHNAK	sp|Q09666|AHNK_HUMAN Neuroblast differentiation-associated protein AHNAK OS=Homo sapiens OX=9606 GN=AHNAK PE=1 SV=2	S	5782	___1	0.981642	0.153314	0.0510635	0.0594988	0.268314	17.2074	17.4799	16.8515	17.1222	17.3186	17.6637	16.9286	17.3634	17.4273	17.1794	16.9622	17.259	17.488	17.2116	17.0828	17.2835
Q09666	Neuroblast differentiation-associated protein AHNAK	AHNAK	sp|Q09666|AHNK_HUMAN Neuroblast differentiation-associated protein AHNAK OS=Homo sapiens OX=9606 GN=AHNAK PE=1 SV=2	T	3716	___1	1	0.110681	0.558103	-0.111569	0.270063	13.6243	13.8176	13.4061	13.5977	13.5194	13.5974	14.2329	13.5387	13.9599	13.5505	13.7159	14.0998	13.5517	13.5384	13.578	14.2116
Q09666	Neuroblast differentiation-associated protein AHNAK	AHNAK	sp|Q09666|AHNK_HUMAN Neuroblast differentiation-associated protein AHNAK OS=Homo sapiens OX=9606 GN=AHNAK PE=1 SV=2;tr|B4DTV0|B4DTV0_HUMAN cDNA FLJ57801, highly similar to Homo sapiens AHNAK nucleoprotein (desmoyokin) (AHNAK), transcript variant 1, mRNA (F	S	379	___1	0.995455	-0.055179	0.636919	-0.12365	0.278508	13.2494	13.2273	13.1737	13.7187	12.9645	13.5565	12.9808	13.6465	13.5799	13.8969	13.7722	13.277	13.2337	13.8786	13.968	12.9511
Q09666	Neuroblast differentiation-associated protein AHNAK	AHNAK	sp|Q09666|AHNK_HUMAN Neuroblast differentiation-associated protein AHNAK OS=Homo sapiens OX=9606 GN=AHNAK PE=1 SV=2	S	5731	___1	0.999872	-0.0205516	0.778102	-0.0592311	0.284877	17.1156	16.8337	16.6185	17.0424	17.0002	16.8439	16.5176	17.1663	16.9708	16.5982	16.6836	17.2372	16.8511	16.5529	16.6961	17.153
Q09666	Neuroblast differentiation-associated protein AHNAK	AHNAK	sp|Q09666|AHNK_HUMAN Neuroblast differentiation-associated protein AHNAK OS=Homo sapiens OX=9606 GN=AHNAK PE=1 SV=2;tr|B4DTV0|B4DTV0_HUMAN cDNA FLJ57801, highly similar to Homo sapiens AHNAK nucleoprotein (desmoyokin) (AHNAK), transcript variant 1, mRNA (F	S	1010	___1	0.987427	-0.0938434	0.566263	-0.136227	0.288757	11.2217	11.4053	10.8173	11.3965	10.8752	11.3535	10.373	11.8637	11.7826	11.3925	11.6119	10.5915	11.4535	11.2032	11.2805	10.8964
Q09666	Neuroblast differentiation-associated protein AHNAK	AHNAK	sp|Q09666|AHNK_HUMAN Neuroblast differentiation-associated protein AHNAK OS=Homo sapiens OX=9606 GN=AHNAK PE=1 SV=2;tr|B4DTV0|B4DTV0_HUMAN cDNA FLJ57801, highly similar to Homo sapiens AHNAK nucleoprotein (desmoyokin) (AHNAK), transcript variant 1, mRNA (F	S	210	___2	0.995667	0.0621405	0.462736	0.0597576	0.29821	14.2189	14.2017	13.8151	13.7703	14.3119	14.4624	13.814	13.6663	14.158	13.7208	13.7205	13.4039	14.1974	13.7085	13.7782	13.5582
Q09666	Neuroblast differentiation-associated protein AHNAK	AHNAK	sp|Q09666|AHNK_HUMAN Neuroblast differentiation-associated protein AHNAK OS=Homo sapiens OX=9606 GN=AHNAK PE=1 SV=2;tr|B4DTV0|B4DTV0_HUMAN cDNA FLJ57801, highly similar to Homo sapiens AHNAK nucleoprotein (desmoyokin) (AHNAK), transcript variant 1, mRNA (F	S	177	___1	0.951806	-0.0252994	0.725626	-0.0565233	0.303303	15.8392	15.69	15.661	16.0705	15.8976	15.5092	15.6588	16.0939	16.0481	15.4179	15.807	16.2804	15.9875	15.4403	15.7165	16.183
Q09666	Neuroblast differentiation-associated protein AHNAK	AHNAK	sp|Q09666|AHNK_HUMAN Neuroblast differentiation-associated protein AHNAK OS=Homo sapiens OX=9606 GN=AHNAK PE=1 SV=2;tr|B4DTV0|B4DTV0_HUMAN cDNA FLJ57801, highly similar to Homo sapiens AHNAK nucleoprotein (desmoyokin) (AHNAK), transcript variant 1, mRNA (F	S	93	___1	1	0.0968612	0.205284	-0.0532526	0.308007	16.9775	17.2852	17.2641	16.904	17.1185	17.3085	17.2648	17.1264	17.0194	17.2336	17.0458	17.1059	16.9583	17.1378	17.0039	17.0917
Q09666	Neuroblast differentiation-associated protein AHNAK	AHNAK	sp|Q09666|AHNK_HUMAN Neuroblast differentiation-associated protein AHNAK OS=Homo sapiens OX=9606 GN=AHNAK PE=1 SV=2;tr|Q6ZQN2|Q6ZQN2_HUMAN cDNA FLJ46846 fis, clone UTERU3004635, moderately similar to Neuroblast differentiation associated protein AHNAK (Fra	T	4564	___1	1	0.0728107	0.593098	-0.120444	0.316937	13.8778	13.9053	13.7852	13.8496	13.705	13.7498	14.3194	13.9349	14.2936	13.4643	13.7426	14.1633	13.8665	13.6015	13.4528	14.2612
Q09666	Neuroblast differentiation-associated protein AHNAK	AHNAK	sp|Q09666|AHNK_HUMAN Neuroblast differentiation-associated protein AHNAK OS=Homo sapiens OX=9606 GN=AHNAK PE=1 SV=2;tr|B4DTV0|B4DTV0_HUMAN cDNA FLJ57801, highly similar to Homo sapiens AHNAK nucleoprotein (desmoyokin) (AHNAK), transcript variant 1, mRNA (F	T	545	___1	0.990093	-0.11707	0.453787	-0.0864045	0.335258	10.0702	10.444	9.77143	9.88857	9.72032	9.96262	10.1476	9.87541	9.81777	10.1724	9.62007	9.80943	9.90643	9.82289	9.52145	9.82332
Q09666	Neuroblast differentiation-associated protein AHNAK	AHNAK	sp|Q09666|AHNK_HUMAN Neuroblast differentiation-associated protein AHNAK OS=Homo sapiens OX=9606 GN=AHNAK PE=1 SV=2;tr|B4DTV0|B4DTV0_HUMAN cDNA FLJ57801, highly similar to Homo sapiens AHNAK nucleoprotein (desmoyokin) (AHNAK), transcript variant 1, mRNA (F	S	570	___1	0.997792	0.0967034	0.302778	-0.0572566	0.339461	15.7128	16.1511	15.9532	15.9364	15.7544	16.5073	15.887	15.9917	15.757	15.8185	15.7254	15.5504	15.7614	15.687	15.752	15.4219
Q09666	Neuroblast differentiation-associated protein AHNAK	AHNAK	sp|Q09666|AHNK_HUMAN Neuroblast differentiation-associated protein AHNAK OS=Homo sapiens OX=9606 GN=AHNAK PE=1 SV=2;tr|Q6ZQN2|Q6ZQN2_HUMAN cDNA FLJ46846 fis, clone UTERU3004635, moderately similar to Neuroblast differentiation associated protein AHNAK (Fra	S	5110	___1	1	0.0669687	0.313817	0.0726741	0.362641	16.1589	16.3884	16.4703	15.9187	16.23	16.5271	16.4741	15.9731	15.7181	15.9767	16.0772	15.9272	15.9325	15.9373	15.9852	16.1349
Q09666	Neuroblast differentiation-associated protein AHNAK	AHNAK	sp|Q09666|AHNK_HUMAN Neuroblast differentiation-associated protein AHNAK OS=Homo sapiens OX=9606 GN=AHNAK PE=1 SV=2	S	5752	___2	1	0.140513	0.0580848	0.0507433	0.365187	17.1158	17.1796	16.5727	16.9769	17.2051	17.3233	16.6952	17.1835	17.1875	16.9095	16.6568	17.1517	17.2205	16.9485	16.7999	17.1396
Q09666	Neuroblast differentiation-associated protein AHNAK	AHNAK	sp|Q09666|AHNK_HUMAN Neuroblast differentiation-associated protein AHNAK OS=Homo sapiens OX=9606 GN=AHNAK PE=1 SV=2;tr|B4DTV0|B4DTV0_HUMAN cDNA FLJ57801, highly similar to Homo sapiens AHNAK nucleoprotein (desmoyokin) (AHNAK), transcript variant 1, mRNA (F	S	18	___1	0.802728	0.0130589	0.875166	-0.138157	0.499671	11.8841	11.674	11.7466	11.9605	11.8528	11.9138	11.7102	11.8407	12.1539	12.0886	11.5501	12.076	11.6128	11.7641	12.1821	11.7569
Q09666	Neuroblast differentiation-associated protein AHNAK	AHNAK	sp|Q09666|AHNK_HUMAN Neuroblast differentiation-associated protein AHNAK OS=Homo sapiens OX=9606 GN=AHNAK PE=1 SV=2	T	5798	___2	0.760007	0.0161965	0.792779	0.0378162	0.50129	15.5943	15.587	15.1239	15.4838	15.648	15.6189	15.1001	15.4868	15.7146	15.2551	15.1912	15.5933	15.8281	15.3248	15.1362	15.6165
Q09666	Neuroblast differentiation-associated protein AHNAK	AHNAK	sp|Q09666|AHNK_HUMAN Neuroblast differentiation-associated protein AHNAK OS=Homo sapiens OX=9606 GN=AHNAK PE=1 SV=2;tr|B4DTV0|B4DTV0_HUMAN cDNA FLJ57801, highly similar to Homo sapiens AHNAK nucleoprotein (desmoyokin) (AHNAK), transcript variant 1, mRNA (F	S	115	___1	1	0.217581	0.028443	0.0413693	0.519521	13.5869	13.9185	13.5359	13.6867	13.6406	14.0634	13.871	14.0233	13.7957	13.9995	13.6036	13.9574	13.8895	13.9146	13.7671	13.9503
Q09666	Neuroblast differentiation-associated protein AHNAK	AHNAK	sp|Q09666|AHNK_HUMAN Neuroblast differentiation-associated protein AHNAK OS=Homo sapiens OX=9606 GN=AHNAK PE=1 SV=2;tr|B4DTV0|B4DTV0_HUMAN cDNA FLJ57801, highly similar to Homo sapiens AHNAK nucleoprotein (desmoyokin) (AHNAK), transcript variant 1, mRNA (F	S	511	___1	0.99988	0.0411457	0.570898	-0.0400954	0.530581	15.1013	15.0187	15.0752	15.2265	14.9964	15.0811	15.2242	15.2847	15.2529	14.9349	15.0096	15.2124	15.0839	15.0153	15.0193	15.1308
Q09666	Neuroblast differentiation-associated protein AHNAK	AHNAK	sp|Q09666|AHNK_HUMAN Neuroblast differentiation-associated protein AHNAK OS=Homo sapiens OX=9606 GN=AHNAK PE=1 SV=2	S	5763	___2	0.966379	0.0621405	0.340074	-0.0319674	0.531119	14.8754	14.7636	14.5767	15.1038	14.9094	14.8035	14.6198	15.2354	14.9844	14.4622	14.7717	15.4602	14.9112	14.4387	14.7874	15.4134
Q09666	Neuroblast differentiation-associated protein AHNAK	AHNAK	sp|Q09666|AHNK_HUMAN Neuroblast differentiation-associated protein AHNAK OS=Homo sapiens OX=9606 GN=AHNAK PE=1 SV=2;tr|B4DTV0|B4DTV0_HUMAN cDNA FLJ57801, highly similar to Homo sapiens AHNAK nucleoprotein (desmoyokin) (AHNAK), transcript variant 1, mRNA (F	S	210	___1	0.995667	0.0265464	0.868542	-0.0324227	0.532853	16.6013	16.4267	16.1019	15.9157	16.3641	16.1432	16.128	16.5165	16.756	16.5417	16.1821	15.9549	16.6999	16.5772	16.1368	15.8911
Q09666	Neuroblast differentiation-associated protein AHNAK	AHNAK	sp|Q09666|AHNK_HUMAN Neuroblast differentiation-associated protein AHNAK OS=Homo sapiens OX=9606 GN=AHNAK PE=1 SV=2	S	5763	___1	0.966379	-2.22935e-05	0.999706	-0.0326684	0.553005	15.4269	15.4498	15.1472	15.5895	15.4105	15.443	15.1608	15.599	15.7272	15.3552	15.3688	15.8533	15.6215	15.2819	15.3917	15.8787
Q09666	Neuroblast differentiation-associated protein AHNAK	AHNAK	sp|Q09666|AHNK_HUMAN Neuroblast differentiation-associated protein AHNAK OS=Homo sapiens OX=9606 GN=AHNAK PE=1 SV=2	S	5752	___1	1	0.0737361	0.331359	-0.0289369	0.570734	16.0614	16.2715	15.8794	15.7371	16.0556	16.3891	15.8511	15.9486	16.312	15.9753	15.7892	15.7539	16.2388	15.9271	15.781	15.7678
Q09666	Neuroblast differentiation-associated protein AHNAK	AHNAK	sp|Q09666|AHNK_HUMAN Neuroblast differentiation-associated protein AHNAK OS=Homo sapiens OX=9606 GN=AHNAK PE=1 SV=2;tr|B4DTV0|B4DTV0_HUMAN cDNA FLJ57801, highly similar to Homo sapiens AHNAK nucleoprotein (desmoyokin) (AHNAK), transcript variant 1, mRNA (F	S	135	___1	1	0.0343091	0.656248	-0.0351744	0.598708	16.2102	15.9567	16.6699	16.1377	16.2029	16.126	16.7704	16.0125	15.7481	15.7671	16.3486	16.0071	15.8529	15.6507	16.1936	16.0331
Q09666	Neuroblast differentiation-associated protein AHNAK	AHNAK	sp|Q09666|AHNK_HUMAN Neuroblast differentiation-associated protein AHNAK OS=Homo sapiens OX=9606 GN=AHNAK PE=1 SV=2;tr|Q6ZQN2|Q6ZQN2_HUMAN cDNA FLJ46846 fis, clone UTERU3004635, moderately similar to Neuroblast differentiation associated protein AHNAK (Fra	S	4995	___1	0.979315	-0.0824738	0.288728	-0.0603134	0.620019	14.0583	14.3632	13.7487	14.4797	13.8601	14.2039	13.7204	14.5356	14.7344	14.8739	14.362	14.2967	14.3883	14.908	14.676	14.0534
Q09666	Neuroblast differentiation-associated protein AHNAK	AHNAK	sp|Q09666|AHNK_HUMAN Neuroblast differentiation-associated protein AHNAK OS=Homo sapiens OX=9606 GN=AHNAK PE=1 SV=2;tr|Q6ZQN2|Q6ZQN2_HUMAN cDNA FLJ46846 fis, clone UTERU3004635, moderately similar to Neuroblast differentiation associated protein AHNAK (Fra	S	2580	___1	1	0.0688988	0.479682	-0.0473745	0.626779	12.8249	12.7341	12.5837	12.6162	13.0534	12.8266	12.3609	12.7936	12.7849	12.2252	12.6318	12.264	12.6013	12.4019	12.342	12.3713
Q09666	Neuroblast differentiation-associated protein AHNAK	AHNAK	sp|Q09666|AHNK_HUMAN Neuroblast differentiation-associated protein AHNAK OS=Homo sapiens OX=9606 GN=AHNAK PE=1 SV=2;tr|B4DTV0|B4DTV0_HUMAN cDNA FLJ57801, highly similar to Homo sapiens AHNAK nucleoprotein (desmoyokin) (AHNAK), transcript variant 1, mRNA (F	S	216	___1	0.99858	0.0307431	0.661279	0.0270083	0.655211	15.6717	15.987	15.706	15.66	15.7792	15.9862	15.6156	15.7667	15.5581	15.7669	15.6796	15.6486	15.602	15.8494	15.7747	15.5352
Q09666	Neuroblast differentiation-associated protein AHNAK	AHNAK	sp|Q09666|AHNK_HUMAN Neuroblast differentiation-associated protein AHNAK OS=Homo sapiens OX=9606 GN=AHNAK PE=1 SV=2	T	5794	___2	0.942917	0.0830358	0.412876	-0.0239843	0.659718	13.44	13.3905	12.6929	13.2713	13.3305	13.3774	13.0758	13.343	13.609	13.0504	12.9042	13.5549	13.5637	12.9551	12.9662	13.5376
Q09666	Neuroblast differentiation-associated protein AHNAK	AHNAK	sp|Q09666|AHNK_HUMAN Neuroblast differentiation-associated protein AHNAK OS=Homo sapiens OX=9606 GN=AHNAK PE=1 SV=2	S	5737	___1	0.873855	0.105772	0.436371	-0.0236166	0.713296	13.3933	13.3042	13.2311	13.4964	13.6964	13.566	13.4656	13.1202	13.7726	13.164	13.1381	13.4574	13.6952	13.1086	13.2813	13.3525
Q09666	Neuroblast differentiation-associated protein AHNAK	AHNAK	sp|Q09666|AHNK_HUMAN Neuroblast differentiation-associated protein AHNAK OS=Homo sapiens OX=9606 GN=AHNAK PE=1 SV=2;tr|Q6ZQN2|Q6ZQN2_HUMAN cDNA FLJ46846 fis, clone UTERU3004635, moderately similar to Neuroblast differentiation associated protein AHNAK (Fra	T	4100	___1	1	0.101357	0.411135	-0.0378791	0.751069	14.4806	14.6254	14.4325	14.2134	14.3693	14.5061	14.9129	14.3692	14.7679	14.1643	14.4745	14.859	14.3162	14.2771	14.4496	15.0712
Q09666	Neuroblast differentiation-associated protein AHNAK	AHNAK	sp|Q09666|AHNK_HUMAN Neuroblast differentiation-associated protein AHNAK OS=Homo sapiens OX=9606 GN=AHNAK PE=1 SV=2	T	5794	___1	0.942917	0.256969	0.048191	0.031265	0.758592	13.6007	13.8566	13.8376	13.6494	13.7808	14.4465	13.8356	13.9093	13.5667	13.2529	13.4977	13.5412	13.6451	13.2004	13.262	13.876
Q09666	Neuroblast differentiation-associated protein AHNAK	AHNAK	sp|Q09666|AHNK_HUMAN Neuroblast differentiation-associated protein AHNAK OS=Homo sapiens OX=9606 GN=AHNAK PE=1 SV=2	S	5749	___3	1	0.0262787	0.720256	0.0154011	0.783881	15.0797	14.7672	14.6733	15.2729	15.0118	14.7149	14.722	15.4496	14.909	14.6825	14.8743	15.6023	15.0035	14.6973	14.915	15.5138
Q09666	Neuroblast differentiation-associated protein AHNAK	AHNAK	sp|Q09666|AHNK_HUMAN Neuroblast differentiation-associated protein AHNAK OS=Homo sapiens OX=9606 GN=AHNAK PE=1 SV=2	S	5752	___3	1	0.0262787	0.720256	0.0154011	0.783881	15.0797	14.7672	14.6733	15.2729	15.0118	14.7149	14.722	15.4496	14.909	14.6825	14.8743	15.6023	15.0035	14.6973	14.915	15.5138
Q09666	Neuroblast differentiation-associated protein AHNAK	AHNAK	sp|Q09666|AHNK_HUMAN Neuroblast differentiation-associated protein AHNAK OS=Homo sapiens OX=9606 GN=AHNAK PE=1 SV=2	S	5763	___3	0.966379	0.0262787	0.720256	0.0154011	0.783881	15.0797	14.7672	14.6733	15.2729	15.0118	14.7149	14.722	15.4496	14.909	14.6825	14.8743	15.6023	15.0035	14.6973	14.915	15.5138
Q09666	Neuroblast differentiation-associated protein AHNAK	AHNAK	sp|Q09666|AHNK_HUMAN Neuroblast differentiation-associated protein AHNAK OS=Homo sapiens OX=9606 GN=AHNAK PE=1 SV=2	S	5782	___2	0.981642	0.045299	0.465934	0.0152985	0.790075	16.4697	16.4291	16.0438	16.3731	16.4882	16.4795	16.1125	16.4167	16.6016	16.1538	16.1267	16.5689	16.706	16.2224	16.0738	16.51
Q09666	Neuroblast differentiation-associated protein AHNAK	AHNAK	sp|Q09666|AHNK_HUMAN Neuroblast differentiation-associated protein AHNAK OS=Homo sapiens OX=9606 GN=AHNAK PE=1 SV=2;tr|Q8N274|Q8N274_HUMAN cDNA FLJ33834 fis, clone CTONG2004264, moderately similar to NEUROBLAST DIFFERENTIATION ASSOCIATED PROTEIN AHNAK OS=H	S	1298	___1	1	0.103765	0.15484	0.02989	0.84052	10.7515	10.82	10.6439	10.6402	10.7746	11.0003	10.6959	10.7998	10.5512	10.6072	10.9343	10.4141	10.7394	10.6214	10.4502	10.8154
Q09666	Neuroblast differentiation-associated protein AHNAK	AHNAK	sp|Q09666|AHNK_HUMAN Neuroblast differentiation-associated protein AHNAK OS=Homo sapiens OX=9606 GN=AHNAK PE=1 SV=2	S	1580	___1	1	-0.142985	0.162971	-0.0263437	0.847196	10.2904	10.264	10.1565	10.1547	10.1309	9.84827	10.1674	10.1472	10.6545	10.1879	10.1469	9.73404	10.2077	10.3343	10.0024	10.0736
Q09666	Neuroblast differentiation-associated protein AHNAK	AHNAK	sp|Q09666|AHNK_HUMAN Neuroblast differentiation-associated protein AHNAK OS=Homo sapiens OX=9606 GN=AHNAK PE=1 SV=2;tr|B4DTV0|B4DTV0_HUMAN cDNA FLJ57801, highly similar to Homo sapiens AHNAK nucleoprotein (desmoyokin) (AHNAK), transcript variant 1, mRNA (F	S	332	___1	0.999338	-0.020132	0.835857	-0.016844	0.856398	12.5049	12.7382	12.548	12.1238	12.3551	12.8167	12.3165	12.346	12.6247	12.4637	12.3354	12.3138	12.4621	12.6851	12.4382	12.0847
Q09666	Neuroblast differentiation-associated protein AHNAK	AHNAK	sp|Q09666|AHNK_HUMAN Neuroblast differentiation-associated protein AHNAK OS=Homo sapiens OX=9606 GN=AHNAK PE=1 SV=2;tr|Q6ZQN2|Q6ZQN2_HUMAN cDNA FLJ46846 fis, clone UTERU3004635, moderately similar to Neuroblast differentiation associated protein AHNAK (Fra	S	5099	___1	0.999995	0.134061	0.54076	-0.0505522	0.882724	9.90514	10.0449	10.1318	9.37577	9.93245	9.4354	10.5535	10.0725	9.48054	9.58125	10.2333	10.199	9.62194	10.0572	8.84245	10.7702
Q09666	Neuroblast differentiation-associated protein AHNAK	AHNAK	sp|Q09666|AHNK_HUMAN Neuroblast differentiation-associated protein AHNAK OS=Homo sapiens OX=9606 GN=AHNAK PE=1 SV=2	S	5841	___1	0.999999	0.0965258	0.149414	-0.00520145	0.916078	17.8752	18.0727	17.4945	17.8004	17.9417	18.1922	17.577	17.918	18.0107	17.8176	17.6369	17.973	18.0255	17.7945	17.6607	17.9368
Q09666	Neuroblast differentiation-associated protein AHNAK	AHNAK	sp|Q09666|AHNK_HUMAN Neuroblast differentiation-associated protein AHNAK OS=Homo sapiens OX=9606 GN=AHNAK PE=1 SV=2;tr|Q6ZQN2|Q6ZQN2_HUMAN cDNA FLJ46846 fis, clone UTERU3004635, moderately similar to Neuroblast differentiation associated protein AHNAK (Fra	S	5332	___1	1	-0.169089	0.0649846	0.00713362	0.94888	12.5974	12.3815	11.9907	12.0374	12.4652	12.0394	11.9793	11.8468	12.674	12.2184	11.8766	11.7675	12.4377	12.0028	12.1403	11.9843
Q09666	Neuroblast differentiation-associated protein AHNAK	AHNAK	sp|Q09666|AHNK_HUMAN Neuroblast differentiation-associated protein AHNAK OS=Homo sapiens OX=9606 GN=AHNAK PE=1 SV=2	S	5841	___2	0.999999	-0.0733223	0.53827	-0.00557394	0.949967	12.2455	11.8393	11.6506	12.0086	11.8004	11.7244	11.8138	12.112	11.6621	11.8105	12.0671	11.8748	11.8007	11.8544	11.7658	11.9714
Q09666	Neuroblast differentiation-associated protein AHNAK	AHNAK	sp|Q09666|AHNK_HUMAN Neuroblast differentiation-associated protein AHNAK OS=Homo sapiens OX=9606 GN=AHNAK PE=1 SV=2	S	5851	___2	0.906827	-0.0733223	0.53827	-0.00557394	0.949967	12.2455	11.8393	11.6506	12.0086	11.8004	11.7244	11.8138	12.112	11.6621	11.8105	12.0671	11.8748	11.8007	11.8544	11.7658	11.9714
Q09666	Neuroblast differentiation-associated protein AHNAK	AHNAK	sp|Q09666|AHNK_HUMAN Neuroblast differentiation-associated protein AHNAK OS=Homo sapiens OX=9606 GN=AHNAK PE=1 SV=2;tr|B4DTV0|B4DTV0_HUMAN cDNA FLJ57801, highly similar to Homo sapiens AHNAK nucleoprotein (desmoyokin) (AHNAK), transcript variant 1, mRNA (F	S	41	___1	0.890734	0.0352406	0.63587	-0.00352603	0.971884	11.707	11.6298	11.6444	11.3751	11.6379	11.8003	11.5902	11.4689	11.6845	11.6288	11.4301	11.6724	11.4318	11.6603	11.7347	11.5749
Q09666	Neuroblast differentiation-associated protein AHNAK	AHNAK	sp|Q09666|AHNK_HUMAN Neuroblast differentiation-associated protein AHNAK OS=Homo sapiens OX=9606 GN=AHNAK PE=1 SV=2;tr|Q6ZQN2|Q6ZQN2_HUMAN cDNA FLJ46846 fis, clone UTERU3004635, moderately similar to Neuroblast differentiation associated protein AHNAK (Fra	S	5620	___1	1	0.0538768	0.487176	-0.00283101	0.979733	12.9367	12.8539	12.6181	12.5478	13.068	12.8777	12.7897	12.4365	12.6844	12.6459	12.3693	12.2382	12.4618	12.6519	12.1991	12.6137
Q9Y6D9	Mitotic spindle assembly checkpoint protein MAD1	MAD1L1	sp|Q9Y6D9|MD1L1_HUMAN Mitotic spindle assembly checkpoint protein MAD1 OS=Homo sapiens OX=9606 GN=MAD1L1 PE=1 SV=2;tr|A4D218|A4D218_HUMAN MAD1 mitotic arrest deficient-like 1 (Yeast) OS=Homo sapiens OX=9606 GN=MAD1L1 PE=3 SV=1;tr|C9J9H5|C9J9H5_HUMAN Mitoti	S	428	___1	0.93169	-0.0329138	0.688068	0.104576	0.247886	12.6299	12.8245	12.9319	12.8802	12.6419	12.9838	12.7663	12.7428	12.5851	13.1447	12.9027	13.0085	12.9178	13.2517	13.011	12.8787
P13639	Elongation factor 2	EEF2	sp|P13639|EF2_HUMAN Elongation factor 2 OS=Homo sapiens OX=9606 GN=EEF2 PE=1 SV=4;tr|A0A384N6H1|A0A384N6H1_HUMAN Epididymis secretory sperm binding protein OS=Homo sapiens OX=9606 PE=2 SV=1;tr|B4DPU3|B4DPU3_HUMAN cDNA FLJ56548, highly similar to Elongation	T	57	___1	0.99998	-0.197348	0.589996	-0.378441	0.0104622	17.8595	17.919	17.5226	17.8428	18.663	16.5352	16.9536	18.2028	18.0114	17.4279	17.1172	16.7974	17.284	17.0266	16.982	16.5475
P30793	GTP cyclohydrolase 1	GCH1	sp|P30793|GCH1_HUMAN GTP cyclohydrolase 1 OS=Homo sapiens OX=9606 GN=GCH1 PE=1 SV=1;tr|A0A024R642|A0A024R642_HUMAN GTP cyclohydrolase 1 OS=Homo sapiens OX=9606 GN=GCH1 PE=3 SV=1	S	60	___1	1	-0.014616	0.822458	-0.00239444	0.977886	13.1598	13.3941	13.2515	13.33	13.0831	13.4323	13.2998	13.2618	13.169	13.261	13.2729	13.1196	13.016	13.3297	13.5113	12.9558
Q15283	Ras GTPase-activating protein 2	RASA2	sp|Q15283|RASA2_HUMAN Ras GTPase-activating protein 2 OS=Homo sapiens OX=9606 GN=RASA2 PE=1 SV=3;tr|A0A0A0MSJ9|A0A0A0MSJ9_HUMAN Ras GTPase-activating protein 2 OS=Homo sapiens OX=9606 GN=RASA2 PE=1 SV=1	S	217	___1	0.830011	0.189189	0.0610967	0.0688589	0.216453	13.0876	12.833	12.7053	12.8265	13.5166	12.924	12.8853	12.8833	13.1082	12.869	12.5529	12.8266	13.1185	12.97	12.6761	12.8676
Q93009	Ubiquitin carboxyl-terminal hydrolase 7	USP7	sp|Q93009|UBP7_HUMAN Ubiquitin carboxyl-terminal hydrolase 7 OS=Homo sapiens OX=9606 GN=USP7 PE=1 SV=2;tr|H3BMF6|H3BMF6_HUMAN Ubiquitin carboxyl-terminal hydrolase 7 OS=Homo sapiens OX=9606 GN=USP7 PE=1 SV=1	S	18	___1	1	0.0275668	0.726069	-0.111855	0.0830605	14.1528	13.9762	14.246	14.3511	14.0965	14.2023	14.1766	14.3609	14.2017	14.2066	14.1381	14.4548	14.1716	14.1089	14.0344	14.2389
O95104	Splicing factor, arginine/serine-rich 15	SCAF4;SFRS15	sp|O95104|SCAF4_HUMAN SR-related and CTD-associated factor 4 OS=Homo sapiens OX=9606 GN=SCAF4 PE=1 SV=3;tr|Q0P607|Q0P607_HUMAN Splicing factor, arginine/serine-rich 15 OS=Homo sapiens OX=9606 GN=SFRS15 PE=2 SV=1	S	154	___1	0.945579	0.0748105	0.406424	-0.0328066	0.655347	13.8943	13.916	14.04	13.9327	13.8167	14.1099	13.9698	14.1858	14.0568	14.1812	14.2891	14.2435	14.1186	14.2862	14.2106	14.0239
P55010	Eukaryotic translation initiation factor 5	EIF5	sp|P55010|IF5_HUMAN Eukaryotic translation initiation factor 5 OS=Homo sapiens OX=9606 GN=EIF5 PE=1 SV=2;tr|A0A024R6Q1|A0A024R6Q1_HUMAN Eukaryotic translation initiation factor 5 OS=Homo sapiens OX=9606 GN=EIF5 PE=3 SV=1;tr|Q6IBU0|Q6IBU0_HUMAN Eukaryotic t	S	419	___1	0.999917	-0.00756729	0.915756	0.0721872	0.192013	14.8241	14.7231	14.4422	14.6216	14.8637	14.5581	14.4766	14.6823	14.8863	14.6448	14.7132	14.7212	14.9456	14.6639	14.8437	14.801
P55010	Eukaryotic translation initiation factor 5	EIF5	sp|P55010|IF5_HUMAN Eukaryotic translation initiation factor 5 OS=Homo sapiens OX=9606 GN=EIF5 PE=1 SV=2;tr|A0A024R6Q1|A0A024R6Q1_HUMAN Eukaryotic translation initiation factor 5 OS=Homo sapiens OX=9606 GN=EIF5 PE=3 SV=1;tr|Q6IBU0|Q6IBU0_HUMAN Eukaryotic t	S	389	___2	1	0.126533	0.119778	0.0699134	0.198675	17.6058	17.5441	17.3501	17.5914	17.8063	17.7425	17.4951	17.5537	17.4733	17.209	17.4248	17.5951	17.5568	17.3182	17.4395	17.6673
P55010	Eukaryotic translation initiation factor 5	EIF5	sp|P55010|IF5_HUMAN Eukaryotic translation initiation factor 5 OS=Homo sapiens OX=9606 GN=EIF5 PE=1 SV=2;tr|A0A024R6Q1|A0A024R6Q1_HUMAN Eukaryotic translation initiation factor 5 OS=Homo sapiens OX=9606 GN=EIF5 PE=3 SV=1;tr|Q6IBU0|Q6IBU0_HUMAN Eukaryotic t	S	390	___2	1	0.126533	0.119778	0.0699134	0.198675	17.6058	17.5441	17.3501	17.5914	17.8063	17.7425	17.4951	17.5537	17.4733	17.209	17.4248	17.5951	17.5568	17.3182	17.4395	17.6673
P55010	Eukaryotic translation initiation factor 5	EIF5	sp|P55010|IF5_HUMAN Eukaryotic translation initiation factor 5 OS=Homo sapiens OX=9606 GN=EIF5 PE=1 SV=2;tr|A0A024R6Q1|A0A024R6Q1_HUMAN Eukaryotic translation initiation factor 5 OS=Homo sapiens OX=9606 GN=EIF5 PE=3 SV=1;tr|Q6IBU0|Q6IBU0_HUMAN Eukaryotic t	S	229	___1	0.960883	0.11298	0.567092	-0.0903884	0.480456	10.2104	9.41532	9.93168	9.68677	10.3397	9.95335	9.3283	10.0747	9.65756	9.58304	9.77724	10.1199	9.39071	9.66107	9.35107	10.3734
P55010	Eukaryotic translation initiation factor 5	EIF5	sp|P55010|IF5_HUMAN Eukaryotic translation initiation factor 5 OS=Homo sapiens OX=9606 GN=EIF5 PE=1 SV=2;tr|A0A024R6Q1|A0A024R6Q1_HUMAN Eukaryotic translation initiation factor 5 OS=Homo sapiens OX=9606 GN=EIF5 PE=3 SV=1;tr|Q6IBU0|Q6IBU0_HUMAN Eukaryotic t	S	390	___1	1	0.0683594	0.442335	0.0483685	0.488488	12.7936	12.7957	12.8973	13.0849	12.6825	13.096	12.9335	13.133	12.7983	12.9588	12.93	12.9501	12.7706	12.8655	13.1144	13.0802
P55010	Eukaryotic translation initiation factor 5	EIF5	sp|P55010|IF5_HUMAN Eukaryotic translation initiation factor 5 OS=Homo sapiens OX=9606 GN=EIF5 PE=1 SV=2;tr|A0A024R6Q1|A0A024R6Q1_HUMAN Eukaryotic translation initiation factor 5 OS=Homo sapiens OX=9606 GN=EIF5 PE=3 SV=1;tr|Q6IBU0|Q6IBU0_HUMAN Eukaryotic t	T	153	___1	0.999921	-0.0554114	0.452582	-0.0244992	0.682615	14.1381	14.149	14.0494	14.1211	14.239	14.0045	13.9492	14.0432	14.3637	14.1259	14.1463	14.1291	14.2888	14.0621	14.0708	14.2452
P55010	Eukaryotic translation initiation factor 5	EIF5	sp|P55010|IF5_HUMAN Eukaryotic translation initiation factor 5 OS=Homo sapiens OX=9606 GN=EIF5 PE=1 SV=2;tr|A0A024R6Q1|A0A024R6Q1_HUMAN Eukaryotic translation initiation factor 5 OS=Homo sapiens OX=9606 GN=EIF5 PE=3 SV=1;tr|Q6IBU0|Q6IBU0_HUMAN Eukaryotic t	S	389	___1	1	-0.00729839	0.928271	0.0347792	0.719625	10.6314	11.0359	11.039	11.064	10.8345	10.9547	11.0233	10.9287	10.5499	10.9453	10.5481	11.1972	10.5466	10.703	10.8487	11.2813
Q9Y5K6	CD2-associated protein	CD2AP	sp|Q9Y5K6|CD2AP_HUMAN CD2-associated protein OS=Homo sapiens OX=9606 GN=CD2AP PE=1 SV=1	S	233	___1	0.944899	-0.0894465	0.656671	0.151886	0.130469	15.4151	15.1746	15.4231	15.7362	15.6005	15.5194	15.365	14.9064	15.4939	15.0658	15.6974	15.5734	15.4204	15.1586	15.8652	15.9938
Q9Y5K6	CD2-associated protein	CD2AP	sp|Q9Y5K6|CD2AP_HUMAN CD2-associated protein OS=Homo sapiens OX=9606 GN=CD2AP PE=1 SV=1	S	458	___1	0.999998	0.157599	0.0695857	0.0889572	0.1763	15.4142	15.3543	14.9467	15.2115	15.6632	15.4589	15.2117	15.2233	15.2598	15.5262	15.0091	15.428	15.4071	15.6098	15.1814	15.3806
Q9Y5K6	CD2-associated protein	CD2AP	sp|Q9Y5K6|CD2AP_HUMAN CD2-associated protein OS=Homo sapiens OX=9606 GN=CD2AP PE=1 SV=1	S	510	___1	0.998576	0.0438847	0.497605	-0.0257818	0.676415	15.156	15.4021	15.0315	15.0166	15.2307	15.4783	15.0932	14.9796	15.3134	15.2149	14.977	15.1618	15.3638	15.2351	14.9792	14.9859
P49590	Probable histidine--tRNA ligase, mitochondrial	HARS2	sp|P49590|SYHM_HUMAN Histidine--tRNA ligase, mitochondrial OS=Homo sapiens OX=9606 GN=HARS2 PE=1 SV=1;tr|D6RB22|D6RB22_HUMAN Histidine--tRNA ligase OS=Homo sapiens OX=9606 GN=HARS2 PE=1 SV=2;tr|A0A2R8Y3N3|A0A2R8Y3N3_HUMAN Histidine--tRNA ligase OS=Homo sap	S	67	___1	1	0.0202069	0.831964	-0.191116	0.0322228	12.5298	11.9535	12.0065	11.8435	12.3803	12.2249	11.8712	11.938	12.4784	12.3618	12.1704	11.983	12.2959	12.2307	11.7794	11.923
Q86VQ6	Thioredoxin reductase 3	TXNRD3	sp|Q86VQ6|TRXR3_HUMAN Thioredoxin reductase 3 OS=Homo sapiens OX=9606 GN=TXNRD3 PE=1 SV=4;tr|H0YBI6|H0YBI6_HUMAN Thioredoxin-disulfide reductase OS=Homo sapiens OX=9606 GN=TXNRD3 PE=1 SV=3;tr|H0YBQ0|H0YBQ0_HUMAN Thioredoxin-disulfide reductase OS=Homo sapi	S	32	___1	1	-0.0632745	0.449944	-0.250528	0.0395735	11.0604	11.1431	11.271	11.4215	11.1471	10.9216	11.1098	11.4646	11.4415	11.483	11.4508	11.4423	10.8609	11.4009	11.3639	11.1899
Q86VQ6	Thioredoxin reductase 3	TXNRD3	sp|Q86VQ6|TRXR3_HUMAN Thioredoxin reductase 3 OS=Homo sapiens OX=9606 GN=TXNRD3 PE=1 SV=4;tr|H0YBI6|H0YBI6_HUMAN Thioredoxin-disulfide reductase OS=Homo sapiens OX=9606 GN=TXNRD3 PE=1 SV=3;tr|H0YBQ0|H0YBQ0_HUMAN Thioredoxin-disulfide reductase OS=Homo sapi	S	42	___1	0.984396	-0.0512493	0.468653	-0.0911692	0.158752	14.662	14.6374	14.6254	14.6655	14.6417	14.6939	14.462	14.5876	14.6288	14.8111	14.6647	14.7437	14.6036	14.5852	14.5951	14.6997
Q86VQ6	Thioredoxin reductase 3	TXNRD3	sp|Q86VQ6|TRXR3_HUMAN Thioredoxin reductase 3 OS=Homo sapiens OX=9606 GN=TXNRD3 PE=1 SV=4;tr|H0YBI6|H0YBI6_HUMAN Thioredoxin-disulfide reductase OS=Homo sapiens OX=9606 GN=TXNRD3 PE=1 SV=3	S	4	___1	0.911699	-0.0657536	0.347982	-0.0274047	0.590081	14.2115	14.1381	14.0003	14.3032	14.0695	14.0159	14.0379	14.2668	14.4333	14.6193	14.4485	14.4073	14.3916	14.5857	14.387	14.4346
P24001	Interleukin-32	IL32	sp|P24001|IL32_HUMAN Interleukin-32 OS=Homo sapiens OX=9606 GN=IL32 PE=1 SV=3;tr|G3LU47|G3LU47_HUMAN Interleukin-32 eta OS=Homo sapiens OX=9606 PE=2 SV=1;tr|C6GKH1|C6GKH1_HUMAN Interleukin-32 OS=Homo sapiens OX=9606 GN=IL32 PE=1 SV=1;tr|F8W1V1|F8W1V1_HUMAN	S	133	___1	0.999999	0.0187507	0.826944	-0.000944688	0.991482	13.2949	13.2354	13.1922	13.4268	13.5093	13.0579	13.2678	13.3893	13.4344	12.9185	13.2951	14.1788	13.1927	13.1639	13.315	14.1513
Q99549	M-phase phosphoprotein 8	MPHOSPH8	sp|Q99549|MPP8_HUMAN M-phase phosphoprotein 8 OS=Homo sapiens OX=9606 GN=MPHOSPH8 PE=1 SV=2;tr|B3KS10|B3KS10_HUMAN cDNA FLJ35237 fis, clone PROST2001676, highly similar to M-PHASE PHOSPHOPROTEIN 8 OS=Homo sapiens OX=9606 PE=2 SV=1	S	51	___1	1	0.0275834	0.695291	0.0679768	0.242371	14.8583	15.1621	14.8998	15.072	14.9991	15.0661	14.9458	15.0916	14.8004	14.8697	14.795	15.1722	14.9106	15.0084	14.8311	15.1591
Q99549	M-phase phosphoprotein 8	MPHOSPH8	sp|Q99549|MPP8_HUMAN M-phase phosphoprotein 8 OS=Homo sapiens OX=9606 GN=MPHOSPH8 PE=1 SV=2;tr|B3KS10|B3KS10_HUMAN cDNA FLJ35237 fis, clone PROST2001676, highly similar to M-PHASE PHOSPHOPROTEIN 8 OS=Homo sapiens OX=9606 PE=2 SV=1	S	85	___1	0.974325	0.208699	0.0953999	0.0738232	0.342776	15.3461	15.7412	15.2379	15.6398	15.6236	16.2261	15.4344	15.5157	15.3587	15.2094	15.4149	15.7359	15.3699	15.436	15.3031	15.9051
Q99549	M-phase phosphoprotein 8	MPHOSPH8	sp|Q99549|MPP8_HUMAN M-phase phosphoprotein 8 OS=Homo sapiens OX=9606 GN=MPHOSPH8 PE=1 SV=2;tr|B3KS10|B3KS10_HUMAN cDNA FLJ35237 fis, clone PROST2001676, highly similar to M-PHASE PHOSPHOPROTEIN 8 OS=Homo sapiens OX=9606 PE=2 SV=1	T	84	___1	0.912488	0.23595	0.0550655	0.0228853	0.761936	14.6372	14.9918	14.4086	14.844	14.9168	15.5089	14.5987	14.801	14.6161	14.4891	14.6641	14.9611	14.5268	14.6531	14.5316	15.1105
Q8WUI4	Histone deacetylase 7;Histone deacetylase	HDAC7	sp|Q8WUI4|HDAC7_HUMAN Histone deacetylase 7 OS=Homo sapiens OX=9606 GN=HDAC7 PE=1 SV=2;tr|J3KPH8|J3KPH8_HUMAN Histone deacetylase OS=Homo sapiens OX=9606 GN=HDAC7 PE=1 SV=1;tr|H0YI15|H0YI15_HUMAN Histone deacetylase 7 (Fragment) OS=Homo sapiens OX=9606 GN=	S	486	___1	0.815517	-0.132862	0.0647677	0.00749177	0.926764	12.1091	12.2407	12.1062	12.2515	11.9491	12.0759	12.0092	12.1419	11.9818	12.4114	12.1904	12.0686	12.2044	12.3003	12.0293	12.1481
O15488	Glycogenin-2	GYG2	sp|O15488|GLYG2_HUMAN Glycogenin-2 OS=Homo sapiens OX=9606 GN=GYG2 PE=1 SV=2	S	2	___1	0.987668	0.0858476	0.347757	-0.0965376	0.160084	10.6954	10.8661	10.4896	10.8257	10.9247	10.9348	10.6904	10.6703	10.6802	10.6767	10.7163	11.0077	10.7341	10.5729	10.5156	10.8722
O14618	Copper chaperone for superoxide dismutase	CCS	sp|O14618|CCS_HUMAN Copper chaperone for superoxide dismutase OS=Homo sapiens OX=9606 GN=CCS PE=1 SV=1;tr|J3KNF4|J3KNF4_HUMAN Copper chaperone for superoxide dismutase OS=Homo sapiens OX=9606 GN=CCS PE=1 SV=1	S	267	___1	1	-0.0852601	0.457219	-0.13687	0.0303012	13.0267	12.122	13.0428	12.735	12.7792	12.411	12.9268	12.4686	13.0079	12.3596	12.9112	12.5339	12.877	12.2457	12.7162	12.4261
P08708	40S ribosomal protein S17	RPS17	sp|P08708|RS17_HUMAN 40S ribosomal protein S17 OS=Homo sapiens OX=9606 GN=RPS17 PE=1 SV=2;tr|H3BNC9|H3BNC9_HUMAN 40S ribosomal protein S17 OS=Homo sapiens OX=9606 PE=3 SV=2	S	113	___1	0.984114	-0.168052	0.0312561	-0.0753575	0.187532	14.0746	14.1431	14.3571	14.5155	13.9316	13.9139	14.2411	14.3316	14.1025	14.064	14.4809	14.5438	13.9897	14.0701	14.3601	14.4699
Q9Y5A9	YTH domain-containing family protein 2	YTHDF2	sp|Q9Y5A9|YTHD2_HUMAN YTH domain-containing family protein 2 OS=Homo sapiens OX=9606 GN=YTHDF2 PE=1 SV=2;tr|B5BU99|B5BU99_HUMAN High glucose-regulated protein 8 OS=Homo sapiens OX=9606 GN=YTHDF2 PE=2 SV=1;tr|S4R3J8|S4R3J8_HUMAN YTH domain-containing family	S	2	___1	0.87549	0.00497909	0.959868	-0.108908	0.133152	11.2071	11.0579	11.5377	11.1681	11.3393	11.1671	11.2212	11.2632	11.203	11.5415	11.5988	11.3457	11.142	11.3751	11.6299	11.1064
Q9Y5A9	YTH domain-containing family protein 2	YTHDF2	sp|Q9Y5A9|YTHD2_HUMAN YTH domain-containing family protein 2 OS=Homo sapiens OX=9606 GN=YTHDF2 PE=1 SV=2;tr|B5BU99|B5BU99_HUMAN High glucose-regulated protein 8 OS=Homo sapiens OX=9606 GN=YTHDF2 PE=2 SV=1;tr|S4R3J8|S4R3J8_HUMAN YTH domain-containing family	S	39	___1	1	-0.0575214	0.405597	0.0229289	0.673908	12.3861	12.3871	12.4265	12.2996	12.2762	12.3686	12.2882	12.3362	12.464	12.3152	12.4694	12.4468	12.5174	12.3602	12.3942	12.5154
E9PMG1;H0YDT0;Q59GG6	RalBP1-associated Eps domain-containing protein 1	REPS1	tr|E9PMG1|E9PMG1_HUMAN RalBP1-associated Eps domain-containing protein 1 OS=Homo sapiens OX=9606 GN=REPS1 PE=1 SV=1;tr|H0YE89|H0YE89_HUMAN RalBP1-associated Eps domain-containing protein 1 (Fragment) OS=Homo sapiens OX=9606 GN=REPS1 PE=1 SV=1;tr|H0YDT0|H0Y	S	677;694;233	___1	0.979379	0.154793	0.493857	0.296174	0.00547909	10.4764	10.967	9.97227	10.7848	10.7317	10.3091	10.7053	11.0735	10.9207	10.621	10.7322	10.4011	11.2543	10.9238	10.8313	10.8502
E9PMG1;H0YDT0;Q59GG6	RalBP1-associated Eps domain-containing protein 1	REPS1	tr|E9PMG1|E9PMG1_HUMAN RalBP1-associated Eps domain-containing protein 1 OS=Homo sapiens OX=9606 GN=REPS1 PE=1 SV=1;tr|H0YDT0|H0YDT0_HUMAN RalBP1-associated Eps domain-containing protein 1 (Fragment) OS=Homo sapiens OX=9606 GN=REPS1 PE=1 SV=1;tr|B2R7D3|B2R	S	510;495;34	___3	0.826535	-0.208095	0.199651	-0.190134	0.0821451	10.4134	10.711	11.0438	11.0217	10.7509	10.3327	10.521	10.7529	10.8688	11.0408	10.8629	11.0928	10.7192	10.7637	10.4364	11.1854
E9PMG1;H0YDT0;Q59GG6	RalBP1-associated Eps domain-containing protein 1	REPS1	tr|E9PMG1|E9PMG1_HUMAN RalBP1-associated Eps domain-containing protein 1 OS=Homo sapiens OX=9606 GN=REPS1 PE=1 SV=1;tr|H0YDT0|H0YDT0_HUMAN RalBP1-associated Eps domain-containing protein 1 (Fragment) OS=Homo sapiens OX=9606 GN=REPS1 PE=1 SV=1;tr|B2R7D3|B2R	T	512;497;36	___3	0.83957	-0.208095	0.199651	-0.190134	0.0821451	10.4134	10.711	11.0438	11.0217	10.7509	10.3327	10.521	10.7529	10.8688	11.0408	10.8629	11.0928	10.7192	10.7637	10.4364	11.1854
E9PMG1;H0YDT0	RalBP1-associated Eps domain-containing protein 1	REPS1	tr|E9PMG1|E9PMG1_HUMAN RalBP1-associated Eps domain-containing protein 1 OS=Homo sapiens OX=9606 GN=REPS1 PE=1 SV=1;tr|F2Z3L2|F2Z3L2_HUMAN RalBP1-associated Eps domain-containing protein 1 OS=Homo sapiens OX=9606 GN=REPS1 PE=1 SV=1;tr|H0YDT0|H0YDT0_HUMAN R	S	162;148	___3	0.999928	0.0935363	0.28483	0.084975	0.219023	13.9684	13.9894	13.8331	13.9404	13.9256	14.0192	13.902	14.2588	14.1663	13.9846	13.9222	14.1151	14.1099	14.0233	14.0907	14.3043
E9PMG1;H0YDT0	RalBP1-associated Eps domain-containing protein 1	REPS1	tr|E9PMG1|E9PMG1_HUMAN RalBP1-associated Eps domain-containing protein 1 OS=Homo sapiens OX=9606 GN=REPS1 PE=1 SV=1;tr|F2Z3L2|F2Z3L2_HUMAN RalBP1-associated Eps domain-containing protein 1 OS=Homo sapiens OX=9606 GN=REPS1 PE=1 SV=1;tr|H0YDT0|H0YDT0_HUMAN R	S	170;156	___3	0.999903	0.0935363	0.28483	0.084975	0.219023	13.9684	13.9894	13.8331	13.9404	13.9256	14.0192	13.902	14.2588	14.1663	13.9846	13.9222	14.1151	14.1099	14.0233	14.0907	14.3043
E9PMG1;H0YDT0	RalBP1-associated Eps domain-containing protein 1	REPS1	tr|E9PMG1|E9PMG1_HUMAN RalBP1-associated Eps domain-containing protein 1 OS=Homo sapiens OX=9606 GN=REPS1 PE=1 SV=1;tr|F2Z3L2|F2Z3L2_HUMAN RalBP1-associated Eps domain-containing protein 1 OS=Homo sapiens OX=9606 GN=REPS1 PE=1 SV=1;tr|H0YDT0|H0YDT0_HUMAN R	S	174;160	___3	0.928685	0.0559749	0.476941	0.125114	0.220971	12.833	12.8879	12.7053	12.8393	12.8192	12.8737	12.7046	13.0919	13.0989	12.7867	12.8418	12.8317	13.0474	12.7104	13.1111	13.1908
E9PMG1;H0YDT0	RalBP1-associated Eps domain-containing protein 1	REPS1	tr|E9PMG1|E9PMG1_HUMAN RalBP1-associated Eps domain-containing protein 1 OS=Homo sapiens OX=9606 GN=REPS1 PE=1 SV=1;tr|F2Z3L2|F2Z3L2_HUMAN RalBP1-associated Eps domain-containing protein 1 OS=Homo sapiens OX=9606 GN=REPS1 PE=1 SV=1;tr|H0YDT0|H0YDT0_HUMAN R	S	174;160	___2	0.928685	0.028171	0.657483	0.0959003	0.235763	13.7888	13.828	13.9321	14.0131	13.8815	13.8557	13.9553	13.9821	13.9818	13.9969	13.8219	13.8376	14.0221	13.9159	13.9533	14.1305
E9PMG1;H0YDT0	RalBP1-associated Eps domain-containing protein 1	REPS1	tr|E9PMG1|E9PMG1_HUMAN RalBP1-associated Eps domain-containing protein 1 OS=Homo sapiens OX=9606 GN=REPS1 PE=1 SV=1;tr|F2Z3L2|F2Z3L2_HUMAN RalBP1-associated Eps domain-containing protein 1 OS=Homo sapiens OX=9606 GN=REPS1 PE=1 SV=1;tr|H0YDT0|H0YDT0_HUMAN R	S	118;104	___1	0.871412	0.0955817	0.234041	0.089796	0.259921	11.7545	11.7648	11.8813	12.2062	11.7863	11.9367	12.1053	12.1607	11.7127	11.9609	12.0878	11.8713	11.7566	12.1766	11.9775	12.0813
E9PMG1;H0YDT0	RalBP1-associated Eps domain-containing protein 1	REPS1	tr|E9PMG1|E9PMG1_HUMAN RalBP1-associated Eps domain-containing protein 1 OS=Homo sapiens OX=9606 GN=REPS1 PE=1 SV=1;tr|H0YCF0|H0YCF0_HUMAN RalBP1-associated Eps domain-containing protein 1 (Fragment) OS=Homo sapiens OX=9606 GN=REPS1 PE=1 SV=1;tr|H7C1V2|H7C	S	272;258	___1	0.937577	-0.0103792	0.879715	0.0788602	0.282062	15.5627	15.6646	15.2426	15.2848	15.5262	15.5657	15.3565	15.2649	15.6796	15.8564	15.5124	15.2456	15.8372	15.7629	15.5535	15.4559
E9PMG1;H0YDT0	RalBP1-associated Eps domain-containing protein 1	REPS1	tr|E9PMG1|E9PMG1_HUMAN RalBP1-associated Eps domain-containing protein 1 OS=Homo sapiens OX=9606 GN=REPS1 PE=1 SV=1;tr|F2Z3L2|F2Z3L2_HUMAN RalBP1-associated Eps domain-containing protein 1 OS=Homo sapiens OX=9606 GN=REPS1 PE=1 SV=1;tr|H0YDT0|H0YDT0_HUMAN R	S	170;156	___2	0.999903	0.0321192	0.60706	0.0594385	0.398238	14.3416	14.3627	14.3747	14.4952	14.3733	14.3988	14.4506	14.48	14.4401	14.4839	14.4663	14.3233	14.542	14.3791	14.5023	14.5279
E9PMG1;H0YDT0;Q59GG6	RalBP1-associated Eps domain-containing protein 1	REPS1	tr|E9PMG1|E9PMG1_HUMAN RalBP1-associated Eps domain-containing protein 1 OS=Homo sapiens OX=9606 GN=REPS1 PE=1 SV=1;tr|H0YDT0|H0YDT0_HUMAN RalBP1-associated Eps domain-containing protein 1 (Fragment) OS=Homo sapiens OX=9606 GN=REPS1 PE=1 SV=1;tr|B2R7D3|B2R	S	510;495;34	___2	0.826535	-0.0643679	0.693387	0.0725223	0.49584	10.3794	9.98591	10.5172	9.95083	10.3317	10.1609	9.86696	10.2164	10.1056	10.0202	10.4816	10.3758	10.0716	10.4296	10.3077	10.4643
E9PMG1;H0YDT0;Q59GG6	RalBP1-associated Eps domain-containing protein 1	REPS1	tr|E9PMG1|E9PMG1_HUMAN RalBP1-associated Eps domain-containing protein 1 OS=Homo sapiens OX=9606 GN=REPS1 PE=1 SV=1;tr|H0YDT0|H0YDT0_HUMAN RalBP1-associated Eps domain-containing protein 1 (Fragment) OS=Homo sapiens OX=9606 GN=REPS1 PE=1 SV=1;tr|B2R7D3|B2R	T	512;497;36	___2	0.83957	0.123816	0.266679	-0.0780765	0.524101	12.2329	12.2733	11.8669	12.273	12.288	12.0977	12.2327	12.5229	12.4587	12.4785	12.4462	12.635	12.8038	12.2486	12.12	12.5337
E9PMG1;H0YDT0;Q59GG6	RalBP1-associated Eps domain-containing protein 1	REPS1	tr|E9PMG1|E9PMG1_HUMAN RalBP1-associated Eps domain-containing protein 1 OS=Homo sapiens OX=9606 GN=REPS1 PE=1 SV=1;tr|H0YDT0|H0YDT0_HUMAN RalBP1-associated Eps domain-containing protein 1 (Fragment) OS=Homo sapiens OX=9606 GN=REPS1 PE=1 SV=1;tr|B2R7D3|B2R	T	512;497;36	___1	0.83957	-0.106191	0.29937	0.0675812	0.614798	11.4825	11.5885	11.6602	11.5818	11.6769	11.4392	11.366	11.4063	11.0348	11.2563	11.252	11.6869	11.4317	11.4284	11.3468	11.2934
E9PMG1;H0YDT0	RalBP1-associated Eps domain-containing protein 1	REPS1	tr|E9PMG1|E9PMG1_HUMAN RalBP1-associated Eps domain-containing protein 1 OS=Homo sapiens OX=9606 GN=REPS1 PE=1 SV=1;tr|H0YDT0|H0YDT0_HUMAN RalBP1-associated Eps domain-containing protein 1 (Fragment) OS=Homo sapiens OX=9606 GN=REPS1 PE=1 SV=1;tr|B2R7D3|B2R	S	650;667	___1	1	0.00171023	0.981885	0.0123361	0.807313	15.8289	15.554	15.5245	14.9528	15.7375	15.6997	15.5884	14.8415	15.513	16.3497	15.5433	15.268	15.5591	16.334	15.5142	15.316
A0A0A0MR88	WASH complex subunit FAM21C	FAM21C	tr|A0A0A0MR88|A0A0A0MR88_HUMAN WASH complex subunit 2C OS=Homo sapiens OX=9606 GN=WASHC2C PE=1 SV=1;tr|A0A096LPC5|A0A096LPC5_HUMAN WASH complex subunit 2C OS=Homo sapiens OX=9606 GN=WASHC2C PE=1 SV=1;sp|Q9Y4E1|WAC2C_HUMAN WASH complex subunit 2C OS=Homo sa	S	375	___1	0.998746	0.409329	0.322945	0.800222	0.116829	8.49613	9.10075	9.09591	6.2012	9.25082	8.68615	8.61727	7.97706	8.6473	9.23814	7.86678	7.03289	9.61879	8.40843	8.80753	9.15125
A0A0A0MR88;B7ZME8;Q641Q2	WASH complex subunit FAM21C;WASH complex subunit FAM21A	FAM21C;FAM21A	tr|A0A0A0MR88|A0A0A0MR88_HUMAN WASH complex subunit 2C OS=Homo sapiens OX=9606 GN=WASHC2C PE=1 SV=1;tr|A0A096LPC5|A0A096LPC5_HUMAN WASH complex subunit 2C OS=Homo sapiens OX=9606 GN=WASHC2C PE=1 SV=1;sp|Q9Y4E1|WAC2C_HUMAN WASH complex subunit 2C OS=Homo sa	S	802;802;802	___1	0.988794	0.186555	0.0301453	-0.0953441	0.130699	12.2723	12.2867	12.0082	12.8756	12.4386	12.3565	12.2285	13.1655	12.7218	12.9303	12.7135	13.1466	12.5191	12.9223	12.6357	13.0536
A0A0A0MR88;Q641Q2	WASH complex subunit FAM21C;WASH complex subunit FAM21A	FAM21C;FAM21A	tr|A0A0A0MR88|A0A0A0MR88_HUMAN WASH complex subunit 2C OS=Homo sapiens OX=9606 GN=WASHC2C PE=1 SV=1;tr|A0A096LPC5|A0A096LPC5_HUMAN WASH complex subunit 2C OS=Homo sapiens OX=9606 GN=WASHC2C PE=1 SV=1;sp|Q9Y4E1|WAC2C_HUMAN WASH complex subunit 2C OS=Homo sa	T	331;331	___2	1	0.0940746	0.178945	0.0715615	0.273436	13.6098	13.7607	13.8824	13.6073	13.7289	13.9333	13.9228	13.6516	13.4352	13.2479	13.4774	13.5053	13.6098	13.1988	13.4971	13.6464
A0A0A0MR88;Q641Q2	WASH complex subunit FAM21C;WASH complex subunit FAM21A	FAM21C;FAM21A	tr|A0A0A0MR88|A0A0A0MR88_HUMAN WASH complex subunit 2C OS=Homo sapiens OX=9606 GN=WASHC2C PE=1 SV=1;tr|A0A096LPC5|A0A096LPC5_HUMAN WASH complex subunit 2C OS=Homo sapiens OX=9606 GN=WASHC2C PE=1 SV=1;sp|Q9Y4E1|WAC2C_HUMAN WASH complex subunit 2C OS=Homo sa	S	333;333	___2	1	0.0940746	0.178945	0.0715615	0.273436	13.6098	13.7607	13.8824	13.6073	13.7289	13.9333	13.9228	13.6516	13.4352	13.2479	13.4774	13.5053	13.6098	13.1988	13.4971	13.6464
A0A0A0MR88;B7ZME8;Q641Q2	WASH complex subunit FAM21C;WASH complex subunit FAM21A	FAM21C;FAM21A	tr|A0A0A0MR88|A0A0A0MR88_HUMAN WASH complex subunit 2C OS=Homo sapiens OX=9606 GN=WASHC2C PE=1 SV=1;tr|A0A096LPC5|A0A096LPC5_HUMAN WASH complex subunit 2C OS=Homo sapiens OX=9606 GN=WASHC2C PE=1 SV=1;sp|Q9Y4E1|WAC2C_HUMAN WASH complex subunit 2C OS=Homo sa	S	158;158;158	___2	1	0.0676536	0.523798	0.0589312	0.305822	15.0723	15.3151	15.0229	15.3263	15.413	15.0947	15.1486	15.3509	15.3053	15.1453	15.0002	15.312	15.3785	15.1766	15.1492	15.2942
A0A0A0MR88;B7ZME8;Q641Q2	WASH complex subunit FAM21C;WASH complex subunit FAM21A	FAM21C;FAM21A	tr|A0A0A0MR88|A0A0A0MR88_HUMAN WASH complex subunit 2C OS=Homo sapiens OX=9606 GN=WASHC2C PE=1 SV=1;tr|A0A096LPC5|A0A096LPC5_HUMAN WASH complex subunit 2C OS=Homo sapiens OX=9606 GN=WASHC2C PE=1 SV=1;sp|Q9Y4E1|WAC2C_HUMAN WASH complex subunit 2C OS=Homo sa	S	160;160;160	___2	1	0.0676536	0.523798	0.0589312	0.305822	15.0723	15.3151	15.0229	15.3263	15.413	15.0947	15.1486	15.3509	15.3053	15.1453	15.0002	15.312	15.3785	15.1766	15.1492	15.2942
A0A0A0MR88;B7ZME8;Q641Q2	WASH complex subunit FAM21C;WASH complex subunit FAM21A	FAM21C;FAM21A	tr|A0A0A0MR88|A0A0A0MR88_HUMAN WASH complex subunit 2C OS=Homo sapiens OX=9606 GN=WASHC2C PE=1 SV=1;tr|A0A096LPC5|A0A096LPC5_HUMAN WASH complex subunit 2C OS=Homo sapiens OX=9606 GN=WASHC2C PE=1 SV=1;sp|Q9Y4E1|WAC2C_HUMAN WASH complex subunit 2C OS=Homo sa	S	288;288;288	___1	0.750098	0.124171	0.301716	0.0825634	0.406606	10.8744	11.446	11.0643	10.8303	10.6402	11.5829	11.2477	11.2408	10.3112	11.134	11.3176	10.821	10.7261	11.1451	11.2379	10.8049
A0A0A0MR88;B7ZME8;Q641Q2	WASH complex subunit FAM21C;WASH complex subunit FAM21A	FAM21C;FAM21A	tr|A0A0A0MR88|A0A0A0MR88_HUMAN WASH complex subunit 2C OS=Homo sapiens OX=9606 GN=WASHC2C PE=1 SV=1;tr|A0A096LPC5|A0A096LPC5_HUMAN WASH complex subunit 2C OS=Homo sapiens OX=9606 GN=WASHC2C PE=1 SV=1;sp|Q9Y4E1|WAC2C_HUMAN WASH complex subunit 2C OS=Homo sa	S	352;352;352	___1	0.999519	0.111384	0.213652	-0.0596115	0.408185	13.2588	13.2936	13.5654	13.2664	13.5541	13.4202	13.6814	13.1741	13.7556	13.608	13.5728	13.2452	13.5271	13.6224	13.468	13.3257
A0A0A0MR88;B7ZME8;Q641Q2	WASH complex subunit FAM21C;WASH complex subunit FAM21A	FAM21C;FAM21A	tr|A0A0A0MR88|A0A0A0MR88_HUMAN WASH complex subunit 2C OS=Homo sapiens OX=9606 GN=WASHC2C PE=1 SV=1;tr|A0A096LPC5|A0A096LPC5_HUMAN WASH complex subunit 2C OS=Homo sapiens OX=9606 GN=WASHC2C PE=1 SV=1;sp|Q9Y4E1|WAC2C_HUMAN WASH complex subunit 2C OS=Homo sa	S	356;356;356	___1	0.998575	-0.0598364	0.455281	0.0848364	0.478687	11.6864	12.0153	12.1435	12.1996	11.8273	11.919	12.0221	12.037	12.2455	11.9801	11.9266	11.7692	11.9769	11.9605	12.2983	12.0251
A0A0A0MR88;B7ZME8;Q641Q2	WASH complex subunit FAM21C;WASH complex subunit FAM21A	FAM21C;FAM21A	tr|A0A0A0MR88|A0A0A0MR88_HUMAN WASH complex subunit 2C OS=Homo sapiens OX=9606 GN=WASHC2C PE=1 SV=1;tr|A0A096LPC5|A0A096LPC5_HUMAN WASH complex subunit 2C OS=Homo sapiens OX=9606 GN=WASHC2C PE=1 SV=1;sp|Q9Y4E1|WAC2C_HUMAN WASH complex subunit 2C OS=Homo sa	S	478;478;478	___1	0.886747	-0.131309	0.138991	-0.0388183	0.561265	11.4105	11.0438	11.2178	11.324	11.0912	11.0225	11.0438	11.3133	11.2276	11.5266	11.4823	11.4435	11.3016	11.5642	11.2886	11.3704
A0A0A0MR88;B7ZME8;Q641Q2	WASH complex subunit FAM21C;WASH complex subunit FAM21A	FAM21C;FAM21A;DKFZp434O171	tr|A0A0A0MR88|A0A0A0MR88_HUMAN WASH complex subunit 2C OS=Homo sapiens OX=9606 GN=WASHC2C PE=1 SV=1;tr|A0A096LPC5|A0A096LPC5_HUMAN WASH complex subunit 2C OS=Homo sapiens OX=9606 GN=WASHC2C PE=1 SV=1;sp|Q9Y4E1|WAC2C_HUMAN WASH complex subunit 2C OS=Homo sa	S	877;877;877	___1	0.975691	0.0297326	0.729168	0.0230565	0.751985	11.7472	11.9227	11.8304	12.141	11.6452	12.1188	11.9788	12.0175	11.848	12.0997	12.1431	11.9032	11.8832	12.0181	12.3687	11.8162
[truncated: 8,322 more rows]
